# Supplementary material for: Comprehensive analysis of chromosomal mobile genetic elements in the gut microbiome reveals phylum-level niche-adaptive gene pools
Source: PLoS One. 2019 Dec 12;14(12):e0223680. doi: 10.1371/journal.pone.0223680 (PMC6907783; doi:10.1371/journal.pone.0223680)
Supplement: S2 File — (ZIP) [file pone.0223680.s002.zip]

Archive with 13 entries (9 files):
- SRID/
- SRID/README.md
- SRID/data/
- SRID/data/example/
- SRID/data/example/test.bam
- SRID/data/example/out.tab
- SRID/data/ImmeDB_data/
- SRID/data/ImmeDB_data/274_human-gut.HMP.SRS.list
- SRID/data/ImmeDB_data/phage.motif.list
- SRID/data/ImmeDB_data/1199_assemblies_with_mge.txt
- SRID/data/ImmeDB_data/5103_human-gut.assembly_summary.txt
- SRID/SRID.py
- SRID/LICENSE
