# Supplementary material for: Comprehensive analysis of chromosomal mobile genetic elements in the gut microbiome reveals phylum-level niche-adaptive gene pools
Source: PLoS One. 2019 Dec 12;14(12):e0223680. doi: 10.1371/journal.pone.0223680 (PMC6907783; doi:10.1371/journal.pone.0223680)
Supplement: S2 File — (ZIP) [file pone.0223680.s002.zip › SRID/data/example/out.tab]

Scaffolds	Split Site 1	Split Site 2	Supporting Split Reads	Supporting Read Pairs(first in pair)
NZ_JH724283.1	844019	845389	SRR1564432.1415027.1,SRR1564432.3115482.1,SRR1564432.4048060.1,SRR1564432.4077487.1,SRR1564432.4439366.1,SRR1564432.4573442.1,SRR1564432.876348.1,SRR1564432.1139158.2,SRR1564432.1286140.2,SRR1564432.1633453.2,SRR1564432.2386543.2,SRR1564432.2521398.2,SRR1564432.3390435.2,SRR1564432.3597114.2,SRR1564432.876348.2	SRR1564432.1286140,SRR1564432.1632730,SRR1564432.528439
NZ_JH724283.1	750858	802013	SRR1564432.4261675.1,SRR1564432.870746.1,SRR1564432.1000081.2,SRR1564432.2931808.2,SRR1564432.2944283.2,SRR1564432.3143788.2,SRR1564432.5091523.2,SRR1564432.827875.2	SRR1564432.3960700,SRR1564432.4078527,SRR1564432.1000081
