# Supplementary material for: Comprehensive analysis of chromosomal mobile genetic elements in the gut microbiome reveals phylum-level niche-adaptive gene pools
Source: PLoS One. 2019 Dec 12;14(12):e0223680. doi: 10.1371/journal.pone.0223680 (PMC6907783; doi:10.1371/journal.pone.0223680)
Supplement: S2 File — (ZIP) [file pone.0223680.s002.zip › SRID/data/ImmeDB_data/274_human-gut.HMP.SRS.list]

SRS013965
SRS014344
SRS014412
SRS014736
SRS014855
SRS015095
SRS015280
SRS015453
SRS016132
SRS019693
SRS019808
SRS063813
SRS064757
SRS074586
SRS075399
SRS075821
SRS077323
SRS077364
SRS077533
SRS077731
SRS078177
SRS098073
SRS101268
SRS104036
SRS104327
SRS104636
SRS104975
SRS142921
SRS142923
SRS143523
SRS143895
SRS144183
SRS144393
SRS144753
SRS145308
SRS146832
SRS147614
SRS148215
SRS148461
SRS149244
SRS011061
SRS011239
SRS011405
SRS011586
SRS012849
SRS013098
SRS013158
SRS013382
SRS013476
SRS013687
SRS013940
SRS014235
SRS014287
SRS014391
SRS014459
SRS014534
SRS014683
SRS014923
SRS014948
SRS014998
SRS015133
SRS015190
SRS015246
SRS015388
SRS015431
SRS015486
SRS015578
SRS015579
SRS015663
SRS015694
SRS015794
SRS015854
SRS015912
SRS016018
SRS016203
SRS016335
SRS016381
SRS016438
SRS016629
SRS016840
SRS016897
SRS016954
SRS017103
SRS017191
SRS017248
SRS017307
SRS017375
SRS017521
SRS017622
SRS017745
SRS017859
SRS017916
SRS018133
SRS018427
SRS018541
SRS018888
SRS019178
SRS019428
SRS019601
SRS019910
SRS020233
SRS020271
SRS020328
SRS020394
SRS020508
SRS020622
SRS020869
SRS021153
SRS021219
SRS021484
SRS021948
SRS022071
SRS022524
SRS022609
SRS022713
SRS023526
SRS023583
SRS023715
SRS023829
SRS024435
SRS024549
SRS024663
SRS043667
SRS044535
SRS044973
SRS045826
SRS045936
SRS045938
SRS046369
SRS046717
SRS046810
SRS047044
SRS047433
SRS047741
SRS048060
SRS048164
SRS048307
SRS048870
SRS049712
SRS049773
SRS049959
SRS049995
SRS050026
SRS050974
SRS050998
SRS051610
SRS052078
SRS053290
SRS053356
SRS053573
SRS054352
SRS054869
SRS055966
SRS056481
SRS057480
SRS058268
SRS063190
SRS063928
SRS064645
SRS064662
SRS064973
SRS065176
SRS065397
SRS075021
SRS075716
SRS075773
SRS075878
SRS076756
SRS076804
SRS076876
SRS076929
SRS076976
SRS077117
SRS077127
SRS077194
SRS077231
SRS077392
SRS077552
SRS077589
SRS077641
SRS077991
SRS097889
SRS097920
SRS098514
SRS098571
SRS098655
SRS098748
SRS098827
SRS098881
SRS100907
SRS104084
SRS1041031
SRS1041033
SRS1041036
SRS1041037
SRS1041038
SRS1041090
SRS1041118
SRS1041130
SRS1041132
SRS1041134
SRS1041137
SRS1041138
SRS1041139
SRS1041143
SRS1041147
SRS1041157
SRS104197
SRS104485
SRS104693
SRS104912
SRS1054928
SRS1055022
SRS1055034
SRS1055038
SRS1055043
SRS1055049
SRS1055056
SRS1055069
SRS1055095
SRS142542
SRS142618
SRS142980
SRS143085
SRS143181
SRS143466
SRS143722
SRS144135
SRS144714
SRS145497
SRS147139
SRS147271
SRS147272
SRS147346
SRS147377
SRS147425
SRS147557
SRS147653
SRS147919
SRS147977
SRS148091
SRS148196
SRS148253
SRS148319
SRS148424
SRS148511
SRS148721
SRS148874
SRS149075
SRS149181
SRS149325
SRS149784
SRS149879
SRS150029
SRS893170
SRS893172
SRS893230
SRS893231
SRS893252
SRS893253
SRS893259
SRS893279
SRS893285
SRS893295
SRS893327
SRS893342
SRS893366
SRS893369
SRS893373
SRS893378
SRS893380
SRS893382
SRS893383
SRS971276
