# Supplementary material for: Comprehensive analysis of chromosomal mobile genetic elements in the gut microbiome reveals phylum-level niche-adaptive gene pools
Source: PLoS One. 2019 Dec 12;14(12):e0223680. doi: 10.1371/journal.pone.0223680 (PMC6907783; doi:10.1371/journal.pone.0223680)
Supplement: S2 File — (ZIP) [file pone.0223680.s002.zip › SRID/data/ImmeDB_data/1199_assemblies_with_mge.txt]

GCF_000003135.1
GCF_000007525.1
GCF_000008945.1
GCF_000009925.1
GCF_000010385.1
GCF_000010425.1
GCF_000010485.1
GCF_000011065.1
GCF_000012825.1
GCF_000012845.1
GCF_000020225.1
GCF_000020425.1
GCF_000020605.1
GCF_000025985.1
GCF_000092325.1
GCF_000144975.1
GCF_000146185.1
GCF_000153885.1
GCF_000153905.1
GCF_000153925.1
GCF_000154065.1
GCF_000154085.1
GCF_000154105.1
GCF_000154125.1
GCF_000154205.1
GCF_000154245.1
GCF_000154345.1
GCF_000154365.1
GCF_000154385.1
GCF_000154425.1
GCF_000154445.1
GCF_000154465.1
GCF_000154525.1
GCF_000154545.1
GCF_000154565.1
GCF_000154805.1
GCF_000154845.1
GCF_000155205.1
GCF_000155415.1
GCF_000155815.1
GCF_000155855.1
GCF_000155875.1
GCF_000156015.1
GCF_000156035.2
GCF_000156075.1
GCF_000156195.1
GCF_000156495.1
GCF_000156535.1
GCF_000156655.1
GCF_000157015.1
GCF_000157035.2
GCF_000157055.1
GCF_000157075.2
GCF_000157095.2
GCF_000157115.2
GCF_000157915.1
GCF_000157935.1
GCF_000157955.1
GCF_000157995.1
GCF_000158035.1
GCF_000158335.2
GCF_000158515.2
GCF_000159055.1
GCF_000159075.2
GCF_000159855.2
GCF_000159875.2
GCF_000159895.2
GCF_000159975.2
GCF_000162015.1
GCF_000162135.1
GCF_000162155.1
GCF_000162175.1
GCF_000162195.1
GCF_000162215.1
GCF_000162275.1
GCF_000162515.1
GCF_000162535.1
GCF_000162555.1
GCF_000163515.2
GCF_000163655.1
GCF_000163675.1
GCF_000163735.1
GCF_000164965.1
GCF_000166035.1
GCF_000166315.1
GCF_000169015.1
GCF_000169035.1
GCF_000169235.1
GCF_000169255.2
GCF_000169475.1
GCF_000172175.1
GCF_000173435.1
GCF_000173975.1
GCF_000174195.1
GCF_000174215.1
GCF_000177015.3
GCF_000178195.1
GCF_000178215.1
GCF_000178275.1
GCF_000178295.1
GCF_000183485.2
GCF_000185525.1
GCF_000185545.1
GCF_000185585.1
GCF_000185605.1
GCF_000185665.1
GCF_000185705.2
GCF_000186105.1
GCF_000186505.1
GCF_000186525.1
GCF_000187895.1
GCF_000188175.1
GCF_000189595.1
GCF_000189615.1
GCF_000190355.1
GCF_000190535.1
GCF_000195635.1
GCF_000196555.1
GCF_000196575.1
GCF_000205025.1
GCF_000205165.1
GCF_000209405.1
GCF_000209835.1
GCF_000209855.1
GCF_000209875.1
GCF_000209895.1
GCF_000209915.1
GCF_000209935.1
GCF_000209955.1
GCF_000209995.1
GCF_000210015.1
GCF_000210035.1
GCF_000210075.1
GCF_000210535.1
GCF_000210555.1
GCF_000210575.1
GCF_000210635.1
GCF_000210655.1
GCF_000210695.1
GCF_000210735.1
GCF_000210755.1
GCF_000210835.1
GCF_000218325.1
GCF_000218345.1
GCF_000218365.1
GCF_000218385.1
GCF_000218405.2
GCF_000218445.1
GCF_000218465.1
GCF_000219455.1
GCF_000224655.1
GCF_000225345.1
GCF_000225745.1
GCF_000226135.1
GCF_000230275.1
GCF_000231275.1
GCF_000233455.1
GCF_000233515.1
GCF_000233955.1
GCF_000234155.1
GCF_000235885.1
GCF_000238635.1
GCF_000238695.1
GCF_000239295.1
GCF_000242155.1
GCF_000242175.1
GCF_000242195.1
GCF_000242435.1
GCF_000242955.1
GCF_000243215.1
GCF_000244855.1
GCF_000261205.1
GCF_000261225.1
GCF_000261245.1
GCF_000261265.1
GCF_000263115.1
GCF_000265365.1
GCF_000269525.1
GCF_000269545.1
GCF_000269565.1
GCF_000269965.1
GCF_000273015.1
GCF_000273035.1
GCF_000273055.1
GCF_000273075.1
GCF_000273095.1
GCF_000273115.1
GCF_000273135.1
GCF_000273155.1
GCF_000273175.1
GCF_000273195.1
GCF_000273215.1
GCF_000273235.1
GCF_000273275.1
GCF_000273295.1
GCF_000273315.1
GCF_000273465.1
GCF_000273725.1
GCF_000273765.1
GCF_000273785.1
GCF_000285855.1
GCF_000296465.1
GCF_000297695.1
GCF_000297735.1
GCF_000297755.1
GCF_000297775.1
GCF_000304195.1
GCF_000307345.1
GCF_000307375.1
GCF_000307395.1
GCF_000307435.1
GCF_000307455.1
GCF_000307495.1
GCF_000311925.1
GCF_000312145.1
GCF_000315485.1
GCF_000327285.1
GCF_000332875.2
GCF_000371405.1
GCF_000371485.1
GCF_000371505.1
GCF_000371545.1
GCF_000371565.1
GCF_000371585.1
GCF_000371645.1
GCF_000371665.1
GCF_000371685.1
GCF_000371705.1
GCF_000371725.1
GCF_000374505.1
GCF_000381365.1
GCF_000382445.1
GCF_000382465.1
GCF_000398925.1
GCF_000408845.1
GCF_000410595.1
GCF_000411335.1
GCF_000411395.1
GCF_000411435.1
GCF_000411515.1
GCF_000413395.1
GCF_000421385.1
GCF_000424085.1
GCF_000424325.1
GCF_000431255.1
GCF_000431575.1
GCF_000431615.1
GCF_000431655.1
GCF_000431955.1
GCF_000432035.1
GCF_000432135.1
GCF_000432235.1
GCF_000432295.1
GCF_000432715.1
GCF_000432835.1
GCF_000433495.1
GCF_000433555.1
GCF_000433615.1
GCF_000434095.1
GCF_000434475.1
GCF_000434595.1
GCF_000434795.1
GCF_000434935.1
GCF_000435135.1
GCF_000435255.1
GCF_000435295.1
GCF_000435315.1
GCF_000435435.1
GCF_000435715.1
GCF_000435735.1
GCF_000435935.1
GCF_000436175.1
GCF_000436315.1
GCF_000436355.1
GCF_000436435.1
GCF_000436475.1
GCF_000436655.1
GCF_000436775.1
GCF_000436835.1
GCF_000436895.1
GCF_000436995.1
GCF_000437295.1
GCF_000437335.1
GCF_000437355.1
GCF_000437595.1
GCF_000437795.1
GCF_000437955.1
GCF_000438035.1
GCF_000438315.1
GCF_000438395.1
GCF_000463315.1
GCF_000464955.2
GCF_000466445.2
GCF_000466465.2
GCF_000466565.1
GCF_000468015.1
GCF_000468835.1
GCF_000469345.1
GCF_000469425.1
GCF_000469445.2
GCF_000471745.1
GCF_000471765.1
GCF_000471805.1
GCF_000471825.1
GCF_000473955.1
GCF_000478525.1
GCF_000484655.1
GCF_000497735.1
GCF_000507785.1
GCF_000507805.1
GCF_000508865.1
GCF_000508885.1
GCF_000508905.1
GCF_000509005.1
GCF_000509025.1
GCF_000509065.1
GCF_000509145.1
GCF_000509185.1
GCF_000520035.1
GCF_000520055.1
GCF_000565945.1
GCF_000566005.1
GCF_000577295.1
GCF_000577955.1
GCF_000598145.1
GCF_000598185.2
GCF_000598205.1
GCF_000598225.1
GCF_000598245.1
GCF_000598265.1
GCF_000598285.1
GCF_000598305.1
GCF_000598365.1
GCF_000598385.1
GCF_000598425.1
GCF_000598465.1
GCF_000598485.1
GCF_000598505.1
GCF_000598525.1
GCF_000598545.2
GCF_000598565.1
GCF_000598585.1
GCF_000598645.1
GCF_000598665.1
GCF_000598685.2
GCF_000598705.1
GCF_000598725.1
GCF_000598745.1
GCF_000598765.2
GCF_000598805.1
GCF_000598825.1
GCF_000598845.1
GCF_000598865.1
GCF_000598885.1
GCF_000598905.1
GCF_000598925.1
GCF_000598945.1
GCF_000598965.1
GCF_000598985.1
GCF_000599005.1
GCF_000599025.1
GCF_000599045.1
GCF_000599065.2
GCF_000599085.1
GCF_000599125.1
GCF_000599145.2
GCF_000599165.2
GCF_000599185.2
GCF_000599225.1
GCF_000599245.1
GCF_000599265.1
GCF_000599305.1
GCF_000599325.1
GCF_000599365.1
GCF_000599385.1
GCF_000601035.1
GCF_000601055.1
GCF_000601075.2
GCF_000601095.1
GCF_000601115.1
GCF_000613465.1
GCF_000613545.1
GCF_000613685.1
GCF_000690945.1
GCF_000690965.1
GCF_000691065.1
GCF_000699665.1
GCF_000699685.1
GCF_000699705.1
GCF_000699725.1
GCF_000699745.1
GCF_000699765.1
GCF_000699785.1
GCF_000699805.1
GCF_000699825.1
GCF_000699845.1
GCF_000699865.1
GCF_000699905.1
GCF_000710365.1
GCF_000710375.1
GCF_000723465.1
GCF_000724665.1
GCF_000724795.1
GCF_000724805.1
GCF_000724815.1
GCF_000730025.1
GCF_000730035.1
GCF_000730045.1
GCF_000730055.1
GCF_000730105.1
GCF_000730125.1
GCF_000730135.1
GCF_000730205.1
GCF_000737885.1
GCF_000738045.1
GCF_000738065.1
GCF_000741245.1
GCF_000741415.1
GCF_000751455.1
GCF_000760655.1
GCF_000763955.1
GCF_000765235.1
GCF_000771105.1
GCF_000771445.1
GCF_000772485.1
GCF_000785025.1
GCF_000786175.1
GCF_000800455.1
GCF_000801185.2
GCF_000803105.1
GCF_000806175.1
GCF_000806245.1
GCF_000815495.1
GCF_000817995.1
GCF_000821285.2
GCF_000825005.1
GCF_000825025.1
GCF_000825045.1
GCF_000825065.1
GCF_000825085.1
GCF_000825105.1
GCF_000825125.1
GCF_000825145.1
GCF_000829295.1
GCF_000876135.1
GCF_000939155.1
GCF_000939775.1
GCF_000947945.1
GCF_000947985.1
GCF_000949455.1
GCF_000965625.1
GCF_000965635.1
GCF_000965785.1
GCF_000966935.1
GCF_000969835.1
GCF_000969845.1
GCF_000980295.1
GCF_000980315.1
GCF_000980385.1
GCF_000986765.1
GCF_001025215.1
GCF_001039075.2
GCF_001039125.2
GCF_001039135.2
GCF_001039145.2
GCF_001039155.2
GCF_001039205.2
GCF_001039215.2
GCF_001039225.2
GCF_001050555.1
GCF_001051015.1
GCF_001054865.1
GCF_001054895.1
GCF_001055755.1
GCF_001056335.1
GCF_001058755.1
GCF_001058775.1
GCF_001059815.1
GCF_001078315.1
GCF_001078425.1
GCF_001078435.1
GCF_001078555.1
GCF_001185345.1
GCF_001185845.1
GCF_001244495.1
GCF_001244995.1
GCF_001248085.1
GCF_001249455.1
GCF_001252335.1
GCF_001252815.1
GCF_001253195.1
GCF_001255515.1
GCF_001255675.1
GCF_001255935.1
GCF_001255995.1
GCF_001256495.1
GCF_001256715.1
GCF_001256915.1
GCF_001258395.1
GCF_001258675.1
GCF_001261575.1
GCF_001261635.1
GCF_001265735.1
GCF_001265755.1
GCF_001265795.1
GCF_001265875.1
GCF_001265885.1
GCF_001265925.1
GCF_001266115.1
GCF_001266155.1
GCF_001266215.1
GCF_001266405.1
GCF_001275135.1
GCF_001275745.1
GCF_001277475.1
GCF_001277575.1
GCF_001277635.1
GCF_001277675.1
GCF_001277775.1
GCF_001281855.1
GCF_001283145.1
GCF_001283165.1
GCF_001283305.1
GCF_001283425.1
GCF_001283445.1
GCF_001283565.1
GCF_001283765.1
GCF_001283805.1
GCF_001284005.1
GCF_001284085.1
GCF_001284225.1
GCF_001284465.1
GCF_001284745.1
GCF_001284925.1
GCF_001285145.1
GCF_001285245.1
GCF_001285325.1
GCF_001285425.1
GCF_001285505.1
GCF_001285525.1
GCF_001285625.1
GCF_001285645.1
GCF_001285705.1
GCF_001285865.1
GCF_001285885.1
GCF_001285905.1
GCF_001286005.1
GCF_001286025.1
GCF_001286145.1
GCF_001286205.1
GCF_001286225.1
GCF_001286245.1
GCF_001286285.1
GCF_001286445.1
GCF_001286525.1
GCF_001286605.1
GCF_001293145.1
GCF_001305155.1
GCF_001311035.1
GCF_001312505.1
GCF_001314975.1
GCF_001314995.1
GCF_001315745.1
GCF_001315765.1
GCF_001315785.1
GCF_001318345.1
GCF_001403575.1
GCF_001403955.1
GCF_001404335.1
GCF_001404375.1
GCF_001404395.1
GCF_001404475.1
GCF_001404575.1
GCF_001405095.1
GCF_001405155.1
GCF_001405255.1
GCF_001405475.1
GCF_001405515.1
GCF_001405595.1
GCF_001405655.1
GCF_001405695.1
GCF_001405735.1
GCF_001405775.1
GCF_001405855.1
GCF_001405895.1
GCF_001405935.1
GCF_001405955.1
GCF_001406015.1
GCF_001406075.1
GCF_001406095.1
GCF_001406135.1
GCF_001406315.1
GCF_001406635.1
GCF_001406715.1
GCF_001406735.1
GCF_001406755.1
GCF_001406815.1
GCF_001406835.1
GCF_001406855.1
GCF_001414325.1
GCF_001446255.1
GCF_001446275.1
GCF_001447975.1
GCF_001454945.1
GCF_001481375.1
GCF_001486165.1
GCF_001487165.1
GCF_001516925.1
GCF_001517625.1
GCF_001535595.1
GCF_001535605.1
GCF_001535615.1
GCF_001544635.1
GCF_001546275.1
GCF_001561105.1
GCF_001571575.1
GCF_001571755.1
GCF_001578555.1
GCF_001578565.1
GCF_001578575.1
GCF_001578635.1
GCF_001578645.1
GCF_001580095.1
GCF_001580105.1
GCF_001580115.1
GCF_001580195.1
GCF_001595465.1
GCF_001606365.1
GCF_001606625.1
GCF_001606675.1
GCF_001606705.1
GCF_001606785.1
GCF_001606815.1
GCF_001606895.1
GCF_001606935.1
GCF_001606955.1
GCF_001607045.1
GCF_001607075.1
GCF_001607155.1
GCF_001607225.1
GCF_001607285.1
GCF_001607335.1
GCF_001607355.1
GCF_001607435.1
GCF_001607455.1
GCF_001607495.1
GCF_001607525.1
GCF_001607595.1
GCF_001607605.1
GCF_001607755.1
GCF_001607875.1
GCF_001607955.1
GCF_001608005.1
GCF_001608185.1
GCF_001608205.1
GCF_001608235.1
GCF_001608245.1
GCF_001608265.1
GCF_001609235.1
GCF_001609295.1
GCF_001609835.1
GCF_001609855.1
GCF_001640865.1
GCF_001641065.1
GCF_001641865.1
GCF_001641875.1
GCF_001644725.1
GCF_001644745.1
GCF_001645225.1
GCF_001645235.1
GCF_001645245.1
GCF_001650275.1
GCF_001650295.1
GCF_001682215.1
GCF_001685945.1
GCF_001685965.1
GCF_001686105.1
GCF_001686145.1
GCF_001686165.1
GCF_001686205.1
GCF_001686225.1
GCF_001686245.1
GCF_001688765.1
GCF_001692695.1
GCF_001693695.1
GCF_001695355.1
GCF_001699855.1
GCF_001699875.1
GCF_001719085.1
GCF_001721125.1
GCF_001725985.1
GCF_001754075.1
GCF_001865895.1
GCF_001870705.1
GCF_001888075.1
GCF_001892965.1
GCF_001906135.1
GCF_001940535.1
GCF_001998765.1
GCF_002001535.1
GCF_002001635.1
GCF_002001845.1
GCF_002001885.1
GCF_002001905.1
GCF_002002005.1
GCF_002002055.1
GCF_002002075.1
GCF_002002125.1
GCF_002002165.1
GCF_002002285.1
GCF_002075135.1
GCF_002075295.1
GCF_002080495.1
GCF_002107955.1
GCF_002108045.1
GCF_002180435.1
GCF_002206325.1
GCF_002206745.1
GCF_002206965.1
GCF_002207125.1
GCF_002207185.1
GCF_002207205.1
GCF_002207425.1
GCF_002207565.1
GCF_002207625.1
GCF_002209105.2
GCF_002218525.2
GCF_002222595.2
GCF_002224675.1
GCF_002257605.1
GCF_002263045.1
GCF_002268255.1
GCF_002268325.1
GCF_002268385.1
GCF_002268395.1
GCF_002268435.1
GCF_002268455.1
GCF_002272965.1
GCF_002276185.1
GCF_002286465.1
GCF_002286525.1
GCF_002286535.1
GCF_002301405.1
GCF_002301855.1
GCF_002302315.1
GCF_002302335.1
GCF_002303075.1
GCF_002393465.1
GCF_002456795.1
GCF_002458875.1
GCF_002458885.1
GCF_002459475.1
GCF_002459675.1
GCF_002459685.1
GCF_002459695.1
GCF_002460005.1
GCF_002460245.1
GCF_002460265.1
GCF_002460475.1
GCF_002460775.1
GCF_002460965.1
GCF_002461015.1
GCF_002461035.1
GCF_002461115.1
GCF_002461145.1
GCF_002461185.1
GCF_002461265.1
GCF_002461825.1
GCF_002461875.1
GCF_002461955.1
GCF_002462645.1
GCF_002462755.1
GCF_002463255.1
GCF_002464185.1
GCF_002464445.1
GCF_002466145.1
GCF_002466275.1
GCF_002466305.1
GCF_002468995.1
GCF_002475195.1
GCF_002484615.1
GCF_002484655.1
GCF_002484855.1
GCF_002484965.1
GCF_002485075.1
GCF_002485305.1
GCF_002485355.1
GCF_002485485.1
GCF_002485495.1
GCF_002486005.1
GCF_002507975.1
GCF_002513485.1
GCF_002513855.1
GCF_002515225.1
GCF_002516795.1
GCF_002517405.1
GCF_002517705.1
GCF_002521375.1
GCF_002522085.1
GCF_002522165.1
GCF_002522255.1
GCF_002522265.1
GCF_002522315.1
GCF_002522355.1
GCF_002535165.1
GCF_002535715.1
GCF_002541755.1
GCF_002541795.1
GCF_002541895.1
GCF_002541935.1
GCF_002542555.1
GCF_002542855.1
GCF_002543075.1
GCF_002549755.1
GCF_002549775.1
GCF_002549855.1
GCF_002549895.2
GCF_002549905.1
GCF_002549935.1
GCF_002549945.1
GCF_002549975.1
GCF_002549985.1
GCF_002550015.1
GCF_002550035.1
GCF_002550045.1
GCF_002556665.1
GCF_002573175.1
GCF_002586945.1
GCF_002632415.1
GCF_002741355.1
GCF_002741595.1
GCF_002832945.1
GCF_002832955.1
GCF_002832985.1
GCF_002832995.1
GCF_002833015.1
GCF_002833035.1
GCF_002833055.1
GCF_002833065.1
GCF_002833075.1
GCF_002833115.1
GCF_002833125.1
GCF_002833135.1
GCF_002833175.1
GCF_002833185.1
GCF_002833205.1
GCF_002833215.1
GCF_002833255.1
GCF_002833265.1
GCF_002833285.1
GCF_002833315.1
GCF_002834165.1
GCF_002834225.1
GCF_002834235.1
GCF_002834305.1
GCF_002872125.1
GCF_002874775.1
GCF_002879735.1
GCF_002885015.1
GCF_002885055.1
GCF_002885135.1
GCF_002885165.1
GCF_002885195.1
GCF_002885215.1
GCF_002885255.1
GCF_002885265.1
GCF_002885295.1
GCF_002885315.1
GCF_002885355.1
GCF_002885375.1
GCF_002885395.1
GCF_002885415.1
GCF_002885425.1
GCF_002885535.1
GCF_002885575.1
GCF_002885595.1
GCF_002885615.1
GCF_002885625.1
GCF_002885655.1
GCF_002885675.1
GCF_002885695.1
GCF_002887535.1
GCF_003024685.1
GCF_003112755.1
GCF_003122485.1
GCF_003122495.1
GCF_900007725.1
GCF_900007735.1
GCF_900013275.1
GCF_900015745.1
GCF_900015875.1
GCF_900015985.1
GCF_900015995.1
GCF_900016015.1
GCF_900016025.1
GCF_900016035.1
GCF_900016045.1
GCF_900016055.1
GCF_900036035.1
GCF_900067245.1
GCF_900078295.1
GCF_900091655.1
GCF_900106785.1
GCF_900157475.1
GCF_900157485.1
GCF_900157495.1
GCF_900157505.1
GCF_900157515.1
GCF_900157525.1
GCF_900157545.1
GCF_900157555.1
GCF_900157565.1
GCF_900157575.1
GCF_900157585.1
GCF_900157595.1
GCF_900157605.1
GCF_900157615.1
GCF_900157625.1
GCF_900157645.1
GCF_900157655.1
GCF_900157665.1
GCF_900157675.1
GCF_900157695.1
GCF_900157705.1
GCF_900157715.1
GCF_900157735.1
GCF_900157745.1
GCF_900157755.1
GCF_900157765.1
GCF_900157775.1
GCF_900157785.1
GCF_900157795.1
GCF_900157815.1
GCF_900157825.1
GCF_900157835.1
GCF_900157855.1
GCF_900157865.1
GCF_900157895.1
GCF_900157905.1
GCF_900157915.1
GCF_900157925.1
GCF_900157935.1
GCF_900157945.1
GCF_900157955.1
GCF_900157965.1
GCF_900157975.1
GCF_900157985.1
GCF_900157995.1
GCF_900158005.1
GCF_900158015.1
GCF_900158025.1
GCF_900158035.1
GCF_900158055.1
GCF_900158065.1
GCF_900158075.1
GCF_900158085.1
GCF_900158095.1
GCF_900158105.1
GCF_900158115.1
GCF_900158125.1
GCF_900158135.1
GCF_900158145.1
GCF_900158155.1
GCF_900158165.1
GCF_900158175.1
GCF_900158185.1
GCF_900158195.1
GCF_900158205.1
GCF_900158215.1
GCF_900158235.1
GCF_900158245.1
GCF_900158255.1
GCF_900158265.1
GCF_900158275.1
GCF_900158285.1
GCF_900158295.1
GCF_900158305.1
GCF_900158315.1
GCF_900158325.1
GCF_900158335.1
GCF_900158345.1
GCF_900158355.1
GCF_900158365.1
GCF_900158375.1
GCF_900158385.1
GCF_900158395.1
GCF_900158405.1
GCF_900158415.1
GCF_900158425.1
GCF_900158435.1
GCF_900158445.1
GCF_900158455.1
GCF_900158465.1
GCF_900158475.1
GCF_900158485.1
GCF_900158495.1
GCF_900158505.1
GCF_900158515.1
GCF_900158525.1
GCF_900158535.1
GCF_900158545.1
GCF_900158555.1
GCF_900158565.1
GCF_900158575.1
GCF_900158585.1
GCF_900158595.1
GCF_900158605.1
GCF_900158615.1
GCF_900158635.1
GCF_900158655.1
GCF_900158665.1
GCF_900158675.1
GCF_900158685.1
GCF_900158695.1
GCF_900158705.1
GCF_900158715.1
GCF_900158725.1
GCF_900158735.1
GCF_900158745.1
GCF_900158755.1
GCF_900158765.1
GCF_900158795.1
GCF_900158815.1
GCF_900158825.1
GCF_900158855.1
GCF_900158865.1
GCF_900158895.1
GCF_900158905.1
GCF_900158915.1
GCF_900158925.1
GCF_900158935.1
GCF_900158945.1
GCF_900158955.1
GCF_900158965.1
GCF_900158975.1
GCF_900158985.1
GCF_900159005.1
GCF_900159015.1
GCF_900159025.1
GCF_900159035.1
GCF_900159045.1
GCF_900159055.1
GCF_900159065.1
GCF_900159075.1
GCF_900159085.1
GCF_900159095.1
GCF_900159105.1
GCF_900159115.1
GCF_900159125.1
GCF_900159135.1
GCF_900159155.1
GCF_900159165.1
GCF_900159175.1
GCF_900159185.1
GCF_900159195.1
GCF_900159205.1
GCF_900159215.1
GCF_900159225.1
GCF_900159235.1
GCF_900159245.1
GCF_900159255.1
GCF_900159265.1
GCF_900159275.1
GCF_900159285.1
GCF_900159295.1
GCF_900159305.1
GCF_900159315.1
GCF_900159325.1
GCF_900159345.1
GCF_900159355.1
GCF_900159365.1
GCF_900159375.1
GCF_900159385.1
GCF_900159395.1
GCF_900159405.1
GCF_900159415.1
GCF_900159425.1
GCF_900159435.1
GCF_900159455.1
GCF_900159465.1
GCF_900159475.1
GCF_900159485.1
GCF_900159495.1
GCF_900159505.1
GCF_900159515.1
GCF_900159525.1
GCF_900159545.1
GCF_900159555.1
GCF_900159565.1
GCF_900159575.1
GCF_900159595.1
GCF_900159605.1
GCF_900159625.1
GCF_900159635.1
GCF_900159645.1
GCF_900159655.1
GCF_900159665.1
GCF_900159675.1
GCF_900159685.1
GCF_900159695.1
GCF_900159725.1
GCF_900159735.1
GCF_900159745.1
GCF_900159755.1
GCF_900159765.1
GCF_900159775.1
GCF_900159785.1
GCF_900159795.1
GCF_900159805.1
GCF_900159815.1
GCF_900159825.1
GCF_900159835.1
GCF_900159845.1
GCF_900159855.1
GCF_900159865.1
GCF_900159875.1
GCF_900159885.1
GCF_900159895.1
GCF_900159905.1
GCF_900159915.1
GCF_900159925.1
GCF_900159935.1
GCF_900159945.1
GCF_900159955.1
GCF_900159965.1
GCF_900159975.1
GCF_900159985.1
GCF_900159995.1
GCF_900160005.1
GCF_900160015.1
GCF_900160025.1
GCF_900160035.1
GCF_900160045.1
GCF_900160055.1
GCF_900160065.1
GCF_900160075.1
GCF_900160085.1
GCF_900160095.1
GCF_900160105.1
GCF_900160115.1
GCF_900160135.1
GCF_900160145.1
GCF_900160155.1
GCF_900160165.1
GCF_900160175.1
GCF_900160185.1
GCF_900160195.1
GCF_900160205.1
GCF_900160225.1
GCF_900160235.1
GCF_900160245.1
GCF_900160255.1
GCF_900160265.1
GCF_900160275.1
GCF_900160285.1
GCF_900160295.1
GCF_900160305.1
GCF_900160315.1
GCF_900160325.1
GCF_900160335.1
GCF_900160345.1
GCF_900160355.1
GCF_900160365.1
GCF_900160375.1
GCF_900160385.1
GCF_900160395.1
GCF_900160405.1
GCF_900160415.1
GCF_900160425.1
GCF_900160435.1
GCF_900160445.1
GCF_900160455.1
GCF_900160465.1
GCF_900160475.1
GCF_900160485.1
GCF_900160495.1
GCF_900160505.1
GCF_900160515.1
GCF_900160525.1
GCF_900160535.1
GCF_900160545.1
GCF_900160555.1
GCF_900160565.1
GCF_900160575.1
GCF_900160585.1
GCF_900160595.1
GCF_900160615.1
GCF_900160625.1
GCF_900160635.1
GCF_900162735.1
GCF_900162755.1
GCF_900162765.1
GCF_900162775.1
GCF_900162785.1
GCF_900162795.1
GCF_900163485.1
GCF_900167285.1
GCF_900184875.1
GCF_900239875.1
