# Supplementary material for: Comprehensive analysis of chromosomal mobile genetic elements in the gut microbiome reveals phylum-level niche-adaptive gene pools
Source: PLoS One. 2019 Dec 12;14(12):e0223680. doi: 10.1371/journal.pone.0223680 (PMC6907783; doi:10.1371/journal.pone.0223680)
Supplement: S2 File — (ZIP) [file pone.0223680.s002.zip › SRID/data/ImmeDB_data/5103_human-gut.assembly_summary.txt]

GCF_000218345.1	PRJNA224116	SAMN02463792	ACWI00000000.1	na	817	817	Bacteroides fragilis	strain=2_1_56FAA		suppressed	Scaffold	Major	Full	2011/06/15	Bacteroides_sp_2_1_56FAA_V1	Broad Institute	GCA_000218345.1	identical	ftp://ftp.ncbi.nlm.nih.gov/genomes/all/GCF/000/218/345/GCF_000218345.1_Bacteroides_sp_2_1_56FAA_V1	many frameshifted proteins
GCF_000699685.1	PRJNA224116	SAMN02370949	JNHH00000000.1	na	1339286	817	Bacteroides fragilis str. 3725 D9 ii	strain=3725 D9 ii		suppressed	Contig	Major	Full	2014/06/09	ASM69968v1	IGS	GCA_000699685.1	identical	ftp://ftp.ncbi.nlm.nih.gov/genomes/all/GCF/000/699/685/GCF_000699685.1_ASM69968v1	genome length too large
GCF_000508905.1	PRJNA224116	SAMD00008809	BAHR00000000.2	na	1232440	154046	Hungatella hathewayi VE202-04	strain=VE202-04		suppressed	Contig	Major	Full	2013/07/16	ASM50890v1	The University of Tokyo	GCA_000508905.1	identical	ftp://ftp.ncbi.nlm.nih.gov/genomes/all/GCF/000/508/905/GCF_000508905.1_ASM50890v1	contaminated
GCF_001051015.1	PRJNA224116	SAMEA3158508	CDPT00000000.1	na	1682	216816	Bifidobacterium longum subsp. infantis	strain=CECT 7210		replaced	Contig	Major	Full	2015/01/28	ASM105101v1	Ordesa	GCA_001051015.1	identical	ftp://ftp.ncbi.nlm.nih.gov/genomes/all/GCF/001/051/015/GCF_001051015.1_ASM105101v1
GCF_001688765.1	PRJNA224116	SAMN04621615		na	239935	239935	Akkermansia muciniphila	strain=YL44		suppressed	Complete Genome	Major	Full	2016/07/20	ASM168876v1	University of Bern	GCA_001688765.1	identical	ftp://ftp.ncbi.nlm.nih.gov/genomes/all/GCF/001/688/765/GCF_001688765.1_ASM168876v1
GCF_000285855.1	PRJNA224116	SAMEA2272026	CAHL00000000.1	na	1095771	1095771	Ruminococcus sp. JC304		JC304	suppressed	Scaffold	Major	Full	2012/08/16	ASM28585v2	URMITE CNRS UMR 6236 IRD 198	GCA_000285855.2	identical	ftp://ftp.ncbi.nlm.nih.gov/genomes/all/GCF/000/285/855/GCF_000285855.1_ASM28585v2	contaminated
GCF_001517625.1	PRJNA224116	SAMEA3725798	FCEY00000000.1	na	1720194	1720194	Clostridium sp. AT4	strain=AT5		replaced	Contig	Major	Full	2016/01/15	Clostridium bouchedurhonense	URMITE	GCA_001517625.1	identical	ftp://ftp.ncbi.nlm.nih.gov/genomes/all/GCF/001/517/625/GCF_001517625.1_Clostridium_bouchedurhonense
GCF_900078295.1	PRJNA224116	SAMEA3905751	FJVH00000000.1	na	1805476	1805476	Blautia sp. Marseille-P2398	strain=Marseille-P2398		replaced	Contig	Major	Full	2016/03/24	PRJEB13136	URMITE	GCA_900078295.1	identical	ftp://ftp.ncbi.nlm.nih.gov/genomes/all/GCF/900/078/295/GCF_900078295.1_PRJEB13136
GCF_000157115.2	PRJNA224116	SAMN02463704	ACAC00000000.2	na	562	562	Escherichia coli	strain=3_2_53FAA		latest	Scaffold	Major	Full	2015/07/15	Escherichia_sp_3_2_53FAA_V2	Broad Institute	GCA_000157115.2	identical	ftp://ftp.ncbi.nlm.nih.gov/genomes/all/GCF/000/157/115/GCF_000157115.2_Escherichia_sp_3_2_53FAA_V2
GCF_001059815.1	PRJNA224116	SAMN03198109	JUOR00000000.1	na	729	729	Haemophilus parainfluenzae	strain=901_HPAR		latest	Contig	Major	Full	2015/07/10	ASM105981v1	University of Washington	GCA_001059815.1	identical	ftp://ftp.ncbi.nlm.nih.gov/genomes/all/GCF/001/059/815/GCF_001059815.1_ASM105981v1
GCF_000009925.1	PRJNA58195	SAMD00061068		reference genome	295405	817	Bacteroides fragilis YCH46	strain=YCH46		latest	Complete Genome	Major	Full	2004/09/16	ASM992v1	Kitasato Univ.	GCA_000009925.1	identical	ftp://ftp.ncbi.nlm.nih.gov/genomes/all/GCF/000/009/925/GCF_000009925.1_ASM992v1
GCF_000025985.1	PRJNA224116	SAMEA1705957		na	272559	817	Bacteroides fragilis NCTC 9343			latest	Complete Genome	Major	Full	2005/03/03	ASM2598v1	Sanger Institute	GCA_000025985.1	identical	ftp://ftp.ncbi.nlm.nih.gov/genomes/all/GCF/000/025/985/GCF_000025985.1_ASM2598v1		assembly from type material
GCF_000157015.1	PRJNA224116	SAMN02463689	ABZX00000000.1	na	457424	817	Bacteroides fragilis 3_1_12	strain=3_1_12		latest	Scaffold	Major	Full	2009/02/05	ASM15701v1	Broad Institute	GCA_000157015.1	identical	ftp://ftp.ncbi.nlm.nih.gov/genomes/all/GCF/000/157/015/GCF_000157015.1_ASM15701v1
GCF_000162135.1	PRJNA224116	SAMN02463733	ACPP00000000.1	na	817	817	Bacteroides fragilis	strain=2_1_16		latest	Scaffold	Major	Full	2009/11/06	ASM16213v1	Broad Institute	GCA_000162135.1	identical	ftp://ftp.ncbi.nlm.nih.gov/genomes/all/GCF/000/162/135/GCF_000162135.1_ASM16213v1
GCF_000210835.1	PRJNA224116	SAMEA3138381		na	862962	817	Bacteroides fragilis 638R	strain=638R		latest	Complete Genome	Major	Full	2010/07/23	ASM21083v1	The Wellcome Trust Sanger Institute	GCA_000210835.1	identical	ftp://ftp.ncbi.nlm.nih.gov/genomes/all/GCF/000/210/835/GCF_000210835.1_ASM21083v1
GCF_000263115.1	PRJNA224116	SAMN02463925	AGXM00000000.1	na	997882	817	Bacteroides fragilis CL07T00C01	strain=CL07T00C01		latest	Scaffold	Major	Full	2012/09/18	Bact_frag_CL07T00C01_V1	Broad Institute	GCA_000263115.1	identical	ftp://ftp.ncbi.nlm.nih.gov/genomes/all/GCF/000/263/115/GCF_000263115.1_Bact_frag_CL07T00C01_V1
GCF_000269525.1	PRJNA224116	SAMN02463923	AKBY00000000.1	na	997880	817	Bacteroides fragilis CL05T00C42	strain=CL05T00C42		latest	Contig	Major	Full	2012/06/15	PB_Bact_frag_CL05T00C42_V1	Broad Institute	GCA_000269525.1	identical	ftp://ftp.ncbi.nlm.nih.gov/genomes/all/GCF/000/269/525/GCF_000269525.1_PB_Bact_frag_CL05T00C42_V1
GCF_000273095.1	PRJNA224116	SAMN02463921	AGXK00000000.1	na	997878	817	Bacteroides fragilis CL03T00C08	strain=CL03T00C08		latest	Scaffold	Major	Full	2012/07/23	Bact_frag_CL03T00C08_V1	Broad Institute	GCA_000273095.1	identical	ftp://ftp.ncbi.nlm.nih.gov/genomes/all/GCF/000/273/095/GCF_000273095.1_Bact_frag_CL03T00C08_V1
GCF_000273115.1	PRJNA224116	SAMN02463922	AGXL00000000.1	na	997879	817	Bacteroides fragilis CL03T12C07	strain=CL03T12C07		latest	Scaffold	Major	Full	2012/07/23	Bact_frag_CL03T12C07_V1	Broad Institute	GCA_000273115.1	identical	ftp://ftp.ncbi.nlm.nih.gov/genomes/all/GCF/000/273/115/GCF_000273115.1_Bact_frag_CL03T12C07_V1
GCF_000273135.1	PRJNA224116	SAMN02463924	AGXP00000000.1	na	997881	817	Bacteroides fragilis CL05T12C13	strain=CL05T12C13		latest	Scaffold	Major	Full	2012/07/23	Bact_frag_CL05T12C13_V1	Broad Institute	GCA_000273135.1	identical	ftp://ftp.ncbi.nlm.nih.gov/genomes/all/GCF/000/273/135/GCF_000273135.1_Bact_frag_CL05T12C13_V1
GCF_000273155.1	PRJNA224116	SAMN02463926	AGXN00000000.1	na	997883	817	Bacteroides fragilis CL07T12C05	strain=CL07T12C05		latest	Scaffold	Major	Full	2012/07/23	Bact_frag_CL07T12C05_V1	Broad Institute	GCA_000273155.1	identical	ftp://ftp.ncbi.nlm.nih.gov/genomes/all/GCF/000/273/155/GCF_000273155.1_Bact_frag_CL07T12C05_V1
GCF_000273765.1	PRJNA224116	SAMN02463923	AGXO00000000.1	na	997880	817	Bacteroides fragilis CL05T00C42	strain=CL05T00C42		latest	Scaffold	Major	Full	2012/07/23	Bact_frag_CL05T00C42_V1	Broad Institute	GCA_000273765.1	identical	ftp://ftp.ncbi.nlm.nih.gov/genomes/all/GCF/000/273/765/GCF_000273765.1_Bact_frag_CL05T00C42_V1
GCF_000297695.1	PRJNA224116	SAMN02463952	AGXQ00000000.1	na	1073386	817	Bacteroides fragilis HMW 610	strain=HMW 610		latest	Scaffold	Major	Full	2012/09/21	Bact_frag_HMW_610_V1	Broad Institute	GCA_000297695.1	identical	ftp://ftp.ncbi.nlm.nih.gov/genomes/all/GCF/000/297/695/GCF_000297695.1_Bact_frag_HMW_610_V1
GCF_000297735.1	PRJNA224116	SAMN02463953	AGXR00000000.1	na	1073387	817	Bacteroides fragilis HMW 615	strain=HMW 615		latest	Scaffold	Major	Full	2012/09/21	Bact_frag_HMW_615_V1	Broad Institute	GCA_000297735.1	identical	ftp://ftp.ncbi.nlm.nih.gov/genomes/all/GCF/000/297/735/GCF_000297735.1_Bact_frag_HMW_615_V1
GCF_000297755.1	PRJNA224116	SAMN02463954	ALOB00000000.1	na	1073388	817	Bacteroides fragilis HMW 616	strain=HMW 616		latest	Scaffold	Major	Full	2012/09/21	Bact_frag_HMW_616_V1	Broad Institute	GCA_000297755.1	identical	ftp://ftp.ncbi.nlm.nih.gov/genomes/all/GCF/000/297/755/GCF_000297755.1_Bact_frag_HMW_616_V1
GCF_000598145.1	PRJNA224116	SAMN02314427	JGCO00000000.1	na	1339282	817	Bacteroides fragilis str. 2-F-2 #7	strain=2-F-2 #7		latest	Contig	Major	Full	2014/03/20	ASM59814v1	IGS	GCA_000598145.1	identical	ftp://ftp.ncbi.nlm.nih.gov/genomes/all/GCF/000/598/145/GCF_000598145.1_ASM59814v1
GCF_000598165.1	PRJNA224116	SAMN02314536	JGCU00000000.1	na	1339313	817	Bacteroides fragilis str. 3976T7	strain=3976T7		latest	Contig	Major	Full	2014/03/20	ASM59816v1	IGS	GCA_000598165.1	identical	ftp://ftp.ncbi.nlm.nih.gov/genomes/all/GCF/000/598/165/GCF_000598165.1_ASM59816v1
GCF_000598185.2	PRJNA224116	SAMN02314537	JGCV00000000.1	na	1339302	817	Bacteroides fragilis str. 3986T(B)10	strain=3986T(B)10		latest	Contig	Minor	Full	2014/03/20	ASM59818v2	IGS	GCA_000598185.2	identical	ftp://ftp.ncbi.nlm.nih.gov/genomes/all/GCF/000/598/185/GCF_000598185.2_ASM59818v2
GCF_000598205.1	PRJNA224116	SAMN02314428	JGCZ00000000.1	na	1339288	817	Bacteroides fragilis str. 3988 T1	strain=3988 T1		latest	Contig	Major	Full	2014/03/20	ASM59820v1	IGS	GCA_000598205.1	identical	ftp://ftp.ncbi.nlm.nih.gov/genomes/all/GCF/000/598/205/GCF_000598205.1_ASM59820v1
GCF_000598225.1	PRJNA224116	SAMN02314532	JGDA00000000.1	na	1339283	817	Bacteroides fragilis str. 3996 N(B) 6	strain=3996 N(B) 6		latest	Contig	Major	Full	2014/03/20	ASM59822v1	IGS	GCA_000598225.1	identical	ftp://ftp.ncbi.nlm.nih.gov/genomes/all/GCF/000/598/225/GCF_000598225.1_ASM59822v1
GCF_000598245.1	PRJNA224116	SAMN02314419	JGDD00000000.1	na	1339278	817	Bacteroides fragilis str. DS-166	strain=DS-166		latest	Contig	Major	Full	2014/03/20	ASM59824v1	IGS	GCA_000598245.1	identical	ftp://ftp.ncbi.nlm.nih.gov/genomes/all/GCF/000/598/245/GCF_000598245.1_ASM59824v1
GCF_000598265.1	PRJNA224116	SAMN02314432	JGCM00000000.1	na	1339293	817	Bacteroides fragilis str. 1007-1-F #8	strain=1007-1-F #8		latest	Contig	Major	Full	2014/03/20	ASM59826v1	IGS	GCA_000598265.1	identical	ftp://ftp.ncbi.nlm.nih.gov/genomes/all/GCF/000/598/265/GCF_000598265.1_ASM59826v1
GCF_000598285.1	PRJNA224116	SAMN02314526	JGCN00000000.1	na	1339281	817	Bacteroides fragilis str. 2-F-2 #5	strain=2-F-2 #5		latest	Contig	Major	Full	2014/03/20	ASM59828v1	IGS	GCA_000598285.1	identical	ftp://ftp.ncbi.nlm.nih.gov/genomes/all/GCF/000/598/285/GCF_000598285.1_ASM59828v1
GCF_000598305.1	PRJNA224116	SAMN02314525	JGCR00000000.1	na	1339308	817	Bacteroides fragilis str. 3774 T13	strain=3774 T13		latest	Contig	Major	Full	2014/03/20	ASM59830v1	IGS	GCA_000598305.1	identical	ftp://ftp.ncbi.nlm.nih.gov/genomes/all/GCF/000/598/305/GCF_000598305.1_ASM59830v1
GCF_000598325.1	PRJNA224116	SAMN02314527	JGCS00000000.1	na	1339309	817	Bacteroides fragilis str. 3783N1-2	strain=3783N1-2		latest	Contig	Major	Full	2014/03/20	ASM59832v1	IGS	GCA_000598325.1	identical	ftp://ftp.ncbi.nlm.nih.gov/genomes/all/GCF/000/598/325/GCF_000598325.1_ASM59832v1
GCF_000598345.1	PRJNA224116	SAMN02314533	JGCT00000000.1	na	1339312	817	Bacteroides fragilis str. 3783N2-1	strain=3783N2-1		latest	Contig	Major	Full	2014/03/20	ASM59834v1	IGS	GCA_000598345.1	identical	ftp://ftp.ncbi.nlm.nih.gov/genomes/all/GCF/000/598/345/GCF_000598345.1_ASM59834v1
GCF_000598365.1	PRJNA224116	SAMN02314558	JGCY00000000.1	na	1339315	817	Bacteroides fragilis str. 3988T(B)14	strain=3988T(B)14		latest	Contig	Major	Full	2014/03/20	ASM59836v1	IGS	GCA_000598365.1	identical	ftp://ftp.ncbi.nlm.nih.gov/genomes/all/GCF/000/598/365/GCF_000598365.1_ASM59836v1
GCF_000598385.1	PRJNA224116	SAMN02314534	JGDC00000000.1	na	1339285	817	Bacteroides fragilis str. 3998 T(B) 4	strain=3998 T(B) 4		latest	Contig	Major	Full	2014/03/20	ASM59838v1	IGS	GCA_000598385.1	identical	ftp://ftp.ncbi.nlm.nih.gov/genomes/all/GCF/000/598/385/GCF_000598385.1_ASM59838v1
GCF_000598425.1	PRJNA224116	SAMN02315073	JGCQ00000000.1	na	1339336	817	Bacteroides fragilis str. 34-F-2 #13	strain=34-F-2 #13		latest	Contig	Major	Full	2014/03/20	ASM59842v1	IGS	GCA_000598425.1	identical	ftp://ftp.ncbi.nlm.nih.gov/genomes/all/GCF/000/598/425/GCF_000598425.1_ASM59842v1
GCF_000598445.1	PRJNA224116	SAMN02317048	JGCW00000000.1	na	1339289	817	Bacteroides fragilis str. 3986 N(B)19	strain=3986 N(B)19		latest	Contig	Major	Full	2014/03/20	ASM59844v1	IGS	GCA_000598445.1	identical	ftp://ftp.ncbi.nlm.nih.gov/genomes/all/GCF/000/598/445/GCF_000598445.1_ASM59844v1
GCF_000598465.1	PRJNA224116	SAMN02314535	JGCX00000000.1	na	1339287	817	Bacteroides fragilis str. 3986 T(B)9	strain=3986 T(B)9		latest	Contig	Major	Full	2014/03/20	ASM59846v1	IGS	GCA_000598465.1	identical	ftp://ftp.ncbi.nlm.nih.gov/genomes/all/GCF/000/598/465/GCF_000598465.1_ASM59846v1
GCF_000598485.1	PRJNA224116	SAMN02363970	JGDB00000000.1	na	1339316	817	Bacteroides fragilis str. 3998T(B)3	strain=3998T(B)3		latest	Contig	Major	Full	2014/03/20	ASM59848v1	IGS	GCA_000598485.1	identical	ftp://ftp.ncbi.nlm.nih.gov/genomes/all/GCF/000/598/485/GCF_000598485.1_ASM59848v1
GCF_000598505.1	PRJNA224116	SAMN02314417	JGDE00000000.1	na	1339276	817	Bacteroides fragilis str. DS-208	strain=DS-208		latest	Contig	Major	Full	2014/03/20	ASM59850v1	IGS	GCA_000598505.1	identical	ftp://ftp.ncbi.nlm.nih.gov/genomes/all/GCF/000/598/505/GCF_000598505.1_ASM59850v1
GCF_000598525.1	PRJNA224116	SAMN02314403	JGDH00000000.1	na	1339271	817	Bacteroides fragilis str. J-143-4	strain=J-143-4		latest	Contig	Major	Full	2014/03/20	ASM59852v1	IGS	GCA_000598525.1	identical	ftp://ftp.ncbi.nlm.nih.gov/genomes/all/GCF/000/598/525/GCF_000598525.1_ASM59852v1
GCF_000598545.2	PRJNA224116	SAMN02315075	JGDK00000000.1	na	1339338	817	Bacteroides fragilis str. 1007-1-F #4	strain=1007-1-F #4		latest	Contig	Minor	Full	2014/03/20	ASM59854v2	IGS	GCA_000598545.2	identical	ftp://ftp.ncbi.nlm.nih.gov/genomes/all/GCF/000/598/545/GCF_000598545.2_ASM59854v2
GCF_000598565.1	PRJNA224116	SAMN02314521	JGDN00000000.1	na	1339300	817	Bacteroides fragilis str. 3397 N2	strain=3397 N2		latest	Contig	Major	Full	2014/03/20	ASM59856v1	IGS	GCA_000598565.1	identical	ftp://ftp.ncbi.nlm.nih.gov/genomes/all/GCF/000/598/565/GCF_000598565.1_ASM59856v1
GCF_000598585.1	PRJNA224116	SAMN02317049	JGDQ00000000.1	na	1339298	817	Bacteroides fragilis str. 3725 D9(v)	strain=3725 D9(v)		latest	Contig	Major	Full	2014/03/20	ASM59858v1	IGS	GCA_000598585.1	identical	ftp://ftp.ncbi.nlm.nih.gov/genomes/all/GCF/000/598/585/GCF_000598585.1_ASM59858v1
GCF_000598645.1	PRJNA224116	SAMN02314412	JGDV00000000.1	na	1339272	817	Bacteroides fragilis str. J38-1	strain=J38-1		latest	Contig	Major	Full	2014/03/20	ASM59864v1	IGS	GCA_000598645.1	identical	ftp://ftp.ncbi.nlm.nih.gov/genomes/all/GCF/000/598/645/GCF_000598645.1_ASM59864v1
GCF_000598665.1	PRJNA224116	SAMN02314430	JGDX00000000.1	na	1339291	817	Bacteroides fragilis str. S23 R14	strain=S23 R14		latest	Contig	Major	Full	2014/03/20	ASM59866v1	IGS	GCA_000598665.1	identical	ftp://ftp.ncbi.nlm.nih.gov/genomes/all/GCF/000/598/665/GCF_000598665.1_ASM59866v1
GCF_000598685.2	PRJNA224116	SAMN02314435	JGEA00000000.1	na	1339295	817	Bacteroides fragilis str. 1007-1-F #10	strain=1007-1-F #10		latest	Contig	Minor	Full	2014/03/20	ASM59868v2	IGS	GCA_000598685.2	identical	ftp://ftp.ncbi.nlm.nih.gov/genomes/all/GCF/000/598/685/GCF_000598685.2_ASM59868v2
GCF_000598705.1	PRJNA224116	SAMN02314519	JGED00000000.1	na	1339297	817	Bacteroides fragilis str. 1009-4-F #10	strain=1009-4-F #10		latest	Contig	Major	Full	2014/03/20	ASM59870v1	IGS	GCA_000598705.1	identical	ftp://ftp.ncbi.nlm.nih.gov/genomes/all/GCF/000/598/705/GCF_000598705.1_ASM59870v1
GCF_000598725.1	PRJNA224116	SAMN02314530	JGEH00000000.1	na	1339306	817	Bacteroides fragilis str. 3719 T6	strain=3719 T6		latest	Contig	Major	Full	2014/03/20	ASM59872v1	IGS	GCA_000598725.1	identical	ftp://ftp.ncbi.nlm.nih.gov/genomes/all/GCF/000/598/725/GCF_000598725.1_ASM59872v1
GCF_000598745.1	PRJNA224116	SAMN02314565	JGEN00000000.1	na	1339324	817	Bacteroides fragilis str. S24L26	strain=S24L26		latest	Contig	Major	Full	2014/03/20	ASM59874v1	IGS	GCA_000598745.1	identical	ftp://ftp.ncbi.nlm.nih.gov/genomes/all/GCF/000/598/745/GCF_000598745.1_ASM59874v1
GCF_000598765.2	PRJNA224116	SAMN02315069	JGEV00000000.1	na	1339331	817	Bacteroides fragilis str. S38L3	strain=S38L3		latest	Contig	Minor	Full	2014/03/20	ASM59876v2	IGS	GCA_000598765.2	identical	ftp://ftp.ncbi.nlm.nih.gov/genomes/all/GCF/000/598/765/GCF_000598765.2_ASM59876v2
GCF_000598805.1	PRJNA224116	SAMN02314414	JGDG00000000.1	na	1339275	817	Bacteroides fragilis str. Ds-233	strain=Ds-233		latest	Contig	Major	Full	2014/03/20	ASM59880v1	IGS	GCA_000598805.1	identical	ftp://ftp.ncbi.nlm.nih.gov/genomes/all/GCF/000/598/805/GCF_000598805.1_ASM59880v1
GCF_000598825.1	PRJNA224116	SAMN02314421	JGDM00000000.1	na	1339280	817	Bacteroides fragilis str. 2-F-2 #4	strain=2-F-2 #4		latest	Contig	Major	Full	2014/03/20	ASM59882v1	IGS	GCA_000598825.1	identical	ftp://ftp.ncbi.nlm.nih.gov/genomes/all/GCF/000/598/825/GCF_000598825.1_ASM59882v1
GCF_000598845.1	PRJNA224116	SAMN02314524	JGDP00000000.1	na	1339307	817	Bacteroides fragilis str. 3719 A10	strain=3719 A10		latest	Contig	Major	Full	2014/03/20	ASM59884v1	IGS	GCA_000598845.1	identical	ftp://ftp.ncbi.nlm.nih.gov/genomes/all/GCF/000/598/845/GCF_000598845.1_ASM59884v1
GCF_000598865.1	PRJNA224116	SAMN02315072	JGDT00000000.1	na	1339335	817	Bacteroides fragilis str. 3-F-2 #6	strain=3-F-2 #6		latest	Contig	Major	Full	2014/03/20	ASM59886v1	IGS	GCA_000598865.1	identical	ftp://ftp.ncbi.nlm.nih.gov/genomes/all/GCF/000/598/865/GCF_000598865.1_ASM59886v1
GCF_000598885.1	PRJNA224116	SAMN02314433	JGEC00000000.1	na	1339294	817	Bacteroides fragilis str. 1007-1-F #9	strain=1007-1-F #9		latest	Contig	Major	Full	2014/03/20	ASM59888v1	IGS	GCA_000598885.1	identical	ftp://ftp.ncbi.nlm.nih.gov/genomes/all/GCF/000/598/885/GCF_000598885.1_ASM59888v1
GCF_000598905.1	PRJNA224116	SAMN02314420	JGEF00000000.1	na	1339279	817	Bacteroides fragilis str. 20793-3	strain=20793-3		latest	Contig	Major	Full	2014/03/20	ASM59890v1	IGS	GCA_000598905.1	identical	ftp://ftp.ncbi.nlm.nih.gov/genomes/all/GCF/000/598/905/GCF_000598905.1_ASM59890v1
GCF_000598925.1	PRJNA224116	SAMN02314529	JGEG00000000.1	na	1339301	817	Bacteroides fragilis str. 3397 N3	strain=3397 N3		latest	Contig	Major	Full	2014/03/20	ASM59892v1	IGS	GCA_000598925.1	identical	ftp://ftp.ncbi.nlm.nih.gov/genomes/all/GCF/000/598/925/GCF_000598925.1_ASM59892v1
GCF_000598945.1	PRJNA224116	SAMN02314545	JGEI00000000.1	na	1339305	817	Bacteroides fragilis str. 3986 N(B)22	strain=3986 N(B)22		latest	Contig	Major	Full	2014/03/20	ASM59894v1	IGS	GCA_000598945.1	identical	ftp://ftp.ncbi.nlm.nih.gov/genomes/all/GCF/000/598/945/GCF_000598945.1_ASM59894v1
GCF_000598965.1	PRJNA224116	SAMN02314539	JGEJ00000000.1	na	1339303	817	Bacteroides fragilis str. 3986 T(B)13	strain=3986 T(B)13		latest	Contig	Major	Full	2014/03/20	ASM59896v1	IGS	GCA_000598965.1	identical	ftp://ftp.ncbi.nlm.nih.gov/genomes/all/GCF/000/598/965/GCF_000598965.1_ASM59896v1
GCF_000598985.1	PRJNA224116	SAMN02314413	JGEK00000000.1	na	1339274	817	Bacteroides fragilis str. A7 (UDC12-2)	strain=A7 (UDC12-2)		latest	Contig	Major	Full	2014/03/20	ASM59898v1	IGS	GCA_000598985.1	identical	ftp://ftp.ncbi.nlm.nih.gov/genomes/all/GCF/000/598/985/GCF_000598985.1_ASM59898v1
GCF_000599005.1	PRJNA224116	SAMN02314564	JGEM00000000.1	na	1339323	817	Bacteroides fragilis str. S24L15	strain=S24L15		latest	Contig	Major	Full	2014/03/20	ASM59900v1	IGS	GCA_000599005.1	identical	ftp://ftp.ncbi.nlm.nih.gov/genomes/all/GCF/000/599/005/GCF_000599005.1_ASM59900v1
GCF_000599025.1	PRJNA224116	SAMN02315065	JGEQ00000000.1	na	1339326	817	Bacteroides fragilis str. S36L5	strain=S36L5		latest	Contig	Major	Full	2014/03/20	ASM59902v1	IGS	GCA_000599025.1	identical	ftp://ftp.ncbi.nlm.nih.gov/genomes/all/GCF/000/599/025/GCF_000599025.1_ASM59902v1
GCF_000599045.1	PRJNA224116	SAMN02314561	JGET00000000.1	na	1339320	817	Bacteroides fragilis str. S6R5	strain=S6R5		latest	Contig	Major	Full	2014/03/20	ASM59904v1	IGS	GCA_000599045.1	identical	ftp://ftp.ncbi.nlm.nih.gov/genomes/all/GCF/000/599/045/GCF_000599045.1_ASM59904v1
GCF_000599065.2	PRJNA224116	SAMN02314528	JGEU00000000.1	na	1339310	817	Bacteroides fragilis str. 3783N1-6	strain=3783N1-6		latest	Contig	Minor	Full	2014/03/20	ASM59906v2	IGS	GCA_000599065.2	identical	ftp://ftp.ncbi.nlm.nih.gov/genomes/all/GCF/000/599/065/GCF_000599065.2_ASM59906v2
GCF_000599085.1	PRJNA224116	SAMN02314418	JGDF00000000.1	na	1339277	817	Bacteroides fragilis str. DS-71	strain=DS-71		latest	Contig	Major	Full	2014/03/20	ASM59908v1	IGS	GCA_000599085.1	identical	ftp://ftp.ncbi.nlm.nih.gov/genomes/all/GCF/000/599/085/GCF_000599085.1_ASM59908v1
GCF_000599105.1	PRJNA224116	SAMN02314429	JGDI00000000.1	na	1339290	817	Bacteroides fragilis str. S13 L11	strain=S13 L11		latest	Contig	Major	Full	2014/03/20	ASM59910v1	IGS	GCA_000599105.1	identical	ftp://ftp.ncbi.nlm.nih.gov/genomes/all/GCF/000/599/105/GCF_000599105.1_ASM59910v1
GCF_000599125.1	PRJNA224116	SAMN02315066	JGDJ00000000.1	na	1339327	817	Bacteroides fragilis str. S36L11	strain=S36L11		latest	Contig	Major	Full	2014/03/20	ASM59912v1	IGS	GCA_000599125.1	identical	ftp://ftp.ncbi.nlm.nih.gov/genomes/all/GCF/000/599/125/GCF_000599125.1_ASM59912v1
GCF_000599145.2	PRJNA224116	SAMN02314431	JGDL00000000.1	na	1339292	817	Bacteroides fragilis str. 1007-1-F #7	strain=1007-1-F #7		latest	Contig	Minor	Full	2014/03/20	ASM59914v2	IGS	GCA_000599145.2	identical	ftp://ftp.ncbi.nlm.nih.gov/genomes/all/GCF/000/599/145/GCF_000599145.2_ASM59914v2
GCF_000599165.2	PRJNA224116	SAMN02314520	JGDO00000000.1	na	1339299	817	Bacteroides fragilis str. 3397 T14	strain=3397 T14		latest	Contig	Minor	Full	2014/03/20	ASM59916v2	IGS	GCA_000599165.2	identical	ftp://ftp.ncbi.nlm.nih.gov/genomes/all/GCF/000/599/165/GCF_000599165.2_ASM59916v2
GCF_000599185.2	PRJNA224116	SAMN02314538	JGDS00000000.1	na	1339314	817	Bacteroides fragilis str. 3976T8	strain=3976T8		latest	Contig	Minor	Full	2014/03/20	ASM59918v2	IGS	GCA_000599185.2	identical	ftp://ftp.ncbi.nlm.nih.gov/genomes/all/GCF/000/599/185/GCF_000599185.2_ASM59918v2
GCF_000599225.1	PRJNA224116	SAMN02314559	JGDY00000000.1	na	1339317	817	Bacteroides fragilis str. S6L3	strain=S6L3		latest	Contig	Major	Full	2014/03/20	ASM59922v1	IGS	GCA_000599225.1	identical	ftp://ftp.ncbi.nlm.nih.gov/genomes/all/GCF/000/599/225/GCF_000599225.1_ASM59922v1
GCF_000599245.1	PRJNA224116	SAMN02314563	JGDZ00000000.1	na	1339321	817	Bacteroides fragilis str. S6R6	strain=S6R6		latest	Contig	Major	Full	2014/03/20	ASM59924v1	IGS	GCA_000599245.1	identical	ftp://ftp.ncbi.nlm.nih.gov/genomes/all/GCF/000/599/245/GCF_000599245.1_ASM59924v1
GCF_000599265.1	PRJNA224116	SAMN02315074	JGEB00000000.1	na	1339337	817	Bacteroides fragilis str. 1007-1-F #3	strain=1007-1-F #3		latest	Contig	Major	Full	2014/03/20	ASM59926v1	IGS	GCA_000599265.1	identical	ftp://ftp.ncbi.nlm.nih.gov/genomes/all/GCF/000/599/265/GCF_000599265.1_ASM59926v1
GCF_000599305.1	PRJNA224116	SAMN02315068	JGEL00000000.1	na	1339330	817	Bacteroides fragilis str. S23L24	strain=S23L24		latest	Contig	Major	Full	2014/03/20	ASM59930v1	IGS	GCA_000599305.1	identical	ftp://ftp.ncbi.nlm.nih.gov/genomes/all/GCF/000/599/305/GCF_000599305.1_ASM59930v1
GCF_000599325.1	PRJNA224116	SAMN02315064	JGEO00000000.1	na	1339325	817	Bacteroides fragilis str. S24L34	strain=S24L34		latest	Contig	Major	Full	2014/03/20	ASM59932v1	IGS	GCA_000599325.1	identical	ftp://ftp.ncbi.nlm.nih.gov/genomes/all/GCF/000/599/325/GCF_000599325.1_ASM59932v1
GCF_000599365.1	PRJNA224116	SAMN02315070	JGER00000000.1	na	1339332	817	Bacteroides fragilis str. S38L5	strain=S38L5		latest	Contig	Major	Full	2014/03/20	ASM59936v1	IGS	GCA_000599365.1	identical	ftp://ftp.ncbi.nlm.nih.gov/genomes/all/GCF/000/599/365/GCF_000599365.1_ASM59936v1
GCF_000599385.1	PRJNA224116	SAMN02314560	JGES00000000.1	na	1339319	817	Bacteroides fragilis str. S6L8	strain=S6L8		latest	Contig	Major	Full	2014/03/20	ASM59938v1	IGS	GCA_000599385.1	identical	ftp://ftp.ncbi.nlm.nih.gov/genomes/all/GCF/000/599/385/GCF_000599385.1_ASM59938v1
GCF_000601035.1	PRJNA224116	SAMN02315076	JGVD00000000.1	na	1339339	817	Bacteroides fragilis str. 1007-1-F #5	strain=1007-1-F #5		latest	Contig	Major	Full	2014/03/26	ASM60103v1	IGS	GCA_000601035.1	identical	ftp://ftp.ncbi.nlm.nih.gov/genomes/all/GCF/000/601/035/GCF_000601035.1_ASM60103v1
GCF_000601055.1	PRJNA224116	SAMN02315067	JHEF00000000.1	na	1339329	817	Bacteroides fragilis str. S23L17	strain=S23L17		latest	Contig	Major	Full	2014/03/26	ASM60105v1	IGS	GCA_000601055.1	identical	ftp://ftp.ncbi.nlm.nih.gov/genomes/all/GCF/000/601/055/GCF_000601055.1_ASM60105v1
GCF_000601075.2	PRJNA224116	SAMN02314562	JGVE00000000.1	na	1339322	817	Bacteroides fragilis str. S6R8	strain=S6R8		latest	Contig	Minor	Full	2014/03/26	ASM60107v2	IGS	GCA_000601075.2	identical	ftp://ftp.ncbi.nlm.nih.gov/genomes/all/GCF/000/601/075/GCF_000601075.2_ASM60107v2
GCF_000601095.1	PRJNA224116	SAMN02315077	JGVF00000000.1	na	1339340	817	Bacteroides fragilis str. 1007-1-F #6	strain=1007-1-F #6		latest	Contig	Major	Full	2014/03/26	ASM60109v1	IGS	GCA_000601095.1	identical	ftp://ftp.ncbi.nlm.nih.gov/genomes/all/GCF/000/601/095/GCF_000601095.1_ASM60109v1
GCF_000601115.1	PRJNA224116	SAMN02314522	JGVG00000000.1	na	1339304	817	Bacteroides fragilis str. 3986 N3	strain=3986 N3		latest	Contig	Major	Full	2014/03/26	ASM60111v1	IGS	GCA_000601115.1	identical	ftp://ftp.ncbi.nlm.nih.gov/genomes/all/GCF/000/601/115/GCF_000601115.1_ASM60111v1
GCF_000710365.1	PRJNA224116	SAMN02730069	JMZX00000000.2	na	817	817	Bacteroides fragilis	strain=DCMSKEJBY0001B		latest	Contig	Major	Full	2014/07/11	DCMSKEJBY0001B2.0	Odense University Hospital	GCA_000710365.2	identical	ftp://ftp.ncbi.nlm.nih.gov/genomes/all/GCF/000/710/365/GCF_000710365.1_DCMSKEJBY0001B2.0
GCF_000710375.1	PRJNA224116	SAMN02730070	JMZY00000000.2	na	817	817	Bacteroides fragilis	strain=DCMOUH0017B		latest	Contig	Major	Full	2014/07/11	DCMOUH0017B2.0	Odense University Hospital	GCA_000710375.2	identical	ftp://ftp.ncbi.nlm.nih.gov/genomes/all/GCF/000/710/375/GCF_000710375.1_DCMOUH0017B2.0
GCF_000724665.1	PRJNA224116	SAMN02730071	JMZZ00000000.2	na	817	817	Bacteroides fragilis	strain=DCMOUH0018B		latest	Contig	Major	Full	2014/09/08	DCMOUH0018B2.0	Odense University Hospital	GCA_000724665.2	identical	ftp://ftp.ncbi.nlm.nih.gov/genomes/all/GCF/000/724/665/GCF_000724665.1_DCMOUH0018B2.0
GCF_000724795.1	PRJNA224116	SAMN02892979	JPGQ00000000.1	na	817	817	Bacteroides fragilis	strain=DCMOUH0042B		latest	Scaffold	Major	Full	2014/07/11	DCMOUH0042B1.0	Odense University Hospital	GCA_000724795.1	identical	ftp://ftp.ncbi.nlm.nih.gov/genomes/all/GCF/000/724/795/GCF_000724795.1_DCMOUH0042B1.0
GCF_000724805.1	PRJNA224116	SAMN02903368	JPHS00000000.1	na	817	817	Bacteroides fragilis	strain=DCMOUH0067B		latest	Contig	Major	Full	2014/07/11	DCMOUH0067B_1.0	Odense University Hospital	GCA_000724805.1	identical	ftp://ftp.ncbi.nlm.nih.gov/genomes/all/GCF/000/724/805/GCF_000724805.1_DCMOUH0067B_1.0
GCF_000724815.1	PRJNA224116	SAMN02903957	JPHP00000000.1	na	817	817	Bacteroides fragilis	strain=DCMOUH0085B		latest	Contig	Major	Full	2014/07/11	DCMOUH0085B_1.0	Odense University Hospital	GCA_000724815.1	identical	ftp://ftp.ncbi.nlm.nih.gov/genomes/all/GCF/000/724/815/GCF_000724815.1_DCMOUH0085B_1.0
GCF_000965785.1	PRJNA224116	SAMN03420872		na	817	817	Bacteroides fragilis	strain=BOB25		latest	Complete Genome	Major	Full	2015/03/30	ASM96578v1	FSBIS SRI PCM FMBA of Russia	GCA_000965785.1	identical	ftp://ftp.ncbi.nlm.nih.gov/genomes/all/GCF/000/965/785/GCF_000965785.1_ASM96578v1
GCF_001054865.1	PRJNA224116	SAMN03197511	JVLR00000000.1	na	817	817	Bacteroides fragilis	strain=320_BFRA		latest	Contig	Major	Full	2015/07/10	ASM105486v1	University of Washington	GCA_001054865.1	identical	ftp://ftp.ncbi.nlm.nih.gov/genomes/all/GCF/001/054/865/GCF_001054865.1_ASM105486v1
GCF_001054895.1	PRJNA224116	SAMN03197513	JVLP00000000.1	na	817	817	Bacteroides fragilis	strain=322_BFRA		latest	Contig	Major	Full	2015/07/10	ASM105489v1	University of Washington	GCA_001054895.1	identical	ftp://ftp.ncbi.nlm.nih.gov/genomes/all/GCF/001/054/895/GCF_001054895.1_ASM105489v1
GCF_001056335.1	PRJNA224116	SAMN03197512	JVLQ00000000.1	na	817	817	Bacteroides fragilis	strain=321_BFRA		latest	Scaffold	Major	Full	2015/07/10	ASM105633v1	University of Washington	GCA_001056335.1	identical	ftp://ftp.ncbi.nlm.nih.gov/genomes/all/GCF/001/056/335/GCF_001056335.1_ASM105633v1
GCF_001058755.1	PRJNA224116	SAMN03198091	JUPJ00000000.1	na	817	817	Bacteroides fragilis	strain=885_BFRA		latest	Contig	Major	Full	2015/07/10	ASM105875v1	University of Washington	GCA_001058755.1	identical	ftp://ftp.ncbi.nlm.nih.gov/genomes/all/GCF/001/058/755/GCF_001058755.1_ASM105875v1
GCF_001058775.1	PRJNA224116	SAMN03198101	JUOZ00000000.1	na	817	817	Bacteroides fragilis	strain=894_BFRA		latest	Contig	Major	Full	2015/07/10	ASM105877v1	University of Washington	GCA_001058775.1	identical	ftp://ftp.ncbi.nlm.nih.gov/genomes/all/GCF/001/058/775/GCF_001058775.1_ASM105877v1
GCF_001286525.1	PRJNA224116	SAMEA3501569		na	817	817	Bacteroides fragilis	strain=BE1		latest	Complete Genome	Major	Full	2015/08/25	BFBE1.1	ED	GCA_001286525.1	identical	ftp://ftp.ncbi.nlm.nih.gov/genomes/all/GCF/001/286/525/GCF_001286525.1_BFBE1.1
GCF_001580095.1	PRJNA224116	SAMN03956218	LTZK00000000.1	na	817	817	Bacteroides fragilis	strain=KLE1758		latest	Scaffold	Major	Full	2016/03/03	ASM158009v1	The Genome Institute at Washington University	GCA_001580095.1	identical	ftp://ftp.ncbi.nlm.nih.gov/genomes/all/GCF/001/580/095/GCF_001580095.1_ASM158009v1
GCF_001682215.1	PRJNA224116	SAMN03921941		na	817	817	Bacteroides fragilis	strain=S14		latest	Complete Genome	Major	Full	2016/07/08	ASM168221v1	Seqomics Ltd	GCA_001682215.1	identical	ftp://ftp.ncbi.nlm.nih.gov/genomes/all/GCF/001/682/215/GCF_001682215.1_ASM168221v1
GCF_001692695.1	PRJNA224116	SAMN05426807	MBRB00000000.1	na	817	817	Bacteroides fragilis	strain=JIM10		latest	Contig	Major	Full	2016/07/27	ASM169269v1	Federal Research and Clinical Center of Physical-Chemical Medicine of FMBA of Russia	GCA_001692695.1	identical	ftp://ftp.ncbi.nlm.nih.gov/genomes/all/GCF/001/692/695/GCF_001692695.1_ASM169269v1
GCF_001693695.1	PRJNA224116	SAMN04093172	LMAC00000000.1	na	817	817	Bacteroides fragilis	strain=O:21		latest	Scaffold	Major	Full	2016/07/26	ASM169369v1	Seqomics Ltd.	GCA_001693695.1	identical	ftp://ftp.ncbi.nlm.nih.gov/genomes/all/GCF/001/693/695/GCF_001693695.1_ASM169369v1
GCF_001695355.1	PRJNA224116	SAMN03921828	LGTH00000000.1	na	817	817	Bacteroides fragilis	strain=BF8		latest	Contig	Major	Full	2016/07/26	ASM169535v1	Seqomics Ltd	GCA_001695355.1	identical	ftp://ftp.ncbi.nlm.nih.gov/genomes/all/GCF/001/695/355/GCF_001695355.1_ASM169535v1
GCF_001699855.1	PRJNA224116	SAMN03839334	LIDT00000000.1	na	817	817	Bacteroides fragilis	strain=20793-3		latest	Contig	Major	Full	2016/08/04	ASM169985v1	NIH/ NIDDK	GCA_001699855.1	identical	ftp://ftp.ncbi.nlm.nih.gov/genomes/all/GCF/001/699/855/GCF_001699855.1_ASM169985v1
GCF_001699875.1	PRJNA224116	SAMN03839335	LIDU00000000.1	na	817	817	Bacteroides fragilis	strain=20656-2-1		latest	Contig	Major	Full	2016/08/05	ASM169987v1	NIH/ NIDDK	GCA_001699875.1	identical	ftp://ftp.ncbi.nlm.nih.gov/genomes/all/GCF/001/699/875/GCF_001699875.1_ASM169987v1
GCF_000011065.1	PRJNA62913	SAMN02604314		reference genome	226186	818	Bacteroides thetaiotaomicron VPI-5482	strain=VPI-5482		latest	Complete Genome	Major	Full	2003/03/28	ASM1106v1	Washington University Department of Molecular Biology and Pharmacology	GCA_000011065.1	identical	ftp://ftp.ncbi.nlm.nih.gov/genomes/all/GCF/000/011/065/GCF_000011065.1_ASM1106v1		assembly from type material
GCF_000159875.2	PRJNA224116	SAMN02463690	ACIC00000000.2	na	818	818	Bacteroides thetaiotaomicron	strain=1_1_6		latest	Scaffold	Major	Full	2012/04/11	Bact_sp_1_1_6_V2	Broad Institute	GCA_000159875.2	identical	ftp://ftp.ncbi.nlm.nih.gov/genomes/all/GCF/000/159/875/GCF_000159875.2_Bact_sp_1_1_6_V2
GCF_001055755.1	PRJNA224116	SAMN03197381	JVQR00000000.1	na	818	818	Bacteroides thetaiotaomicron	strain=19_BTHE		latest	Scaffold	Major	Full	2015/07/10	ASM105575v1	University of Washington	GCA_001055755.1	identical	ftp://ftp.ncbi.nlm.nih.gov/genomes/all/GCF/001/055/755/GCF_001055755.1_ASM105575v1
GCF_001314975.1	PRJNA224116	SAMN03852684		na	818	818	Bacteroides thetaiotaomicron	strain=7330		latest	Complete Genome	Major	Full	2015/10/15	ASM131497v1	Washington University in St. Louis	GCA_001314975.1	identical	ftp://ftp.ncbi.nlm.nih.gov/genomes/all/GCF/001/314/975/GCF_001314975.1_ASM131497v1
GCF_001578565.1	PRJNA224116	SAMN04324905	LTDD00000000.1	na	818	818	Bacteroides thetaiotaomicron	strain=KLE1254		latest	Scaffold	Major	Full	2016/03/02	ASM157856v1	The Genome Institute at Washington University	GCA_001578565.1	identical	ftp://ftp.ncbi.nlm.nih.gov/genomes/all/GCF/001/578/565/GCF_001578565.1_ASM157856v1
GCF_000154205.1	PRJNA224116	SAMN00627060	AAYH00000000.2	representative genome	411479	820	Bacteroides uniformis ATCC 8492	strain=ATCC 8492		latest	Scaffold	Major	Full	2007/07/30	ASM15420v1	Washington University Genome Sequencing Center	GCA_000154205.1	identical	ftp://ftp.ncbi.nlm.nih.gov/genomes/all/GCF/000/154/205/GCF_000154205.1_ASM15420v1		assembly from type material
GCF_000273275.1	PRJNA224116	SAMN02463933	AGXY00000000.1	na	997890	820	Bacteroides uniformis CL03T12C37	strain=CL03T12C37		latest	Scaffold	Major	Full	2012/07/23	Bact_unif_CL03T12C37_V1	Broad Institute	GCA_000273275.1	identical	ftp://ftp.ncbi.nlm.nih.gov/genomes/all/GCF/000/273/275/GCF_000273275.1_Bact_unif_CL03T12C37_V1
GCF_000273785.1	PRJNA224116	SAMN02463932	AGXX00000000.1	na	997889	820	Bacteroides uniformis CL03T00C23	strain=CL03T00C23		latest	Scaffold	Major	Full	2012/07/23	Bact_unif_CL03T00C23_V1	Broad Institute	GCA_000273785.1	identical	ftp://ftp.ncbi.nlm.nih.gov/genomes/all/GCF/000/273/785/GCF_000273785.1_Bact_unif_CL03T00C23_V1
GCF_000699825.1	PRJNA224116	SAMN02370943	JNHN00000000.1	na	1339349	820	Bacteroides uniformis str. 3978 T3 ii	strain=3978 T3 ii		latest	Contig	Major	Full	2014/06/09	ASM69982v1	IGS	GCA_000699825.1	identical	ftp://ftp.ncbi.nlm.nih.gov/genomes/all/GCF/000/699/825/GCF_000699825.1_ASM69982v1
GCF_000939155.1	PRJNA224116	SAMEA3217998	CELS00000000.1	na	820	820	Bacteroides uniformis	strain=2a7B		latest	Contig	Major	Full	2015/02/25	2a7B_assembly3	CGS-GL	GCA_000939155.1	identical	ftp://ftp.ncbi.nlm.nih.gov/genomes/all/GCF/000/939/155/GCF_000939155.1_2a7B_assembly3
GCF_001403955.1	PRJNA224116	SAMEA3217997	CELP00000000.1	na	820	820	Bacteroides uniformis	strain=2a3A		latest	Contig	Major	Full	2015/02/26	2a7B_assembly2	CGS-GL	GCA_001403955.1	identical	ftp://ftp.ncbi.nlm.nih.gov/genomes/all/GCF/001/403/955/GCF_001403955.1_2a7B_assembly2
GCF_001406715.1	PRJNA224116	SAMEA3545405	CZBF00000000.1	na	820	820	Bacteroides uniformis	strain=2789STDY5834942		latest	Scaffold	Major	Full	2015/10/02	14207_7#65	SC	GCA_001406715.1	identical	ftp://ftp.ncbi.nlm.nih.gov/genomes/all/GCF/001/406/715/GCF_001406715.1_14207_7_65
GCF_001578555.1	PRJNA224116	SAMN03842219	LTDC00000000.1	na	820	820	Bacteroides uniformis	strain=KLE1607		latest	Scaffold	Major	Full	2016/03/02	ASM157855v1	The Genome Center	GCA_001578555.1	identical	ftp://ftp.ncbi.nlm.nih.gov/genomes/all/GCF/001/578/555/GCF_001578555.1_ASM157855v1
GCF_000012825.1	PRJNA224116	SAMN02604309		representative genome	435590	821	Bacteroides vulgatus ATCC 8482	strain=ATCC 8482		latest	Complete Genome	Major	Full	2007/06/27	ASM1282v1	Washington University (WashU)	GCA_000012825.1	identical	ftp://ftp.ncbi.nlm.nih.gov/genomes/all/GCF/000/012/825/GCF_000012825.1_ASM1282v1		assembly from type material
GCF_000178195.1	PRJNA224116	SAMN00007490	ADKO00000000.1	na	702446	821	Bacteroides vulgatus PC510	strain=PC510		latest	Contig	Major	Full	2010/04/08	ASM17819v1	J. Craig Venter Institute	GCA_000178195.1	identical	ftp://ftp.ncbi.nlm.nih.gov/genomes/all/GCF/000/178/195/GCF_000178195.1_ASM17819v1
GCF_000273295.1	PRJNA224116	SAMN02463934	AGXZ00000000.1	na	997891	821	Bacteroides vulgatus CL09T03C04	strain=CL09T03C04		latest	Scaffold	Major	Full	2012/07/23	Bact_vulg_CL09T03C04_V1	Broad Institute	GCA_000273295.1	identical	ftp://ftp.ncbi.nlm.nih.gov/genomes/all/GCF/000/273/295/GCF_000273295.1_Bact_vulg_CL09T03C04_V1
GCF_000699705.1	PRJNA224116	SAMN02370946	JNHI00000000.1	na	1339350	821	Bacteroides vulgatus str. 3775 SL(B) 10 (iv)	strain=3775 SL(B) 10 (iv)		latest	Contig	Major	Full	2014/06/09	ASM69970v1	IGS	GCA_000699705.1	identical	ftp://ftp.ncbi.nlm.nih.gov/genomes/all/GCF/000/699/705/GCF_000699705.1_ASM69970v1
GCF_000699845.1	PRJNA224116	SAMN02370947	JNHJ00000000.1	na	1339351	821	Bacteroides vulgatus str. 3775 SR(B) 19	strain=3775 SR(B) 19		latest	Contig	Major	Full	2014/06/09	ASM69984v1	IGS	GCA_000699845.1	identical	ftp://ftp.ncbi.nlm.nih.gov/genomes/all/GCF/000/699/845/GCF_000699845.1_ASM69984v1
GCF_000699865.1	PRJNA224116	SAMN02370951	JNHM00000000.1	na	1339352	821	Bacteroides vulgatus str. 3975 RP4	strain=3975 RP4		latest	Contig	Major	Full	2014/06/09	ASM69986v1	IGS	GCA_000699865.1	identical	ftp://ftp.ncbi.nlm.nih.gov/genomes/all/GCF/000/699/865/GCF_000699865.1_ASM69986v1
GCF_000012845.1	PRJNA224116	SAMN02604310		representative genome	435591	823	Parabacteroides distasonis ATCC 8503	strain=ATCC 8503		latest	Complete Genome	Major	Full	2007/06/27	ASM1284v1	Washington University (WashU)	GCA_000012845.1	identical	ftp://ftp.ncbi.nlm.nih.gov/genomes/all/GCF/000/012/845/GCF_000012845.1_ASM1284v1		assembly from type material
GCF_000307435.1	PRJNA224116	SAMN02463938	AGZN00000000.1	na	999417	823	Parabacteroides distasonis CL09T03C24	strain=CL09T03C24		latest	Scaffold	Major	Full	2012/10/23	Para_dist_CL09T03C24_V1	Broad Institute	GCA_000307435.1	identical	ftp://ftp.ncbi.nlm.nih.gov/genomes/all/GCF/000/307/435/GCF_000307435.1_Para_dist_CL09T03C24_V1
GCF_000307455.1	PRJNA224116	SAMN02463937	AGZM00000000.1	na	999416	823	Parabacteroides distasonis CL03T12C09	strain=CL03T12C09		latest	Scaffold	Major	Full	2012/10/23	Para_dist_CL03T12C09_V1	Broad Institute	GCA_000307455.1	identical	ftp://ftp.ncbi.nlm.nih.gov/genomes/all/GCF/000/307/455/GCF_000307455.1_Para_dist_CL03T12C09_V1
GCF_000699745.1	PRJNA224116	SAMN02370936	JNHL00000000.1	na	1339341	823	Parabacteroides distasonis str. 3776 Po2 i	strain=3776 Po2 i		latest	Contig	Major	Full	2014/06/09	ASM69974v1	IGS	GCA_000699745.1	identical	ftp://ftp.ncbi.nlm.nih.gov/genomes/all/GCF/000/699/745/GCF_000699745.1_ASM69974v1
GCF_000699765.1	PRJNA224116	SAMN02370945	JNHQ00000000.1	na	1339345	823	Parabacteroides distasonis str. 3999B T(B) 6	strain=3999B T(B) 6		latest	Contig	Major	Full	2014/06/09	ASM69976v1	IGS	GCA_000699765.1	identical	ftp://ftp.ncbi.nlm.nih.gov/genomes/all/GCF/000/699/765/GCF_000699765.1_ASM69976v1
GCF_000699785.1	PRJNA224116	SAMN02370938	JNHK00000000.1	na	1339342	823	Parabacteroides distasonis str. 3776 D15 i	strain=3776 D15 i		latest	Contig	Major	Full	2014/06/09	ASM69978v1	IGS	GCA_000699785.1	identical	ftp://ftp.ncbi.nlm.nih.gov/genomes/all/GCF/000/699/785/GCF_000699785.1_ASM69978v1
GCF_000699805.1	PRJNA224116	SAMN02370939	JNHU00000000.1	na	1339343	823	Parabacteroides distasonis str. 3776 D15 iv	strain=3776 D15 iv		latest	Contig	Major	Full	2014/06/09	ASM69980v1	IGS	GCA_000699805.1	identical	ftp://ftp.ncbi.nlm.nih.gov/genomes/all/GCF/000/699/805/GCF_000699805.1_ASM69980v1
GCF_000699905.1	PRJNA224116	SAMN02370944	JNHP00000000.1	na	1339344	823	Parabacteroides distasonis str. 3999B T(B) 4	strain=3999B T(B) 4		latest	Contig	Major	Full	2014/06/09	ASM69990v1	IGS	GCA_000699905.1	identical	ftp://ftp.ncbi.nlm.nih.gov/genomes/all/GCF/000/699/905/GCF_000699905.1_ASM69990v1
GCF_000939775.1	PRJNA224116	SAMEA3218008	CDRH00000000.1	na	823	823	Parabacteroides distasonis	strain=2b7A		latest	Contig	Major	Full	2015/02/25	2b7A_assembly	CGS-GL	GCA_000939775.1	identical	ftp://ftp.ncbi.nlm.nih.gov/genomes/all/GCF/000/939/775/GCF_000939775.1_2b7A_assembly
GCF_000154385.1	PRJNA224116	SAMN02299416	ABED00000000.2	na	411485	853	Faecalibacterium prausnitzii M21/2	strain=M21/2		latest	Scaffold	Major	Full	2007/09/12	ASM15438v1	Washington University Genome Sequencing Center	GCA_000154385.1	identical	ftp://ftp.ncbi.nlm.nih.gov/genomes/all/GCF/000/154/385/GCF_000154385.1_ASM15438v1
GCF_000162015.1	PRJNA224116	SAMN00008827	ACOP00000000.2	representative genome	411483	853	Faecalibacterium prausnitzii A2-165	strain=A2-165		latest	Scaffold	Major	Full	2009/07/22	ASM16201v1	Washington University Genome Sequencing Center	GCA_000162015.1	identical	ftp://ftp.ncbi.nlm.nih.gov/genomes/all/GCF/000/162/015/GCF_000162015.1_ASM16201v1
GCF_000166035.1	PRJNA224116	SAMN00189147	AECU00000000.1	na	748224	853	Faecalibacterium cf. prausnitzii KLE1255	strain=KLE1255		latest	Scaffold	Major	Full	2010/11/05	ASM16603v1	Washington University Genome Center	GCA_000166035.1	identical	ftp://ftp.ncbi.nlm.nih.gov/genomes/all/GCF/000/166/035/GCF_000166035.1_ASM16603v1
GCF_000189595.1	PRJNA224116	SAMN02463857	ADLQ00000000.1	representative genome	742740	1512	[Clostridium] symbiosum WAL-14163	strain=WAL-14163		latest	Scaffold	Major	Full	2011/02/23	Clos_symb_WAL_14163_V1	Broad Institute	GCA_000189595.1	identical	ftp://ftp.ncbi.nlm.nih.gov/genomes/all/GCF/000/189/595/GCF_000189595.1_Clos_symb_WAL_14163_V1
GCF_000763955.1	PRJNA224116	SAMN03003651	JQIF00000000.1	na	1522	1522	[Clostridium] innocuum	strain=AN88		latest	Contig	Major	Full	2014/10/06	ASM76395v1	Chang Gung Memorial Hospital	GCA_000763955.1	identical	ftp://ftp.ncbi.nlm.nih.gov/genomes/all/GCF/000/763/955/GCF_000763955.1_ASM76395v1
GCF_000371405.1	PRJNA224116	SAMN02596769	AGYS00000000.1	na	999410	1531	[Clostridium] clostridioforme CM201	strain=CM201		latest	Scaffold	Major	Full	2013/04/19	Clos_clos_CM201_V1	Broad Institute	GCA_000371405.1	identical	ftp://ftp.ncbi.nlm.nih.gov/genomes/all/GCF/000/371/405/GCF_000371405.1_Clos_clos_CM201_V1		assembly from proxytype material
GCF_000371485.1	PRJNA224116	SAMN02596765	AGYO00000000.1	na	999409	1531	[Clostridium] clostridioforme 90B1	strain=90B1		latest	Scaffold	Major	Full	2013/04/19	Clos_clos_90B1_V1	Broad Institute	GCA_000371485.1	identical	ftp://ftp.ncbi.nlm.nih.gov/genomes/all/GCF/000/371/485/GCF_000371485.1_Clos_clos_90B1_V1
GCF_000371505.1	PRJNA224116	SAMN02596768	AGYR00000000.1	na	999408	1531	[Clostridium] clostridioforme 90A8	strain=90A8		latest	Scaffold	Major	Full	2013/04/19	Clos_clos_90A8_V1	Broad Institute	GCA_000371505.1	identical	ftp://ftp.ncbi.nlm.nih.gov/genomes/all/GCF/000/371/505/GCF_000371505.1_Clos_clos_90A8_V1
GCF_000371545.1	PRJNA224116	SAMN02596762	AGYL00000000.1	na	999406	1531	[Clostridium] clostridioforme 90A6	strain=90A6		latest	Scaffold	Major	Full	2013/04/19	Clos_clos_90A6_V1	Broad Institute	GCA_000371545.1	identical	ftp://ftp.ncbi.nlm.nih.gov/genomes/all/GCF/000/371/545/GCF_000371545.1_Clos_clos_90A6_V1
GCF_000371565.1	PRJNA224116	SAMN02596763	AGYM00000000.1	na	999405	1531	[Clostridium] clostridioforme 90A4	strain=90A4		latest	Scaffold	Major	Full	2013/04/19	Clos_clos_90A4_V1	Broad Institute	GCA_000371565.1	identical	ftp://ftp.ncbi.nlm.nih.gov/genomes/all/GCF/000/371/565/GCF_000371565.1_Clos_clos_90A4_V1
GCF_000371585.1	PRJNA224116	SAMN02596767	AGYQ00000000.1	na	999404	1531	[Clostridium] clostridioforme 90A3	strain=90A3		latest	Scaffold	Major	Full	2013/04/19	Clos_clos_90A3_V1	Broad Institute	GCA_000371585.1	identical	ftp://ftp.ncbi.nlm.nih.gov/genomes/all/GCF/000/371/585/GCF_000371585.1_Clos_clos_90A3_V1
GCF_000371605.1	PRJNA224116	SAMN02596766	AGYP00000000.1	na	999403	1531	[Clostridium] clostridioforme 90A1	strain=90A1		latest	Scaffold	Major	Full	2013/04/19	Clos_clos_90A1_V1	Broad Institute	GCA_000371605.1	identical	ftp://ftp.ncbi.nlm.nih.gov/genomes/all/GCF/000/371/605/GCF_000371605.1_Clos_clos_90A1_V1
GCF_000424325.1	PRJNA224116	SAMN02440671	AUJR00000000.1	na	1280695	1531	[Clostridium] clostridioforme AGR2157	strain=AGR2157		latest	Scaffold	Major	Full	2013/07/11	ASM42432v1	DOE Joint Genome Institute	GCA_000424325.1	identical	ftp://ftp.ncbi.nlm.nih.gov/genomes/all/GCF/000/424/325/GCF_000424325.1_ASM42432v1
GCF_000154345.1	PRJNA224116	SAMN00627074	ABCB00000000.2	representative genome	428125	1535	[Clostridium] leptum DSM 753	strain=DSM 753		latest	Scaffold	Major	Full	2007/08/21	ASM15434v1	Washington University Genome Sequencing Center	GCA_000154345.1	identical	ftp://ftp.ncbi.nlm.nih.gov/genomes/all/GCF/000/154/345/GCF_000154345.1_ASM15434v1		assembly from type material
GCF_000010425.1	PRJNA224116	SAMD00061080		representative genome	367928	1680	Bifidobacterium adolescentis ATCC 15703	strain=ATCC 15703		latest	Complete Genome	Major	Full	2006/12/05	ASM1042v1	Gifu University, Life Science Research Center, Japan	GCA_000010425.1	identical	ftp://ftp.ncbi.nlm.nih.gov/genomes/all/GCF/000/010/425/GCF_000010425.1_ASM1042v1		assembly from type material
GCF_000154085.1	PRJNA224116	SAMN00627056	AAXD00000000.2	na	411481	1680	Bifidobacterium adolescentis L2-32	strain=L2-32		latest	Scaffold	Major	Full	2007/05/25	ASM15408v1	Washington University Genome Sequencing Center	GCA_000154085.1	identical	ftp://ftp.ncbi.nlm.nih.gov/genomes/all/GCF/000/154/085/GCF_000154085.1_ASM15408v1
GCF_000702865.1	PRJNA224116	SAMN02841222	JNKM00000000.1	na	1410644	1680	Bifidobacterium adolescentis DSM 20087	strain=DSM 20087		latest	Contig	Major	Full	2014/06/11	ASM70286v1	DOE Joint Genome Institute	GCA_000702865.1	identical	ftp://ftp.ncbi.nlm.nih.gov/genomes/all/GCF/000/702/865/GCF_000702865.1_ASM70286v1
GCF_000737885.1	PRJNA224116	SAMN02673695		na	1680	1680	Bifidobacterium adolescentis	strain=22L		latest	Complete Genome	Major	Full	2014/08/05	ASM73788v1	University of Parma	GCA_000737885.1	identical	ftp://ftp.ncbi.nlm.nih.gov/genomes/all/GCF/000/737/885/GCF_000737885.1_ASM73788v1
GCF_000741415.1	PRJNA224116	SAMN02673454	JGZQ00000000.1	na	1437612	1680	Bifidobacterium stercoris JCM 15918	strain=DSM 24849		latest	Contig	Major	Full	2014/08/18	Bifste	University of Parma	GCA_000741415.1	identical	ftp://ftp.ncbi.nlm.nih.gov/genomes/all/GCF/000/741/415/GCF_000741415.1_Bifste		assembly from synonym type material
GCF_000817995.1	PRJNA224116	SAMN03273368		na	1680	1680	Bifidobacterium adolescentis	strain=BBMN23		latest	Complete Genome	Major	Full	2015/01/14	ASM81799v1	China Agricultural University	GCA_000817995.1	identical	ftp://ftp.ncbi.nlm.nih.gov/genomes/all/GCF/000/817/995/GCF_000817995.1_ASM81799v1
GCF_001406735.1	PRJNA224116	SAMEA3545270	CYYG00000000.1	na	1680	1680	Bifidobacterium adolescentis	strain=2789STDY5608862		latest	Scaffold	Major	Full	2015/10/01	13414_6#46	SC	GCA_001406735.1	identical	ftp://ftp.ncbi.nlm.nih.gov/genomes/all/GCF/001/406/735/GCF_001406735.1_13414_6_46
GCF_000164965.1	PRJNA224116	SAMN02603395		na	883062	1681	Bifidobacterium bifidum S17	strain=S17		latest	Complete Genome	Major	Full	2010/10/19	ASM16496v1	Institute of Microbiology and Biotechnology, University of Ulm	GCA_000164965.1	identical	ftp://ftp.ncbi.nlm.nih.gov/genomes/all/GCF/000/164/965/GCF_000164965.1_ASM16496v1
GCF_000165905.1	PRJNA59883	SAMN02603510		reference genome	702459	1681	Bifidobacterium bifidum PRL2010	strain=PRL2010		latest	Complete Genome	Major	Full	2010/11/02	ASM16590v1	Laboratory of Probiogenomics, Department of genetics, university of Parma, Italy	GCA_000165905.1	identical	ftp://ftp.ncbi.nlm.nih.gov/genomes/all/GCF/000/165/905/GCF_000165905.1_ASM16590v1
GCF_000265095.1	PRJNA224116	SAMN02603486		na	484020	1681	Bifidobacterium bifidum BGN4	strain=BGN4		latest	Complete Genome	Major	Full	2012/06/05	ASM26509v1	Korea Research Institute of Bioscience and Biotechnology (KRIBB)	GCA_000265095.1	identical	ftp://ftp.ncbi.nlm.nih.gov/genomes/all/GCF/000/265/095/GCF_000265095.1_ASM26509v1
GCF_001020265.1	PRJNA224116	SAMN03097402	JSDX00000000.1	na	1681	1681	Bifidobacterium bifidum	strain=IPLA 20017		latest	Contig	Major	Full	2015/06/05	Bbif05v4	University of Parma	GCA_001020265.1	identical	ftp://ftp.ncbi.nlm.nih.gov/genomes/all/GCF/001/020/265/GCF_001020265.1_Bbif05v4
GCF_001020355.1	PRJNA224116	SAMN03097398	JSDU00000000.1	na	1681	1681	Bifidobacterium bifidum	strain=85B		latest	Contig	Major	Full	2015/06/05	Bbif01v4	University of Parma	GCA_001020355.1	identical	ftp://ftp.ncbi.nlm.nih.gov/genomes/all/GCF/001/020/355/GCF_001020355.1_Bbif01v4
GCF_001020375.1	PRJNA224116	SAMN03097400	JSDT00000000.1	na	1681	1681	Bifidobacterium bifidum	strain=324B		latest	Contig	Major	Full	2015/06/05	Bbif03v4	University of Parma	GCA_001020375.1	identical	ftp://ftp.ncbi.nlm.nih.gov/genomes/all/GCF/001/020/375/GCF_001020375.1_Bbif03v4
GCF_000411435.1	PRJNA224116	SAMN02596976	ATCB00000000.1	na	1203540	1685	Bifidobacterium breve HPH0326	strain=HPH0326		latest	Scaffold	Major	Full	2013/06/14	Bifi_brev_HPH0326_V1	Broad Institute	GCA_000411435.1	identical	ftp://ftp.ncbi.nlm.nih.gov/genomes/all/GCF/000/411/435/GCF_000411435.1_Bifi_brev_HPH0326_V1
GCF_001264105.1	PRJNA224116	SAMN03978803	AWFT00000000.1	na	1365966	1685	Bifidobacterium breve MCC 1340	strain=MCC 1340		latest	Scaffold	Major	Full	2015/08/11	ASM126410v1	Food Science and Technology Institute, Morinaga Milk Industry Co., Ltd	GCA_001264105.1	identical	ftp://ftp.ncbi.nlm.nih.gov/genomes/all/GCF/001/264/105/GCF_001264105.1_ASM126410v1
GCF_001281425.1	PRJNA224116	SAMN03271681		na	1685	1685	Bifidobacterium breve	strain=BR3		latest	Complete Genome	Major	Full	2015/09/14	ASM128142v1	Yonsei University	GCA_001281425.1	identical	ftp://ftp.ncbi.nlm.nih.gov/genomes/all/GCF/001/281/425/GCF_001281425.1_ASM128142v1
GCF_001685945.1	PRJNA224116	SAMD00047608	BCXX00000000.1	na	1685	1685	Bifidobacterium breve	strain=BR-L29		latest	Contig	Major	Full	2016/06/09	ASM168594v1	Yakult Central Institute	GCA_001685945.1	identical	ftp://ftp.ncbi.nlm.nih.gov/genomes/all/GCF/001/685/945/GCF_001685945.1_ASM168594v1
GCF_000156655.1	PRJNA224116	SAMN00008825	ABYT00000000.1	representative genome	518637	1735	Holdemanella biformis DSM 3989	strain=DSM 3989		latest	Scaffold	Major	Full	2008/11/12	ASM15665v1	Washington University Genome Sequencing Center	GCA_000156655.1	identical	ftp://ftp.ncbi.nlm.nih.gov/genomes/all/GCF/000/156/655/GCF_000156655.1_ASM15665v1		assembly from type material
GCF_000173435.1	PRJNA224116	SAMN00008796	ABXX00000000.2	na	547043	28026	Bifidobacterium pseudocatenulatum DSM 20438 = JCM 1200 = LMG 10505	strain=DSM 20438		latest	Contig	Major	Full	2009/02/03	ASM17343v1	Washington University Genome Sequencing Center	GCA_000173435.1	identical	ftp://ftp.ncbi.nlm.nih.gov/genomes/all/GCF/000/173/435/GCF_000173435.1_ASM17343v1		assembly from type material
GCF_000771445.1	PRJNA224116	SAMN02442029	JDUK00000000.1	na	547043	28026	Bifidobacterium pseudocatenulatum DSM 20438 = JCM 1200 = LMG 10505	strain=DSM 20438		latest	Contig	Major	Full	2014/11/04	DSM-20438	Key Laboratory of Dairy BiotecInner Mongolia Agricultural University	GCA_000771445.1	identical	ftp://ftp.ncbi.nlm.nih.gov/genomes/all/GCF/000/771/445/GCF_000771445.1_DSM-20438		assembly from type material
GCF_001025215.1	PRJNA224116	SAMD00061045		na	547043	28026	Bifidobacterium pseudocatenulatum DSM 20438 = JCM 1200 = LMG 10505	strain=JCM 1200		latest	Complete Genome	Major	Full	2015/03/24	ASM102521v1	Graduate School of Frontier Sciences, University of Tokyo	GCA_001025215.1	identical	ftp://ftp.ncbi.nlm.nih.gov/genomes/all/GCF/001/025/215/GCF_001025215.1_ASM102521v1		assembly from type material
GCF_001685965.1	PRJNA224116	SAMD00047609	BCXY00000000.1	na	28026	28026	Bifidobacterium pseudocatenulatum	strain=CA-05		latest	Contig	Major	Full	2016/06/09	ASM168596v1	Yakult Central Institute	GCA_001685965.1	identical	ftp://ftp.ncbi.nlm.nih.gov/genomes/all/GCF/001/685/965/GCF_001685965.1_ASM168596v1
GCF_000155815.1	PRJNA224116	SAMN00000667	ABVO00000000.1	na	483216	28111	Bacteroides eggerthii DSM 20697	strain=DSM 20697		latest	Scaffold	Major	Full	2008/10/09	ASM15581v1	Washington University Genome Sequencing Center	GCA_000155815.1	identical	ftp://ftp.ncbi.nlm.nih.gov/genomes/all/GCF/000/155/815/GCF_000155815.1_ASM15581v1		assembly from type material
GCF_000185605.1	PRJNA224116	SAMN02463790	ACWG00000000.1	na	665953	28111	Bacteroides eggerthii 1_2_48FAA	strain=1_2_48FAA		latest	Scaffold	Major	Full	2011/01/14	ASM18560v1	Broad Institute	GCA_000185605.1	identical	ftp://ftp.ncbi.nlm.nih.gov/genomes/all/GCF/000/185/605/GCF_000185605.1_ASM18560v1
GCF_000273465.1	PRJNA224116	SAMN02463790	AKBX00000000.1	na	665953	28111	Bacteroides eggerthii 1_2_48FAA	strain=1_2_48FAA		latest	Contig	Major	Full	2012/06/15	PB_Bact_egge_1_2_48FAA_V1	Broad Institute	GCA_000273465.1	identical	ftp://ftp.ncbi.nlm.nih.gov/genomes/all/GCF/000/273/465/GCF_000273465.1_PB_Bact_egge_1_2_48FAA_V1
GCF_000154125.1	PRJNA224116	SAMN00627058	AAXF00000000.2	na	411476	28116	Bacteroides ovatus ATCC 8483	strain=ATCC 8483		latest	Scaffold	Major	Full	2007/05/25	ASM15412v1	Washington University Genome Sequencing Center	GCA_000154125.1	identical	ftp://ftp.ncbi.nlm.nih.gov/genomes/all/GCF/000/154/125/GCF_000154125.1_ASM15412v1		assembly from type material
GCF_000178275.1	PRJNA224116	SAMN00008359	ADMO00000000.1	na	702443	28116	Bacteroides ovatus SD CMC 3f	strain=SD CMC 3f		latest	Contig	Major	Full	2010/03/30	ASM17827v1	J. Craig Venter Institute	GCA_000178275.1	identical	ftp://ftp.ncbi.nlm.nih.gov/genomes/all/GCF/000/178/275/GCF_000178275.1_ASM17827v1
GCF_000218325.1	PRJNA224116	SAMN02463791	ACWH00000000.1	na	665954	28116	Bacteroides ovatus 3_8_47FAA	strain=3_8_47FAA		latest	Scaffold	Major	Full	2011/06/15	Bact_ovat_3_8_47FAA_V1	Broad Institute	GCA_000218325.1	identical	ftp://ftp.ncbi.nlm.nih.gov/genomes/all/GCF/000/218/325/GCF_000218325.1_Bact_ovat_3_8_47FAA_V1
GCF_000273195.1	PRJNA224116	SAMN02463928	AGXT00000000.1	na	997885	28116	Bacteroides ovatus CL02T12C04	strain=CL02T12C04		latest	Scaffold	Major	Full	2012/07/23	Bact_ovat_CL02T12C04_V1	Broad Institute	GCA_000273195.1	identical	ftp://ftp.ncbi.nlm.nih.gov/genomes/all/GCF/000/273/195/GCF_000273195.1_Bact_ovat_CL02T12C04_V1
GCF_000273215.1	PRJNA224116	SAMN02463929	AGXU00000000.1	na	997886	28116	Bacteroides ovatus CL03T12C18	strain=CL03T12C18		latest	Scaffold	Major	Full	2012/07/23	Bact_ovat_CL03T12C18_V1	Broad Institute	GCA_000273215.1	identical	ftp://ftp.ncbi.nlm.nih.gov/genomes/all/GCF/000/273/215/GCF_000273215.1_Bact_ovat_CL03T12C18_V1
GCF_000699665.1	PRJNA224116	SAMN02370948	JNHG00000000.1	na	1339347	28116	Bacteroides ovatus str. 3725 D9 iii	strain=3725 D9 iii		latest	Contig	Major	Full	2014/06/09	ASM69966v1	IGS	GCA_000699665.1	identical	ftp://ftp.ncbi.nlm.nih.gov/genomes/all/GCF/000/699/665/GCF_000699665.1_ASM69966v1
GCF_000699725.1	PRJNA224116	SAMN02370950	JNHF00000000.1	na	1339346	28116	Bacteroides ovatus str. 3725 D1 iv	strain=3725 D1 iv		latest	Contig	Major	Full	2014/06/09	ASM69972v1	IGS	GCA_000699725.1	identical	ftp://ftp.ncbi.nlm.nih.gov/genomes/all/GCF/000/699/725/GCF_000699725.1_ASM69972v1
GCF_001314995.1	PRJNA224116	SAMN03852683		representative genome	28116	28116	Bacteroides ovatus	strain=ATCC 8483		latest	Complete Genome	Major	Full	2015/10/15	ASM131499v1	Washington University in St. Louis	GCA_001314995.1	identical	ftp://ftp.ncbi.nlm.nih.gov/genomes/all/GCF/001/314/995/GCF_001314995.1_ASM131499v1		assembly from type material
GCF_001535615.1	PRJNA224116	SAMN03653578	LRDP00000000.1	na	28116	28116	Bacteroides ovatus	strain=CL09T03C03		latest	Scaffold	Major	Full	2016/01/25	ASM153561v1	Brigham & Women's Hospital	GCA_001535615.1	identical	ftp://ftp.ncbi.nlm.nih.gov/genomes/all/GCF/001/535/615/GCF_001535615.1_ASM153561v1
GCF_001578575.1	PRJNA224116	SAMN03956448	LTDE00000000.1	na	28116	28116	Bacteroides ovatus	strain=KLE1656		latest	Scaffold	Major	Full	2016/03/02	ASM157857v1	The Genome Institute at Washington University	GCA_001578575.1	identical	ftp://ftp.ncbi.nlm.nih.gov/genomes/all/GCF/001/578/575/GCF_001578575.1_ASM157857v1
GCF_000154465.1	PRJNA224116	SAMN00000002	ABFK00000000.2	representative genome	445970	28117	Alistipes putredinis DSM 17216	strain=DSM 17216		latest	Scaffold	Major	Full	2007/11/01	ASM15446v1	Washington University Genome Sequencing Center	GCA_000154465.1	identical	ftp://ftp.ncbi.nlm.nih.gov/genomes/all/GCF/000/154/465/GCF_000154465.1_ASM15446v1		assembly from type material
GCF_000190535.1	PRJNA224116	SAMN00713588		representative genome	709991	28118	Odoribacter splanchnicus DSM 20712	strain=DSM 220712		latest	Complete Genome	Major	Full	2011/02/28	ASM19053v1	US DOE Joint Genome Institute (JGI-PGF)	GCA_000190535.1	identical	ftp://ftp.ncbi.nlm.nih.gov/genomes/all/GCF/000/190/535/GCF_000190535.1_ASM19053v1		assembly from type material
GCF_000154505.1	PRJNA224116	SAMN00627066	ABFY00000000.2	representative genome	411468	29347	[Clostridium] scindens ATCC 35704	strain=ATCC 35704		latest	Scaffold	Major	Full	2007/11/14	ASM15450v1	Washington University Genome Sequencing Center	GCA_000154505.1	identical	ftp://ftp.ncbi.nlm.nih.gov/genomes/all/GCF/000/154/505/GCF_000154505.1_ASM15450v1		assembly from type material
GCF_000154805.1	PRJNA224116	SAMN00627073	ABIK00000000.2	representative genome	428126	29348	[Clostridium] spiroforme DSM 1552	strain=DSM 1552		latest	Scaffold	Major	Full	2008/02/12	ASM15480v1	Washington University Genome Sequencing Center	GCA_000154805.1	identical	ftp://ftp.ncbi.nlm.nih.gov/genomes/all/GCF/000/154/805/GCF_000154805.1_ASM15480v1		assembly from type material
GCF_000156035.2	PRJNA224116	SAMN00000730	ABWO00000000.1	representative genome	500632	29361	Tyzzerella nexilis DSM 1787	strain=DSM 1787		latest	Scaffold	Major	Full	2011/01/14	ASM15603v2	Washington University Genome Sequencing Center	GCA_000156035.2	identical	ftp://ftp.ncbi.nlm.nih.gov/genomes/all/GCF/000/156/035/GCF_000156035.2_ASM15603v2		assembly from type material
GCF_000154285.1	PRJNA224116	SAMN00000734	ABAW00000000.2	representative genome	428127	31971	Absiella dolichum DSM 3991	strain=DSM 3991		latest	Scaffold	Major	Full	2007/09/12	ASM15428v1	Washington University Genome Sequencing Center	GCA_000154285.1	identical	ftp://ftp.ncbi.nlm.nih.gov/genomes/all/GCF/000/154/285/GCF_000154285.1_ASM15428v1		assembly from type material
GCF_000169475.1	PRJNA224116	SAMN00627102	AAYG00000000.2	na	411470	33038	Ruminococcus gnavus ATCC 29149	strain=ATCC 29149		latest	Contig	Major	Full	2007/05/09	ASM16947v1	Washington University Genome Sequencing Center	GCA_000169475.1	identical	ftp://ftp.ncbi.nlm.nih.gov/genomes/all/GCF/000/169/475/GCF_000169475.1_ASM16947v1		assembly from type material
GCF_000507805.1	PRJNA224116	SAMN01162086	AZJF00000000.1	na	1073375	33038	Ruminococcus gnavus CC55_001C	strain=CC55_001C		latest	Scaffold	Major	Full	2013/12/13	Rumi_gnav_CC55_001C_V1	Broad Institute	GCA_000507805.1	identical	ftp://ftp.ncbi.nlm.nih.gov/genomes/all/GCF/000/507/805/GCF_000507805.1_Rumi_gnav_CC55_001C_V1
GCF_900036035.1	PRJNA224116	SAMEA3727092	FCFA00000000.1	na	33038	33038	[Ruminococcus] gnavus			latest	Contig	Major	Full	2016/06/08	RGNV35913	IFR	GCA_900036035.1	identical	ftp://ftp.ncbi.nlm.nih.gov/genomes/all/GCF/900/036/035/GCF_900036035.1_RGNV35913
GCF_000153925.1	PRJNA224116	SAMN00627104	AAVP00000000.2	representative genome	411460	33039	Ruminococcus torques ATCC 27756	strain=ATCC 27756		latest	Scaffold	Major	Full	2007/05/25	ASM15392v1	Washington University Genome Sequencing Center	GCA_000153925.1	identical	ftp://ftp.ncbi.nlm.nih.gov/genomes/all/GCF/000/153/925/GCF_000153925.1_ASM15392v1		assembly from type material
GCF_001406755.1	PRJNA224116	SAMEA3545353	CZBX00000000.1	na	33039	33039	[Ruminococcus] torques	strain=2789STDY5834889		latest	Scaffold	Major	Full	2015/10/02	14207_7#12	SC	GCA_001406755.1	identical	ftp://ftp.ncbi.nlm.nih.gov/genomes/all/GCF/001/406/755/GCF_001406755.1_14207_7_12
GCF_000154425.1	PRJNA224116	SAMN00627069	ABEY00000000.2	representative genome	411474	33043	Coprococcus eutactus ATCC 27759	strain=ATCC 27759		latest	Scaffold	Major	Full	2007/09/18	ASM15442v1	Washington University Genome Sequencing Center	GCA_000154425.1	identical	ftp://ftp.ncbi.nlm.nih.gov/genomes/all/GCF/000/154/425/GCF_000154425.1_ASM15442v1		assembly from type material
GCF_000185705.2	PRJNA224116	SAMN02463824	ADCP00000000.2	na	563192	35833	Bilophila wadsworthia 3_1_6	strain=3_1_6		latest	Scaffold	Major	Full	2013/06/21	Bilo_wads_3_1_6_V2	Broad Institute	GCA_000185705.2	identical	ftp://ftp.ncbi.nlm.nih.gov/genomes/all/GCF/000/185/705/GCF_000185705.2_Bilo_wads_3_1_6_V2
GCF_000146185.1	PRJNA224116	SAMN02603083		representative genome	515620	39485	[Eubacterium] eligens ATCC 27750	strain=ATCC 27750		latest	Complete Genome	Major	Full	2009/06/04	ASM14618v1	Center for Genome Sciences, Washington University School of Medicine	GCA_000146185.1	identical	ftp://ftp.ncbi.nlm.nih.gov/genomes/all/GCF/000/146/185/GCF_000146185.1_ASM14618v1		assembly from type material
GCF_000169235.1	PRJNA224116	SAMN00000008	AAXA00000000.2	representative genome	411461	39486	Dorea formicigenerans ATCC 27755	strain=ATCC 27755		latest	Contig	Major	Full	2007/10/10	ASM16923v1	Washington University Genome Sequencing Center	GCA_000169235.1	identical	ftp://ftp.ncbi.nlm.nih.gov/genomes/all/GCF/000/169/235/GCF_000169235.1_ASM16923v1		assembly from type material
GCF_000225745.1	PRJNA224116	SAMN02463861	ADLU00000000.1	na	742765	39486	Dorea formicigenerans 4_6_53AFAA	strain=4_6_53AFAA		latest	Scaffold	Major	Full	2011/09/13	Dorea_form_4_6_53AFAA_V1	Broad Institute	GCA_000225745.1	identical	ftp://ftp.ncbi.nlm.nih.gov/genomes/all/GCF/000/225/745/GCF_000225745.1_Dorea_form_4_6_53AFAA_V1
GCF_000173975.1	PRJNA224116	SAMN02415618	ACEP00000000.1	representative genome	411469	39488	[Eubacterium] hallii DSM 3353	strain=DSM 3353		latest	Contig	Major	Full	2009/02/03	ASM17397v1	Washington University Genome Sequencing Center	GCA_000173975.1	identical	ftp://ftp.ncbi.nlm.nih.gov/genomes/all/GCF/000/173/975/GCF_000173975.1_ASM17397v1		assembly from type material
GCF_000469345.1	PRJNA224116	SAMN02436882	AWVJ00000000.1	representative genome	1256908	39490	Eubacterium ramulus ATCC 29099	strain=ATCC 29099		latest	Scaffold	Major	Full	2013/09/20	ASM46934v1	Washington University	GCA_000469345.1	identical	ftp://ftp.ncbi.nlm.nih.gov/genomes/all/GCF/000/469/345/GCF_000469345.1_ASM46934v1		assembly from type material
GCF_000020605.1	PRJNA224116	SAMN02603082		representative genome	515619	39491	[Eubacterium] rectale ATCC 33656	strain=ATCC 33656		latest	Complete Genome	Major	Full	2009/06/04	ASM2060v1	Center for Genome Sciences, Washington University School of Medicine	GCA_000020605.1	identical	ftp://ftp.ncbi.nlm.nih.gov/genomes/all/GCF/000/020/605/GCF_000020605.1_ASM2060v1		assembly from type material
GCF_001406835.1	PRJNA224116	SAMEA1710508	CVRQ00000000.1	na	39491	39491	[Eubacterium] rectale	strain=T1-815		latest	Contig	Major	Full	2015/10/08	T1815	SC	GCA_001406835.1	identical	ftp://ftp.ncbi.nlm.nih.gov/genomes/all/GCF/001/406/835/GCF_001406835.1_T1815
GCF_000154325.1	PRJNA224116	SAMN00627090	ABCA00000000.3	na	428128	39492	[Eubacterium] siraeum DSM 15702	strain=DSM 15702		latest	Scaffold	Major	Full	2007/11/01	ASM15432v1	Washington University Genome Sequencing Center	GCA_000154325.1	identical	ftp://ftp.ncbi.nlm.nih.gov/genomes/all/GCF/000/154/325/GCF_000154325.1_ASM15432v1		assembly from type material
GCF_000382085.1	PRJNA224116	SAMN02440977	ARNC00000000.1	representative genome	428128	39492	[Eubacterium] siraeum DSM 15702	strain=DSM 15702		latest	Scaffold	Major	Full	2013/04/24	ASM38208v1	DOE Joint Genome Institute	GCA_000382085.1	identical	ftp://ftp.ncbi.nlm.nih.gov/genomes/all/GCF/000/382/085/GCF_000382085.1_ASM38208v1		assembly from type material
GCF_000153885.1	PRJNA224116	SAMN00627091	AAVL00000000.2	representative genome	411463	39496	Eubacterium ventriosum ATCC 27560	strain=ATCC 27560		latest	Scaffold	Major	Full	2007/05/25	ASM15388v1	Washington University Genome Sequencing Center	GCA_000153885.1	identical	ftp://ftp.ncbi.nlm.nih.gov/genomes/all/GCF/000/153/885/GCF_000153885.1_ASM15388v1		assembly from type material
GCF_000468015.1	PRJNA224116	SAMN00627105	AWVF00000000.1	representative genome	411473	40519	Ruminococcus callidus ATCC 27760	strain=ATCC 27760		latest	Scaffold	Major	Full	2013/09/16	ASM46801v1	Washington University Genome Sequencing Center	GCA_000468015.1	identical	ftp://ftp.ncbi.nlm.nih.gov/genomes/all/GCF/000/468/015/GCF_000468015.1_ASM46801v1		assembly from type material
GCF_000153905.1	PRJNA224116	SAMN00627103	AAVO00000000.2	representative genome	411459	40520	Blautia obeum ATCC 29174	strain=ATCC 29174		latest	Scaffold	Major	Full	2007/05/25	ASM15390v1	Washington University Genome Sequencing Center	GCA_000153905.1	identical	ftp://ftp.ncbi.nlm.nih.gov/genomes/all/GCF/000/153/905/GCF_000153905.1_ASM15390v1		assembly from type material
GCF_000186505.1	PRJNA224116	SAMN02463869	ADMF00000000.1	na	742821	40545	Sutterella wadsworthensis 3_1_45B	strain=3_1_45B		latest	Scaffold	Major	Full	2011/01/25	Sutt_wads_3_1_45B_V1	Broad Institute	GCA_000186505.1	identical	ftp://ftp.ncbi.nlm.nih.gov/genomes/all/GCF/000/186/505/GCF_000186505.1_Sutt_wads_3_1_45B_V1
GCF_000297775.1	PRJNA224116	SAMN02463870	ADMG00000000.1	representative genome	742823	40545	Sutterella wadsworthensis 2_1_59BFAA	strain=2_1_59BFAA		latest	Scaffold	Major	Full	2012/09/21	Sutt_wads_2_1_59BFAA_V1	Broad Institute	GCA_000297775.1	identical	ftp://ftp.ncbi.nlm.nih.gov/genomes/all/GCF/000/297/775/GCF_000297775.1_Sutt_wads_2_1_59BFAA_V1
GCF_000411515.1	PRJNA224116	SAMN02596980	ATCF00000000.1	representative genome	1203554	40545	Sutterella wadsworthensis HGA0223	strain=HGA0223		latest	Scaffold	Major	Full	2013/06/14	Sutt_wads_HGA0223_V1	Broad Institute	GCA_000411515.1	identical	ftp://ftp.ncbi.nlm.nih.gov/genomes/all/GCF/000/411/515/GCF_000411515.1_Sutt_wads_HGA0223_V1
GCF_000156015.1	PRJNA224116	SAMN00008799	ABWN00000000.1	representative genome	511680	45851	Butyrivibrio crossotus DSM 2876	strain=DSM 2876		latest	Scaffold	Major	Full	2009/04/09	ASM15601v1	Washington University Genome Sequencing Center	GCA_000156015.1	identical	ftp://ftp.ncbi.nlm.nih.gov/genomes/all/GCF/000/156/015/GCF_000156015.1_ASM15601v1		assembly from type material
GCF_000155205.1	PRJNA224116	SAMN00000022	ABOU00000000.2	representative genome	471875	46228	Ruminococcus lactaris ATCC 29176	strain=ATCC 29176		latest	Scaffold	Major	Full	2008/08/28	ASM15520v1	Washington University Genome Sequencing Center	GCA_000155205.1	identical	ftp://ftp.ncbi.nlm.nih.gov/genomes/all/GCF/000/155/205/GCF_000155205.1_ASM15520v1		assembly from type material
GCF_000507785.1	PRJNA224116	SAMN01162081	AZJE00000000.1	na	1073376	46228	Ruminococcus lactaris CC59_002D	strain=CC59_002D		latest	Scaffold	Major	Full	2013/12/13	Rumi_lact_CC59_002D_V1	Broad Institute	GCA_000507785.1	identical	ftp://ftp.ncbi.nlm.nih.gov/genomes/all/GCF/000/507/785/GCF_000507785.1_Rumi_lact_CC59_002D_V1
GCF_000154105.1	PRJNA224116	SAMN00627057	AAXE00000000.2	na	411477	46503	Parabacteroides merdae ATCC 43184	strain=ATCC 43184		latest	Scaffold	Major	Full	2007/05/25	ASM15410v1	Washington University Genome Sequencing Center	GCA_000154105.1	identical	ftp://ftp.ncbi.nlm.nih.gov/genomes/all/GCF/000/154/105/GCF_000154105.1_ASM15410v1		assembly from type material
GCF_000307345.1	PRJNA224116	SAMN02463941	AGZQ00000000.1	na	999420	46503	Parabacteroides merdae CL03T12C32	strain=CL03T12C32		latest	Scaffold	Major	Full	2012/10/23	Para_merd_CL03T12C32_V1	Broad Institute	GCA_000307345.1	identical	ftp://ftp.ncbi.nlm.nih.gov/genomes/all/GCF/000/307/345/GCF_000307345.1_Para_merd_CL03T12C32_V1
GCF_000307495.1	PRJNA224116	SAMN02463942	AJPU00000000.1	na	999421	46503	Parabacteroides merdae CL09T00C40	strain=CL09T00C40		latest	Scaffold	Major	Full	2012/10/23	Para_merd_CL09T00C40_V1	Broad Institute	GCA_000307495.1	identical	ftp://ftp.ncbi.nlm.nih.gov/genomes/all/GCF/000/307/495/GCF_000307495.1_Para_merd_CL09T00C40_V1
GCF_000154525.1	PRJNA224116	SAMN00000004	ABFZ00000000.2	representative genome	449673	46506	Bacteroides stercoris ATCC 43183	strain=ATCC 43183		latest	Scaffold	Major	Full	2007/11/14	ASM15452v1	Washington University Genome Sequencing Center	GCA_000154525.1	identical	ftp://ftp.ncbi.nlm.nih.gov/genomes/all/GCF/000/154/525/GCF_000154525.1_ASM15452v1		assembly from type material
GCF_000413395.1	PRJNA224116	SAMN02596993	ATFP00000000.1	na	1073351	46506	Bacteroides stercoris CC31F	strain=CC31F		latest	Scaffold	Major	Full	2013/06/21	Bact_ster_CC31F_V1	Broad Institute	GCA_000413395.1	identical	ftp://ftp.ncbi.nlm.nih.gov/genomes/all/GCF/000/413/395/GCF_000413395.1_Bact_ster_CC31F_V1
GCF_001535605.1	PRJNA224116	SAMN03653591	LRGC00000000.1	na	46506	46506	Bacteroides stercoris	strain=CL09T03C01		latest	Scaffold	Major	Full	2016/01/25	ASM153560v1	Brigham & Women's Hospital	GCA_001535605.1	identical	ftp://ftp.ncbi.nlm.nih.gov/genomes/all/GCF/001/535/605/GCF_001535605.1_ASM153560v1
GCF_000169015.1	PRJNA224116	SAMN00627055	AAVM00000000.2	na	411901	47678	Bacteroides caccae ATCC 43185	strain=ATCC 43185		latest	Contig	Major	Full	2007/03/29	ASM16901v1	Washington University Genome Sequencing Center	GCA_000169015.1	identical	ftp://ftp.ncbi.nlm.nih.gov/genomes/all/GCF/000/169/015/GCF_000169015.1_ASM16901v1		assembly from type material
GCF_000273725.1	PRJNA224116	SAMN02463916	AGXF00000000.1	na	997873	47678	Bacteroides caccae CL03T12C61	strain=CL03T12C61		latest	Scaffold	Major	Full	2012/07/23	Bact_cacc_CL03T12C61_V1	Broad Institute	GCA_000273725.1	identical	ftp://ftp.ncbi.nlm.nih.gov/genomes/all/GCF/000/273/725/GCF_000273725.1_Bact_cacc_CL03T12C61_V1
GCF_000157975.1	PRJNA224116	SAMN02415620	ACBZ00000000.1	representative genome	476272	53443	Blautia hydrogenotrophica DSM 10507	strain=DSM 10507		latest	Scaffold	Major	Full	2009/02/24	ASM15797v1	Washington University Genome Sequencing Center	GCA_000157975.1	identical	ftp://ftp.ncbi.nlm.nih.gov/genomes/all/GCF/000/157/975/GCF_000157975.1_ASM15797v1		assembly from type material
GCF_000157995.1	PRJNA224116	SAMN00008830	ACCF00000000.1	na	545696	61171	Holdemania filiformis DSM 12042	strain=DSM 12042		latest	Scaffold	Major	Full	2009/02/24	ASM15799v1	Washington University Genome Sequencing Center	GCA_000157995.1	identical	ftp://ftp.ncbi.nlm.nih.gov/genomes/all/GCF/000/157/995/GCF_000157995.1_ASM15799v1		assembly from type material
GCF_000169035.1	PRJNA224116	SAMN00627067	AAVN00000000.2	representative genome	411903	74426	Collinsella aerofaciens ATCC 25986	strain=ATCC 25986		latest	Contig	Major	Full	2007/05/07	ASM16903v1	Washington University Genome Sequencing Center	GCA_000169035.1	identical	ftp://ftp.ncbi.nlm.nih.gov/genomes/all/GCF/000/169/035/GCF_000169035.1_ASM16903v1		assembly from type material
GCF_000024265.1	PRJNA224116	SAMN00002594		representative genome	479437	84112	Eggerthella lenta DSM 2243	strain=DSM 2243		latest	Complete Genome	Major	Full	2009/09/09	ASM2426v1	US DOE Joint Genome Institute (JGI-PGF)	GCA_000024265.1	identical	ftp://ftp.ncbi.nlm.nih.gov/genomes/all/GCF/000/024/265/GCF_000024265.1_ASM2426v1		assembly from type material
GCF_000763035.1	PRJNA224116	SAMN00103544	ADLX00000000.1	na	742768	84112	Eggerthella lenta 1_1_60AFAA	strain=1_1_60AFAA		latest	Scaffold	Major	Full	2014/10/03	Egge_lent_1_1_60AFAA_V1	Broad Institute	GCA_000763035.1	identical	ftp://ftp.ncbi.nlm.nih.gov/genomes/all/GCF/000/763/035/GCF_000763035.1_Egge_lent_1_1_60AFAA_V1
GCF_000154065.1	PRJNA224116	SAMN00627086	AAXB00000000.2	representative genome	411462	88431	Dorea longicatena DSM 13814	strain=DSM 13814		latest	Scaffold	Major	Full	2007/05/25	ASM15406v1	Washington University Genome Sequencing Center	GCA_000154065.1	identical	ftp://ftp.ncbi.nlm.nih.gov/genomes/all/GCF/000/154/065/GCF_000154065.1_ASM15406v1		assembly from type material
GCF_000169255.2	PRJNA224116	SAMN00627059	AAXG00000000.2	representative genome	411467	106588	Pseudoflavonifractor capillosus ATCC 29799	strain=ATCC 29799		latest	Contig	Major	Full	2009/02/09	ASM16925v2	Washington University Genome Sequencing Center	GCA_000169255.2	identical	ftp://ftp.ncbi.nlm.nih.gov/genomes/all/GCF/000/169/255/GCF_000169255.2_ASM16925v2		assembly from type material
GCF_000471805.1	PRJNA224116	SAMD00003121	BAHY00000000.1	na	1232451	154046	Hungatella hathewayi VE202-11	strain=VE202-11		latest	Contig	Major	Full	2013/09/16	ASM47180v1	The University of Tokyo	GCA_000471805.1	identical	ftp://ftp.ncbi.nlm.nih.gov/genomes/all/GCF/000/471/805/GCF_000471805.1_ASM47180v1
GCF_000157935.1	PRJNA224116	SAMN00008847	ACBX00000000.2	representative genome	537011	165179	Prevotella copri DSM 18205	strain=DSM 18205		latest	Scaffold	Major	Full	2009/10/02	ASM15793v1	Washington University Genome Sequencing Center	GCA_000157935.1	identical	ftp://ftp.ncbi.nlm.nih.gov/genomes/all/GCF/000/157/935/GCF_000157935.1_ASM15793v1		assembly from type material
GCF_000156535.1	PRJNA224116	SAMN00008856	ABYJ00000000.2	representative genome	536231	166486	Roseburia intestinalis L1-82	strain=L1-82		latest	Scaffold	Major	Full	2009/06/22	ASM15653v1	Washington University Genome Sequencing Center	GCA_000156535.1	identical	ftp://ftp.ncbi.nlm.nih.gov/genomes/all/GCF/000/156/535/GCF_000156535.1_ASM15653v1		assembly from type material
GCF_000173815.1	PRJNA224116	SAMN00000025	ACCL00000000.2	representative genome	478749	168384	Marvinbryantia formatexigens DSM 14469	strain=DSM 14469		latest	Contig	Major	Full	2009/06/22	ASM17381v1	Washington University Genome Sequencing Center	GCA_000173815.1	identical	ftp://ftp.ncbi.nlm.nih.gov/genomes/all/GCF/000/173/815/GCF_000173815.1_ASM17381v1		assembly from type material
GCF_000154565.1	PRJNA224116	SAMN00000003	ABGD00000000.2	representative genome	445972	169435	Anaerotruncus colihominis DSM 17241	strain=DSM 17241		latest	Scaffold	Major	Full	2007/11/16	ASM15456v1	Washington University Genome Sequencing Center	GCA_000154565.1	identical	ftp://ftp.ncbi.nlm.nih.gov/genomes/all/GCF/000/154/565/GCF_000154565.1_ASM15456v1		assembly from type material
GCF_000230275.1	PRJNA224116	SAMN02603738		representative genome	568816	187327	Acidaminococcus intestini RyC-MR95	strain=RyC-MR95		latest	Complete Genome	Major	Full	2011/10/07	ASM23027v1	Ramon y Cajal University Hospital of Madrid, Valencia University and Public Health Research Superior Center (CSISP) of Valencia's Goverment, Spain	GCA_000230275.1	identical	ftp://ftp.ncbi.nlm.nih.gov/genomes/all/GCF/000/230/275/GCF_000230275.1_ASM23027v1
GCF_000382445.1	PRJNA224116	SAMN02596944	AQHY00000000.1	na	1121098	204516	Bacteroides massiliensis B84634 = Timone 84634 = DSM 17679 = JCM 13223	strain=DSM 17679		latest	Scaffold	Major	Full	2013/04/24	Bact_mass_DSM_17679_V1	Broad Institute	GCA_000382445.1	identical	ftp://ftp.ncbi.nlm.nih.gov/genomes/all/GCF/000/382/445/GCF_000382445.1_Bact_mass_DSM_17679_V1		assembly from type material
GCF_000613545.1	PRJNA224116	SAMD00003711	BAJE00000000.1	na	1121098	204516	Bacteroides massiliensis B84634 = Timone 84634 = DSM 17679 = JCM 13223	strain=JCM 13223		latest	Contig	Major	Full	2014/03/31	ASM61354v1	The University of Tokyo	GCA_000613545.1	identical	ftp://ftp.ncbi.nlm.nih.gov/genomes/all/GCF/000/613/545/GCF_000613545.1_ASM61354v1		assembly from type material
GCF_000154365.1	PRJNA224116	SAMN00627070	ABCC00000000.2	na	411902	208479	[Clostridium] bolteae ATCC BAA-613	strain=ATCC BAA-613		latest	Scaffold	Major	Full	2007/09/12	ASM15436v1	Washington University Genome Sequencing Center	GCA_000154365.1	identical	ftp://ftp.ncbi.nlm.nih.gov/genomes/all/GCF/000/154/365/GCF_000154365.1_ASM15436v1		assembly from type material
GCF_000371645.1	PRJNA224116	SAMN02596757	AGYG00000000.1	na	997897	208479	[Clostridium] bolteae 90B8	strain=90B8		latest	Scaffold	Major	Full	2013/04/19	Clos_bolt_90B8_V1	Broad Institute	GCA_000371645.1	identical	ftp://ftp.ncbi.nlm.nih.gov/genomes/all/GCF/000/371/645/GCF_000371645.1_Clos_bolt_90B8_V1
GCF_000371665.1	PRJNA224116	SAMN02596756	AGYF00000000.1	na	997896	208479	[Clostridium] bolteae 90B7	strain=90B7		latest	Scaffold	Major	Full	2013/04/19	Clos_bolt_90B7_V1	Broad Institute	GCA_000371665.1	identical	ftp://ftp.ncbi.nlm.nih.gov/genomes/all/GCF/000/371/665/GCF_000371665.1_Clos_bolt_90B7_V1
GCF_000371685.1	PRJNA224116	SAMN02596760	AGYJ00000000.1	na	997895	208479	[Clostridium] bolteae 90B3	strain=90B3		latest	Scaffold	Major	Full	2013/04/19	Clos_bolt_90B3_V1	Broad Institute	GCA_000371685.1	identical	ftp://ftp.ncbi.nlm.nih.gov/genomes/all/GCF/000/371/685/GCF_000371685.1_Clos_bolt_90B3_V1
GCF_000371705.1	PRJNA224116	SAMN02596758	AGYH00000000.1	representative genome	997894	208479	[Clostridium] bolteae 90A9	strain=90A9		latest	Scaffold	Major	Full	2013/04/19	Clos_bolt_90A9_V1	Broad Institute	GCA_000371705.1	identical	ftp://ftp.ncbi.nlm.nih.gov/genomes/all/GCF/000/371/705/GCF_000371705.1_Clos_bolt_90A9_V1
GCF_000371725.1	PRJNA224116	SAMN02596759	AGYI00000000.1	na	997893	208479	[Clostridium] bolteae 90A5	strain=90A5		latest	Scaffold	Major	Full	2013/04/19	Clos_bolt_90A5_V1	Broad Institute	GCA_000371725.1	identical	ftp://ftp.ncbi.nlm.nih.gov/genomes/all/GCF/000/371/725/GCF_000371725.1_Clos_bolt_90A5_V1
GCF_001078425.1	PRJNA224116	SAMN00103470	ADLI00000000.1	na	742732	208479	[Clostridium] bolteae WAL-14578	strain=WAL-14578		latest	Scaffold	Major	Full	2015/07/16	Clos_bolt_WAL_14578_V1	Broad Institute	GCA_001078425.1	identical	ftp://ftp.ncbi.nlm.nih.gov/genomes/all/GCF/001/078/425/GCF_001078425.1_Clos_bolt_WAL_14578_V1
GCF_000157955.1	PRJNA224116	SAMN00008862	ACBY00000000.2	representative genome	411471	214851	Subdoligranulum variabile DSM 15176	strain=DSM 15176		latest	Scaffold	Major	Full	2009/10/06	ASM15795v1	Washington University Genome Sequencing Center	GCA_000157955.1	identical	ftp://ftp.ncbi.nlm.nih.gov/genomes/all/GCF/000/157/955/GCF_000157955.1_ASM15795v1		assembly from type material
GCF_000265365.1	PRJNA224116	SAMN02232007		representative genome	679935	214856	Alistipes finegoldii DSM 17242	strain=DSM 17242		latest	Complete Genome	Major	Full	2012/06/08	ASM26536v1	DOE Joint Genome Institute	GCA_000265365.1	identical	ftp://ftp.ncbi.nlm.nih.gov/genomes/all/GCF/000/265/365/GCF_000265365.1_ASM26536v1		assembly from type material
GCF_000003135.1	PRJNA224116	SAMN00001475	ACHI00000000.1	na	548480	216816	Bifidobacterium longum subsp. longum ATCC 55813	strain=ATCC 55813		latest	Scaffold	Major	Full	2009/05/05	ASM313v1	Baylor College of Medicine	GCA_000003135.1	identical	ftp://ftp.ncbi.nlm.nih.gov/genomes/all/GCF/000/003/135/GCF_000003135.1_ASM313v1
GCF_000007525.1	PRJNA57939	SAMN02603675		reference genome	206672	216816	Bifidobacterium longum NCC2705	strain=NCC2705		latest	Complete Genome	Major	Full	2005/01/21	ASM752v1	Nestle Research Center, Switzerland	GCA_000007525.1	identical	ftp://ftp.ncbi.nlm.nih.gov/genomes/all/GCF/000/007/525/GCF_000007525.1_ASM752v1
GCF_000008945.1	PRJNA224116	SAMN02603512		na	205913	216816	Bifidobacterium longum DJO10A	strain=DJO10A		latest	Complete Genome	Major	Full	2008/06/05	ASM894v1	Lactic Acid Bacteria Genome Consortium	GCA_000008945.1	identical	ftp://ftp.ncbi.nlm.nih.gov/genomes/all/GCF/000/008/945/GCF_000008945.1_ASM894v1
GCF_000020425.1	PRJNA224116	SAMN02598380		na	391904	216816	Bifidobacterium longum subsp. infantis ATCC 15697 = JCM 1222 = DSM 20088	strain=ATCC 15697		latest	Complete Genome	Major	Full	2008/11/20	ASM2042v1	US DOE Joint Genome Institute	GCA_000020425.1	identical	ftp://ftp.ncbi.nlm.nih.gov/genomes/all/GCF/000/020/425/GCF_000020425.1_ASM2042v1		assembly from type material
GCF_000092325.1	PRJNA224116	SAMN02603181		na	759350	216816	Bifidobacterium longum subsp. longum JDM301	strain=JDM301		latest	Complete Genome	Major	Full	2010/05/18	ASM9232v1	Department of Medical Microbiology and Parasitology,Shanghai Jiao Tong University School of Medicine	GCA_000092325.1	identical	ftp://ftp.ncbi.nlm.nih.gov/genomes/all/GCF/000/092/325/GCF_000092325.1_ASM9232v1
GCF_000155415.1	PRJNA224116	SAMN02463677	ABQQ00000000.1	na	537937	216816	Bifidobacterium longum subsp. infantis CCUG 52486	strain=CCUG 52486		latest	Scaffold	Major	Full	2008/08/28	ASM15541v1	Broad Institute	GCA_000155415.1	identical	ftp://ftp.ncbi.nlm.nih.gov/genomes/all/GCF/000/155/415/GCF_000155415.1_ASM15541v1
GCF_000166315.1	PRJNA224116	SAMN02603469		na	890402	216816	Bifidobacterium longum subsp. longum BBMN68	strain=BBMN68		latest	Complete Genome	Major	Full	2010/11/10	ASM16631v1	Key Lab of Functional Dairy Science of Chinese Ministry of Education, College of Food Science and Nutritional Engineering, China Agricultural University	GCA_000166315.1	identical	ftp://ftp.ncbi.nlm.nih.gov/genomes/all/GCF/000/166/315/GCF_000166315.1_ASM16631v1
GCF_000185665.1	PRJNA224116	SAMN02463822	ADCN00000000.1	na	216816	216816	Bifidobacterium longum	strain=12_1_47BFAA		latest	Scaffold	Major	Full	2011/01/14	ASM18566v1	Broad Institute	GCA_000185665.1	identical	ftp://ftp.ncbi.nlm.nih.gov/genomes/all/GCF/000/185/665/GCF_000185665.1_ASM18566v1
GCF_000196555.1	PRJNA224116	SAMD00060951		na	565042	216816	Bifidobacterium longum subsp. longum JCM 1217	strain=JCM 1217		latest	Complete Genome	Major	Full	2011/01/28	ASM19655v1	University of Tokyo, Graduate School of Frontier Sciences	GCA_000196555.1	identical	ftp://ftp.ncbi.nlm.nih.gov/genomes/all/GCF/000/196/555/GCF_000196555.1_ASM19655v1		assembly from type material
GCF_000196575.1	PRJNA224116	SAMD00060953		na	565040	216816	Bifidobacterium longum subsp. infantis 157F	strain=157F		latest	Complete Genome	Major	Full	2011/01/28	ASM19657v1	University of Tokyo, Graduate School of Frontier Sciences	GCA_000196575.1	identical	ftp://ftp.ncbi.nlm.nih.gov/genomes/all/GCF/000/196/575/GCF_000196575.1_ASM19657v1
GCF_000210755.1	PRJNA224116	SAMEA3138379		na	722911	216816	Bifidobacterium longum subsp. longum F8	strain=F8		latest	Chromosome	Major	Full	2010/03/25	ASM21075v1	metaHIT	GCA_000210755.1	identical	ftp://ftp.ncbi.nlm.nih.gov/genomes/all/GCF/000/210/755/GCF_000210755.1_ASM21075v1
GCF_000219455.1	PRJNA224116	SAMN02603656		na	1035817	216816	Bifidobacterium longum subsp. longum KACC 91563	strain=KACC 91563		latest	Complete Genome	Major	Full	2011/06/28	ASM21945v1	National Livestock Research Institute, RDA	GCA_000219455.1	identical	ftp://ftp.ncbi.nlm.nih.gov/genomes/all/GCF/000/219/455/GCF_000219455.1_ASM21945v1
GCF_000261205.1	PRJNA224116	SAMN00829155	AJTJ00000000.1	na	1161745	216816	Bifidobacterium longum subsp. longum 2-2B	strain=2-2B		latest	Contig	Major	Full	2012/05/04	Blongum22Bv1.0	JCVI	GCA_000261205.1	identical	ftp://ftp.ncbi.nlm.nih.gov/genomes/all/GCF/000/261/205/GCF_000261205.1_Blongum22Bv1.0
GCF_000261225.1	PRJNA224116	SAMN00829158	AJTI00000000.1	na	1161904	216816	Bifidobacterium longum subsp. longum 35B	strain=35B		latest	Contig	Major	Full	2012/05/04	Blongum35Bv1.0	JCVI	GCA_000261225.1	identical	ftp://ftp.ncbi.nlm.nih.gov/genomes/all/GCF/000/261/225/GCF_000261225.1_Blongum35Bv1.0
GCF_000261245.1	PRJNA224116	SAMN00829154	AJTF00000000.1	na	1161744	216816	Bifidobacterium longum subsp. longum 1-6B	strain=1-6B		latest	Contig	Major	Full	2012/05/04	Blongum16Bv1.0	JCVI	GCA_000261245.1	identical	ftp://ftp.ncbi.nlm.nih.gov/genomes/all/GCF/000/261/245/GCF_000261245.1_Blongum16Bv1.0
GCF_000261265.1	PRJNA224116	SAMN00829148	AJTM00000000.1	na	1161743	216816	Bifidobacterium longum subsp. longum 44B	strain=44B		latest	Contig	Major	Full	2012/05/04	Blongum44Bv1.0	JCVI	GCA_000261265.1	identical	ftp://ftp.ncbi.nlm.nih.gov/genomes/all/GCF/000/261/265/GCF_000261265.1_Blongum44Bv1.0
GCF_000269965.1	PRJNA224116	SAMD00060952		na	391904	216816	Bifidobacterium longum subsp. infantis ATCC 15697 = JCM 1222 = DSM 20088	strain=JCM 1222		latest	Complete Genome	Major	Full	2011/01/28	ASM26996v1	University of Tokyo, Graduate School of Frontier Sciences	GCA_000269965.1	identical	ftp://ftp.ncbi.nlm.nih.gov/genomes/all/GCF/000/269/965/GCF_000269965.1_ASM26996v1		assembly from type material
GCF_000410595.1	PRJNA224116	SAMN02470970	APVE00000000.1	na	1266716	216816	Bifidobacterium longum subsp. longum CMCC P0001	strain=CMCC P0001		latest	Scaffold	Major	Full	2013/06/11	ASM41059v1	Shanghai Sine Pharmaceutical Co., Ltd.	GCA_000410595.1	identical	ftp://ftp.ncbi.nlm.nih.gov/genomes/all/GCF/000/410/595/GCF_000410595.1_ASM41059v1
GCF_000421385.1	PRJNA224116	SAMN02441228	ATWX00000000.1	na	1280702	216816	Bifidobacterium longum AGR2137	strain=AGR2137		latest	Contig	Major	Full	2013/07/09	ASM42138v1	DOE Joint Genome Institute	GCA_000421385.1	identical	ftp://ftp.ncbi.nlm.nih.gov/genomes/all/GCF/000/421/385/GCF_000421385.1_ASM42138v1
GCF_000478525.1	PRJNA224116	SAMN02472064	AQGL00000000.1	na	1298922	216816	Bifidobacterium longum D2957	strain=D2957		latest	Contig	Major	Full	2013/06/17	blongD2957	Utah State University	GCA_000478525.1	identical	ftp://ftp.ncbi.nlm.nih.gov/genomes/all/GCF/000/478/525/GCF_000478525.1_blongD2957
GCF_000497735.1	PRJNA224116	SAMN02471972	AUYD00000000.1	na	1322347	216816	Bifidobacterium longum E18	strain=E18		latest	Chromosome	Major	Full	2013/11/26	BLONGv1.0	Ulm University	GCA_000497735.1	identical	ftp://ftp.ncbi.nlm.nih.gov/genomes/all/GCF/000/497/735/GCF_000497735.1_BLONGv1.0
GCF_000730025.1	PRJNA224116	SAMN02862996	JNWC00000000.1	na	1457185	216816	Bifidobacterium longum subsp. longum EK5	strain=EK5		latest	Scaffold	Major	Full	2014/07/16	ASM73002v1	Pirogov Russian National Research Medical University	GCA_000730025.1	identical	ftp://ftp.ncbi.nlm.nih.gov/genomes/all/GCF/000/730/025/GCF_000730025.1_ASM73002v1
GCF_000730035.1	PRJNA224116	SAMN02862993	JNVZ00000000.1	na	1350473	216816	Bifidobacterium longum subsp. longum 17-1B	strain=17-1B		latest	Scaffold	Major	Full	2014/07/16	ASM73003v1	Pirogov Russian National Research Medical University	GCA_000730035.1	identical	ftp://ftp.ncbi.nlm.nih.gov/genomes/all/GCF/000/730/035/GCF_000730035.1_ASM73003v1
GCF_000730045.1	PRJNA224116	SAMN02862994	JNWA00000000.1	na	1457184	216816	Bifidobacterium longum subsp. longum 72B	strain=72B		latest	Scaffold	Major	Full	2014/07/16	ASM73004v1	Pirogov Russian National Research Medical University	GCA_000730045.1	identical	ftp://ftp.ncbi.nlm.nih.gov/genomes/all/GCF/000/730/045/GCF_000730045.1_ASM73004v1
GCF_000730055.1	PRJNA224116	SAMN02862992	JNVY00000000.1	na	1350472	216816	Bifidobacterium longum subsp. longum 7-1B	strain=7-1B		latest	Scaffold	Major	Full	2014/07/16	ASM73005v1	Pirogov Russian National Research Medical University	GCA_000730055.1	identical	ftp://ftp.ncbi.nlm.nih.gov/genomes/all/GCF/000/730/055/GCF_000730055.1_ASM73005v1
GCF_000730105.1	PRJNA224116	SAMN02862991	JNVX00000000.1	na	1350471	216816	Bifidobacterium longum subsp. longum 1-5B	strain=1-5B		latest	Scaffold	Major	Full	2014/07/16	ASM73010v1	Pirogov Russian National Research Medical University	GCA_000730105.1	identical	ftp://ftp.ncbi.nlm.nih.gov/genomes/all/GCF/000/730/105/GCF_000730105.1_ASM73010v1
GCF_000730125.1	PRJNA224116	SAMN02862995	JNWB00000000.1	na	1457183	216816	Bifidobacterium longum subsp. infantis EK3	strain=EK3		latest	Scaffold	Major	Full	2014/07/16	ASM73012v1	Pirogov Russian National Research Medical University	GCA_000730125.1	identical	ftp://ftp.ncbi.nlm.nih.gov/genomes/all/GCF/000/730/125/GCF_000730125.1_ASM73012v1
GCF_000730135.1	PRJNA224116	SAMN02862997	JNWD00000000.1	na	1457186	216816	Bifidobacterium longum subsp. longum EK13	strain=EK13		latest	Scaffold	Major	Full	2014/07/16	ASM73013v1	Pirogov Russian National Research Medical University	GCA_000730135.1	identical	ftp://ftp.ncbi.nlm.nih.gov/genomes/all/GCF/000/730/135/GCF_000730135.1_ASM73013v1
GCF_000730205.1	PRJNA224116	SAMN02843216		na	216816	216816	Bifidobacterium longum	strain=BXY01		latest	Complete Genome	Major	Full	2014/07/17	ASM73020v1	Institute of Disease Control and Prevention, Academy of Military Medical Science	GCA_000730205.1	identical	ftp://ftp.ncbi.nlm.nih.gov/genomes/all/GCF/000/730/205/GCF_000730205.1_ASM73020v1
GCF_000741245.1	PRJNA224116	SAMN02673437	JGYZ00000000.1	na	1679	216816	Bifidobacterium longum subsp. longum	strain=LMG 13197		latest	Contig	Major	Full	2014/08/18	Biflon_sub.lon	University of Parma	GCA_000741245.1	identical	ftp://ftp.ncbi.nlm.nih.gov/genomes/all/GCF/000/741/245/GCF_000741245.1_Biflon_sub.lon		assembly from type material
GCF_000741625.1	PRJNA224116	SAMN02673438	JGZA00000000.1	na	1695	216816	Bifidobacterium longum subsp. suis	strain=LMG 21814		latest	Contig	Major	Full	2014/08/18	Biflon_sub.sui	University of Parma	GCA_000741625.1	identical	ftp://ftp.ncbi.nlm.nih.gov/genomes/all/GCF/000/741/625/GCF_000741625.1_Biflon_sub.sui
GCF_000771105.1	PRJNA224116	SAMN02442011	JDTT00000000.1	na	391904	216816	Bifidobacterium longum subsp. infantis ATCC 15697 = JCM 1222 = DSM 20088	strain=DSM 20088		latest	Contig	Major	Full	2014/11/04	DSM-20088	Key Laboratory of Dairy BiotecInner Mongolia Agricultural University	GCA_000771105.1	identical	ftp://ftp.ncbi.nlm.nih.gov/genomes/all/GCF/000/771/105/GCF_000771105.1_DSM-20088		assembly from type material
GCF_000771285.1	PRJNA224116	SAMN02442020	JDUC00000000.1	na	1437597	216816	Bifidobacterium longum subsp. suis DSM 20211	strain=DSM 20211		latest	Contig	Major	Full	2014/11/04	DSM-20211	Key Laboratory of Dairy BiotecInner Mongolia Agricultural University	GCA_000771285.1	identical	ftp://ftp.ncbi.nlm.nih.gov/genomes/all/GCF/000/771/285/GCF_000771285.1_DSM-20211		assembly from type material
GCF_000772485.1	PRJNA224116	SAMN03093230		na	1300227	216816	Bifidobacterium longum subsp. longum GT15	strain=GT15		latest	Complete Genome	Major	Full	2014/11/05	ASM77248v1	Vavilov Institute of General Genetics	GCA_000772485.1	identical	ftp://ftp.ncbi.nlm.nih.gov/genomes/all/GCF/000/772/485/GCF_000772485.1_ASM77248v1
GCF_000786175.1	PRJNA224116	SAMN03105207	JRWN00000000.1	na	1679	216816	Bifidobacterium longum subsp. longum	strain=VMKB44		latest	Scaffold	Major	Full	2014/11/21	ASM78617v1	Pirogov Russian National Research Medical University	GCA_000786175.1	identical	ftp://ftp.ncbi.nlm.nih.gov/genomes/all/GCF/000/786/175/GCF_000786175.1_ASM78617v1
GCF_000825005.1	PRJNA224116	SAMEA2747183	CCWN00000000.1	na	1682	216816	Bifidobacterium longum subsp. infantis	strain=BIC1206122787		latest	Contig	Major	Full	2014/12/19	BIC1206122787.V1	CHUV-UNIL	GCA_000825005.1	identical	ftp://ftp.ncbi.nlm.nih.gov/genomes/all/GCF/000/825/005/GCF_000825005.1_BIC1206122787.V1
GCF_000825025.1	PRJNA224116	SAMEA2747184	CCWO00000000.1	na	1682	216816	Bifidobacterium longum subsp. infantis	strain=BIC1307292462		latest	Contig	Major	Full	2014/12/19	BIC1307292462.V1	CHUV-UNIL	GCA_000825025.1	identical	ftp://ftp.ncbi.nlm.nih.gov/genomes/all/GCF/000/825/025/GCF_000825025.1_BIC1307292462.V1
GCF_000825045.1	PRJNA224116	SAMEA2747185	CCWP00000000.1	na	1682	216816	Bifidobacterium longum subsp. infantis	strain=BIC1401111250		latest	Contig	Major	Full	2014/12/19	BIC1401111250.V1	CHUV-UNIL	GCA_000825045.1	identical	ftp://ftp.ncbi.nlm.nih.gov/genomes/all/GCF/000/825/045/GCF_000825045.1_BIC1401111250.V1
GCF_000825065.1	PRJNA224116	SAMEA2747186	CCWS00000000.1	na	1682	216816	Bifidobacterium longum subsp. infantis	strain=BIC1401212621a		latest	Contig	Major	Full	2014/12/19	BIC1401212621a.V1	CHUV-UNIL	GCA_000825065.1	identical	ftp://ftp.ncbi.nlm.nih.gov/genomes/all/GCF/000/825/065/GCF_000825065.1_BIC1401212621a.V1
GCF_000825085.1	PRJNA224116	SAMEA2747187	CCWQ00000000.1	na	1682	216816	Bifidobacterium longum subsp. infantis	strain=BIC1401212621b		latest	Contig	Major	Full	2014/12/19	BIC1401212621b.V1	CHUV-UNIL	GCA_000825085.1	identical	ftp://ftp.ncbi.nlm.nih.gov/genomes/all/GCF/000/825/085/GCF_000825085.1_BIC1401212621b.V1
GCF_000825105.1	PRJNA224116	SAMEA2747188	CCWU00000000.1	na	1682	216816	Bifidobacterium longum subsp. infantis	strain=BIB1401242951		latest	Contig	Major	Full	2014/12/19	BIB1401242951.V1	CHUV-UNIL	GCA_000825105.1	identical	ftp://ftp.ncbi.nlm.nih.gov/genomes/all/GCF/000/825/105/GCF_000825105.1_BIB1401242951.V1
GCF_000825125.1	PRJNA224116	SAMEA2747189	CCWR00000000.1	na	1682	216816	Bifidobacterium longum subsp. infantis	strain=BIB1401272845a		latest	Contig	Major	Full	2014/12/19	BIB1401272845a.V1	CHUV-UNIL	GCA_000825125.1	identical	ftp://ftp.ncbi.nlm.nih.gov/genomes/all/GCF/000/825/125/GCF_000825125.1_BIB1401272845a.V1
GCF_000825145.1	PRJNA224116	SAMEA2747190	CCWT00000000.1	na	1682	216816	Bifidobacterium longum subsp. infantis	strain=BIB1401272845b		latest	Contig	Major	Full	2014/12/19	BIB1401272845b.V1	CHUV-UNIL	GCA_000825145.1	identical	ftp://ftp.ncbi.nlm.nih.gov/genomes/all/GCF/000/825/145/GCF_000825145.1_BIB1401272845b.V1
GCF_000829295.1	PRJNA224116	SAMD00019943		na	216816	216816	Bifidobacterium longum	strain=105-A		latest	Complete Genome	Major	Full	2014/11/11	ASM82929v1	Tokyo University of Agriculture	GCA_000829295.1	identical	ftp://ftp.ncbi.nlm.nih.gov/genomes/all/GCF/000/829/295/GCF_000829295.1_ASM82929v1
GCF_001050555.1	PRJNA224116	SAMEA3146249	CALH00000000.1	na	1205679	216816	Bifidobacterium longum subsp. longum CECT 7347	strain=CECT 7347		latest	Contig	Major	Full	2013/09/09	ASM105055v1	BIOPOLIS	GCA_001050555.1	identical	ftp://ftp.ncbi.nlm.nih.gov/genomes/all/GCF/001/050/555/GCF_001050555.1_ASM105055v1
GCF_001275745.1	PRJNA224116	SAMN03775040	LFDU00000000.1	na	1679	216816	Bifidobacterium longum subsp. longum	strain=BLOI2		latest	Contig	Major	Full	2015/08/31	assBLOI2	University of Parma	GCA_001275745.1	identical	ftp://ftp.ncbi.nlm.nih.gov/genomes/all/GCF/001/275/745/GCF_001275745.1_assBLOI2
GCF_001281305.1	PRJNA224116	SAMN03271683		na	1682	216816	Bifidobacterium longum subsp. infantis	strain=BT1		latest	Complete Genome	Major	Full	2015/09/14	ASM128130v1	Yonsei University	GCA_001281305.1	identical	ftp://ftp.ncbi.nlm.nih.gov/genomes/all/GCF/001/281/305/GCF_001281305.1_ASM128130v1
GCF_001293145.1	PRJNA224116	SAMN03271682		na	216816	216816	Bifidobacterium longum	strain=BG7		latest	Complete Genome	Major	Full	2015/09/17	ASM129314v1	Yonsei University	GCA_001293145.1	identical	ftp://ftp.ncbi.nlm.nih.gov/genomes/all/GCF/001/293/145/GCF_001293145.1_ASM129314v1
GCF_001446255.1	PRJNA224116	SAMN03785818		na	1679	216816	Bifidobacterium longum subsp. longum	strain=NCIMB8809		latest	Complete Genome	Major	Full	2015/11/19	ASM144625v1	University College Cork	GCA_001446255.1	identical	ftp://ftp.ncbi.nlm.nih.gov/genomes/all/GCF/001/446/255/GCF_001446255.1_ASM144625v1
GCF_001446275.1	PRJNA224116	SAMN03785819		na	1679	216816	Bifidobacterium longum subsp. longum	strain=CCUG30698		latest	Complete Genome	Major	Full	2015/11/19	ASM144627v1	University College Cork	GCA_001446275.1	identical	ftp://ftp.ncbi.nlm.nih.gov/genomes/all/GCF/001/446/275/GCF_001446275.1_ASM144627v1
GCF_001447975.1	PRJNA224116	SAMN04129533	LKSU00000000.1	na	1679	216816	Bifidobacterium longum subsp. longum	strain=7		latest	Scaffold	Major	Full	2015/11/25	ASM144797v1	UC Davis	GCA_001447975.1	identical	ftp://ftp.ncbi.nlm.nih.gov/genomes/all/GCF/001/447/975/GCF_001447975.1_ASM144797v1
GCF_001516925.1	PRJNA224116	SAMN04263942	LNCM00000000.1	na	1679	216816	Bifidobacterium longum subsp. longum	strain=MC-42		latest	Scaffold	Major	Full	2016/01/15	ASM151692v1	ICBFM SB RAS	GCA_001516925.1	identical	ftp://ftp.ncbi.nlm.nih.gov/genomes/all/GCF/001/516/925/GCF_001516925.1_ASM151692v1
GCF_001546275.1	PRJNA224116	SAMN03842222	LRPQ00000000.1	na	216816	216816	Bifidobacterium longum	strain=CMW7750		latest	Scaffold	Major	Full	2016/02/02	ASM154627v1	The Genome Institute at Washington University	GCA_001546275.1	identical	ftp://ftp.ncbi.nlm.nih.gov/genomes/all/GCF/001/546/275/GCF_001546275.1_ASM154627v1
GCF_001595465.1	PRJNA224116	SAMN04155602	LKUQ00000000.1	na	216816	216816	Bifidobacterium longum	strain=379		latest	Contig	Major	Full	2016/03/21	ASM159546v1	N. Blokhina Nizhny Novgorod Research Institute of Epidemiology and Microbiology	GCA_001595465.1	identical	ftp://ftp.ncbi.nlm.nih.gov/genomes/all/GCF/001/595/465/GCF_001595465.1_ASM159546v1
GCF_001686105.1	PRJNA224116	SAMD00047616	BCYF00000000.1	na	1682	216816	Bifidobacterium longum subsp. infantis	strain=IN-07		latest	Contig	Major	Full	2016/06/09	ASM168610v1	Yakult Central Institute	GCA_001686105.1	identical	ftp://ftp.ncbi.nlm.nih.gov/genomes/all/GCF/001/686/105/GCF_001686105.1_ASM168610v1
GCF_001719085.1	PRJNA224116	SAMN04254466		na	216816	216816	Bifidobacterium longum	strain=35624		latest	Complete Genome	Major	Full	2016/09/06	ASM171908v1	Alimentary Health and University College Cork	GCA_001719085.1	identical	ftp://ftp.ncbi.nlm.nih.gov/genomes/all/GCF/001/719/085/GCF_001719085.1_ASM171908v1
GCF_001725985.1	PRJNA224116	SAMN04576213		na	1679	216816	Bifidobacterium longum subsp. longum	strain=AH1206		latest	Complete Genome	Major	Full	2016/09/14	ASM172598v1	University College Cork	GCA_001725985.1	identical	ftp://ftp.ncbi.nlm.nih.gov/genomes/all/GCF/001/725/985/GCF_001725985.1_ASM172598v1
GCF_000020225.1	PRJNA224116	SAMN00138213		representative genome	349741	239935	Akkermansia muciniphila ATCC BAA-835	strain=ATCC BAA-835		latest	Complete Genome	Major	Full	2008/05/05	ASM2022v1	US DOE Joint Genome Institute (JGI-PGF)	GCA_000020225.1	identical	ftp://ftp.ncbi.nlm.nih.gov/genomes/all/GCF/000/020/225/GCF_000020225.1_ASM2022v1		assembly from type material
GCF_000158035.1	PRJNA224116	SAMN00008759	ACCH00000000.1	na	537012	246787	Bacteroides cellulosilyticus DSM 14838	strain=DSM 14838		latest	Scaffold	Major	Full	2009/02/09	ASM15803v1	Washington University Genome Sequencing Center	GCA_000158035.1	identical	ftp://ftp.ncbi.nlm.nih.gov/genomes/all/GCF/000/158/035/GCF_000158035.1_ASM15803v1		assembly from type material
GCF_000273015.1	PRJNA224116	SAMN02463917	AGXG00000000.1	na	997874	246787	Bacteroides cellulosilyticus CL02T12C19	strain=CL02T12C19		latest	Scaffold	Major	Full	2012/07/23	Bact_cell_CL02T12C19_V1	Broad Institute	GCA_000273015.1	identical	ftp://ftp.ncbi.nlm.nih.gov/genomes/all/GCF/000/273/015/GCF_000273015.1_Bact_cell_CL02T12C19_V1
GCF_000463315.1	PRJNA224116	SAMN02436915	ATFI00000000.1	na	1268240	246787	Bacteroides cellulosilyticus WH2	strain=WH2		latest	Contig	Major	Full	2013/08/30	B_cell_WH2_1.0	Center for Genome Sciences and Systems Biology, Washington University in St. Louis	GCA_000463315.1	identical	ftp://ftp.ncbi.nlm.nih.gov/genomes/all/GCF/000/463/315/GCF_000463315.1_B_cell_WH2_1.0
GCF_001318345.1	PRJNA224116	SAMN03852682		representative genome	246787	246787	Bacteroides cellulosilyticus	strain=WH2		latest	Complete Genome	Major	Full	2015/10/16	ASM131834v1	Washington University in St. Louis	GCA_001318345.1	identical	ftp://ftp.ncbi.nlm.nih.gov/genomes/all/GCF/001/318/345/GCF_001318345.1_ASM131834v1
GCF_001535595.1	PRJNA224116	SAMN03653598	LRGD00000000.1	na	246787	246787	Bacteroides cellulosilyticus	strain=CL09T06C25		latest	Scaffold	Major	Full	2016/01/25	ASM153559v1	Brigham & Women's Hospital	GCA_001535595.1	identical	ftp://ftp.ncbi.nlm.nih.gov/genomes/all/GCF/001/535/595/GCF_001535595.1_ASM153559v1
GCF_001580105.1	PRJNA224116	SAMN04024977	LTZL00000000.1	na	246787	246787	Bacteroides cellulosilyticus	strain=KLE1257		latest	Scaffold	Major	Full	2016/03/03	ASM158010v1	The Genome Institute at Washington University	GCA_001580105.1	identical	ftp://ftp.ncbi.nlm.nih.gov/genomes/all/GCF/001/580/105/GCF_001580105.1_ASM158010v1
GCF_000273235.1	PRJNA224116	SAMN02463930	AGXV00000000.1	na	997887	291644	Bacteroides salyersiae CL02T12C01	strain=CL02T12C01		latest	Scaffold	Major	Full	2012/07/23	Bact_saly_CL02T12C01_V1	Broad Institute	GCA_000273235.1	identical	ftp://ftp.ncbi.nlm.nih.gov/genomes/all/GCF/000/273/235/GCF_000273235.1_Bact_saly_CL02T12C01_V1
GCF_000381365.1	PRJNA224116	SAMN02596943	AQHX00000000.1	representative genome	1121101	291644	Bacteroides salyersiae WAL 10018 = DSM 18765 = JCM 12988	strain=DSM 18765		latest	Scaffold	Major	Full	2013/04/24	Bact_saly_DSM_18765_V1	Broad Institute	GCA_000381365.1	identical	ftp://ftp.ncbi.nlm.nih.gov/genomes/all/GCF/000/381/365/GCF_000381365.1_Bact_saly_DSM_18765_V1		assembly from type material
GCF_000613685.1	PRJNA224116	SAMD00011624	BAJL00000000.1	na	1121101	291644	Bacteroides salyersiae WAL 10018 = DSM 18765 = JCM 12988	strain=JCM 12988		latest	Contig	Major	Full	2014/03/31	ASM61368v1	The University of Tokyo	GCA_000613685.1	identical	ftp://ftp.ncbi.nlm.nih.gov/genomes/all/GCF/000/613/685/GCF_000613685.1_ASM61368v1		assembly from type material
GCF_000273175.1	PRJNA224116	SAMN02463927	AGXS00000000.1	representative genome	997884	291645	Bacteroides nordii CL02T12C05	strain=CL02T12C05		latest	Scaffold	Major	Full	2012/07/23	Bact_nord_CL02T12C05_V1	Broad Institute	GCA_000273175.1	identical	ftp://ftp.ncbi.nlm.nih.gov/genomes/all/GCF/000/273/175/GCF_000273175.1_Bact_nord_CL02T12C05_V1
GCF_000613465.1	PRJNA224116	SAMD00003702	BAJA00000000.1	na	1203608	291645	Bacteroides nordii WAL 11050 = JCM 12987	strain=JCM 12987		latest	Contig	Major	Full	2014/03/31	ASM61346v1	The University of Tokyo	GCA_000613465.1	identical	ftp://ftp.ncbi.nlm.nih.gov/genomes/all/GCF/000/613/465/GCF_000613465.1_ASM61346v1		assembly from type material
GCF_000239295.1	PRJNA224116	SAMN00627089	AGCK00000000.1	na	411475	292800	Flavonifractor plautii ATCC 29863	strain=ATCC 29863		latest	Scaffold	Major	Full	2011/12/21	ASM23929v1	Washington University Genome Sequencing Center	GCA_000239295.1	identical	ftp://ftp.ncbi.nlm.nih.gov/genomes/all/GCF/000/239/295/GCF_000239295.1_ASM23929v1		assembly from type material
GCF_000760655.1	PRJNA224116	SAMN00103468	ADLO00000000.1	na	742738	292800	Flavonifractor plautii 1_3_50AFAA	strain=1_3_50AFAA		latest	Scaffold	Major	Full	2014/09/30	Clos_orbi_1_3_50AFAA_V1	Broad Institute	GCA_000760655.1	identical	ftp://ftp.ncbi.nlm.nih.gov/genomes/all/GCF/000/760/655/GCF_000760655.1_Clos_orbi_1_3_50AFAA_V1
GCF_000225345.1	PRJNA224116	SAMN02604129		representative genome	585394	301301	Roseburia hominis A2-183	strain=A2-183		latest	Complete Genome	Major	Full	2011/09/06	ASM22534v1	University of Aberdeen	GCA_000225345.1	identical	ftp://ftp.ncbi.nlm.nih.gov/genomes/all/GCF/000/225/345/GCF_000225345.1_ASM22534v1		assembly from type material
GCF_001406815.1	PRJNA224116	SAMEA1710514	CVRR00000000.1	na	301302	301302	Roseburia faecis	strain=M72		latest	Contig	Major	Full	2015/10/08	M72	SC	GCA_001406815.1	identical	ftp://ftp.ncbi.nlm.nih.gov/genomes/all/GCF/001/406/815/GCF_001406815.1_M72
GCF_000187895.1	PRJNA224116	SAMN00000028	ABQC00000000.2	representative genome	484018	310297	Bacteroides plebeius DSM 17135	strain=DSM 17135		latest	Scaffold	Major	Full	2010/09/09	ASM18789v1	Washington University Genome Sequencing Center	GCA_000187895.1	identical	ftp://ftp.ncbi.nlm.nih.gov/genomes/all/GCF/000/187/895/GCF_000187895.1_ASM18789v1		assembly from type material
GCF_000154845.1	PRJNA224116	SAMN00000014	ABIY00000000.2	representative genome	470145	310298	Bacteroides coprocola DSM 17136	strain=DSM 17136		latest	Scaffold	Major	Full	2008/04/21	ASM15484v1	Washington University Genome Sequencing Center	GCA_000154845.1	identical	ftp://ftp.ncbi.nlm.nih.gov/genomes/all/GCF/000/154/845/GCF_000154845.1_ASM15484v1		assembly from type material
GCF_000307395.1	PRJNA224116	SAMN02463939	AGZO00000000.1	na	999418	328812	Parabacteroides goldsteinii CL02T12C30	strain=CL02T12C30		latest	Scaffold	Major	Full	2012/10/23	Para_gold_CL02T12C30_V1	Broad Institute	GCA_000307395.1	identical	ftp://ftp.ncbi.nlm.nih.gov/genomes/all/GCF/000/307/395/GCF_000307395.1_Para_gold_CL02T12C30_V1
GCF_000969835.1	PRJNA224116	SAMN03383454	AQHV00000000.1	representative genome	927665	328812	Parabacteroides goldsteinii DSM 19448 = WAL 12034	strain=DSM 19448		latest	Scaffold	Major	Full	2015/04/07	Para_gold_DSM_19448_V1	Broad Institute	GCA_000969835.1	identical	ftp://ftp.ncbi.nlm.nih.gov/genomes/all/GCF/000/969/835/GCF_000969835.1_Para_gold_DSM_19448_V1		assembly from type material
GCF_000374505.1	PRJNA224116	SAMN02441364	ARFY00000000.1	na	1203611	328813	Alistipes onderdonkii WAL 8169 = DSM 19147	strain=DSM 19147		latest	Scaffold	Major	Full	2013/04/23	ASM37450v1	DOE Joint Genome Institute	GCA_000374505.1	identical	ftp://ftp.ncbi.nlm.nih.gov/genomes/all/GCF/000/374/505/GCF_000374505.1_ASM37450v1		assembly from type material
GCF_000210575.1	PRJNA224116	SAMEA3138370		representative genome	717959	328814	Alistipes shahii WAL 8301	strain=WAL 8301		latest	Chromosome	Major	Full	2010/03/25	ASM21057v1	metaHIT	GCA_000210575.1	identical	ftp://ftp.ncbi.nlm.nih.gov/genomes/all/GCF/000/210/575/GCF_000210575.1_ASM21057v1		assembly from type material
GCF_000172175.1	PRJNA224116	SAMN00000015	ABJL00000000.2	na	471870	329854	Bacteroides intestinalis DSM 17393	strain=DSM 17393		latest	Contig	Major	Full	2008/04/04	ASM17217v1	Washington University Genome Sequencing Center	GCA_000172175.1	identical	ftp://ftp.ncbi.nlm.nih.gov/genomes/all/GCF/000/172/175/GCF_000172175.1_ASM17217v1		assembly from type material
GCF_001578635.1	PRJNA224116	SAMN03956430	LTDF00000000.1	na	329854	329854	Bacteroides intestinalis	strain=KLE1704		latest	Scaffold	Major	Full	2016/03/02	ASM157863v1	The Genome Institute at Washington University	GCA_001578635.1	identical	ftp://ftp.ncbi.nlm.nih.gov/genomes/all/GCF/001/578/635/GCF_001578635.1_ASM157863v1
GCF_000156195.1	PRJNA224116	SAMN00008774	ABXI00000000.2	na	483215	338188	Bacteroides finegoldii DSM 17565	strain=DSM 17565		latest	Scaffold	Major	Full	2009/06/17	ASM15619v1	Washington University Genome Sequencing Center	GCA_000156195.1	identical	ftp://ftp.ncbi.nlm.nih.gov/genomes/all/GCF/000/156/195/GCF_000156195.1_ASM15619v1		assembly from type material
GCF_000269545.1	PRJNA224116	SAMN02463931	AKBZ00000000.1	na	997888	338188	Bacteroides finegoldii CL09T03C10	strain=CL09T03C10		latest	Contig	Major	Full	2012/06/15	PB_Bact_thet_CL09T03C10_V1	Broad Institute	GCA_000269545.1	identical	ftp://ftp.ncbi.nlm.nih.gov/genomes/all/GCF/000/269/545/GCF_000269545.1_PB_Bact_thet_CL09T03C10_V1
GCF_000304195.1	PRJNA224116	SAMN02463931	AGXW00000000.1	na	997888	338188	Bacteroides finegoldii CL09T03C10	strain=CL09T03C10		latest	Scaffold	Major	Full	2012/10/11	Bact_thet_CL09T03C10_V1	Broad Institute	GCA_000304195.1	identical	ftp://ftp.ncbi.nlm.nih.gov/genomes/all/GCF/000/304/195/GCF_000304195.1_Bact_thet_CL09T03C10_V1
GCF_001311035.1	PRJNA224116	SAMD00000437	BBAB00000000.1	representative genome	1291051	342942	[Clostridium] glycyrrhizinilyticum JCM 13369	strain=JCM 13369		latest	Contig	Major	Full	2015/10/02	ASM131103v1	The University of Tokyo	GCA_001311035.1	identical	ftp://ftp.ncbi.nlm.nih.gov/genomes/all/GCF/001/311/035/GCF_001311035.1_ASM131103v1
GCF_000156075.1	PRJNA224116	SAMN00000029	ABWZ00000000.1	na	483217	357276	Bacteroides dorei DSM 17855	strain=DSM 17855		latest	Scaffold	Major	Full	2008/10/09	ASM15607v1	Washington University Genome Sequencing Center	GCA_000156075.1	identical	ftp://ftp.ncbi.nlm.nih.gov/genomes/all/GCF/000/156/075/GCF_000156075.1_ASM15607v1		assembly from type material
GCF_000158335.2	PRJNA224116	SAMN02463698	ACDI00000000.2	na	556260	357276	Bacteroides dorei 5_1_36/D4	strain=5_1_36/D4		latest	Scaffold	Major	Full	2011/09/06	Bact_dorei_5_1_36_D4_V2	Broad Institute	GCA_000158335.2	identical	ftp://ftp.ncbi.nlm.nih.gov/genomes/all/GCF/000/158/335/GCF_000158335.2_Bact_dorei_5_1_36_D4_V2
GCF_000273035.1	PRJNA224116	SAMN02463918	AGXH00000000.1	na	997875	357276	Bacteroides dorei CL02T00C15	strain=CL02T00C15		latest	Scaffold	Major	Full	2012/07/23	Bact_dore_CL02T00C15_V1	Broad Institute	GCA_000273035.1	identical	ftp://ftp.ncbi.nlm.nih.gov/genomes/all/GCF/000/273/035/GCF_000273035.1_Bact_dore_CL02T00C15_V1
GCF_000273055.1	PRJNA224116	SAMN02463919	AGXJ00000000.1	na	997876	357276	Bacteroides dorei CL02T12C06	strain=CL02T12C06		latest	Scaffold	Major	Full	2012/07/23	Bact_dore_CL02T12C06_V1	Broad Institute	GCA_000273055.1	identical	ftp://ftp.ncbi.nlm.nih.gov/genomes/all/GCF/000/273/055/GCF_000273055.1_Bact_dore_CL02T12C06_V1
GCF_000273075.1	PRJNA224116	SAMN02463920	AGXI00000000.1	na	997877	357276	Bacteroides dorei CL03T12C01	strain=CL03T12C01		latest	Scaffold	Major	Full	2012/07/23	Bact_dore_CL03T12C01_V1	Broad Institute	GCA_000273075.1	identical	ftp://ftp.ncbi.nlm.nih.gov/genomes/all/GCF/000/273/075/GCF_000273075.1_Bact_dore_CL03T12C01_V1
GCF_001640865.1	PRJNA224116	SAMN03737480		na	997877	357276	Bacteroides dorei CL03T12C01	strain=CL03T12C01		latest	Complete Genome	Major	Full	2016/05/09	ASM164086v1	University of Florida	GCA_001640865.1	identical	ftp://ftp.ncbi.nlm.nih.gov/genomes/all/GCF/001/640/865/GCF_001640865.1_ASM164086v1
GCF_000233455.1	PRJNA224116	SAMN02463853	ADLJ00000000.1	representative genome	742733	358743	[Clostridium] citroniae WAL-17108	strain=WAL-17108		latest	Scaffold	Major	Full	2011/11/02	Clos_citr_WAL_17108_V1	Broad Institute	GCA_000233455.1	identical	ftp://ftp.ncbi.nlm.nih.gov/genomes/all/GCF/000/233/455/GCF_000233455.1_Clos_citr_WAL_17108_V1
GCF_001078435.1	PRJNA224116	SAMN00103560	ADLK00000000.1	na	742734	358743	[Clostridium] citroniae WAL-19142	strain=WAL-19142		latest	Scaffold	Major	Full	2015/07/16	Clos_citr_WAL_19142_V1	Broad Institute	GCA_001078435.1	identical	ftp://ftp.ncbi.nlm.nih.gov/genomes/all/GCF/001/078/435/GCF_001078435.1_Clos_citr_WAL_19142_V1
GCF_000174195.1	PRJNA224116	SAMN00008857	ACFY00000000.1	representative genome	622312	360807	Roseburia inulinivorans DSM 16841	strain=DSM 16841		latest	Contig	Major	Full	2009/03/12	ASM17419v1	Washington University Genome Sequencing Center	GCA_000174195.1	identical	ftp://ftp.ncbi.nlm.nih.gov/genomes/all/GCF/000/174/195/GCF_000174195.1_ASM17419v1		assembly from type material
GCF_001406855.1	PRJNA224116	SAMEA1710343	CVRS00000000.1	na	360807	360807	Roseburia inulinivorans	strain=L1-83		latest	Contig	Major	Full	2015/10/08	RIL183	SC	GCA_001406855.1	identical	ftp://ftp.ncbi.nlm.nih.gov/genomes/all/GCF/001/406/855/GCF_001406855.1_RIL183
GCF_000235885.1	PRJNA224116	SAMN02299453	AFZZ00000000.1	representative genome	1002367	363265	Prevotella stercorea DSM 18206	strain=DSM 18206		latest	Scaffold	Major	Full	2011/11/18	ASM23588v1	Washington University Genome Center	GCA_000235885.1	identical	ftp://ftp.ncbi.nlm.nih.gov/genomes/all/GCF/000/235/885/GCF_000235885.1_ASM23588v1		assembly from type material
GCF_000178215.1	PRJNA224116	SAMN00007489	ADKP00000000.1	na	702447	371601	Bacteroides xylanisolvens SD CC 1b	strain=SD CC 1b		latest	Contig	Major	Full	2010/04/08	ASM17821v1	J. Craig Venter Institute	GCA_000178215.1	identical	ftp://ftp.ncbi.nlm.nih.gov/genomes/all/GCF/000/178/215/GCF_000178215.1_ASM17821v1
GCF_000178295.1	PRJNA224116	SAMN00007492	ADMP00000000.1	na	702444	371601	Bacteroides xylanisolvens SD CC 2a	strain=SD CC 2a		latest	Contig	Major	Full	2010/03/30	ASM17829v1	J. Craig Venter Institute	GCA_000178295.1	identical	ftp://ftp.ncbi.nlm.nih.gov/genomes/all/GCF/000/178/295/GCF_000178295.1_ASM17829v1
GCF_000273315.1	PRJNA224116	SAMN02463935	AGXE00000000.1	na	997892	371601	Bacteroides xylanisolvens CL03T12C04	strain=CL03T12C04		latest	Scaffold	Major	Full	2012/07/23	Bact_xyla_CL03T12C04_V1	Broad Institute	GCA_000273315.1	identical	ftp://ftp.ncbi.nlm.nih.gov/genomes/all/GCF/000/273/315/GCF_000273315.1_Bact_xyla_CL03T12C04_V1
GCF_000577295.1	PRJNA224116	SAMEA3138926	CBXG000000000.1	na	702447	371601	Bacteroides xylanisolvens SD CC 1b			latest	Contig	Major	Full	2014/02/11	SD_CC_1b	NATIONALCENTERFORGENOMERESOURCES	GCA_000577295.1	identical	ftp://ftp.ncbi.nlm.nih.gov/genomes/all/GCF/000/577/295/GCF_000577295.1_SD_CC_1b
GCF_000577955.1	PRJNA224116	SAMEA3138944	CBXH000000000.1	na	702444	371601	Bacteroides xylanisolvens SD CC 2a			latest	Scaffold	Major	Full	2014/02/11	SD_CC_2a	NATIONALCENTERFORGENOMERESOURCES	GCA_000577955.1	identical	ftp://ftp.ncbi.nlm.nih.gov/genomes/all/GCF/000/577/955/GCF_000577955.1_SD_CC_2a
GCF_000155855.1	PRJNA224116	SAMN02415621	ABVQ00000000.1	representative genome	483218	384638	[Bacteroides] pectinophilus ATCC 43243	strain=ATCC 43243		latest	Scaffold	Major	Full	2008/11/18	ASM15585v1	Washington University Genome Sequencing Center	GCA_000155855.1	identical	ftp://ftp.ncbi.nlm.nih.gov/genomes/all/GCF/000/155/855/GCF_000155855.1_ASM15585v1		assembly from type material
GCF_000157915.1	PRJNA224116	SAMN00008769	ACBW00000000.1	representative genome	547042	387090	Bacteroides coprophilus DSM 18228 = JCM 13818	strain=DSM 18228		latest	Scaffold	Major	Full	2009/02/09	ASM15791v1	Washington University Genome Sequencing Center	GCA_000157915.1	identical	ftp://ftp.ncbi.nlm.nih.gov/genomes/all/GCF/000/157/915/GCF_000157915.1_ASM15791v1		assembly from type material
GCF_001315745.1	PRJNA224116	SAMD00017008	BBIH00000000.1	na	1342725	387090	Bacteroides coprophilus JCM 13816	strain=JCM 13816		latest	Contig	Major	Full	2015/10/02	ASM131574v1	The University of Tokyo	GCA_001315745.1	identical	ftp://ftp.ncbi.nlm.nih.gov/genomes/all/GCF/001/315/745/GCF_001315745.1_ASM131574v1
GCF_001315765.1	PRJNA224116	SAMD00017009	BBII00000000.1	na	1342726	387090	Bacteroides coprophilus JCM 13817	strain=JCM 13817		latest	Contig	Major	Full	2015/10/02	ASM131576v1	The University of Tokyo	GCA_001315765.1	identical	ftp://ftp.ncbi.nlm.nih.gov/genomes/all/GCF/001/315/765/GCF_001315765.1_ASM131576v1
GCF_001315785.1	PRJNA224116	SAMD00017010	BBIJ00000000.1	na	547042	387090	Bacteroides coprophilus DSM 18228 = JCM 13818	strain=JCM 13818		latest	Contig	Major	Full	2015/10/02	ASM131578v1	The University of Tokyo	GCA_001315785.1	identical	ftp://ftp.ncbi.nlm.nih.gov/genomes/all/GCF/001/315/785/GCF_001315785.1_ASM131578v1		assembly from type material
GCF_000156495.1	PRJNA224116	SAMN00008846	ABYH00000000.1	na	537006	387661	Parabacteroides johnsonii DSM 18315	strain=DSM 18315		latest	Scaffold	Major	Full	2008/10/30	ASM15649v1	Washington University Genome Sequencing Center	GCA_000156495.1	identical	ftp://ftp.ncbi.nlm.nih.gov/genomes/all/GCF/000/156/495/GCF_000156495.1_ASM15649v1		assembly from type material
GCF_000307375.1	PRJNA224116	SAMN02463940	AGZP00000000.1	representative genome	999419	387661	Parabacteroides johnsonii CL02T12C29	strain=CL02T12C29		latest	Scaffold	Major	Full	2012/10/23	Para_john_CL02T12C29_V1	Broad Institute	GCA_000307375.1	identical	ftp://ftp.ncbi.nlm.nih.gov/genomes/all/GCF/000/307/375/GCF_000307375.1_Para_john_CL02T12C29_V1
GCF_000155875.1	PRJNA224116	SAMN00000016	ABVR00000000.1	representative genome	470146	410072	Coprococcus comes ATCC 27758	strain=ATCC 27758		latest	Scaffold	Major	Full	2009/03/17	ASM15587v1	Washington University Genome Sequencing Center	GCA_000155875.1	identical	ftp://ftp.ncbi.nlm.nih.gov/genomes/all/GCF/000/155/875/GCF_000155875.1_ASM15587v1		assembly from type material
GCF_000154545.1	PRJNA224116	SAMN00627071	ABGC00000000.3	na	411484	411484	Clostridium sp. SS2/1	strain=SS2/1		latest	Scaffold	Major	Full	2007/12/18	ASM15454v1	Washington University Genome Sequencing Center	GCA_000154545.1	identical	ftp://ftp.ncbi.nlm.nih.gov/genomes/all/GCF/000/154/545/GCF_000154545.1_ASM15454v1
GCF_000159055.1	PRJNA224116	SAMN02415619	ACFX00000000.2	na	411486	411486	Clostridium sp. M62/1	strain=M62/1		latest	Scaffold	Major	Full	2010/01/08	ASM15905v1	Washington University Genome Sequencing Center	GCA_000159055.1	identical	ftp://ftp.ncbi.nlm.nih.gov/genomes/all/GCF/000/159/055/GCF_000159055.1_ASM15905v1
GCF_000154245.1	PRJNA224116	SAMN02299417	AAYW00000000.2	na	411489	411489	Clostridium sp. L2-50	strain=L2-50		latest	Scaffold	Major	Full	2007/08/21	ASM15424v1	Washington University Genome Sequencing Center	GCA_000154245.1	identical	ftp://ftp.ncbi.nlm.nih.gov/genomes/all/GCF/000/154/245/GCF_000154245.1_ASM15424v1
GCF_000424085.1	PRJNA224116	SAMN02441492	AUJF00000000.1	na	1280691	418240	Blautia wexlerae AGR2146	strain=AGR2146		latest	Scaffold	Major	Full	2013/07/11	ASM42408v1	DOE Joint Genome Institute	GCA_000424085.1	identical	ftp://ftp.ncbi.nlm.nih.gov/genomes/all/GCF/000/424/085/GCF_000424085.1_ASM42408v1
GCF_000484655.1	PRJNA224116	SAMN02440722	AXVN00000000.1	na	1121115	418240	Blautia wexlerae DSM 19850	strain=DSM 19850		latest	Scaffold	Major	Full	2013/10/25	ASM48465v1	DOE Joint Genome Institute	GCA_000484655.1	identical	ftp://ftp.ncbi.nlm.nih.gov/genomes/all/GCF/000/484/655/GCF_000484655.1_ASM48465v1		assembly from type material
GCF_001078315.1	PRJNA224116	SAMN00103304	ACTF00000000.1	na	450746	450746	Coprobacillus sp. 8_1_38FAA	strain=8_1_38FAA		latest	Scaffold	Major	Full	2015/07/16	ASM107831v1	Broad Institute	GCA_001078315.1	identical	ftp://ftp.ncbi.nlm.nih.gov/genomes/all/GCF/001/078/315/GCF_001078315.1_ASM107831v1
GCF_000233955.1	PRJNA224116	SAMN00189150	AFFY00000000.1	na	762968	454154	Paraprevotella clara YIT 11840	strain=YIT 11840		latest	Scaffold	Major	Full	2011/11/07	ASM23395v1	Genome Sequencing Center (GSC) at Washington University (WashU) School of Medicine	GCA_000233955.1	identical	ftp://ftp.ncbi.nlm.nih.gov/genomes/all/GCF/000/233/955/GCF_000233955.1_ASM23395v1		assembly from type material
GCF_000205165.1	PRJNA224116	SAMN00189151	AFBR00000000.1	representative genome	762982	454155	Paraprevotella xylaniphila YIT 11841	strain=YIT 11841		latest	Scaffold	Major	Full	2011/04/20	ASM20516v1	Genome Sequencing Center (GSC) at Washington University (WashU) School of Medicine	GCA_000205165.1	identical	ftp://ftp.ncbi.nlm.nih.gov/genomes/all/GCF/000/205/165/GCF_000205165.1_ASM20516v1		assembly from type material
GCF_000218365.1	PRJNA224116	SAMN02463820	ADCL00000000.1	na	457387	457387	Bacteroides sp. 1_1_30	strain=1_1_30		latest	Scaffold	Major	Full	2011/06/15	Bacteroides_sp_1_1_30_V1	Broad Institute	GCA_000218365.1	identical	ftp://ftp.ncbi.nlm.nih.gov/genomes/all/GCF/000/218/365/GCF_000218365.1_Bacteroides_sp_1_1_30_V1
GCF_000157035.2	PRJNA224116	SAMN02463691	ABZY00000000.2	na	457388	457388	Parabacteroides sp. 2_1_7	strain=2_1_7		latest	Scaffold	Major	Full	2015/07/16	Bacteroides_sp_2_1_7_V2	Broad Institute	GCA_000157035.2	identical	ftp://ftp.ncbi.nlm.nih.gov/genomes/all/GCF/000/157/035/GCF_000157035.2_Bacteroides_sp_2_1_7_V2
GCF_001185845.1	PRJNA224116	SAMN00103198	ACRR00000000.1	na	457389	457389	Bacteroides sp. 3_1_13	strain=3_1_13		latest	Scaffold	Major	Full	2015/07/22	Bact_sp_3_1_13_V1	Broad Institute	GCA_001185845.1	identical	ftp://ftp.ncbi.nlm.nih.gov/genomes/all/GCF/001/185/845/GCF_001185845.1_Bact_sp_3_1_13_V1
GCF_000162555.1	PRJNA224116	SAMN02463761	ACRS00000000.1	na	457390	457390	Bacteroides sp. 3_1_23	strain=3_1_23		latest	Scaffold	Major	Full	2010/06/17	ASM16255v1	Broad Institute	GCA_000162555.1	identical	ftp://ftp.ncbi.nlm.nih.gov/genomes/all/GCF/000/162/555/GCF_000162555.1_ASM16255v1
GCF_000162195.1	PRJNA224116	SAMN02463736	ACPS00000000.1	na	457391	457391	Bacteroides sp. 3_1_33FAA	strain=3_1_33FAA		latest	Scaffold	Major	Full	2009/11/06	ASM16219v1	Broad Institute	GCA_000162195.1	identical	ftp://ftp.ncbi.nlm.nih.gov/genomes/all/GCF/000/162/195/GCF_000162195.1_ASM16219v1
GCF_000159855.2	PRJNA224116	SAMN02463693	ACIB00000000.2	na	457392	457392	Bacteroides sp. 3_2_5	strain=3_2_5		latest	Scaffold	Major	Full	2012/04/11	Bact_sp_3_2_5_V2	Broad Institute	GCA_000159855.2	identical	ftp://ftp.ncbi.nlm.nih.gov/genomes/all/GCF/000/159/855/GCF_000159855.2_Bact_sp_3_2_5_V2
GCF_000185585.1	PRJNA224116	SAMN02463765	ACTC00000000.1	na	457393	457393	Bacteroides sp. 4_1_36	strain=4_1_36		latest	Scaffold	Major	Full	2011/01/14	ASM18558v1	Broad Institute	GCA_000185585.1	identical	ftp://ftp.ncbi.nlm.nih.gov/genomes/all/GCF/000/185/585/GCF_000185585.1_ASM18558v1
GCF_000158515.2	PRJNA224116	SAMN02463694	ACDR00000000.2	na	457394	457394	Bacteroides sp. 4_3_47FAA	strain=4_3_47FAA		latest	Scaffold	Major	Full	2011/09/06	Bacteroides_sp_4_3_47FAA_V2	Broad Institute	GCA_000158515.2	identical	ftp://ftp.ncbi.nlm.nih.gov/genomes/all/GCF/000/158/515/GCF_000158515.2_Bacteroides_sp_4_3_47FAA_V2
GCF_000157075.2	PRJNA224116	SAMN02463695	ACAA00000000.2	na	457395	457395	Bacteroides sp. 9_1_42FAA	strain=9_1_42FAA		latest	Scaffold	Major	Full	2015/07/15	Bact_sp_9_1_42FAA_V2	Broad Institute	GCA_000157075.2	identical	ftp://ftp.ncbi.nlm.nih.gov/genomes/all/GCF/000/157/075/GCF_000157075.2_Bact_sp_9_1_42FAA_V2
GCF_000242955.1	PRJNA224116	SAMN02463770	ACTL00000000.1	na	457402	457402	Eubacterium sp. 3_1_31	strain=3_1_31		latest	Scaffold	Major	Full	2012/01/19	Eubact_sp_3_1_31_V1	Broad Institute	GCA_000242955.1	identical	ftp://ftp.ncbi.nlm.nih.gov/genomes/all/GCF/000/242/955/GCF_000242955.1_Eubact_sp_3_1_31_V1
GCF_000159975.2	PRJNA224116	SAMN02463719	ACII00000000.2	na	457412	457412	Ruminococcus sp. 5_1_39BFAA	strain=5_1_39BFAA		latest	Contig	Major	Full	2013/08/28	Ruminococus_sp_5_1_39B_FAA_V2	Broad Institute	GCA_000159975.2	identical	ftp://ftp.ncbi.nlm.nih.gov/genomes/all/GCF/000/159/975/GCF_000159975.2_Ruminococus_sp_5_1_39B_FAA_V2
GCF_000155435.1	PRJNA224116	SAMN02463678	ABQR00000000.1	na	457421	457421	Clostridiales bacterium 1_7_47FAA	strain=1_7_47FAA		latest	Scaffold	Major	Full	2008/08/28	ASM15543v1	Broad Institute	GCA_000155435.1	identical	ftp://ftp.ncbi.nlm.nih.gov/genomes/all/GCF/000/155/435/GCF_000155435.1_ASM15543v1
GCF_000225685.1	PRJNA224116	SAMN02463834	ADCZ00000000.1	na	457422	457422	Erysipelotrichaceae bacterium 2_2_44A	strain=2_2_44A		latest	Scaffold	Major	Full	2011/09/13	Erys_bact_2_2_44A_V1	Broad Institute	GCA_000225685.1	identical	ftp://ftp.ncbi.nlm.nih.gov/genomes/all/GCF/000/225/685/GCF_000225685.1_Erys_bact_2_2_44A_V1
GCF_000162155.1	PRJNA224116	SAMN02463734	ACPQ00000000.1	na	469588	469588	Bacteroides sp. 2_1_22	strain=2_1_22		latest	Scaffold	Major	Full	2009/11/03	ASM16215v1	Broad Institute	GCA_000162155.1	identical	ftp://ftp.ncbi.nlm.nih.gov/genomes/all/GCF/000/162/155/GCF_000162155.1_ASM16215v1
GCF_000162175.1	PRJNA224116	SAMN02463735	ACPR00000000.1	na	469589	469589	Bacteroides sp. 2_1_33B	strain=2_1_33B		latest	Scaffold	Major	Full	2009/11/02	ASM16217v1	Broad Institute	GCA_000162175.1	identical	ftp://ftp.ncbi.nlm.nih.gov/genomes/all/GCF/000/162/175/GCF_000162175.1_ASM16217v1
GCF_000157055.1	PRJNA224116	SAMN02463692	ABZZ00000000.1	na	469590	469590	Bacteroides sp. 2_2_4	strain=2_2_4		latest	Scaffold	Major	Full	2009/02/05	ASM15705v1	Broad Institute	GCA_000157055.1	identical	ftp://ftp.ncbi.nlm.nih.gov/genomes/all/GCF/000/157/055/GCF_000157055.1_ASM15705v1
GCF_000162535.1	PRJNA224116	SAMN02463760	ACRQ00000000.1	na	469591	469591	Parabacteroides sp. 20_3	strain=20_3		latest	Scaffold	Major	Full	2010/07/19	ASM16253v1	Broad Institute	GCA_000162535.1	identical	ftp://ftp.ncbi.nlm.nih.gov/genomes/all/GCF/000/162/535/GCF_000162535.1_ASM16253v1
GCF_000163655.1	PRJNA224116	SAMN02463818	ADCJ00000000.1	na	469592	469592	Bacteroides sp. 3_1_19	strain=3_1_19		latest	Scaffold	Major	Full	2010/06/14	ASM16365v1	Broad Institute	GCA_000163655.1	identical	ftp://ftp.ncbi.nlm.nih.gov/genomes/all/GCF/000/163/655/GCF_000163655.1_ASM16365v1
GCF_000186105.1	PRJNA224116	SAMN02463762	ACRT00000000.1	na	469593	469593	Bacteroides sp. 3_1_40A	strain=3_1_40A		latest	Scaffold	Major	Full	2011/01/18	Bacteroides_sp_3_1_40A_V1	Broad Institute	GCA_000186105.1	identical	ftp://ftp.ncbi.nlm.nih.gov/genomes/all/GCF/000/186/105/GCF_000186105.1_Bacteroides_sp_3_1_40A_V1
GCF_000244855.1	PRJNA224116	SAMN02463766	ACTG00000000.1	na	469597	469597	Coprobacillus sp. 8_2_54BFAA	strain=8_2_54BFAA		latest	Scaffold	Major	Full	2012/01/25	Coprob_sp_8_2_54BFAA_V1	Broad Institute	GCA_000244855.1	identical	ftp://ftp.ncbi.nlm.nih.gov/genomes/all/GCF/000/244/855/GCF_000244855.1_Coprob_sp_8_2_54BFAA_V1
GCF_000144975.1	PRJNA224116	SAMN02463825	ADCQ00000000.1	na	469610	469610	Burkholderiales bacterium 1_1_47	strain=1_1_47		latest	Scaffold	Major	Full	2010/08/13	ASM14497v1	Broad Institute	GCA_000144975.1	identical	ftp://ftp.ncbi.nlm.nih.gov/genomes/all/GCF/000/144/975/GCF_000144975.1_ASM14497v1
GCF_000242175.1	PRJNA224116	SAMN02463769	ACTK00000000.1	na	469614	469614	Erysipelotrichaceae bacterium 6_1_45	strain=6_1_45		latest	Scaffold	Major	Full	2012/01/11	Erys_bact_6_1_45_V1	Broad Institute	GCA_000242175.1	identical	ftp://ftp.ncbi.nlm.nih.gov/genomes/all/GCF/000/242/175/GCF_000242175.1_Erys_bact_6_1_45_V1
GCF_000242435.1	PRJNA224116	SAMN02463860	ADLT00000000.1	representative genome	742743	487173	Dialister succinatiphilus YIT 11850	strain=YIT 11850		latest	Scaffold	Major	Full	2012/01/19	Dial_succ_YIT_11850_V1	Broad Institute	GCA_000242435.1	identical	ftp://ftp.ncbi.nlm.nih.gov/genomes/all/GCF/000/242/435/GCF_000242435.1_Dial_succ_YIT_11850_V1		assembly from type material
GCF_000296465.1	PRJNA224116	SAMN02595395	ADLE00000000.1	representative genome	742726	487174	Barnesiella intestinihominis YIT 11860	strain=YIT 11860		latest	Scaffold	Major	Full	2012/09/17	Barn_inte_YIT_11860_V1	Broad Institute	GCA_000296465.1	identical	ftp://ftp.ncbi.nlm.nih.gov/genomes/all/GCF/000/296/465/GCF_000296465.1_Barn_inte_YIT_11860_V1		assembly from type material
GCF_000205025.1	PRJNA224116	SAMN00189152	AFBP00000000.1	representative genome	762966	487175	Parasutterella excrementihominis YIT 11859	strain=YIT 11859		latest	Scaffold	Major	Full	2011/04/20	ASM20502v1	Genome Sequencing Center (GSC) at Washington University (WashU) School of Medicine	GCA_000205025.1	identical	ftp://ftp.ncbi.nlm.nih.gov/genomes/all/GCF/000/205/025/GCF_000205025.1_ASM20502v1		assembly from type material
GCF_000398925.1	PRJNA224116	SAMN02596945	AQOB00000000.1	representative genome	1203606	501571	Butyricicoccus pullicaecorum 1.2	strain=1.2		latest	Scaffold	Major	Full	2013/05/16	Buty_pull_1_20_V1	Broad Institute	GCA_000398925.1	identical	ftp://ftp.ncbi.nlm.nih.gov/genomes/all/GCF/000/398/925/GCF_000398925.1_Buty_pull_1_20_V1
GCF_000163515.2	PRJNA224116	SAMN02463815	ACZW00000000.2	na	552396	552396	Erysipelotrichaceae bacterium 5_2_54FAA	strain=5_2_54FAA		latest	Scaffold	Major	Full	2013/09/30	Ery_bact_5_2_54FAA_V2	Broad Institute	GCA_000163515.2	identical	ftp://ftp.ncbi.nlm.nih.gov/genomes/all/GCF/000/163/515/GCF_000163515.2_Ery_bact_5_2_54FAA_V2
GCF_000177015.3	PRJNA224116	SAMN02463841	ADDX00000000.2	na	552398	552398	Ruminococcaceae bacterium D16	strain=D16		latest	Scaffold	Major	Full	2013/09/30	Rumi_bact_D16_V2	Broad Institute	GCA_000177015.3	identical	ftp://ftp.ncbi.nlm.nih.gov/genomes/all/GCF/000/177/015/GCF_000177015.3_Rumi_bact_D16_V2
GCF_000157095.2	PRJNA224116	SAMN02463696	ACAB00000000.2	na	556258	556258	Bacteroides sp. D1	strain=D1		latest	Scaffold	Major	Full	2011/09/06	Bacteroides_sp_D1_V2	Broad Institute	GCA_000157095.2	identical	ftp://ftp.ncbi.nlm.nih.gov/genomes/all/GCF/000/157/095/GCF_000157095.2_Bacteroides_sp_D1_V2
GCF_000159075.2	PRJNA224116	SAMN02463697	ACGA00000000.2	na	556259	556259	Bacteroides sp. D2	strain=D2		latest	Scaffold	Major	Full	2012/04/11	Bact_sp_D2_V2	Broad Institute	GCA_000159075.2	identical	ftp://ftp.ncbi.nlm.nih.gov/genomes/all/GCF/000/159/075/GCF_000159075.2_Bact_sp_D2_V2
GCF_000162275.1	PRJNA224116	SAMN02463739	ACPW00000000.1	na	563193	563193	Parabacteroides sp. D13	strain=D13		latest	Scaffold	Major	Full	2009/08/27	ASM16227v1	Broad Institute	GCA_000162275.1	identical	ftp://ftp.ncbi.nlm.nih.gov/genomes/all/GCF/000/162/275/GCF_000162275.1_ASM16227v1
GCF_000428565.1	PRJNA224116	SAMN02440889	AUAE00000000.1	na	1122931	574930	Parabacteroides gordonii DSM 23371	strain=DSM 23371		latest	Scaffold	Major	Full	2013/09/05	ASM42856v1	DOE Joint Genome Institute	GCA_000428565.1	identical	ftp://ftp.ncbi.nlm.nih.gov/genomes/all/GCF/000/428/565/GCF_000428565.1_ASM42856v1		assembly from type material
GCF_000969825.1	PRJNA224116	SAMN03383453	AQHW00000000.1	na	1203610	574930	Parabacteroides gordonii MS-1	strain=MS-1		latest	Scaffold	Major	Full	2015/04/07	Para_gord_MS-1_V1	Broad Institute	GCA_000969825.1	identical	ftp://ftp.ncbi.nlm.nih.gov/genomes/all/GCF/000/969/825/GCF_000969825.1_Para_gord_MS-1_V1		assembly from type material
GCF_000162215.1	PRJNA224116	SAMN02463737	ACPT00000000.1	na	585543	585543	Bacteroides sp. D20	strain=D20		latest	Scaffold	Major	Full	2009/12/04	ASM16221v1	Broad Institute	GCA_000162215.1	identical	ftp://ftp.ncbi.nlm.nih.gov/genomes/all/GCF/000/162/215/GCF_000162215.1_ASM16221v1
GCF_000163675.1	PRJNA224116	SAMN02463819	ADCK00000000.1	na	585544	585544	Bacteroides sp. D22	strain=D22		latest	Scaffold	Major	Full	2010/06/14	ASM16367v1	Broad Institute	GCA_000163675.1	identical	ftp://ftp.ncbi.nlm.nih.gov/genomes/all/GCF/000/163/675/GCF_000163675.1_ASM16367v1
GCF_001312505.1	PRJNA224116	SAMD00016811	BBDW00000000.1	representative genome	1298596	592978	Ruminococcus faecis JCM 15917	strain=JCM 15917		latest	Contig	Major	Full	2015/10/02	ASM131250v1	The University of Tokyo	GCA_001312505.1	identical	ftp://ftp.ncbi.nlm.nih.gov/genomes/all/GCF/001/312/505/GCF_001312505.1_ASM131250v1		assembly from type material
GCF_000195635.1	PRJNA224116	SAMN00189096	AFBN00000000.1	representative genome	763034	626930	Bacteroides fluxus YIT 12057	strain=YIT 12057		latest	Scaffold	Major	Full	2011/04/12	ASM19563v1	Genome Sequencing Center (GSC) at Washington University (WashU) School of Medicine	GCA_000195635.1	identical	ftp://ftp.ncbi.nlm.nih.gov/genomes/all/GCF/000/195/635/GCF_000195635.1_ASM19563v1		assembly from type material
GCF_000315485.1	PRJNA224116	SAMN02463851	ADLF00000000.1	na	742727	626931	Bacteroides oleiciplenus YIT 12058	strain=YIT 12058		latest	Scaffold	Major	Full	2012/11/30	Bact_olei_YIT_12058_V1	Broad Institute	GCA_000315485.1	identical	ftp://ftp.ncbi.nlm.nih.gov/genomes/all/GCF/000/315/485/GCF_000315485.1_Bact_olei_YIT_12058_V1		assembly from type material
GCF_000231275.1	PRJNA224116	SAMN02463850	ADLD00000000.1	representative genome	742725	626932	Alistipes indistinctus YIT 12060	strain=YIT 12060		latest	Scaffold	Major	Full	2011/10/21	Alis_indi_YIT_V1	Broad Institute	GCA_000231275.1	identical	ftp://ftp.ncbi.nlm.nih.gov/genomes/all/GCF/000/231/275/GCF_000231275.1_Alis_indi_YIT_V1		assembly from type material
GCF_000243215.1	PRJNA224116	SAMN02463867	ADMC00000000.1	representative genome	742817	626933	Odoribacter laneus YIT 12061	strain=YIT 12061		latest	Scaffold	Major	Full	2012/01/23	Odor_lane_YIT_12061_V1	Broad Institute	GCA_000243215.1	identical	ftp://ftp.ncbi.nlm.nih.gov/genomes/all/GCF/000/243/215/GCF_000243215.1_Odor_lane_YIT_12061_V1		assembly from type material
GCF_000188175.1	PRJNA224116	SAMN00189153	AEVN00000000.1	representative genome	626939	626940	Phascolarctobacterium succinatutens YIT 12067	strain=YIT 12067		latest	Scaffold	Major	Full	2011/02/08	ASM18817v1	Genome Sequencing Center (GSC) at Washington University (WashU) School of Medicine	GCA_000188175.1	identical	ftp://ftp.ncbi.nlm.nih.gov/genomes/all/GCF/000/188/175/GCF_000188175.1_ASM18817v1		assembly from type material
GCF_000800455.1	PRJNA224116	SAMN03253090		na	1447716	630129	Bifidobacterium kashiwanohense PV20-2	strain=PV20-2		latest	Complete Genome	Major	Full	2014/12/09	ASM80045v1	ETH Zurich	GCA_000800455.1	identical	ftp://ftp.ncbi.nlm.nih.gov/genomes/all/GCF/000/800/455/GCF_000800455.1_ASM80045v1
GCF_000466445.2	PRJNA224116	SAMN02436755	AWSS00000000.1	na	649724	649724	Clostridium sp. ATCC BAA-442	strain=ATCC BAA-442		latest	Scaffold	Minor	Full	2013/09/12	ASM46644v2	Washington University Genome Sequencing Center	GCA_000466445.2	identical	ftp://ftp.ncbi.nlm.nih.gov/genomes/all/GCF/000/466/445/GCF_000466445.2_ASM46644v2
GCF_000332875.2	PRJNA224116	SAMN02436796	AMEY00000000.1	na	649757	649756	Anaerostipes hadrus DSM 3319	strain=DSM 3319		latest	Scaffold	Minor	Full	2013/01/29	ASM33287v2	WUGSC	GCA_000332875.2	identical	ftp://ftp.ncbi.nlm.nih.gov/genomes/all/GCF/000/332/875/GCF_000332875.2_ASM33287v2		assembly from type material
GCF_000876135.1	PRJNA224116	SAMN03338996	JYFK00000000.1	na	649756	649756	Anaerostipes hadrus	strain=PEL 85		latest	Contig	Major	Full	2015/02/17	ASM87613v1	Helsinki University	GCA_000876135.1	identical	ftp://ftp.ncbi.nlm.nih.gov/genomes/all/GCF/000/876/135/GCF_000876135.1_ASM87613v1
GCF_000218465.1	PRJNA224116	SAMN02463773	ACTO00000000.1	na	658082	658082	Lachnospiraceae bacterium 2_1_58FAA	strain=2_1_58FAA		latest	Scaffold	Major	Full	2011/06/15	Lach_bact_2_1_58FAA_V1	Broad Institute	GCA_000218465.1	identical	ftp://ftp.ncbi.nlm.nih.gov/genomes/all/GCF/000/218/465/GCF_000218465.1_Lach_bact_2_1_58FAA_V1
GCF_000218405.2	PRJNA224116	SAMN02463774	ACTP00000000.2	na	658086	658086	Lachnospiraceae bacterium 3_1_57FAA_CT1	strain=3_1_57FAA_CT1		latest	Scaffold	Major	Full	2013/06/21	Lach_bact_3-1-57FAA_CT1_V1	Broad Institute	GCA_000218405.2	identical	ftp://ftp.ncbi.nlm.nih.gov/genomes/all/GCF/000/218/405/GCF_000218405.2_Lach_bact_3-1-57FAA_CT1_V1
GCF_000242155.1	PRJNA224116	SAMN02463779	ACTW00000000.1	na	658087	658087	Lachnospiraceae bacterium 7_1_58FAA	strain=7_1_58FAA		latest	Scaffold	Major	Full	2012/01/11	Lach_bact_7_1_58FAA_V1	Broad Institute	GCA_000242155.1	identical	ftp://ftp.ncbi.nlm.nih.gov/genomes/all/GCF/000/242/155/GCF_000242155.1_Lach_bact_7_1_58FAA_V1
GCF_000185525.1	PRJNA224116	SAMN02463776	ACTS00000000.1	na	658089	658089	Lachnospiraceae bacterium 5_1_63FAA	strain=5_1_63FAA		latest	Scaffold	Major	Full	2011/01/14	ASM18552v1	Broad Institute	GCA_000185525.1	identical	ftp://ftp.ncbi.nlm.nih.gov/genomes/all/GCF/000/185/525/GCF_000185525.1_ASM18552v1
GCF_000218385.1	PRJNA224116	SAMN02463772	ACTN00000000.1	na	658655	658655	Lachnospiraceae bacterium 1_4_56FAA	strain=1_4_56FAA		latest	Scaffold	Major	Full	2011/06/15	Lach_bact_1_4_56FAA_V1	Broad Institute	GCA_000218385.1	identical	ftp://ftp.ncbi.nlm.nih.gov/genomes/all/GCF/000/218/385/GCF_000218385.1_Lach_bact_1_4_56FAA_V1
GCF_001078555.1	PRJNA224116	SAMN00103310	ACUB00000000.1	na	658662	658662	Parabacteroides sp. D26	strain=D26		latest	Scaffold	Major	Full	2015/07/16	Parabacteroides_sp_D26_V1	Broad Institute	GCA_001078555.1	identical	ftp://ftp.ncbi.nlm.nih.gov/genomes/all/GCF/001/078/555/GCF_001078555.1_Parabacteroides_sp_D26_V1
GCF_001185345.1	PRJNA224116	SAMN00103276	ACTH00000000.1	na	658665	658665	Dorea sp. D27	strain=D27		latest	Scaffold	Major	Full	2015/07/22	ASM118534v2	Broad Institute	GCA_001185345.2	identical	ftp://ftp.ncbi.nlm.nih.gov/genomes/all/GCF/001/185/345/GCF_001185345.1_ASM118534v2
GCF_000233515.1	PRJNA224116	SAMN02463794	ACWK00000000.1	na	665940	665940	Clostridium sp. 7_3_54FAA	strain=7_3_54FAA		latest	Scaffold	Major	Full	2011/11/02	Clostridium_sp_7_3_54FAA_V2	Broad Institute	GCA_000233515.1	identical	ftp://ftp.ncbi.nlm.nih.gov/genomes/all/GCF/000/233/515/GCF_000233515.1_Clostridium_sp_7_3_54FAA_V2
GCF_000239735.1	PRJNA224116	SAMN02463795	ACWL00000000.1	na	665941	665941	Coprobacillus sp. 3_3_56FAA	strain=3_3_56FAA		latest	Scaffold	Major	Full	2011/12/22	Coprobacillus_sp_3_3_56FAA_V1	Broad Institute	GCA_000239735.1	identical	ftp://ftp.ncbi.nlm.nih.gov/genomes/all/GCF/000/239/735/GCF_000239735.1_Coprobacillus_sp_3_3_56FAA_V1
GCF_000238695.1	PRJNA224116	SAMN02463805	ACWX00000000.1	na	665949	665949	Tannerella sp. 6_1_58FAA_CT1	strain=6_1_58FAA_CT1		latest	Scaffold	Major	Full	2011/12/20	Tannerella_sp_6_1_58FAA_CT1_V1	Broad Institute	GCA_000238695.1	identical	ftp://ftp.ncbi.nlm.nih.gov/genomes/all/GCF/000/238/695/GCF_000238695.1_Tannerella_sp_6_1_58FAA_CT1_V1
GCF_000209405.1	PRJNA224116	SAMN02463799	ACWP00000000.1	na	665950	665950	Lachnospiraceae bacterium 3_1_46FAA	strain=3_1_46FAA		latest	Scaffold	Major	Full	2011/04/29	Lach_bact_3_1_46FAA_V1	Broad Institute	GCA_000209405.1	identical	ftp://ftp.ncbi.nlm.nih.gov/genomes/all/GCF/000/209/405/GCF_000209405.1_Lach_bact_3_1_46FAA_V1
GCF_000238635.1	PRJNA224116	SAMN02463804	ACWW00000000.1	na	665956	665956	Subdoligranulum sp. 4_3_54A2FAA	strain=4_3_54A2FAA		latest	Scaffold	Major	Full	2011/12/20	Subdol_sp_4_3_54A2FAA_V1	Broad Institute	GCA_000238635.1	identical	ftp://ftp.ncbi.nlm.nih.gov/genomes/all/GCF/000/238/635/GCF_000238635.1_Subdol_sp_4_3_54A2FAA_V1
GCF_000226135.1	PRJNA224116	SAMN02470209	AGDG00000000.1	na	1077285	674529	Bacteroides faecis MAJ27	strain=MAJ27		latest	Contig	Major	Full	2011/09/16	ASM22613v2	Kyung Hee University	GCA_000226135.2	identical	ftp://ftp.ncbi.nlm.nih.gov/genomes/all/GCF/000/226/135/GCF_000226135.1_ASM22613v2		assembly from type material
GCF_000224655.1	PRJNA224116	SAMN02463823	ADCO00000000.1	na	693988	693988	Bilophila sp. 4_1_30	strain=4_1_30		latest	Scaffold	Major	Full	2011/09/09	Bilophila_sp_4_1_30_V1	Broad Institute	GCA_000224655.1	identical	ftp://ftp.ncbi.nlm.nih.gov/genomes/all/GCF/000/224/655/GCF_000224655.1_Bilophila_sp_4_1_30_V1
GCF_000183485.2	PRJNA224116	SAMN00116786	AENZ00000000.1	na	908612	908612	Alistipes sp. HGB5	strain=HGB5		latest	Contig	Major	Full	2010/12/02	ASM18348v1	J. Craig Venter Institute	GCA_000183485.2	identical	ftp://ftp.ncbi.nlm.nih.gov/genomes/all/GCF/000/183/485/GCF_000183485.2_ASM18348v1
GCF_000969845.1	PRJNA224116	SAMN03383452	AGES00000000.1	na	1078087	1078087	Parabacteroides sp. HGS0025	strain=HGS0025		latest	Scaffold	Major	Full	2015/04/07	Para_sp_HGS0025_V1	Broad Institute	GCA_000969845.1	identical	ftp://ftp.ncbi.nlm.nih.gov/genomes/all/GCF/000/969/845/GCF_000969845.1_Para_sp_HGS0025_V1
GCF_000382465.1	PRJNA224116	SAMN02596735	AGEU00000000.1	na	1078089	1078089	Bacteroides sp. HPS0048	strain=HPS0048		latest	Scaffold	Major	Full	2013/04/24	Bact_sp_HPS0048_V1	Broad Institute	GCA_000382465.1	identical	ftp://ftp.ncbi.nlm.nih.gov/genomes/all/GCF/000/382/465/GCF_000382465.1_Bact_sp_HPS0048_V1
GCF_000411335.1	PRJNA224116	SAMN02596736	AGEV00000000.1	na	1078090	1078090	Coprococcus sp. HPP0074	strain=HPP0074		latest	Scaffold	Major	Full	2013/06/14	Copr_sp_HPP0074_V1	Broad Institute	GCA_000411335.1	identical	ftp://ftp.ncbi.nlm.nih.gov/genomes/all/GCF/000/411/335/GCF_000411335.1_Copr_sp_HPP0074_V1
GCF_000411355.1	PRJNA224116	SAMN02596737	AGEW00000000.1	na	1078091	1078091	Coprococcus sp. HPP0048	strain=HPP0048		latest	Scaffold	Major	Full	2013/06/14	Copr_sp_HPP0048_V1	Broad Institute	GCA_000411355.1	identical	ftp://ftp.ncbi.nlm.nih.gov/genomes/all/GCF/000/411/355/GCF_000411355.1_Copr_sp_HPP0048_V1
GCF_000473955.1	PRJNA224116	SAMN02470788	AWWG00000000.1	representative genome	1349822	1099853	Coprobacter fastidiosus NSB1	strain=NSB1		latest	Scaffold	Major	Full	2013/10/17	##oprFasNSB1	Pirogov Russian National Research Medical University	GCA_000473955.1	identical	ftp://ftp.ncbi.nlm.nih.gov/genomes/all/GCF/000/473/955/GCF_000473955.1__oprFasNSB1		assembly from type material
GCF_000468835.1	PRJNA224116	SAMN00829141	AWUR00000000.1	na	1111120	1111120	Acidaminococcus sp. BV3L6	strain=BV3L6		latest	Contig	Major	Full	2013/09/19	AspBV3L6v1.0	JCVI	GCA_000468835.1	identical	ftp://ftp.ncbi.nlm.nih.gov/genomes/all/GCF/000/468/835/GCF_000468835.1_AspBV3L6v1.0
GCF_000311925.1	PRJNA224116	SAMEA2272762	CAHA00000000.1	representative genome	1118061	1118061	Alistipes obesi		ph8	latest	Scaffold	Major	Full	2012/08/16	ASM31192v1	URMITE CNRS UMR 6236 IRD 198	GCA_000311925.1	identical	ftp://ftp.ncbi.nlm.nih.gov/genomes/all/GCF/000/311/925/GCF_000311925.1_ASM31192v1		assembly from type material
GCF_000723465.1	PRJNA224116	SAMEA3139031		representative genome	1160721	1160721	Ruminococcus bicirculans	strain=80/3		latest	Complete Genome	Major	Full	2014/01/06	Rb803	Institute of Food Research	GCA_000723465.1	identical	ftp://ftp.ncbi.nlm.nih.gov/genomes/all/GCF/000/723/465/GCF_000723465.1_Rb803		assembly from type material
GCF_000210095.1	PRJNA224116	SAMEA3138364		representative genome	213810	1161942	Ruminococcus champanellensis 18P13 = JCM 17042	strain=type strain: 18P13		latest	Chromosome	Major	Full	2010/03/25	ASM21009v1	MetaHIT	GCA_000210095.1	identical	ftp://ftp.ncbi.nlm.nih.gov/genomes/all/GCF/000/210/095/GCF_000210095.1_ASM21009v1		assembly from type material
GCF_001312825.1	PRJNA224116	SAMD00016815	BBEP00000000.1	na	213810	1161942	Ruminococcus champanellensis 18P13 = JCM 17042	strain=JCM 17042		latest	Contig	Major	Full	2015/10/01	ASM131282v1	The University of Tokyo	GCA_001312825.1	identical	ftp://ftp.ncbi.nlm.nih.gov/genomes/all/GCF/001/312/825/GCF_001312825.1_ASM131282v1		assembly from type material
GCF_000411395.1	PRJNA224116	SAMN02596974	ATBZ00000000.1	na	1203555	1203555	Acidaminococcus sp. HPA0509	strain=HPA0509		latest	Scaffold	Major	Full	2013/06/14	Acid_sp_HPA0509_V1	Broad Institute	GCA_000411395.1	identical	ftp://ftp.ncbi.nlm.nih.gov/genomes/all/GCF/000/411/395/GCF_000411395.1_Acid_sp_HPA0509_V1
GCF_000469445.2	PRJNA224116	SAMN02436751	AWVO00000000.1	na	1226323	1226323	Oscillibacter sp. KLE 1745	strain=KLE 1745		latest	Scaffold	Minor	Full	2013/09/20	ASM46944v2	Washington University	GCA_000469445.2	identical	ftp://ftp.ncbi.nlm.nih.gov/genomes/all/GCF/000/469/445/GCF_000469445.2_ASM46944v2
GCF_000466565.1	PRJNA224116	SAMN02436722	AWSY00000000.1	na	1226324	1226324	Blautia sp. KLE 1732	strain=KLE 1732		latest	Scaffold	Major	Full	2013/09/12	ASM46656v1	Washington University	GCA_000466565.1	identical	ftp://ftp.ncbi.nlm.nih.gov/genomes/all/GCF/000/466/565/GCF_000466565.1_ASM46656v1
GCF_000508885.1	PRJNA224116	SAMD00003479	BAHQ00000000.2	na	1232439	1232439	Clostridiales bacterium VE202-03	strain=VE202-03		latest	Contig	Major	Full	2013/07/16	ASM50888v1	The University of Tokyo	GCA_000508885.1	identical	ftp://ftp.ncbi.nlm.nih.gov/genomes/all/GCF/000/508/885/GCF_000508885.1_ASM50888v1
GCF_000509005.1	PRJNA224116	SAMD00008618	BAIA00000000.2	na	1232443	1232443	Clostridiales bacterium VE202-13	strain=VE202-13		latest	Contig	Major	Full	2013/07/16	ASM50900v1	The University of Tokyo	GCA_000509005.1	identical	ftp://ftp.ncbi.nlm.nih.gov/genomes/all/GCF/000/509/005/GCF_000509005.1_ASM50900v1
GCF_000509065.1	PRJNA224116	SAMD00009382	BAID00000000.2	na	1232445	1232445	Clostridiales bacterium VE202-16	strain=VE202-16		latest	Contig	Major	Full	2013/07/16	ASM50906v1	The University of Tokyo	GCA_000509065.1	identical	ftp://ftp.ncbi.nlm.nih.gov/genomes/all/GCF/000/509/065/GCF_000509065.1_ASM50906v1
GCF_000509025.1	PRJNA224116	SAMD00003119	BAIB00000000.2	na	1232452	1232452	Clostridiales bacterium VE202-14	strain=VE202-14		latest	Contig	Major	Full	2013/07/16	ASM50902v1	The University of Tokyo	GCA_000509025.1	identical	ftp://ftp.ncbi.nlm.nih.gov/genomes/all/GCF/000/509/025/GCF_000509025.1_ASM50902v1
GCF_000509105.1	PRJNA224116	SAMD00012911	BAIF00000000.2	na	1232453	1232453	Clostridiales bacterium VE202-21	strain=VE202-21		latest	Contig	Major	Full	2013/07/16	ASM50910v1	The University of Tokyo	GCA_000509105.1	identical	ftp://ftp.ncbi.nlm.nih.gov/genomes/all/GCF/000/509/105/GCF_000509105.1_ASM50910v1
GCF_000509145.1	PRJNA224116	SAMD00012571	BAIJ00000000.2	na	1232457	1232457	Clostridiales bacterium VE202-27	strain=VE202-27		latest	Contig	Major	Full	2013/07/16	ASM50914v1	The University of Tokyo	GCA_000509145.1	identical	ftp://ftp.ncbi.nlm.nih.gov/genomes/all/GCF/000/509/145/GCF_000509145.1_ASM50914v1
GCF_000471765.1	PRJNA224116	SAMD00004029	BAIH00000000.1	na	1232459	1232459	Oscillospiraceae bacterium VE202-24	strain=VE202-24		latest	Contig	Major	Full	2013/09/16	ASM47176v1	The University of Tokyo	GCA_000471765.1	identical	ftp://ftp.ncbi.nlm.nih.gov/genomes/all/GCF/000/471/765/GCF_000471765.1_ASM47176v1
GCF_000408845.1	PRJNA224116	SAMN01883166	ASVT00000000.1	na	1279005	1279005	Escherichia sp. KTE172	strain=KTE172		latest	Scaffold	Major	Full	2013/06/04	Esch_coli_KTE172_V1	Broad Institute	GCA_000408845.1	identical	ftp://ftp.ncbi.nlm.nih.gov/genomes/all/GCF/000/408/845/GCF_000408845.1_Esch_coli_KTE172_V1
GCF_000312145.1	PRJNA224116	SAMEA2272561	CAHI00000000.1	representative genome	1033732	1288121	Alistipes senegalensis JC50		JC50	latest	Scaffold	Major	Full	2012/08/16	ASM31214v1	URMITE CNRS UMR 6236 IRD 198	GCA_000312145.1	identical	ftp://ftp.ncbi.nlm.nih.gov/genomes/all/GCF/000/312/145/GCF_000312145.1_ASM31214v1		assembly from type material
GCF_000765135.1	PRJNA224116	SAMN02903320	JPJD00000000.1	na	1297617	1297617	Intestinimonas butyriciproducens	strain=ER1		latest	Scaffold	Major	Full	2014/10/09	ASM76513v1	Technical University of Denmark	GCA_000765135.1	identical	ftp://ftp.ncbi.nlm.nih.gov/genomes/all/GCF/000/765/135/GCF_000765135.1_ASM76513v1
GCF_000785025.1	PRJNA224116	SAMN02951417	JANI00000000.1	na	1450439	1450439	Bacteroides sp. UW	strain=UW	1	latest	Contig	Major	Full	2014/11/17	ASM78502v1	University of Washington	GCA_000785025.1	identical	ftp://ftp.ncbi.nlm.nih.gov/genomes/all/GCF/000/785/025/GCF_000785025.1_ASM78502v1
GCF_000327285.1	PRJNA224116	SAMEA2272076	CALK00000000.1	representative genome	1211819	1468449	Holdemania massiliensis AP2	strain=AP2		latest	Scaffold	Major	Full	2012/10/03	ASM32728v1	ebi	GCA_000327285.1	identical	ftp://ftp.ncbi.nlm.nih.gov/genomes/all/GCF/000/327/285/GCF_000327285.1_ASM32728v1		assembly from type material
GCF_000513195.1	PRJNA224116	SAMEA3138833	CBVI000000000.1	na	1470345	1470345	Bacteroides timonensis		AP1	latest	Contig	Major	Full	2013/11/29	AP1	ebi	GCA_000513195.1	identical	ftp://ftp.ncbi.nlm.nih.gov/genomes/all/GCF/000/513/195/GCF_000513195.1_AP1		assembly from type material
GCF_000751455.1	PRJNA224116	SAMEA2603029	CCIZ00000000.1	na	1499682	1499682	Alistipes sp. AL-1			latest	Contig	Major	Full	2014/09/06	Alistipes jeddahmassiliense	URMITE	GCA_000751455.1	identical	ftp://ftp.ncbi.nlm.nih.gov/genomes/all/GCF/000/751/455/GCF_000751455.1_Alistipes_jeddahmassiliense
GCF_000821285.2	PRJNA224116	SAMEA2697687	CCXE00000000.1	na	1499682	1499682	Alistipes sp. AL-1		human stool	latest	Scaffold	Major	Full	2014/09/25	Alistipes jeddahmassiliense str. AL-1	URMITE	GCA_000821285.2	identical	ftp://ftp.ncbi.nlm.nih.gov/genomes/all/GCF/000/821/285/GCF_000821285.2_Alistipes_jeddahmassiliense_str._AL-1
GCF_000803105.1	PRJNA224116	SAMN03196437	JTDA00000000.1	representative genome	1501392	1501392	Coprobacter secundus	strain=177		latest	Contig	Major	Full	2014/12/17	ASM80310v1	Pirogov Russian National Research Medical University	GCA_000803105.1	identical	ftp://ftp.ncbi.nlm.nih.gov/genomes/all/GCF/000/803/105/GCF_000803105.1_ASM80310v1		assembly from type material
GCF_000765235.1	PRJNA224116	SAMN02903324	JPJG00000000.1	na	1519439	1519439	Oscillibacter sp. ER4	strain=ER4		latest	Contig	Major	Full	2014/10/09	ASM76523v1	Technical University of Denmark	GCA_000765235.1	identical	ftp://ftp.ncbi.nlm.nih.gov/genomes/all/GCF/000/765/235/GCF_000765235.1_ASM76523v1
GCF_000949455.1	PRJNA224116	SAMN03323960	JXXK00000000.1	representative genome	1550024	1550024	Ruthenibacterium lactatiformans	strain=585-1		latest	Contig	Major	Full	2015/03/10	ASM94945v1	Pirogov Russian National Research Medical University	GCA_000949455.1	identical	ftp://ftp.ncbi.nlm.nih.gov/genomes/all/GCF/000/949/455/GCF_000949455.1_ASM94945v1		assembly from type material
GCF_001580115.1	PRJNA224116	SAMN03956393	LTZJ00000000.1	na	1574263	1574263	Candidatus Stoquefichus sp. KLE1796	strain=KLE1796		latest	Scaffold	Major	Full	2016/03/03	ASM158011v1	The Genome Institute at Washington University	GCA_001580115.1	identical	ftp://ftp.ncbi.nlm.nih.gov/genomes/all/GCF/001/580/115/GCF_001580115.1_ASM158011v1
GCF_001578645.1	PRJNA224116	SAMN03956217	LTDG00000000.1	na	1574264	1574264	Akkermansia sp. KLE1797	strain=KLE1797		latest	Scaffold	Major	Full	2016/03/02	ASM157864v1	The Genome Institute at Washington University	GCA_001578645.1	identical	ftp://ftp.ncbi.nlm.nih.gov/genomes/all/GCF/001/578/645/GCF_001578645.1_ASM157864v1
GCF_001580195.1	PRJNA224116	SAMN03956447	LTZM00000000.1	na	1574265	1574265	Akkermansia sp. KLE1798	strain=KLE1798		latest	Scaffold	Major	Full	2016/03/04	ASM158019v1	The Genome Institute at Washington University	GCA_001580195.1	identical	ftp://ftp.ncbi.nlm.nih.gov/genomes/all/GCF/001/580/195/GCF_001580195.1_ASM158019v1
GCF_001403575.1	PRJNA224116	SAMEA3528423	CYPT00000000.1	na	1627893	1627893	Ruminococcaceae bacterium cv2	strain=cv2		latest	Scaffold	Major	Full	2015/10/07	Ihuella massiliensis	URMITE	GCA_001403575.1	identical	ftp://ftp.ncbi.nlm.nih.gov/genomes/all/GCF/001/403/575/GCF_001403575.1_Ihuella_massiliensis
GCF_001244495.1	PRJNA224116	SAMEA3460838	CVUG00000000.1	representative genome	1650661	1650661	Clostridium phoceensis	strain=GD3		latest	Scaffold	Major	Full	2015/07/22	Clostridium phoceensis	URMITE	GCA_001244495.1	identical	ftp://ftp.ncbi.nlm.nih.gov/genomes/all/GCF/001/244/495/GCF_001244495.1_Clostridium_phoceensis		assembly from type material
GCF_001244995.1	PRJNA224116	SAMEA3481237	CWJP00000000.1	na	1673721	1673721	Intestinimonas massiliensis	strain=GD2		latest	Scaffold	Major	Full	2015/07/30	Intestinimonas massiliensis	URMITE	GCA_001244995.1	identical	ftp://ftp.ncbi.nlm.nih.gov/genomes/all/GCF/001/244/995/GCF_001244995.1_Intestinimonas_massiliensis		assembly from type material
GCF_001275135.1	PRJNA224116	SAMN03797675	LFQU00000000.1	na	1676614	1676614	Prevotella sp. 109	strain=109		latest	Contig	Major	Full	2015/08/26	ASM127513v1	Pirogov Russian National Research Medical University	GCA_001275135.1	identical	ftp://ftp.ncbi.nlm.nih.gov/genomes/all/GCF/001/275/135/GCF_001275135.1_ASM127513v1
GCF_001305155.1	PRJNA224116	SAMD00036517	BCAC00000000.1	na	1697795	1697795	Clostridia bacterium UC5.1-2H11	strain=UC5.1-2H11		latest	Contig	Major	Full	2015/09/25	ASM130515v1	Laboratory of Metagenomics, Graduate School of Frontier Sciences, The University of Tokyo	GCA_001305155.1	identical	ftp://ftp.ncbi.nlm.nih.gov/genomes/all/GCF/001/305/155/GCF_001305155.1_ASM130515v1
GCF_001414325.1	PRJNA224116	SAMN04155647	LLKB00000000.1	na	1703332	1703332	Lachnospiraceae bacterium TF01-11	strain=TF01-11		latest	Scaffold	Major	Full	2015/10/27	ASM141432v1	BGI-shenzhen	GCA_001414325.1	identical	ftp://ftp.ncbi.nlm.nih.gov/genomes/all/GCF/001/414/325/GCF_001414325.1_ASM141432v1
GCF_001641065.1	PRJNA224116	SAMN04859031	LXPQ00000000.1	na	1715004	1715004	Clostridiales bacterium KLE1615	strain=KLE1615		latest	Scaffold	Major	Full	2016/05/09	ASM164106v1	The Genome Institute at Washington University	GCA_001641065.1	identical	ftp://ftp.ncbi.nlm.nih.gov/genomes/all/GCF/001/641/065/GCF_001641065.1_ASM164106v1
GCF_001486165.1	PRJNA224116	SAMEA3673147	FAUJ00000000.1	representative genome	1720313	1720313	Bittarella massiliensis	strain=GD6		latest	Scaffold	Major	Full	2015/12/22	Bittarella massiliensis	URMITE	GCA_001486165.1	identical	ftp://ftp.ncbi.nlm.nih.gov/genomes/all/GCF/001/486/165/GCF_001486165.1_Bittarella_massiliensis		assembly from type material
GCF_001487165.1	PRJNA224116	SAMEA3676640	FAVI00000000.1	na	1737424	1737424	Blautia massiliensis	strain=GD9		latest	Scaffold	Major	Full	2015/12/22	Blautia massiliensis1	URMITE	GCA_001487165.1	identical	ftp://ftp.ncbi.nlm.nih.gov/genomes/all/GCF/001/487/165/GCF_001487165.1_Blautia_massiliensis1		assembly from type material
GCF_900086585.1	PRJNA224116	SAMEA3959737	FLKM00000000.1	representative genome	1776384	1776384	Emergencia timonensis	strain=SN18		latest	Contig	Major	Full	2016/05/19	PRJEB13931	URMITE	GCA_900086585.1	identical	ftp://ftp.ncbi.nlm.nih.gov/genomes/all/GCF/900/086/585/GCF_900086585.1_PRJEB13931		assembly from type material
GCF_900083545.1	PRJNA224116	SAMEA3949864	FKYL00000000.1	na	1816676	1816676	Alistipes sp. Marseille-P2431	strain=Marseille-P2431		latest	Scaffold	Major	Full	2016/05/05	PRJEB13794	URMITE	GCA_900083545.1	identical	ftp://ftp.ncbi.nlm.nih.gov/genomes/all/GCF/900/083/545/GCF_900083545.1_PRJEB13794
GCF_900091655.1	PRJNA224116	SAMEA4043117	FLSN00000000.1	representative genome	1841857	1841857	Culturomica massiliensis	strain=Marseille-P2698		latest	Scaffold	Major	Full	2016/06/24	PRJEB14541	URMITE	GCA_900091655.1	identical	ftp://ftp.ncbi.nlm.nih.gov/genomes/all/GCF/900/091/655/GCF_900091655.1_PRJEB14541		assembly from type material
GCF_000146835.1	PRJNA224116	SAMN00215925	AEER00000000.1	na	864566	195	Campylobacter coli JV20	strain=JV20		latest	Scaffold	Major	Full	2010/09/03	ASM14683v1	Baylor College of Medicine	GCA_000146835.1	identical	ftp://ftp.ncbi.nlm.nih.gov/genomes/all/GCF/000/146/835/GCF_000146835.1_ASM14683v1
GCF_000253915.1	PRJNA224116	SAMN02428939	AINH00000000.1	na	887299	195	Campylobacter coli 202/04	strain=202/04		latest	Contig	Major	Full	2012/03/16	ASM25391v2	Cornell University	GCA_000253915.2	identical	ftp://ftp.ncbi.nlm.nih.gov/genomes/all/GCF/000/253/915/GCF_000253915.1_ASM25391v2
GCF_000253955.2	PRJNA224116	SAMN02428940	AINJ00000000.1	na	887300	195	Campylobacter coli 317/04	strain=317/04		latest	Contig	Minor	Full	2012/03/16	ASM25395v3	Cornell University	GCA_000253955.3	identical	ftp://ftp.ncbi.nlm.nih.gov/genomes/all/GCF/000/253/955/GCF_000253955.2_ASM25395v3
GCF_000253975.1	PRJNA224116	SAMN02428973	AINK00000000.1	na	887301	195	Campylobacter coli 37/05	strain=37/05		latest	Contig	Major	Full	2012/03/16	ASM25397v2	Cornell University	GCA_000253975.2	identical	ftp://ftp.ncbi.nlm.nih.gov/genomes/all/GCF/000/253/975/GCF_000253975.1_ASM25397v2
GCF_000314185.1	PRJNA224116	SAMN01795765	ANGT00000000.1	na	1247734	195	Campylobacter coli BIGS0009	strain=BIGS0009		latest	Contig	Major	Full	2012/11/23	ASM31418v1	Swansea University	GCA_000314185.1	identical	ftp://ftp.ncbi.nlm.nih.gov/genomes/all/GCF/000/314/185/GCF_000314185.1_ASM31418v1
GCF_000314245.1	PRJNA224116	SAMN01795768	ANGW00000000.1	na	1247737	195	Campylobacter coli BIGS0012	strain=BIGS0012		latest	Contig	Major	Full	2012/11/23	ASM31424v1	Swansea University	GCA_000314245.1	identical	ftp://ftp.ncbi.nlm.nih.gov/genomes/all/GCF/000/314/245/GCF_000314245.1_ASM31424v1
GCF_000314385.1	PRJNA224116	SAMN01795903	ANHD00000000.1	na	1247742	195	Campylobacter coli BIGS0019	strain=BIGS0019		latest	Contig	Major	Full	2012/11/23	ASM31438v1	Swansea University	GCA_000314385.1	identical	ftp://ftp.ncbi.nlm.nih.gov/genomes/all/GCF/000/314/385/GCF_000314385.1_ASM31438v1
GCF_000314505.1	PRJNA224116	SAMN01795909	ANHJ00000000.1	na	1248403	195	Campylobacter coli BIGS0025	strain=BIGS0025		latest	Contig	Major	Full	2012/11/23	ASM31450v1	Swansea University	GCA_000314505.1	identical	ftp://ftp.ncbi.nlm.nih.gov/genomes/all/GCF/000/314/505/GCF_000314505.1_ASM31450v1
GCF_000954195.1	PRJNA224116	SAMN03381357		na	195	195	Campylobacter coli	strain=FB1		latest	Complete Genome	Major	Full	2015/03/17	ASM95419v1	University of Nottingham	GCA_000954195.1	identical	ftp://ftp.ncbi.nlm.nih.gov/genomes/all/GCF/000/954/195/GCF_000954195.1_ASM95419v1
GCF_001223685.1	PRJNA224116	SAMEA1010430	CUHU00000000.1	na	195	195	Campylobacter coli	strain=OXC6263		latest	Contig	Major	Full	2015/08/03	7038_3#14	SC	GCA_001223685.1	identical	ftp://ftp.ncbi.nlm.nih.gov/genomes/all/GCF/001/223/685/GCF_001223685.1_7038_3_14
GCF_001223945.1	PRJNA224116	SAMEA1010592	CUKX00000000.1	na	195	195	Campylobacter coli	strain=OXC6338		latest	Contig	Major	Full	2015/08/03	7038_3#88	SC	GCA_001223945.1	identical	ftp://ftp.ncbi.nlm.nih.gov/genomes/all/GCF/001/223/945/GCF_001223945.1_7038_3_88
GCF_001224065.1	PRJNA224116	SAMEA1010408	CUOD00000000.1	na	195	195	Campylobacter coli	strain=OXC6424		latest	Contig	Major	Full	2015/08/03	7065_7#76	SC	GCA_001224065.1	identical	ftp://ftp.ncbi.nlm.nih.gov/genomes/all/GCF/001/224/065/GCF_001224065.1_7065_7_76
GCF_001224645.1	PRJNA224116	SAMEA1010626	CUOY00000000.1	na	195	195	Campylobacter coli	strain=OXC6447		latest	Contig	Major	Full	2015/08/03	7092_1#1	SC	GCA_001224645.1	identical	ftp://ftp.ncbi.nlm.nih.gov/genomes/all/GCF/001/224/645/GCF_001224645.1_7092_1_1
GCF_001225085.1	PRJNA224116	SAMEA1010508	CURT00000000.1	na	195	195	Campylobacter coli	strain=OXC6523		latest	Contig	Major	Full	2015/08/03	7092_1#76	SC	GCA_001225085.1	identical	ftp://ftp.ncbi.nlm.nih.gov/genomes/all/GCF/001/225/085/GCF_001225085.1_7092_1_76
GCF_001225145.1	PRJNA224116	SAMEA1010647	CUQY00000000.1	na	195	195	Campylobacter coli	strain=OXC6504		latest	Scaffold	Major	Full	2015/08/03	7092_1#57	SC	GCA_001225145.1	identical	ftp://ftp.ncbi.nlm.nih.gov/genomes/all/GCF/001/225/145/GCF_001225145.1_7092_1_57
GCF_001225605.1	PRJNA224116	SAMEA1010500	CURI00000000.1	na	195	195	Campylobacter coli	strain=OXC6513		latest	Contig	Major	Full	2015/08/03	7092_1#66	SC	GCA_001225605.1	identical	ftp://ftp.ncbi.nlm.nih.gov/genomes/all/GCF/001/225/605/GCF_001225605.1_7092_1_66
GCF_001226185.1	PRJNA224116	SAMEA1010613	CULY00000000.1	na	195	195	Campylobacter coli	strain=OXC6372		latest	Contig	Major	Full	2015/08/03	7065_7#26	SC	GCA_001226185.1	identical	ftp://ftp.ncbi.nlm.nih.gov/genomes/all/GCF/001/226/185/GCF_001226185.1_7065_7_26
GCF_001226885.1	PRJNA224116	SAMEA1010507	CUJR00000000.1	na	195	195	Campylobacter coli	strain=OXC6309		latest	Contig	Major	Full	2015/08/03	7038_3#59	SC	GCA_001226885.1	identical	ftp://ftp.ncbi.nlm.nih.gov/genomes/all/GCF/001/226/885/GCF_001226885.1_7038_3_59
GCF_001226985.1	PRJNA224116	SAMEA1010667	CUMY00000000.1	na	195	195	Campylobacter coli	strain=OXC6395		latest	Contig	Major	Full	2015/08/03	7065_7#49	SC	GCA_001226985.1	identical	ftp://ftp.ncbi.nlm.nih.gov/genomes/all/GCF/001/226/985/GCF_001226985.1_7065_7_49
GCF_001227865.1	PRJNA224116	SAMEA1010489	CUMN00000000.1	na	195	195	Campylobacter coli	strain=OXC6385		latest	Contig	Major	Full	2015/08/03	7065_7#39	SC	GCA_001227865.1	identical	ftp://ftp.ncbi.nlm.nih.gov/genomes/all/GCF/001/227/865/GCF_001227865.1_7065_7_39
GCF_001228685.1	PRJNA224116	SAMEA1010283	CUPR00000000.1	na	195	195	Campylobacter coli	strain=OXC6474		latest	Scaffold	Major	Full	2015/08/03	7092_1#27	SC	GCA_001228685.1	identical	ftp://ftp.ncbi.nlm.nih.gov/genomes/all/GCF/001/228/685/GCF_001228685.1_7092_1_27
GCF_001228705.1	PRJNA224116	SAMEA1010324	CUMC00000000.1	na	195	195	Campylobacter coli	strain=OXC6376		latest	Contig	Major	Full	2015/08/03	7065_7#30	SC	GCA_001228705.1	identical	ftp://ftp.ncbi.nlm.nih.gov/genomes/all/GCF/001/228/705/GCF_001228705.1_7065_7_30
GCF_001228985.1	PRJNA224116	SAMEA1401097	CUUK00000000.1	na	195	195	Campylobacter coli	strain=OXC6597		latest	Scaffold	Major	Full	2015/08/03	7213_3#54	SC	GCA_001228985.1	identical	ftp://ftp.ncbi.nlm.nih.gov/genomes/all/GCF/001/228/985/GCF_001228985.1_7213_3_54
GCF_001229345.1	PRJNA224116	SAMEA1401457	CUVQ00000000.1	na	195	195	Campylobacter coli	strain=OXC6630		latest	Contig	Major	Full	2015/08/03	7213_3#85	SC	GCA_001229345.1	identical	ftp://ftp.ncbi.nlm.nih.gov/genomes/all/GCF/001/229/345/GCF_001229345.1_7213_3_85
GCF_001229385.1	PRJNA224116	SAMEA1400943	CUUO00000000.1	na	195	195	Campylobacter coli	strain=OXC6601		latest	Contig	Major	Full	2015/08/03	7213_3#58	SC	GCA_001229385.1	identical	ftp://ftp.ncbi.nlm.nih.gov/genomes/all/GCF/001/229/385/GCF_001229385.1_7213_3_58
GCF_001229965.1	PRJNA224116	SAMEA1010436	CUOV00000000.1	na	195	195	Campylobacter coli	strain=OXC6442		latest	Contig	Major	Full	2015/08/03	7065_7#93	SC	GCA_001229965.1	identical	ftp://ftp.ncbi.nlm.nih.gov/genomes/all/GCF/001/229/965/GCF_001229965.1_7065_7_93
GCF_001230745.1	PRJNA224116	SAMEA1010535	CUOW00000000.1	na	195	195	Campylobacter coli	strain=OXC6443		latest	Contig	Major	Full	2015/08/03	7065_7#94	SC	GCA_001230745.1	identical	ftp://ftp.ncbi.nlm.nih.gov/genomes/all/GCF/001/230/745/GCF_001230745.1_7065_7_94
GCF_001230785.1	PRJNA224116	SAMEA1010590	CUJD00000000.1	na	195	195	Campylobacter coli	strain=OXC6297		latest	Contig	Major	Full	2015/08/03	7038_3#47	SC	GCA_001230785.1	identical	ftp://ftp.ncbi.nlm.nih.gov/genomes/all/GCF/001/230/785/GCF_001230785.1_7038_3_47
GCF_001230805.1	PRJNA224116	SAMEA1401511	CUVK00000000.1	na	195	195	Campylobacter coli	strain=OXC6551		latest	Contig	Major	Full	2015/08/03	7213_3#8	SC	GCA_001230805.1	identical	ftp://ftp.ncbi.nlm.nih.gov/genomes/all/GCF/001/230/805/GCF_001230805.1_7213_3_8
GCF_001231465.1	PRJNA224116	SAMEA1401278	CUTH00000000.1	na	195	195	Campylobacter coli	strain=OXC6568		latest	Contig	Major	Full	2015/08/03	7213_3#25	SC	GCA_001231465.1	identical	ftp://ftp.ncbi.nlm.nih.gov/genomes/all/GCF/001/231/465/GCF_001231465.1_7213_3_25
GCF_001231485.1	PRJNA224116	SAMEA1010575	CUKW00000000.1	na	195	195	Campylobacter coli	strain=OXC6337		latest	Contig	Major	Full	2015/08/03	7038_3#87	SC	GCA_001231485.1	identical	ftp://ftp.ncbi.nlm.nih.gov/genomes/all/GCF/001/231/485/GCF_001231485.1_7038_3_87
GCF_001231965.1	PRJNA224116	SAMEA1010674	CUMH00000000.1	na	195	195	Campylobacter coli	strain=OXC6380		latest	Contig	Major	Full	2015/08/03	7065_7#34	SC	GCA_001231965.1	identical	ftp://ftp.ncbi.nlm.nih.gov/genomes/all/GCF/001/231/965/GCF_001231965.1_7065_7_34
GCF_001232025.1	PRJNA224116	SAMEA1010478	CULD00000000.1	na	195	195	Campylobacter coli	strain=OXC6343		latest	Contig	Major	Full	2015/08/03	7038_3#93	SC	GCA_001232025.1	identical	ftp://ftp.ncbi.nlm.nih.gov/genomes/all/GCF/001/232/025/GCF_001232025.1_7038_3_93
GCF_001232305.1	PRJNA224116	SAMEA1401731	CUTR00000000.1	na	195	195	Campylobacter coli	strain=OXC6577		latest	Contig	Major	Full	2015/08/03	7213_3#34	SC	GCA_001232305.1	identical	ftp://ftp.ncbi.nlm.nih.gov/genomes/all/GCF/001/232/305/GCF_001232305.1_7213_3_34
GCF_001232625.1	PRJNA224116	SAMEA1010254	CUPQ00000000.1	na	195	195	Campylobacter coli	strain=OXC6472		latest	Contig	Major	Full	2015/08/03	7092_1#25	SC	GCA_001232625.1	identical	ftp://ftp.ncbi.nlm.nih.gov/genomes/all/GCF/001/232/625/GCF_001232625.1_7092_1_25
GCF_001232685.1	PRJNA224116	SAMEA1401627	CUTQ00000000.1	na	195	195	Campylobacter coli	strain=OXC6576		latest	Contig	Major	Full	2015/08/03	7213_3#33	SC	GCA_001232685.1	identical	ftp://ftp.ncbi.nlm.nih.gov/genomes/all/GCF/001/232/685/GCF_001232685.1_7213_3_33
GCF_001233705.1	PRJNA224116	SAMEA1010417	CUOB00000000.1	na	195	195	Campylobacter coli	strain=OXC6425		latest	Contig	Major	Full	2015/08/03	7065_7#77	SC	GCA_001233705.1	identical	ftp://ftp.ncbi.nlm.nih.gov/genomes/all/GCF/001/233/705/GCF_001233705.1_7065_7_77
GCF_001234005.1	PRJNA224116	SAMEA1010251	CUPO00000000.1	na	195	195	Campylobacter coli	strain=OXC6471		latest	Contig	Major	Full	2015/08/03	7092_1#24	SC	GCA_001234005.1	identical	ftp://ftp.ncbi.nlm.nih.gov/genomes/all/GCF/001/234/005/GCF_001234005.1_7092_1_24
GCF_001234385.1	PRJNA224116	SAMEA1010589	CUPB00000000.1	na	195	195	Campylobacter coli	strain=OXC6460		latest	Scaffold	Major	Full	2015/08/03	7092_1#13	SC	GCA_001234385.1	identical	ftp://ftp.ncbi.nlm.nih.gov/genomes/all/GCF/001/234/385/GCF_001234385.1_7092_1_13
GCF_001234805.1	PRJNA224116	SAMEA1010280	CUOH00000000.1	na	195	195	Campylobacter coli	strain=OXC6428		latest	Contig	Major	Full	2015/08/03	7065_7#80	SC	GCA_001234805.1	identical	ftp://ftp.ncbi.nlm.nih.gov/genomes/all/GCF/001/234/805/GCF_001234805.1_7065_7_80
GCF_001235265.1	PRJNA224116	SAMEA1010665	CUJV00000000.1	na	195	195	Campylobacter coli	strain=OXC6312		latest	Scaffold	Major	Full	2015/08/03	7038_3#62	SC	GCA_001235265.1	identical	ftp://ftp.ncbi.nlm.nih.gov/genomes/all/GCF/001/235/265/GCF_001235265.1_7038_3_62
GCF_001235285.1	PRJNA224116	SAMEA1010644	CUPT00000000.1	na	195	195	Campylobacter coli	strain=OXC6476		latest	Scaffold	Major	Full	2015/08/03	7092_1#29	SC	GCA_001235285.1	identical	ftp://ftp.ncbi.nlm.nih.gov/genomes/all/GCF/001/235/285/GCF_001235285.1_7092_1_29
GCF_001235345.1	PRJNA224116	SAMEA1401680	CUUB00000000.1	na	195	195	Campylobacter coli	strain=OXC6587		latest	Contig	Major	Full	2015/08/03	7213_3#44	SC	GCA_001235345.1	identical	ftp://ftp.ncbi.nlm.nih.gov/genomes/all/GCF/001/235/345/GCF_001235345.1_7213_3_44
GCF_001235605.1	PRJNA224116	SAMEA1010490	CUJQ00000000.1	na	195	195	Campylobacter coli	strain=OXC6308		latest	Contig	Major	Full	2015/08/03	7038_3#58	SC	GCA_001235605.1	identical	ftp://ftp.ncbi.nlm.nih.gov/genomes/all/GCF/001/235/605/GCF_001235605.1_7038_3_58
GCF_001236025.1	PRJNA224116	SAMEA1010361	CUSJ00000000.1	na	195	195	Campylobacter coli	strain=OXC6537		latest	Contig	Major	Full	2015/08/03	7092_1#90	SC	GCA_001236025.1	identical	ftp://ftp.ncbi.nlm.nih.gov/genomes/all/GCF/001/236/025/GCF_001236025.1_7092_1_90
GCF_001236625.1	PRJNA224116	SAMEA1010473	CUMP00000000.1	na	195	195	Campylobacter coli	strain=OXC6386		latest	Scaffold	Major	Full	2015/08/03	7065_7#40	SC	GCA_001236625.1	identical	ftp://ftp.ncbi.nlm.nih.gov/genomes/all/GCF/001/236/625/GCF_001236625.1_7065_7_40
GCF_001236965.1	PRJNA224116	SAMEA1401126	CUSX00000000.1	na	195	195	Campylobacter coli	strain=OXC6559		latest	Scaffold	Major	Full	2015/08/03	7213_3#16	SC	GCA_001236965.1	identical	ftp://ftp.ncbi.nlm.nih.gov/genomes/all/GCF/001/236/965/GCF_001236965.1_7213_3_16
GCF_001237025.1	PRJNA224116	SAMEA1010312	CUII00000000.1	na	195	195	Campylobacter coli	strain=OXC6276		latest	Contig	Major	Full	2015/08/03	7038_3#27	SC	GCA_001237025.1	identical	ftp://ftp.ncbi.nlm.nih.gov/genomes/all/GCF/001/237/025/GCF_001237025.1_7038_3_27
GCF_001237165.1	PRJNA224116	SAMEA1010306	CUMG00000000.1	na	195	195	Campylobacter coli	strain=OXC6378		latest	Contig	Major	Full	2015/08/03	7065_7#32	SC	GCA_001237165.1	identical	ftp://ftp.ncbi.nlm.nih.gov/genomes/all/GCF/001/237/165/GCF_001237165.1_7065_7_32
GCF_001237285.1	PRJNA224116	SAMEA1010404	CUOF00000000.1	na	195	195	Campylobacter coli	strain=OXC6426		latest	Contig	Major	Full	2015/08/03	7065_7#78	SC	GCA_001237285.1	identical	ftp://ftp.ncbi.nlm.nih.gov/genomes/all/GCF/001/237/285/GCF_001237285.1_7065_7_78
GCF_001237325.1	PRJNA224116	SAMEA1010632	CUNC00000000.1	na	195	195	Campylobacter coli	strain=OXC6400		latest	Contig	Major	Full	2015/08/03	7065_7#52	SC	GCA_001237325.1	identical	ftp://ftp.ncbi.nlm.nih.gov/genomes/all/GCF/001/237/325/GCF_001237325.1_7065_7_52
GCF_001237925.1	PRJNA224116	SAMEA1010373	CUHY00000000.1	na	195	195	Campylobacter coli	strain=OXC6267		latest	Contig	Major	Full	2015/08/03	7038_3#18	SC	GCA_001237925.1	identical	ftp://ftp.ncbi.nlm.nih.gov/genomes/all/GCF/001/237/925/GCF_001237925.1_7038_3_18
GCF_001239065.1	PRJNA224116	SAMEA1010486	CUKZ00000000.1	na	195	195	Campylobacter coli	strain=OXC6258		latest	Contig	Major	Full	2015/08/03	7038_3#9	SC	GCA_001239065.1	identical	ftp://ftp.ncbi.nlm.nih.gov/genomes/all/GCF/001/239/065/GCF_001239065.1_7038_3_9
GCF_001239125.1	PRJNA224116	SAMEA1010617	CULZ00000000.1	na	195	195	Campylobacter coli	strain=OXC6371		latest	Contig	Major	Full	2015/08/03	7065_7#25	SC	GCA_001239125.1	identical	ftp://ftp.ncbi.nlm.nih.gov/genomes/all/GCF/001/239/125/GCF_001239125.1_7065_7_25
GCF_001239285.1	PRJNA224116	SAMEA1010362	CUON00000000.1	na	195	195	Campylobacter coli	strain=OXC6434		latest	Contig	Major	Full	2015/08/03	7065_7#86	SC	GCA_001239285.1	identical	ftp://ftp.ncbi.nlm.nih.gov/genomes/all/GCF/001/239/285/GCF_001239285.1_7065_7_86
GCF_001239665.1	PRJNA224116	SAMEA1010547	CUIX00000000.1	na	195	195	Campylobacter coli	strain=OXC6253		latest	Contig	Major	Full	2015/08/03	7038_3#4	SC	GCA_001239665.1	identical	ftp://ftp.ncbi.nlm.nih.gov/genomes/all/GCF/001/239/665/GCF_001239665.1_7038_3_4
GCF_001545295.1	PRJNA224116	SAMN03295192	JXTU00000000.1	na	195	195	Campylobacter coli	strain=SH-CCD12C136		latest	Scaffold	Major	Full	2016/02/02	ASM154529v1	China CDC	GCA_001545295.1	identical	ftp://ftp.ncbi.nlm.nih.gov/genomes/all/GCF/001/545/295/GCF_001545295.1_ASM154529v1
GCF_001545425.1	PRJNA224116	SAMN04004261	LISD00000000.1	na	195	195	Campylobacter coli	strain=SH-CCD11C671		latest	Scaffold	Major	Full	2016/02/02	ASM154542v1	China CDC	GCA_001545425.1	identical	ftp://ftp.ncbi.nlm.nih.gov/genomes/all/GCF/001/545/425/GCF_001545425.1_ASM154542v1
GCF_001545445.1	PRJNA224116	SAMN04004270	LISF00000000.1	na	195	195	Campylobacter coli	strain=SH-CCD12C100		latest	Scaffold	Major	Full	2016/02/02	ASM154544v1	China CDC	GCA_001545445.1	identical	ftp://ftp.ncbi.nlm.nih.gov/genomes/all/GCF/001/545/445/GCF_001545445.1_ASM154544v1
GCF_002118015.1	PRJNA224116	SAMD00078612	BDRY00000000.1	na	195	195	Campylobacter coli	strain=CAM962		latest	Contig	Major	Full	2017/04/27	Ccoli_1.0	Division of Biomedical Food Research, NIHS	GCA_002118015.1	identical	ftp://ftp.ncbi.nlm.nih.gov/genomes/all/GCF/002/118/015/GCF_002118015.1_Ccoli_1.0
GCF_002178515.1	PRJNA224116	SAMN06888286	NFPJ00000000.1	na	195	195	Campylobacter coli	strain=isolate_H13		latest	Contig	Major	Full	2017/06/08	ASM217851v1	Swansea University	GCA_002178515.1	identical	ftp://ftp.ncbi.nlm.nih.gov/genomes/all/GCF/002/178/515/GCF_002178515.1_ASM217851v1
GCF_001699385.1	PRJNA224116	SAMN03741943	LFXE00000000.1	na	1507806	196	Campylobacter fetus subsp. testudinum	strain=D4335		latest	Contig	Major	Full	2016/08/05	ASM169938v1	Utrecht University	GCA_001699385.1	identical	ftp://ftp.ncbi.nlm.nih.gov/genomes/all/GCF/001/699/385/GCF_001699385.1_ASM169938v1
GCF_001699465.1	PRJNA224116	SAMN03741934	LMBE00000000.1	na	1507806	196	Campylobacter fetus subsp. testudinum	strain=D6783		latest	Contig	Major	Full	2016/08/05	ASM169946v1	Utrecht University	GCA_001699465.1	identical	ftp://ftp.ncbi.nlm.nih.gov/genomes/all/GCF/001/699/465/GCF_001699465.1_ASM169946v1
GCF_000234525.1	PRJNA224116	SAMN02470549	AGTE00000000.1	na	1093788	197	Campylobacter jejuni subsp. jejuni NW	strain=NW		latest	Scaffold	Major	Full	2011/11/08	ASM23452v1	Comparative Enteric Diseases Laboratory, Michigan State University	GCA_000234525.1	identical	ftp://ftp.ncbi.nlm.nih.gov/genomes/all/GCF/000/234/525/GCF_000234525.1_ASM23452v1
GCF_000234545.1	PRJNA224116	SAMN02470551	AGTF00000000.1	na	1093789	197	Campylobacter jejuni subsp. jejuni D2600	strain=D2600		latest	Scaffold	Major	Full	2011/11/08	ASM23454v1	Comparative Enteric Diseases Laboratory, Michigan State University	GCA_000234545.1	identical	ftp://ftp.ncbi.nlm.nih.gov/genomes/all/GCF/000/234/545/GCF_000234545.1_ASM23454v1
GCF_000242395.1	PRJNA224116	SAMN00113351	AEIP00000000.1	na	885274	197	Campylobacter jejuni subsp. jejuni H22082	strain=H22082		latest	Contig	Major	Full	2012/01/11	ASM24239v2	Institute of Veterinary, Animal and Biomedical Sciences, Massey University	GCA_000242395.2	identical	ftp://ftp.ncbi.nlm.nih.gov/genomes/all/GCF/000/242/395/GCF_000242395.1_ASM24239v2
GCF_000254535.1	PRJNA224116	SAMN02429011	AIOM00000000.1	na	889248	197	Campylobacter jejuni subsp. jejuni LMG 9081	strain=LMG 9081		latest	Contig	Major	Full	2012/03/16	ASM25453v2	Cornell University	GCA_000254535.2	identical	ftp://ftp.ncbi.nlm.nih.gov/genomes/all/GCF/000/254/535/GCF_000254535.1_ASM25453v2
GCF_000254575.1	PRJNA224116	SAMN02428962	AIOO00000000.1	na	889249	197	Campylobacter jejuni subsp. jejuni LMG 9217	strain=LMG 9217		latest	Contig	Major	Full	2012/03/16	ASM25457v2	Cornell University	GCA_000254575.2	identical	ftp://ftp.ncbi.nlm.nih.gov/genomes/all/GCF/000/254/575/GCF_000254575.1_ASM25457v2
GCF_000355825.1	PRJNA224116	SAMN02471150	APNP00000000.1	na	1295394	197	Campylobacter jejuni subsp. jejuni ICDCCJ07002	strain=ICDCCJ07002		latest	Scaffold	Major	Full	2013/04/09	ICDCCJ07002	National Institute for Communicable Disease Control and Prevention, and State Key Laboratory for Infectious Disease Prevention and Control, Chinese Center for Disease Control and Prevention	GCA_000355825.1	identical	ftp://ftp.ncbi.nlm.nih.gov/genomes/all/GCF/000/355/825/GCF_000355825.1_ICDCCJ07002
GCF_000355845.1	PRJNA224116	SAMN02471149	APNQ00000000.1	na	1295400	197	Campylobacter jejuni subsp. jejuni ICDCCJ07004	strain=ICDCCJ07004		latest	Scaffold	Major	Full	2013/04/09	ICDCCJ07004	National Institute for Communicable Disease Control and Prevention, Chinese Center for Disease Control and Prevention	GCA_000355845.1	identical	ftp://ftp.ncbi.nlm.nih.gov/genomes/all/GCF/000/355/845/GCF_000355845.1_ICDCCJ07004
GCF_000440015.1	PRJNA224116	SAMN02470629	ARWV00000000.1	na	1310162	197	Campylobacter jejuni BJ-CJD101	strain=BJ-CJD101		latest	Scaffold	Major	Full	2013/07/30	BJ-CJD101	National Institute for Communicable Disease Control and Prevention, Chinese Center for Disease Control and Prevention, Beijing, China.	GCA_000440015.1	identical	ftp://ftp.ncbi.nlm.nih.gov/genomes/all/GCF/000/440/015/GCF_000440015.1_BJ-CJD101
GCF_000466065.2	PRJNA224116	SAMN02603725		na	1380768	197	Campylobacter jejuni subsp. jejuni 00-2538	strain=00-2538		latest	Complete Genome	Major	Full	2014/09/26	ASM46606v2	Public Health Agency of Canada	GCA_000466065.2	identical	ftp://ftp.ncbi.nlm.nih.gov/genomes/all/GCF/000/466/065/GCF_000466065.2_ASM46606v2
GCF_000466075.2	PRJNA224116	SAMN02603726		na	1383068	197	Campylobacter jejuni subsp. jejuni 00-2544	strain=00-2544		latest	Complete Genome	Major	Full	2014/09/26	ASM46607v2	Public Health Agency of Canada	GCA_000466075.2	identical	ftp://ftp.ncbi.nlm.nih.gov/genomes/all/GCF/000/466/075/GCF_000466075.2_ASM46607v2
GCF_000466105.2	PRJNA224116	SAMN02603724		na	1380767	197	Campylobacter jejuni subsp. jejuni 00-2426	strain=00-2426		latest	Complete Genome	Major	Full	2014/09/26	ASM46610v2	Public Health Agency of Canada	GCA_000466105.2	identical	ftp://ftp.ncbi.nlm.nih.gov/genomes/all/GCF/000/466/105/GCF_000466105.2_ASM46610v2
GCF_000468915.2	PRJNA224116	SAMN02603723		na	1357994	197	Campylobacter jejuni subsp. jejuni 00-2425	strain=00-2425		latest	Complete Genome	Major	Full	2014/09/26	ASM46891v2	Public Health Agency of Canada	GCA_000468915.2	identical	ftp://ftp.ncbi.nlm.nih.gov/genomes/all/GCF/000/468/915/GCF_000468915.2_ASM46891v2
GCF_000685605.1	PRJNA224116	SAMN02744568	AUUH00000000.1	na	1365655	197	Campylobacter jejuni 30286	strain=30286		latest	Contig	Major	Full	2014/05/07	Assembly 1	University of Exeter	GCA_000685605.1	identical	ftp://ftp.ncbi.nlm.nih.gov/genomes/all/GCF/000/685/605/GCF_000685605.1_Assembly_1
GCF_000686225.1	PRJNA224116	SAMN02744558	AUUG00000000.1	na	1365653	197	Campylobacter jejuni 10186	strain=10186		latest	Scaffold	Major	Full	2014/05/08	Assembly 1	university of exeter	GCA_000686225.1	identical	ftp://ftp.ncbi.nlm.nih.gov/genomes/all/GCF/000/686/225/GCF_000686225.1_Assembly_1
GCF_000686265.1	PRJNA224116	SAMN02744562	ARWS00000000.1	na	1324967	197	Campylobacter jejuni 255	strain=255		latest	Scaffold	Major	Full	2014/05/08	Assembly 1	University of Exeter	GCA_000686265.1	identical	ftp://ftp.ncbi.nlm.nih.gov/genomes/all/GCF/000/686/265/GCF_000686265.1_Assembly_1
GCF_000686285.1	PRJNA224116	SAMN02744561	AUUI00000000.1	na	1327986	197	Campylobacter jejuni 10227	strain=10227		latest	Scaffold	Major	Full	2014/05/08	Assembly 1	university of exeter	GCA_000686285.1	identical	ftp://ftp.ncbi.nlm.nih.gov/genomes/all/GCF/000/686/285/GCF_000686285.1_Assembly_1
GCF_000686305.1	PRJNA224116	SAMN02744565	AUUJ00000000.1	na	1365656	197	Campylobacter jejuni 30318	strain=30318		latest	Scaffold	Major	Full	2014/05/08	Assembly 1	University of Exeter	GCA_000686305.1	identical	ftp://ftp.ncbi.nlm.nih.gov/genomes/all/GCF/000/686/305/GCF_000686305.1_Assembly_1
GCF_000686325.1	PRJNA224116	SAMN02744564	AUUK00000000.1	na	1367443	197	Campylobacter jejuni Cj5	strain=Cj5		latest	Scaffold	Major	Full	2014/05/08	Assembly 1	University of Exeter	GCA_000686325.1	identical	ftp://ftp.ncbi.nlm.nih.gov/genomes/all/GCF/000/686/325/GCF_000686325.1_Assembly_1
GCF_000686345.1	PRJNA224116	SAMN02744557	AUUL00000000.1	na	1365657	197	Campylobacter jejuni Cj1	strain=Cj1		latest	Scaffold	Major	Full	2014/05/08	Assembly 1	University of Exeter	GCA_000686345.1	identical	ftp://ftp.ncbi.nlm.nih.gov/genomes/all/GCF/000/686/345/GCF_000686345.1_Assembly_1
GCF_000686365.1	PRJNA224116	SAMN02744566	AUUM00000000.1	na	1365659	197	Campylobacter jejuni Cj2	strain=Cj2		latest	Scaffold	Major	Full	2014/05/08	Assembly 1	University of Exeter	GCA_000686365.1	identical	ftp://ftp.ncbi.nlm.nih.gov/genomes/all/GCF/000/686/365/GCF_000686365.1_Assembly_1
GCF_000686385.1	PRJNA224116	SAMN02744559	AUUN00000000.1	na	1365660	197	Campylobacter jejuni Cj3	strain=Cj3		latest	Scaffold	Major	Full	2014/05/08	Assembly 1	University of Exeter	GCA_000686385.1	identical	ftp://ftp.ncbi.nlm.nih.gov/genomes/all/GCF/000/686/385/GCF_000686385.1_Assembly_1
GCF_000686405.1	PRJNA224116	SAMN02744563	AUUO00000000.1	na	1365661	197	Campylobacter jejuni K1	strain=k1		latest	Scaffold	Major	Full	2014/05/08	Assembly 1	University of Exeter	GCA_000686405.1	identical	ftp://ftp.ncbi.nlm.nih.gov/genomes/all/GCF/000/686/405/GCF_000686405.1_Assembly_1
GCF_000686445.1	PRJNA224116	SAMN02744560	AUUQ00000000.1	na	1365654	197	Campylobacter jejuni 20176	strain=20176		latest	Scaffold	Major	Full	2014/05/08	Assembly 1	university of exeter	GCA_000686445.1	identical	ftp://ftp.ncbi.nlm.nih.gov/genomes/all/GCF/000/686/445/GCF_000686445.1_Assembly_1
GCF_000835285.1	PRJNA224116	SAMN03216760		na	32022	197	Campylobacter jejuni subsp. jejuni	strain=00-1597		latest	Complete Genome	Major	Full	2015/02/10	ASM83528v1	Public Health Agency of Canada	GCA_000835285.1	identical	ftp://ftp.ncbi.nlm.nih.gov/genomes/all/GCF/000/835/285/GCF_000835285.1_ASM83528v1
GCF_000835305.1	PRJNA224116	SAMN03216761		na	32022	197	Campylobacter jejuni subsp. jejuni	strain=00-6200		latest	Complete Genome	Major	Full	2015/02/10	ASM83530v1	Public Health Agency of Canada	GCA_000835305.1	identical	ftp://ftp.ncbi.nlm.nih.gov/genomes/all/GCF/000/835/305/GCF_000835305.1_ASM83530v1
GCF_000835345.1	PRJNA224116	SAMN03216762		na	32022	197	Campylobacter jejuni subsp. jejuni	strain=01-1512		latest	Complete Genome	Major	Full	2015/02/10	ASM83534v1	Public Health Agency of Canada	GCA_000835345.1	identical	ftp://ftp.ncbi.nlm.nih.gov/genomes/all/GCF/000/835/345/GCF_000835345.1_ASM83534v1
GCF_000835365.1	PRJNA224116	SAMN03216759		na	32022	197	Campylobacter jejuni subsp. jejuni	strain=00-0949		latest	Complete Genome	Major	Full	2015/02/10	ASM83536v1	Public Health Agency of Canada	GCA_000835365.1	identical	ftp://ftp.ncbi.nlm.nih.gov/genomes/all/GCF/000/835/365/GCF_000835365.1_ASM83536v1
GCF_001223585.1	PRJNA224116	SAMEA1401531	CUTT00000000.1	na	197	197	Campylobacter jejuni	strain=OXC6579		latest	Contig	Major	Full	2015/08/03	7213_3#36	SC	GCA_001223585.1	identical	ftp://ftp.ncbi.nlm.nih.gov/genomes/all/GCF/001/223/585/GCF_001223585.1_7213_3_36
GCF_001223725.1	PRJNA224116	SAMEA1010445	CULG00000000.1	na	197	197	Campylobacter jejuni	strain=OXC6346		latest	Contig	Major	Full	2015/08/03	7038_3#96	SC	GCA_001223725.1	identical	ftp://ftp.ncbi.nlm.nih.gov/genomes/all/GCF/001/223/725/GCF_001223725.1_7038_3_96
GCF_001223745.1	PRJNA224116	SAMEA1401174	CUTD00000000.1	na	197	197	Campylobacter jejuni	strain=OXC6564		latest	Contig	Major	Full	2015/08/03	7213_3#21	SC	GCA_001223745.1	identical	ftp://ftp.ncbi.nlm.nih.gov/genomes/all/GCF/001/223/745/GCF_001223745.1_7213_3_21
GCF_001223765.1	PRJNA224116	SAMEA1010660	CUSR00000000.1	na	197	197	Campylobacter jejuni	strain=OXC6543		latest	Contig	Major	Full	2015/08/03	7092_1#96	SC	GCA_001223765.1	identical	ftp://ftp.ncbi.nlm.nih.gov/genomes/all/GCF/001/223/765/GCF_001223765.1_7092_1_96
GCF_001223845.1	PRJNA224116	SAMEA1401320	CUTB00000000.1	na	197	197	Campylobacter jejuni	strain=OXC6545		latest	Contig	Major	Full	2015/08/03	7213_3#2	SC	GCA_001223845.1	identical	ftp://ftp.ncbi.nlm.nih.gov/genomes/all/GCF/001/223/845/GCF_001223845.1_7213_3_2
GCF_001223885.1	PRJNA224116	SAMEA1010334	CUNK00000000.1	na	197	197	Campylobacter jejuni	strain=OXC6408		latest	Contig	Major	Full	2015/08/03	7065_7#60	SC	GCA_001223885.1	identical	ftp://ftp.ncbi.nlm.nih.gov/genomes/all/GCF/001/223/885/GCF_001223885.1_7065_7_60
GCF_001223925.1	PRJNA224116	SAMEA1010539	CURY00000000.1	na	197	197	Campylobacter jejuni	strain=OXC6527		latest	Contig	Major	Full	2015/08/03	7092_1#80	SC	GCA_001223925.1	identical	ftp://ftp.ncbi.nlm.nih.gov/genomes/all/GCF/001/223/925/GCF_001223925.1_7092_1_80
GCF_001224005.1	PRJNA224116	SAMEA1010461	CUJN00000000.1	na	197	197	Campylobacter jejuni	strain=OXC6305		latest	Contig	Major	Full	2015/08/03	7038_3#55	SC	GCA_001224005.1	identical	ftp://ftp.ncbi.nlm.nih.gov/genomes/all/GCF/001/224/005/GCF_001224005.1_7038_3_55
GCF_001224025.1	PRJNA224116	SAMEA1010514	CUMQ00000000.1	na	197	197	Campylobacter jejuni	strain=OXC6387		latest	Contig	Major	Full	2015/08/03	7065_7#41	SC	GCA_001224025.1	identical	ftp://ftp.ncbi.nlm.nih.gov/genomes/all/GCF/001/224/025/GCF_001224025.1_7065_7_41
GCF_001224105.1	PRJNA224116	SAMEA1010388	CURR00000000.1	na	197	197	Campylobacter jejuni	strain=OXC6521		latest	Scaffold	Major	Full	2015/08/03	7092_1#74	SC	GCA_001224105.1	identical	ftp://ftp.ncbi.nlm.nih.gov/genomes/all/GCF/001/224/105/GCF_001224105.1_7092_1_74
GCF_001224125.1	PRJNA224116	SAMEA1010640	CUKN00000000.1	na	197	197	Campylobacter jejuni	strain=OXC6329		latest	Scaffold	Major	Full	2015/08/03	7038_3#79	SC	GCA_001224125.1	identical	ftp://ftp.ncbi.nlm.nih.gov/genomes/all/GCF/001/224/125/GCF_001224125.1_7038_3_79
GCF_001224205.1	PRJNA224116	SAMEA1010416	CUHT00000000.1	na	197	197	Campylobacter jejuni	strain=OXC6262		latest	Contig	Major	Full	2015/08/03	7038_3#13	SC	GCA_001224205.1	identical	ftp://ftp.ncbi.nlm.nih.gov/genomes/all/GCF/001/224/205/GCF_001224205.1_7038_3_13
GCF_001224265.1	PRJNA224116	SAMEA1010363	CUHX00000000.1	na	197	197	Campylobacter jejuni	strain=OXC6266		latest	Contig	Major	Full	2015/08/03	7038_3#17	SC	GCA_001224265.1	identical	ftp://ftp.ncbi.nlm.nih.gov/genomes/all/GCF/001/224/265/GCF_001224265.1_7038_3_17
GCF_001224325.1	PRJNA224116	SAMEA1401076	CUUJ00000000.1	na	197	197	Campylobacter jejuni	strain=OXC6596		latest	Contig	Major	Full	2015/08/03	7213_3#53	SC	GCA_001224325.1	identical	ftp://ftp.ncbi.nlm.nih.gov/genomes/all/GCF/001/224/325/GCF_001224325.1_7213_3_53
GCF_001224345.1	PRJNA224116	SAMEA1010372	CUIL00000000.1	na	197	197	Campylobacter jejuni	strain=OXC6252		latest	Contig	Major	Full	2015/08/03	7038_3#3	SC	GCA_001224345.1	identical	ftp://ftp.ncbi.nlm.nih.gov/genomes/all/GCF/001/224/345/GCF_001224345.1_7038_3_3
GCF_001224385.1	PRJNA224116	SAMEA1401208	CUUU00000000.1	na	197	197	Campylobacter jejuni	strain=OXC6609		latest	Contig	Major	Full	2015/08/03	7213_3#65	SC	GCA_001224385.1	identical	ftp://ftp.ncbi.nlm.nih.gov/genomes/all/GCF/001/224/385/GCF_001224385.1_7213_3_65
GCF_001224405.1	PRJNA224116	SAMEA1010354	CURQ00000000.1	na	197	197	Campylobacter jejuni	strain=OXC6519		latest	Scaffold	Major	Full	2015/08/03	7092_1#72	SC	GCA_001224405.1	identical	ftp://ftp.ncbi.nlm.nih.gov/genomes/all/GCF/001/224/405/GCF_001224405.1_7092_1_72
GCF_001224465.1	PRJNA224116	SAMEA1010643	CUJI00000000.1	na	197	197	Campylobacter jejuni	strain=OXC6300		latest	Contig	Major	Full	2015/08/03	7038_3#50	SC	GCA_001224465.1	identical	ftp://ftp.ncbi.nlm.nih.gov/genomes/all/GCF/001/224/465/GCF_001224465.1_7038_3_50
GCF_001224485.1	PRJNA224116	SAMEA1400845	CUVG00000000.1	na	197	197	Campylobacter jejuni	strain=OXC6622		latest	Contig	Major	Full	2015/08/03	7213_3#77	SC	GCA_001224485.1	identical	ftp://ftp.ncbi.nlm.nih.gov/genomes/all/GCF/001/224/485/GCF_001224485.1_7213_3_77
GCF_001224585.1	PRJNA224116	SAMEA1010623	CUKM00000000.1	na	197	197	Campylobacter jejuni	strain=OXC6328		latest	Contig	Major	Full	2015/08/03	7038_3#78	SC	GCA_001224585.1	identical	ftp://ftp.ncbi.nlm.nih.gov/genomes/all/GCF/001/224/585/GCF_001224585.1_7038_3_78
GCF_001224625.1	PRJNA224116	SAMEA1400912	CUWA00000000.1	na	197	197	Campylobacter jejuni	strain=OXC6640		latest	Contig	Major	Full	2015/08/03	7213_3#95	SC	GCA_001224625.1	identical	ftp://ftp.ncbi.nlm.nih.gov/genomes/all/GCF/001/224/625/GCF_001224625.1_7213_3_95
GCF_001224665.1	PRJNA224116	SAMEA1010392	CUIK00000000.1	na	197	197	Campylobacter jejuni	strain=OXC6278		latest	Contig	Major	Full	2015/08/03	7038_3#29	SC	GCA_001224665.1	identical	ftp://ftp.ncbi.nlm.nih.gov/genomes/all/GCF/001/224/665/GCF_001224665.1_7038_3_29
GCF_001224805.1	PRJNA224116	SAMEA1401475	CUSQ00000000.1	na	197	197	Campylobacter jejuni	strain=OXC6554		latest	Contig	Major	Full	2015/08/03	7213_3#11	SC	GCA_001224805.1	identical	ftp://ftp.ncbi.nlm.nih.gov/genomes/all/GCF/001/224/805/GCF_001224805.1_7213_3_11
GCF_001224845.1	PRJNA224116	SAMEA1010261	CUIU00000000.1	na	197	197	Campylobacter jejuni	strain=OXC6287		latest	Contig	Major	Full	2015/08/03	7038_3#37	SC	GCA_001224845.1	identical	ftp://ftp.ncbi.nlm.nih.gov/genomes/all/GCF/001/224/845/GCF_001224845.1_7038_3_37
GCF_001224865.1	PRJNA224116	SAMEA1010548	CUKT00000000.1	na	197	197	Campylobacter jejuni	strain=OXC6334		latest	Contig	Major	Full	2015/08/03	7038_3#84	SC	GCA_001224865.1	identical	ftp://ftp.ncbi.nlm.nih.gov/genomes/all/GCF/001/224/865/GCF_001224865.1_7038_3_84
GCF_001224905.1	PRJNA224116	SAMEA1010421	CULI00000000.1	na	197	197	Campylobacter jejuni	strain=OXC6356		latest	Contig	Major	Full	2015/08/03	7065_7#10	SC	GCA_001224905.1	identical	ftp://ftp.ncbi.nlm.nih.gov/genomes/all/GCF/001/224/905/GCF_001224905.1_7065_7_10
GCF_001224965.1	PRJNA224116	SAMEA1400913	CUUL00000000.1	na	197	197	Campylobacter jejuni	strain=OXC6598		latest	Contig	Major	Full	2015/08/03	7213_3#55	SC	GCA_001224965.1	identical	ftp://ftp.ncbi.nlm.nih.gov/genomes/all/GCF/001/224/965/GCF_001224965.1_7213_3_55
GCF_001224985.1	PRJNA224116	SAMEA1401621	CUTY00000000.1	na	197	197	Campylobacter jejuni	strain=OXC6583		latest	Contig	Major	Full	2015/08/03	7213_3#40	SC	GCA_001224985.1	identical	ftp://ftp.ncbi.nlm.nih.gov/genomes/all/GCF/001/224/985/GCF_001224985.1_7213_3_40
GCF_001225005.1	PRJNA224116	SAMEA1010301	CUQR00000000.1	na	197	197	Campylobacter jejuni	strain=OXC6497		latest	Contig	Major	Full	2015/08/03	7092_1#50	SC	GCA_001225005.1	identical	ftp://ftp.ncbi.nlm.nih.gov/genomes/all/GCF/001/225/005/GCF_001225005.1_7092_1_50
GCF_001225025.1	PRJNA224116	SAMEA1400828	CUVO00000000.1	na	197	197	Campylobacter jejuni	strain=OXC6628		latest	Contig	Major	Full	2015/08/03	7213_3#83	SC	GCA_001225025.1	identical	ftp://ftp.ncbi.nlm.nih.gov/genomes/all/GCF/001/225/025/GCF_001225025.1_7213_3_83
GCF_001225045.1	PRJNA224116	SAMEA1010456	CULF00000000.1	na	197	197	Campylobacter jejuni	strain=OXC6345		latest	Contig	Major	Full	2015/08/03	7038_3#95	SC	GCA_001225045.1	identical	ftp://ftp.ncbi.nlm.nih.gov/genomes/all/GCF/001/225/045/GCF_001225045.1_7038_3_95
GCF_001225065.1	PRJNA224116	SAMEA1010414	CULK00000000.1	na	197	197	Campylobacter jejuni	strain=OXC6358		latest	Contig	Major	Full	2015/08/03	7065_7#12	SC	GCA_001225065.1	identical	ftp://ftp.ncbi.nlm.nih.gov/genomes/all/GCF/001/225/065/GCF_001225065.1_7065_7_12
GCF_001225105.1	PRJNA224116	SAMEA1010426	CUSD00000000.1	na	197	197	Campylobacter jejuni	strain=OXC6532		latest	Contig	Major	Full	2015/08/03	7092_1#85	SC	GCA_001225105.1	identical	ftp://ftp.ncbi.nlm.nih.gov/genomes/all/GCF/001/225/105/GCF_001225105.1_7092_1_85
GCF_001225165.1	PRJNA224116	SAMEA1010322	CUQP00000000.1	na	197	197	Campylobacter jejuni	strain=OXC6496		latest	Contig	Major	Full	2015/08/03	7092_1#49	SC	GCA_001225165.1	identical	ftp://ftp.ncbi.nlm.nih.gov/genomes/all/GCF/001/225/165/GCF_001225165.1_7092_1_49
GCF_001225185.1	PRJNA224116	SAMEA1010552	CUJC00000000.1	na	197	197	Campylobacter jejuni	strain=OXC6295		latest	Scaffold	Major	Full	2015/08/03	7038_3#45	SC	GCA_001225185.1	identical	ftp://ftp.ncbi.nlm.nih.gov/genomes/all/GCF/001/225/185/GCF_001225185.1_7038_3_45
GCF_001225205.1	PRJNA224116	SAMEA1010360	CUOO00000000.1	na	197	197	Campylobacter jejuni	strain=OXC6436		latest	Contig	Major	Full	2015/08/03	7065_7#88	SC	GCA_001225205.1	identical	ftp://ftp.ncbi.nlm.nih.gov/genomes/all/GCF/001/225/205/GCF_001225205.1_7065_7_88
GCF_001225265.1	PRJNA224116	SAMEA1010543	CUQT00000000.1	na	197	197	Campylobacter jejuni	strain=OXC6498		latest	Contig	Major	Full	2015/08/03	7092_1#51	SC	GCA_001225265.1	identical	ftp://ftp.ncbi.nlm.nih.gov/genomes/all/GCF/001/225/265/GCF_001225265.1_7092_1_51
GCF_001225325.1	PRJNA224116	SAMEA1010355	CUHW00000000.1	na	197	197	Campylobacter jejuni	strain=OXC6265		latest	Contig	Major	Full	2015/08/03	7038_3#16	SC	GCA_001225325.1	identical	ftp://ftp.ncbi.nlm.nih.gov/genomes/all/GCF/001/225/325/GCF_001225325.1_7038_3_16
GCF_001225345.1	PRJNA224116	SAMEA1400811	CUVM00000000.1	na	197	197	Campylobacter jejuni	strain=OXC6626		latest	Contig	Major	Full	2015/08/03	7213_3#81	SC	GCA_001225345.1	identical	ftp://ftp.ncbi.nlm.nih.gov/genomes/all/GCF/001/225/345/GCF_001225345.1_7213_3_81
GCF_001225385.1	PRJNA224116	SAMEA1010400	CUHR00000000.1	na	197	197	Campylobacter jejuni	strain=OXC6260		latest	Contig	Major	Full	2015/08/03	7038_3#11	SC	GCA_001225385.1	identical	ftp://ftp.ncbi.nlm.nih.gov/genomes/all/GCF/001/225/385/GCF_001225385.1_7038_3_11
GCF_001225405.1	PRJNA224116	SAMEA1401580	CUVT00000000.1	na	197	197	Campylobacter jejuni	strain=OXC6633		latest	Contig	Major	Full	2015/08/03	7213_3#88	SC	GCA_001225405.1	identical	ftp://ftp.ncbi.nlm.nih.gov/genomes/all/GCF/001/225/405/GCF_001225405.1_7213_3_88
GCF_001225425.1	PRJNA224116	SAMEA1010598	CUMW00000000.1	na	197	197	Campylobacter jejuni	strain=OXC6391		latest	Scaffold	Major	Full	2015/08/03	7065_7#45	SC	GCA_001225425.1	identical	ftp://ftp.ncbi.nlm.nih.gov/genomes/all/GCF/001/225/425/GCF_001225425.1_7065_7_45
GCF_001225465.1	PRJNA224116	SAMEA1010563	CUKC00000000.1	na	197	197	Campylobacter jejuni	strain=OXC6319		latest	Contig	Major	Full	2015/08/03	7038_3#69	SC	GCA_001225465.1	identical	ftp://ftp.ncbi.nlm.nih.gov/genomes/all/GCF/001/225/465/GCF_001225465.1_7038_3_69
GCF_001225565.1	PRJNA224116	SAMEA1010316	CUMF00000000.1	na	197	197	Campylobacter jejuni	strain=OXC6377		latest	Contig	Major	Full	2015/08/03	7065_7#31	SC	GCA_001225565.1	identical	ftp://ftp.ncbi.nlm.nih.gov/genomes/all/GCF/001/225/565/GCF_001225565.1_7065_7_31
GCF_001225645.1	PRJNA224116	SAMEA1401011	CUTF00000000.1	na	197	197	Campylobacter jejuni	strain=OXC6566		latest	Contig	Major	Full	2015/08/03	7213_3#23	SC	GCA_001225645.1	identical	ftp://ftp.ncbi.nlm.nih.gov/genomes/all/GCF/001/225/645/GCF_001225645.1_7213_3_23
GCF_001225685.1	PRJNA224116	SAMEA1010458	CURA00000000.1	na	197	197	Campylobacter jejuni	strain=OXC6453		latest	Contig	Major	Full	2015/08/03	7092_1#6	SC	GCA_001225685.1	identical	ftp://ftp.ncbi.nlm.nih.gov/genomes/all/GCF/001/225/685/GCF_001225685.1_7092_1_6
GCF_001225745.1	PRJNA224116	SAMEA1010451	CURF00000000.1	na	197	197	Campylobacter jejuni	strain=OXC6509		latest	Contig	Major	Full	2015/08/03	7092_1#62	SC	GCA_001225745.1	identical	ftp://ftp.ncbi.nlm.nih.gov/genomes/all/GCF/001/225/745/GCF_001225745.1_7092_1_62
GCF_001225785.1	PRJNA224116	SAMEA1010615	CUNZ00000000.1	na	197	197	Campylobacter jejuni	strain=OXC6421		latest	Contig	Major	Full	2015/08/03	7065_7#73	SC	GCA_001225785.1	identical	ftp://ftp.ncbi.nlm.nih.gov/genomes/all/GCF/001/225/785/GCF_001225785.1_7065_7_73
GCF_001225805.1	PRJNA224116	SAMEA1010534	CUJH00000000.1	na	197	197	Campylobacter jejuni	strain=OXC6254		latest	Contig	Major	Full	2015/08/03	7038_3#5	SC	GCA_001225805.1	identical	ftp://ftp.ncbi.nlm.nih.gov/genomes/all/GCF/001/225/805/GCF_001225805.1_7038_3_5
GCF_001225845.1	PRJNA224116	SAMEA1010475	CUJO00000000.1	na	197	197	Campylobacter jejuni	strain=OXC6306		latest	Contig	Major	Full	2015/08/03	7038_3#56	SC	GCA_001225845.1	identical	ftp://ftp.ncbi.nlm.nih.gov/genomes/all/GCF/001/225/845/GCF_001225845.1_7038_3_56
GCF_001225885.1	PRJNA224116	SAMEA1010448	CURD00000000.1	na	197	197	Campylobacter jejuni	strain=OXC6508		latest	Contig	Major	Full	2015/08/03	7092_1#61	SC	GCA_001225885.1	identical	ftp://ftp.ncbi.nlm.nih.gov/genomes/all/GCF/001/225/885/GCF_001225885.1_7092_1_61
GCF_001225925.1	PRJNA224116	SAMEA1010357	CURP00000000.1	na	197	197	Campylobacter jejuni	strain=OXC6520		latest	Contig	Major	Full	2015/08/03	7092_1#73	SC	GCA_001225925.1	identical	ftp://ftp.ncbi.nlm.nih.gov/genomes/all/GCF/001/225/925/GCF_001225925.1_7092_1_73
GCF_001226005.1	PRJNA224116	SAMEA1010653	CUJK00000000.1	na	197	197	Campylobacter jejuni	strain=OXC6302		latest	Contig	Major	Full	2015/08/03	7038_3#52	SC	GCA_001226005.1	identical	ftp://ftp.ncbi.nlm.nih.gov/genomes/all/GCF/001/226/005/GCF_001226005.1_7038_3_52
GCF_001226025.1	PRJNA224116	SAMEA1010310	CUKE00000000.1	na	197	197	Campylobacter jejuni	strain=OXC6320		latest	Contig	Major	Full	2015/08/03	7038_3#70	SC	GCA_001226025.1	identical	ftp://ftp.ncbi.nlm.nih.gov/genomes/all/GCF/001/226/025/GCF_001226025.1_7038_3_70
GCF_001226045.1	PRJNA224116	SAMEA1010533	CUKS00000000.1	na	197	197	Campylobacter jejuni	strain=OXC6333		latest	Contig	Major	Full	2015/08/03	7038_3#83	SC	GCA_001226045.1	identical	ftp://ftp.ncbi.nlm.nih.gov/genomes/all/GCF/001/226/045/GCF_001226045.1_7038_3_83
GCF_001226065.1	PRJNA224116	SAMEA1010279	CULT00000000.1	na	197	197	Campylobacter jejuni	strain=OXC6366		latest	Contig	Major	Full	2015/08/03	7065_7#20	SC	GCA_001226065.1	identical	ftp://ftp.ncbi.nlm.nih.gov/genomes/all/GCF/001/226/065/GCF_001226065.1_7065_7_20
GCF_001226085.1	PRJNA224116	SAMEA1010256	CUSA00000000.1	na	197	197	Campylobacter jejuni	strain=OXC6529		latest	Scaffold	Major	Full	2015/08/03	7092_1#82	SC	GCA_001226085.1	identical	ftp://ftp.ncbi.nlm.nih.gov/genomes/all/GCF/001/226/085/GCF_001226085.1_7092_1_82
GCF_001226145.1	PRJNA224116	SAMEA1010583	CUNR00000000.1	na	197	197	Campylobacter jejuni	strain=OXC6414		latest	Contig	Major	Full	2015/08/03	7065_7#66	SC	GCA_001226145.1	identical	ftp://ftp.ncbi.nlm.nih.gov/genomes/all/GCF/001/226/145/GCF_001226145.1_7065_7_66
GCF_001226225.1	PRJNA224116	SAMEA1401127	CUVF00000000.1	na	197	197	Campylobacter jejuni	strain=OXC6620		latest	Contig	Major	Full	2015/08/03	7213_3#75	SC	GCA_001226225.1	identical	ftp://ftp.ncbi.nlm.nih.gov/genomes/all/GCF/001/226/225/GCF_001226225.1_7213_3_75
GCF_001226245.1	PRJNA224116	SAMEA1010293	CUIV00000000.1	na	197	197	Campylobacter jejuni	strain=OXC6289		latest	Contig	Major	Full	2015/08/03	7038_3#39	SC	GCA_001226245.1	identical	ftp://ftp.ncbi.nlm.nih.gov/genomes/all/GCF/001/226/245/GCF_001226245.1_7038_3_39
GCF_001226345.1	PRJNA224116	SAMEA1401365	CUVA00000000.1	na	197	197	Campylobacter jejuni	strain=OXC6614		latest	Contig	Major	Full	2015/08/03	7213_3#70	SC	GCA_001226345.1	identical	ftp://ftp.ncbi.nlm.nih.gov/genomes/all/GCF/001/226/345/GCF_001226345.1_7213_3_70
GCF_001226385.1	PRJNA224116	SAMEA1010485	CUJP00000000.1	na	197	197	Campylobacter jejuni	strain=OXC6307		latest	Contig	Major	Full	2015/08/03	7038_3#57	SC	GCA_001226385.1	identical	ftp://ftp.ncbi.nlm.nih.gov/genomes/all/GCF/001/226/385/GCF_001226385.1_7038_3_57
GCF_001226425.1	PRJNA224116	SAMEA1010621	CUNU00000000.1	na	197	197	Campylobacter jejuni	strain=OXC6417		latest	Contig	Major	Full	2015/08/03	7065_7#69	SC	GCA_001226425.1	identical	ftp://ftp.ncbi.nlm.nih.gov/genomes/all/GCF/001/226/425/GCF_001226425.1_7065_7_69
GCF_001226485.1	PRJNA224116	SAMEA1010596	CUSK00000000.1	na	197	197	Campylobacter jejuni	strain=OXC6538		latest	Contig	Major	Full	2015/08/03	7092_1#91	SC	GCA_001226485.1	identical	ftp://ftp.ncbi.nlm.nih.gov/genomes/all/GCF/001/226/485/GCF_001226485.1_7092_1_91
GCF_001226545.1	PRJNA224116	SAMEA1010374	CUSH00000000.1	na	197	197	Campylobacter jejuni	strain=OXC6536		latest	Contig	Major	Full	2015/08/03	7092_1#89	SC	GCA_001226545.1	identical	ftp://ftp.ncbi.nlm.nih.gov/genomes/all/GCF/001/226/545/GCF_001226545.1_7092_1_89
GCF_001226665.1	PRJNA224116	SAMEA1010432	CUOR00000000.1	na	197	197	Campylobacter jejuni	strain=OXC6355		latest	Contig	Major	Full	2015/08/03	7065_7#9	SC	GCA_001226665.1	identical	ftp://ftp.ncbi.nlm.nih.gov/genomes/all/GCF/001/226/665/GCF_001226665.1_7065_7_9
GCF_001226745.1	PRJNA224116	SAMEA1010502	CUKO00000000.1	na	197	197	Campylobacter jejuni	strain=OXC6257		latest	Contig	Major	Full	2015/08/03	7038_3#8	SC	GCA_001226745.1	identical	ftp://ftp.ncbi.nlm.nih.gov/genomes/all/GCF/001/226/745/GCF_001226745.1_7038_3_8
GCF_001226825.1	PRJNA224116	SAMEA1010498	CUOX00000000.1	na	197	197	Campylobacter jejuni	strain=OXC6446		latest	Contig	Major	Full	2015/08/03	7065_7#96	SC	GCA_001226825.1	identical	ftp://ftp.ncbi.nlm.nih.gov/genomes/all/GCF/001/226/825/GCF_001226825.1_7065_7_96
GCF_001226845.1	PRJNA224116	SAMEA1401608	CUTW00000000.1	na	197	197	Campylobacter jejuni	strain=OXC6582		latest	Contig	Major	Full	2015/08/03	7213_3#39	SC	GCA_001226845.1	identical	ftp://ftp.ncbi.nlm.nih.gov/genomes/all/GCF/001/226/845/GCF_001226845.1_7213_3_39
GCF_001226945.1	PRJNA224116	SAMEA1401672	CUTO00000000.1	na	197	197	Campylobacter jejuni	strain=OXC6574		latest	Scaffold	Major	Full	2015/08/03	7213_3#31	SC	GCA_001226945.1	identical	ftp://ftp.ncbi.nlm.nih.gov/genomes/all/GCF/001/226/945/GCF_001226945.1_7213_3_31
GCF_001227065.1	PRJNA224116	SAMEA1401650	CUTN00000000.1	na	197	197	Campylobacter jejuni	strain=OXC6573		latest	Contig	Major	Full	2015/08/03	7213_3#30	SC	GCA_001227065.1	identical	ftp://ftp.ncbi.nlm.nih.gov/genomes/all/GCF/001/227/065/GCF_001227065.1_7213_3_30
GCF_001227125.1	PRJNA224116	SAMEA1010443	CULB00000000.1	na	197	197	Campylobacter jejuni	strain=OXC6341		latest	Contig	Major	Full	2015/08/03	7038_3#91	SC	GCA_001227125.1	identical	ftp://ftp.ncbi.nlm.nih.gov/genomes/all/GCF/001/227/125/GCF_001227125.1_7038_3_91
GCF_001227265.1	PRJNA224116	SAMEA1010410	CUPW00000000.1	na	197	197	Campylobacter jejuni	strain=OXC6478		latest	Contig	Major	Full	2015/08/03	7092_1#31	SC	GCA_001227265.1	identical	ftp://ftp.ncbi.nlm.nih.gov/genomes/all/GCF/001/227/265/GCF_001227265.1_7092_1_31
GCF_001227285.1	PRJNA224116	SAMEA1400870	CUVL00000000.1	na	197	197	Campylobacter jejuni	strain=OXC6625		latest	Contig	Major	Full	2015/08/03	7213_3#80	SC	GCA_001227285.1	identical	ftp://ftp.ncbi.nlm.nih.gov/genomes/all/GCF/001/227/285/GCF_001227285.1_7213_3_80
GCF_001227305.1	PRJNA224116	SAMEA1010519	CUKR00000000.1	na	197	197	Campylobacter jejuni	strain=OXC6332		latest	Contig	Major	Full	2015/08/03	7038_3#82	SC	GCA_001227305.1	identical	ftp://ftp.ncbi.nlm.nih.gov/genomes/all/GCF/001/227/305/GCF_001227305.1_7038_3_82
GCF_001227345.1	PRJNA224116	SAMEA1010542	CUMS00000000.1	na	197	197	Campylobacter jejuni	strain=OXC6389		latest	Contig	Major	Full	2015/08/03	7065_7#43	SC	GCA_001227345.1	identical	ftp://ftp.ncbi.nlm.nih.gov/genomes/all/GCF/001/227/345/GCF_001227345.1_7065_7_43
GCF_001227405.1	PRJNA224116	SAMEA1010584	CURM00000000.1	na	197	197	Campylobacter jejuni	strain=OXC6516		latest	Contig	Major	Full	2015/08/03	7092_1#69	SC	GCA_001227405.1	identical	ftp://ftp.ncbi.nlm.nih.gov/genomes/all/GCF/001/227/405/GCF_001227405.1_7092_1_69
GCF_001227425.1	PRJNA224116	SAMEA1401767	CTRS00000000.1	na	197	197	Campylobacter jejuni	strain=OXC6586		latest	Scaffold	Major	Full	2015/08/03	7213_3#43	SC	GCA_001227425.1	identical	ftp://ftp.ncbi.nlm.nih.gov/genomes/all/GCF/001/227/425/GCF_001227425.1_7213_3_43
GCF_001227465.1	PRJNA224116	SAMEA1010454	CUJM00000000.1	na	197	197	Campylobacter jejuni	strain=OXC6304		latest	Contig	Major	Full	2015/08/03	7038_3#54	SC	GCA_001227465.1	identical	ftp://ftp.ncbi.nlm.nih.gov/genomes/all/GCF/001/227/465/GCF_001227465.1_7038_3_54
GCF_001227485.1	PRJNA224116	SAMEA1010331	CUQC00000000.1	na	197	197	Campylobacter jejuni	strain=OXC6484		latest	Contig	Major	Full	2015/08/03	7092_1#37	SC	GCA_001227485.1	identical	ftp://ftp.ncbi.nlm.nih.gov/genomes/all/GCF/001/227/485/GCF_001227485.1_7092_1_37
GCF_001227525.1	PRJNA224116	SAMEA1010352	CUOG00000000.1	na	197	197	Campylobacter jejuni	strain=OXC6354		latest	Contig	Major	Full	2015/08/03	7065_7#8	SC	GCA_001227525.1	identical	ftp://ftp.ncbi.nlm.nih.gov/genomes/all/GCF/001/227/525/GCF_001227525.1_7065_7_8
GCF_001227605.1	PRJNA224116	SAMEA1401184	CUUW00000000.1	na	197	197	Campylobacter jejuni	strain=OXC6611		latest	Contig	Major	Full	2015/08/03	7213_3#67	SC	GCA_001227605.1	identical	ftp://ftp.ncbi.nlm.nih.gov/genomes/all/GCF/001/227/605/GCF_001227605.1_7213_3_67
GCF_001227665.1	PRJNA224116	SAMEA1010659	CUJJ00000000.1	na	197	197	Campylobacter jejuni	strain=OXC6301		latest	Contig	Major	Full	2015/08/03	7038_3#51	SC	GCA_001227665.1	identical	ftp://ftp.ncbi.nlm.nih.gov/genomes/all/GCF/001/227/665/GCF_001227665.1_7038_3_51
GCF_001227765.1	PRJNA224116	SAMEA1010580	CUPE00000000.1	na	197	197	Campylobacter jejuni	strain=OXC6462		latest	Contig	Major	Full	2015/08/03	7092_1#15	SC	GCA_001227765.1	identical	ftp://ftp.ncbi.nlm.nih.gov/genomes/all/GCF/001/227/765/GCF_001227765.1_7092_1_15
GCF_001227785.1	PRJNA224116	SAMEA1010309	CUMI00000000.1	na	197	197	Campylobacter jejuni	strain=OXC6379		latest	Contig	Major	Full	2015/08/03	7065_7#33	SC	GCA_001227785.1	identical	ftp://ftp.ncbi.nlm.nih.gov/genomes/all/GCF/001/227/785/GCF_001227785.1_7065_7_33
GCF_001227805.1	PRJNA224116	SAMEA1010488	CURN00000000.1	na	197	197	Campylobacter jejuni	strain=OXC6454		latest	Scaffold	Major	Full	2015/08/03	7092_1#7	SC	GCA_001227805.1	identical	ftp://ftp.ncbi.nlm.nih.gov/genomes/all/GCF/001/227/805/GCF_001227805.1_7092_1_7
GCF_001227845.1	PRJNA224116	SAMEA1010259	CUNI00000000.1	na	197	197	Campylobacter jejuni	strain=OXC6406		latest	Contig	Major	Full	2015/08/03	7065_7#58	SC	GCA_001227845.1	identical	ftp://ftp.ncbi.nlm.nih.gov/genomes/all/GCF/001/227/845/GCF_001227845.1_7065_7_58
GCF_001228005.1	PRJNA224116	SAMEA1010672	CUPI00000000.1	na	197	197	Campylobacter jejuni	strain=OXC6448		latest	Contig	Major	Full	2015/08/03	7092_1#2	SC	GCA_001228005.1	identical	ftp://ftp.ncbi.nlm.nih.gov/genomes/all/GCF/001/228/005/GCF_001228005.1_7092_1_2
GCF_001228125.1	PRJNA224116	SAMEA1010364	CUNV00000000.1	na	197	197	Campylobacter jejuni	strain=OXC6353		latest	Scaffold	Major	Full	2015/08/03	7065_7#7	SC	GCA_001228125.1	identical	ftp://ftp.ncbi.nlm.nih.gov/genomes/all/GCF/001/228/125/GCF_001228125.1_7065_7_7
GCF_001228165.1	PRJNA224116	SAMEA1401016	CUUC00000000.1	na	197	197	Campylobacter jejuni	strain=OXC6590		latest	Contig	Major	Full	2015/08/03	7213_3#47	SC	GCA_001228165.1	identical	ftp://ftp.ncbi.nlm.nih.gov/genomes/all/GCF/001/228/165/GCF_001228165.1_7213_3_47
GCF_001228225.1	PRJNA224116	SAMEA1010327	CUPM00000000.1	na	197	197	Campylobacter jejuni	strain=OXC6469		latest	Contig	Major	Full	2015/08/03	7092_1#22	SC	GCA_001228225.1	identical	ftp://ftp.ncbi.nlm.nih.gov/genomes/all/GCF/001/228/225/GCF_001228225.1_7092_1_22
GCF_001228245.1	PRJNA224116	SAMEA1010383	CURS00000000.1	na	197	197	Campylobacter jejuni	strain=OXC6522		latest	Contig	Major	Full	2015/08/03	7092_1#75	SC	GCA_001228245.1	identical	ftp://ftp.ncbi.nlm.nih.gov/genomes/all/GCF/001/228/245/GCF_001228245.1_7092_1_75
GCF_001228305.1	PRJNA224116	SAMEA1010504	CUKD00000000.1	na	197	197	Campylobacter jejuni	strain=OXC6256		latest	Scaffold	Major	Full	2015/08/03	7038_3#7	SC	GCA_001228305.1	identical	ftp://ftp.ncbi.nlm.nih.gov/genomes/all/GCF/001/228/305/GCF_001228305.1_7038_3_7
GCF_001228425.1	PRJNA224116	SAMEA1400875	CUVI00000000.1	na	197	197	Campylobacter jejuni	strain=OXC6623		latest	Contig	Major	Full	2015/08/03	7213_3#78	SC	GCA_001228425.1	identical	ftp://ftp.ncbi.nlm.nih.gov/genomes/all/GCF/001/228/425/GCF_001228425.1_7213_3_78
GCF_001228445.1	PRJNA224116	SAMEA1010566	CUPF00000000.1	na	197	197	Campylobacter jejuni	strain=OXC6463		latest	Contig	Major	Full	2015/08/03	7092_1#16	SC	GCA_001228445.1	identical	ftp://ftp.ncbi.nlm.nih.gov/genomes/all/GCF/001/228/445/GCF_001228445.1_7092_1_16
GCF_001228485.1	PRJNA224116	SAMEA1010247	CUKI00000000.1	na	197	197	Campylobacter jejuni	strain=OXC6325		latest	Scaffold	Major	Full	2015/08/03	7038_3#75	SC	GCA_001228485.1	identical	ftp://ftp.ncbi.nlm.nih.gov/genomes/all/GCF/001/228/485/GCF_001228485.1_7038_3_75
GCF_001228525.1	PRJNA224116	SAMEA1010289	CUKL00000000.1	na	197	197	Campylobacter jejuni	strain=OXC6326		latest	Contig	Major	Full	2015/08/03	7038_3#76	SC	GCA_001228525.1	identical	ftp://ftp.ncbi.nlm.nih.gov/genomes/all/GCF/001/228/525/GCF_001228525.1_7038_3_76
GCF_001228545.1	PRJNA224116	SAMEA1010655	CURB00000000.1	na	197	197	Campylobacter jejuni	strain=OXC6506		latest	Contig	Major	Full	2015/08/03	7092_1#59	SC	GCA_001228545.1	identical	ftp://ftp.ncbi.nlm.nih.gov/genomes/all/GCF/001/228/545/GCF_001228545.1_7092_1_59
GCF_001228565.1	PRJNA224116	SAMEA1401545	CTRT00000000.1	na	197	197	Campylobacter jejuni	strain=OXC6636		latest	Contig	Major	Full	2015/08/03	7213_3#91	SC	GCA_001228565.1	identical	ftp://ftp.ncbi.nlm.nih.gov/genomes/all/GCF/001/228/565/GCF_001228565.1_7213_3_91
GCF_001228585.1	PRJNA224116	SAMEA1010386	CUSF00000000.1	na	197	197	Campylobacter jejuni	strain=OXC6535		latest	Contig	Major	Full	2015/08/03	7092_1#88	SC	GCA_001228585.1	identical	ftp://ftp.ncbi.nlm.nih.gov/genomes/all/GCF/001/228/585/GCF_001228585.1_7092_1_88
GCF_001228605.1	PRJNA224116	SAMEA1010597	CUNY00000000.1	na	197	197	Campylobacter jejuni	strain=OXC6420		latest	Scaffold	Major	Full	2015/08/03	7065_7#72	SC	GCA_001228605.1	identical	ftp://ftp.ncbi.nlm.nih.gov/genomes/all/GCF/001/228/605/GCF_001228605.1_7065_7_72
GCF_001228625.1	PRJNA224116	SAMEA1401495	CUTS00000000.1	na	197	197	Campylobacter jejuni	strain=OXC6578		latest	Contig	Major	Full	2015/08/03	7213_3#35	SC	GCA_001228625.1	identical	ftp://ftp.ncbi.nlm.nih.gov/genomes/all/GCF/001/228/625/GCF_001228625.1_7213_3_35
GCF_001228665.1	PRJNA224116	SAMEA1010472	CUML00000000.1	na	197	197	Campylobacter jejuni	strain=OXC6383		latest	Contig	Major	Full	2015/08/03	7065_7#37	SC	GCA_001228665.1	identical	ftp://ftp.ncbi.nlm.nih.gov/genomes/all/GCF/001/228/665/GCF_001228665.1_7065_7_37
GCF_001228745.1	PRJNA224116	SAMEA1010305	CUNO00000000.1	na	197	197	Campylobacter jejuni	strain=OXC6411		latest	Contig	Major	Full	2015/08/03	7065_7#63	SC	GCA_001228745.1	identical	ftp://ftp.ncbi.nlm.nih.gov/genomes/all/GCF/001/228/745/GCF_001228745.1_7065_7_63
GCF_001228805.1	PRJNA224116	SAMEA1401648	CUTL00000000.1	na	197	197	Campylobacter jejuni	strain=OXC6572		latest	Contig	Major	Full	2015/08/03	7213_3#29	SC	GCA_001228805.1	identical	ftp://ftp.ncbi.nlm.nih.gov/genomes/all/GCF/001/228/805/GCF_001228805.1_7213_3_29
GCF_001228825.1	PRJNA224116	SAMEA1010544	CURW00000000.1	na	197	197	Campylobacter jejuni	strain=OXC6526		latest	Contig	Major	Full	2015/08/03	7092_1#79	SC	GCA_001228825.1	identical	ftp://ftp.ncbi.nlm.nih.gov/genomes/all/GCF/001/228/825/GCF_001228825.1_7092_1_79
GCF_001228865.1	PRJNA224116	SAMEA1010530	CUOJ00000000.1	na	197	197	Campylobacter jejuni	strain=OXC6432		latest	Contig	Major	Full	2015/08/03	7065_7#84	SC	GCA_001228865.1	identical	ftp://ftp.ncbi.nlm.nih.gov/genomes/all/GCF/001/228/865/GCF_001228865.1_7065_7_84
GCF_001228945.1	PRJNA224116	SAMEA1010453	CUMM00000000.1	na	197	197	Campylobacter jejuni	strain=OXC6384		latest	Contig	Major	Full	2015/08/03	7065_7#38	SC	GCA_001228945.1	identical	ftp://ftp.ncbi.nlm.nih.gov/genomes/all/GCF/001/228/945/GCF_001228945.1_7065_7_38
GCF_001229025.1	PRJNA224116	SAMEA1010303	CUIH00000000.1	na	197	197	Campylobacter jejuni	strain=OXC6275		latest	Contig	Major	Full	2015/08/03	7038_3#26	SC	GCA_001229025.1	identical	ftp://ftp.ncbi.nlm.nih.gov/genomes/all/GCF/001/229/025/GCF_001229025.1_7038_3_26
GCF_001229065.1	PRJNA224116	SAMEA1010245	CUQL00000000.1	na	197	197	Campylobacter jejuni	strain=OXC6492		latest	Contig	Major	Full	2015/08/03	7092_1#45	SC	GCA_001229065.1	identical	ftp://ftp.ncbi.nlm.nih.gov/genomes/all/GCF/001/229/065/GCF_001229065.1_7092_1_45
GCF_001229085.1	PRJNA224116	SAMEA1010337	CULM00000000.1	na	197	197	Campylobacter jejuni	strain=OXC6360		latest	Contig	Major	Full	2015/08/03	7065_7#14	SC	GCA_001229085.1	identical	ftp://ftp.ncbi.nlm.nih.gov/genomes/all/GCF/001/229/085/GCF_001229085.1_7065_7_14
GCF_001229145.1	PRJNA224116	SAMEA1401325	CUVD00000000.1	na	197	197	Campylobacter jejuni	strain=OXC6618		latest	Contig	Major	Full	2015/08/03	7213_3#73	SC	GCA_001229145.1	identical	ftp://ftp.ncbi.nlm.nih.gov/genomes/all/GCF/001/229/145/GCF_001229145.1_7213_3_73
GCF_001229225.1	PRJNA224116	SAMEA1010264	CUKH00000000.1	na	197	197	Campylobacter jejuni	strain=OXC6324		latest	Scaffold	Major	Full	2015/08/03	7038_3#74	SC	GCA_001229225.1	identical	ftp://ftp.ncbi.nlm.nih.gov/genomes/all/GCF/001/229/225/GCF_001229225.1_7038_3_74
GCF_001229245.1	PRJNA224116	SAMEA1401353	CUVC00000000.1	na	197	197	Campylobacter jejuni	strain=OXC6615		latest	Contig	Major	Full	2015/08/03	7213_3#71	SC	GCA_001229245.1	identical	ftp://ftp.ncbi.nlm.nih.gov/genomes/all/GCF/001/229/245/GCF_001229245.1_7213_3_71
GCF_001229325.1	PRJNA224116	SAMEA1010260	CUNH00000000.1	na	197	197	Campylobacter jejuni	strain=OXC6405		latest	Contig	Major	Full	2015/08/03	7065_7#57	SC	GCA_001229325.1	identical	ftp://ftp.ncbi.nlm.nih.gov/genomes/all/GCF/001/229/325/GCF_001229325.1_7065_7_57
GCF_001229365.1	PRJNA224116	SAMEA1010446	CUQJ00000000.1	na	197	197	Campylobacter jejuni	strain=OXC6490		latest	Contig	Major	Full	2015/08/03	7092_1#43	SC	GCA_001229365.1	identical	ftp://ftp.ncbi.nlm.nih.gov/genomes/all/GCF/001/229/365/GCF_001229365.1_7092_1_43
GCF_001229445.1	PRJNA224116	SAMEA1010269	CUPP00000000.1	na	197	197	Campylobacter jejuni	strain=OXC6473		latest	Contig	Major	Full	2015/08/03	7092_1#26	SC	GCA_001229445.1	identical	ftp://ftp.ncbi.nlm.nih.gov/genomes/all/GCF/001/229/445/GCF_001229445.1_7092_1_26
GCF_001229465.1	PRJNA224116	SAMEA1010415	CULU00000000.1	na	197	197	Campylobacter jejuni	strain=OXC6367		latest	Scaffold	Major	Full	2015/08/03	7065_7#21	SC	GCA_001229465.1	identical	ftp://ftp.ncbi.nlm.nih.gov/genomes/all/GCF/001/229/465/GCF_001229465.1_7065_7_21
GCF_001229485.1	PRJNA224116	SAMEA1010333	CULO00000000.1	na	197	197	Campylobacter jejuni	strain=OXC6362		latest	Contig	Major	Full	2015/08/03	7065_7#16	SC	GCA_001229485.1	identical	ftp://ftp.ncbi.nlm.nih.gov/genomes/all/GCF/001/229/485/GCF_001229485.1_7065_7_16
GCF_001229505.1	PRJNA224116	SAMEA1401112	CUSV00000000.1	na	197	197	Campylobacter jejuni	strain=OXC6558		latest	Contig	Major	Full	2015/08/03	7213_3#15	SC	GCA_001229505.1	identical	ftp://ftp.ncbi.nlm.nih.gov/genomes/all/GCF/001/229/505/GCF_001229505.1_7213_3_15
GCF_001229545.1	PRJNA224116	SAMEA1010642	CUKA00000000.1	na	197	197	Campylobacter jejuni	strain=OXC6315		latest	Contig	Major	Full	2015/08/03	7038_3#65	SC	GCA_001229545.1	identical	ftp://ftp.ncbi.nlm.nih.gov/genomes/all/GCF/001/229/545/GCF_001229545.1_7038_3_65
GCF_001229645.1	PRJNA224116	SAMEA1010676	CUPU00000000.1	na	197	197	Campylobacter jejuni	strain=OXC6449		latest	Contig	Major	Full	2015/08/03	7092_1#3	SC	GCA_001229645.1	identical	ftp://ftp.ncbi.nlm.nih.gov/genomes/all/GCF/001/229/645/GCF_001229645.1_7092_1_3
GCF_001229665.1	PRJNA224116	SAMEA1010646	CUNA00000000.1	na	197	197	Campylobacter jejuni	strain=OXC6397		latest	Contig	Major	Full	2015/08/03	7065_7#51	SC	GCA_001229665.1	identical	ftp://ftp.ncbi.nlm.nih.gov/genomes/all/GCF/001/229/665/GCF_001229665.1_7065_7_51
GCF_001229685.1	PRJNA224116	SAMEA1010664	CUNS00000000.1	na	197	197	Campylobacter jejuni	strain=OXC6415		latest	Contig	Major	Full	2015/08/03	7065_7#67	SC	GCA_001229685.1	identical	ftp://ftp.ncbi.nlm.nih.gov/genomes/all/GCF/001/229/685/GCF_001229685.1_7065_7_67
GCF_001229825.1	PRJNA224116	SAMEA1010677	CUIO00000000.1	na	197	197	Campylobacter jejuni	strain=OXC6281		latest	Contig	Major	Full	2015/08/03	7038_3#31	SC	GCA_001229825.1	identical	ftp://ftp.ncbi.nlm.nih.gov/genomes/all/GCF/001/229/825/GCF_001229825.1_7038_3_31
GCF_001229945.1	PRJNA224116	SAMEA1010599	CURK00000000.1	na	197	197	Campylobacter jejuni	strain=OXC6515		latest	Contig	Major	Full	2015/08/03	7092_1#68	SC	GCA_001229945.1	identical	ftp://ftp.ncbi.nlm.nih.gov/genomes/all/GCF/001/229/945/GCF_001229945.1_7092_1_68
GCF_001229985.1	PRJNA224116	SAMEA1010358	CUPY00000000.1	na	197	197	Campylobacter jejuni	strain=OXC6481		latest	Contig	Major	Full	2015/08/03	7092_1#34	SC	GCA_001229985.1	identical	ftp://ftp.ncbi.nlm.nih.gov/genomes/all/GCF/001/229/985/GCF_001229985.1_7092_1_34
GCF_001230045.1	PRJNA224116	SAMEA1401515	CUUS00000000.1	na	197	197	Campylobacter jejuni	strain=OXC6608		latest	Contig	Major	Full	2015/08/03	7213_3#64	SC	GCA_001230045.1	identical	ftp://ftp.ncbi.nlm.nih.gov/genomes/all/GCF/001/230/045/GCF_001230045.1_7213_3_64
GCF_001230085.1	PRJNA224116	SAMEA1010250	CUIB00000000.1	na	197	197	Campylobacter jejuni	strain=OXC6270		latest	Scaffold	Major	Full	2015/08/03	7038_3#21	SC	GCA_001230085.1	identical	ftp://ftp.ncbi.nlm.nih.gov/genomes/all/GCF/001/230/085/GCF_001230085.1_7038_3_21
GCF_001230125.1	PRJNA224116	SAMEA1010273	CUOI00000000.1	na	197	197	Campylobacter jejuni	strain=OXC6429		latest	Contig	Major	Full	2015/08/03	7065_7#81	SC	GCA_001230125.1	identical	ftp://ftp.ncbi.nlm.nih.gov/genomes/all/GCF/001/230/125/GCF_001230125.1_7065_7_81
GCF_001230165.1	PRJNA224116	SAMEA1400850	CUVH00000000.1	na	197	197	Campylobacter jejuni	strain=OXC6621		latest	Contig	Major	Full	2015/08/03	7213_3#76	SC	GCA_001230165.1	identical	ftp://ftp.ncbi.nlm.nih.gov/genomes/all/GCF/001/230/165/GCF_001230165.1_7213_3_76
GCF_001230205.1	PRJNA224116	SAMEA1010550	CUMU00000000.1	na	197	197	Campylobacter jejuni	strain=OXC6394		latest	Contig	Major	Full	2015/08/03	7065_7#48	SC	GCA_001230205.1	identical	ftp://ftp.ncbi.nlm.nih.gov/genomes/all/GCF/001/230/205/GCF_001230205.1_7065_7_48
GCF_001230245.1	PRJNA224116	SAMEA1010401	CULL00000000.1	na	197	197	Campylobacter jejuni	strain=OXC6359		latest	Contig	Major	Full	2015/08/03	7065_7#13	SC	GCA_001230245.1	identical	ftp://ftp.ncbi.nlm.nih.gov/genomes/all/GCF/001/230/245/GCF_001230245.1_7065_7_13
GCF_001230285.1	PRJNA224116	SAMEA1010397	CUSG00000000.1	na	197	197	Campylobacter jejuni	strain=OXC6534		latest	Contig	Major	Full	2015/08/03	7092_1#87	SC	GCA_001230285.1	identical	ftp://ftp.ncbi.nlm.nih.gov/genomes/all/GCF/001/230/285/GCF_001230285.1_7092_1_87
GCF_001230345.1	PRJNA224116	SAMEA1010636	CUPJ00000000.1	na	197	197	Campylobacter jejuni	strain=OXC6466		latest	Scaffold	Major	Full	2015/08/03	7092_1#19	SC	GCA_001230345.1	identical	ftp://ftp.ncbi.nlm.nih.gov/genomes/all/GCF/001/230/345/GCF_001230345.1_7092_1_19
GCF_001230365.1	PRJNA224116	SAMEA1010474	CUSI00000000.1	na	197	197	Campylobacter jejuni	strain=OXC6456		latest	Contig	Major	Full	2015/08/03	7092_1#9	SC	GCA_001230365.1	identical	ftp://ftp.ncbi.nlm.nih.gov/genomes/all/GCF/001/230/365/GCF_001230365.1_7092_1_9
GCF_001230405.1	PRJNA224116	SAMEA1010680	CUJW00000000.1	na	197	197	Campylobacter jejuni	strain=OXC6313		latest	Contig	Major	Full	2015/08/03	7038_3#63	SC	GCA_001230405.1	identical	ftp://ftp.ncbi.nlm.nih.gov/genomes/all/GCF/001/230/405/GCF_001230405.1_7038_3_63
GCF_001230525.1	PRJNA224116	SAMEA1010418	CUSE00000000.1	na	197	197	Campylobacter jejuni	strain=OXC6533		latest	Contig	Major	Full	2015/08/03	7092_1#86	SC	GCA_001230525.1	identical	ftp://ftp.ncbi.nlm.nih.gov/genomes/all/GCF/001/230/525/GCF_001230525.1_7092_1_86
GCF_001230545.1	PRJNA224116	SAMEA1010619	CUQW00000000.1	na	197	197	Campylobacter jejuni	strain=OXC6502		latest	Contig	Major	Full	2015/08/03	7092_1#55	SC	GCA_001230545.1	identical	ftp://ftp.ncbi.nlm.nih.gov/genomes/all/GCF/001/230/545/GCF_001230545.1_7092_1_55
GCF_001230565.1	PRJNA224116	SAMEA1010666	CUJL00000000.1	na	197	197	Campylobacter jejuni	strain=OXC6303		latest	Contig	Major	Full	2015/08/03	7038_3#53	SC	GCA_001230565.1	identical	ftp://ftp.ncbi.nlm.nih.gov/genomes/all/GCF/001/230/565/GCF_001230565.1_7038_3_53
GCF_001230585.1	PRJNA224116	SAMEA1010465	CULH00000000.1	na	197	197	Campylobacter jejuni	strain=OXC6347		latest	Contig	Major	Full	2015/08/03	7065_7#1	SC	GCA_001230585.1	identical	ftp://ftp.ncbi.nlm.nih.gov/genomes/all/GCF/001/230/585/GCF_001230585.1_7065_7_1
GCF_001230605.1	PRJNA224116	SAMEA1010540	CURH00000000.1	na	197	197	Campylobacter jejuni	strain=OXC6512		latest	Contig	Major	Full	2015/08/03	7092_1#65	SC	GCA_001230605.1	identical	ftp://ftp.ncbi.nlm.nih.gov/genomes/all/GCF/001/230/605/GCF_001230605.1_7092_1_65
GCF_001230685.1	PRJNA224116	SAMEA1010606	CUSL00000000.1	na	197	197	Campylobacter jejuni	strain=OXC6539		latest	Contig	Major	Full	2015/08/03	7092_1#92	SC	GCA_001230685.1	identical	ftp://ftp.ncbi.nlm.nih.gov/genomes/all/GCF/001/230/685/GCF_001230685.1_7092_1_92
GCF_001230705.1	PRJNA224116	SAMEA1400981	CUUP00000000.1	na	197	197	Campylobacter jejuni	strain=OXC6602		latest	Contig	Major	Full	2015/08/03	7213_3#59	SC	GCA_001230705.1	identical	ftp://ftp.ncbi.nlm.nih.gov/genomes/all/GCF/001/230/705/GCF_001230705.1_7213_3_59
GCF_001230725.1	PRJNA224116	SAMEA1010407	CUOT00000000.1	na	197	197	Campylobacter jejuni	strain=OXC6440		latest	Contig	Major	Full	2015/08/03	7065_7#91	SC	GCA_001230725.1	identical	ftp://ftp.ncbi.nlm.nih.gov/genomes/all/GCF/001/230/725/GCF_001230725.1_7065_7_91
GCF_001230865.1	PRJNA224116	SAMEA1010367	CUQB00000000.1	na	197	197	Campylobacter jejuni	strain=OXC6483		latest	Scaffold	Major	Full	2015/08/03	7092_1#36	SC	GCA_001230865.1	identical	ftp://ftp.ncbi.nlm.nih.gov/genomes/all/GCF/001/230/865/GCF_001230865.1_7092_1_36
GCF_001230905.1	PRJNA224116	SAMEA1010648	CUJF00000000.1	na	197	197	Campylobacter jejuni	strain=OXC6298		latest	Contig	Major	Full	2015/08/03	7038_3#48	SC	GCA_001230905.1	identical	ftp://ftp.ncbi.nlm.nih.gov/genomes/all/GCF/001/230/905/GCF_001230905.1_7038_3_48
GCF_001230945.1	PRJNA224116	SAMEA1401313	CUVY00000000.1	na	197	197	Campylobacter jejuni	strain=OXC6638		latest	Contig	Major	Full	2015/08/03	7213_3#93	SC	GCA_001230945.1	identical	ftp://ftp.ncbi.nlm.nih.gov/genomes/all/GCF/001/230/945/GCF_001230945.1_7213_3_93
GCF_001231005.1	PRJNA224116	SAMEA1401735	CUUA00000000.1	na	197	197	Campylobacter jejuni	strain=OXC6585		latest	Contig	Major	Full	2015/08/03	7213_3#42	SC	GCA_001231005.1	identical	ftp://ftp.ncbi.nlm.nih.gov/genomes/all/GCF/001/231/005/GCF_001231005.1_7213_3_42
GCF_001231045.1	PRJNA224116	SAMEA1401558	CUVU00000000.1	na	197	197	Campylobacter jejuni	strain=OXC6634		latest	Contig	Major	Full	2015/08/03	7213_3#89	SC	GCA_001231045.1	identical	ftp://ftp.ncbi.nlm.nih.gov/genomes/all/GCF/001/231/045/GCF_001231045.1_7213_3_89
GCF_001231085.1	PRJNA224116	SAMEA1010438	CUOA00000000.1	na	197	197	Campylobacter jejuni	strain=OXC6422		latest	Contig	Major	Full	2015/08/03	7065_7#74	SC	GCA_001231085.1	identical	ftp://ftp.ncbi.nlm.nih.gov/genomes/all/GCF/001/231/085/GCF_001231085.1_7065_7_74
GCF_001231105.1	PRJNA224116	SAMEA1010587	CUNX00000000.1	na	197	197	Campylobacter jejuni	strain=OXC6419		latest	Contig	Major	Full	2015/08/03	7065_7#71	SC	GCA_001231105.1	identical	ftp://ftp.ncbi.nlm.nih.gov/genomes/all/GCF/001/231/105/GCF_001231105.1_7065_7_71
GCF_001231165.1	PRJNA224116	SAMEA1010290	CUPS00000000.1	na	197	197	Campylobacter jejuni	strain=OXC6475		latest	Contig	Major	Full	2015/08/03	7092_1#28	SC	GCA_001231165.1	identical	ftp://ftp.ncbi.nlm.nih.gov/genomes/all/GCF/001/231/165/GCF_001231165.1_7092_1_28
GCF_001231185.1	PRJNA224116	SAMEA1010248	CUOM00000000.1	na	197	197	Campylobacter jejuni	strain=OXC6431		latest	Contig	Major	Full	2015/08/03	7065_7#83	SC	GCA_001231185.1	identical	ftp://ftp.ncbi.nlm.nih.gov/genomes/all/GCF/001/231/185/GCF_001231185.1_7065_7_83
GCF_001231205.1	PRJNA224116	SAMEA1010569	CUMB00000000.1	na	197	197	Campylobacter jejuni	strain=OXC6374		latest	Contig	Major	Full	2015/08/03	7065_7#28	SC	GCA_001231205.1	identical	ftp://ftp.ncbi.nlm.nih.gov/genomes/all/GCF/001/231/205/GCF_001231205.1_7065_7_28
GCF_001231245.1	PRJNA224116	SAMEA1010377	CUOS00000000.1	na	197	197	Campylobacter jejuni	strain=OXC6438		latest	Contig	Major	Full	2015/08/03	7065_7#90	SC	GCA_001231245.1	identical	ftp://ftp.ncbi.nlm.nih.gov/genomes/all/GCF/001/231/245/GCF_001231245.1_7065_7_90
GCF_001231345.1	PRJNA224116	SAMEA1010600	CULX00000000.1	na	197	197	Campylobacter jejuni	strain=OXC6370		latest	Contig	Major	Full	2015/08/03	7065_7#24	SC	GCA_001231345.1	identical	ftp://ftp.ncbi.nlm.nih.gov/genomes/all/GCF/001/231/345/GCF_001231345.1_7065_7_24
GCF_001231385.1	PRJNA224116	SAMEA1010601	CUQU00000000.1	na	197	197	Campylobacter jejuni	strain=OXC6501		latest	Contig	Major	Full	2015/08/03	7092_1#54	SC	GCA_001231385.1	identical	ftp://ftp.ncbi.nlm.nih.gov/genomes/all/GCF/001/231/385/GCF_001231385.1_7092_1_54
GCF_001231405.1	PRJNA224116	SAMEA1010353	CUOP00000000.1	na	197	197	Campylobacter jejuni	strain=OXC6435		latest	Scaffold	Major	Full	2015/08/03	7065_7#87	SC	GCA_001231405.1	identical	ftp://ftp.ncbi.nlm.nih.gov/genomes/all/GCF/001/231/405/GCF_001231405.1_7065_7_87
GCF_001231425.1	PRJNA224116	SAMEA1010536	CUKU00000000.1	na	197	197	Campylobacter jejuni	strain=OXC6335		latest	Contig	Major	Full	2015/08/03	7038_3#85	SC	GCA_001231425.1	identical	ftp://ftp.ncbi.nlm.nih.gov/genomes/all/GCF/001/231/425/GCF_001231425.1_7038_3_85
GCF_001231505.1	PRJNA224116	SAMEA1010525	CULQ00000000.1	na	197	197	Campylobacter jejuni	strain=OXC6348		latest	Contig	Major	Full	2015/08/03	7065_7#2	SC	GCA_001231505.1	identical	ftp://ftp.ncbi.nlm.nih.gov/genomes/all/GCF/001/231/505/GCF_001231505.1_7065_7_2
GCF_001231585.1	PRJNA224116	SAMEA1010487	CUND00000000.1	na	197	197	Campylobacter jejuni	strain=OXC6401		latest	Contig	Major	Full	2015/08/03	7065_7#53	SC	GCA_001231585.1	identical	ftp://ftp.ncbi.nlm.nih.gov/genomes/all/GCF/001/231/585/GCF_001231585.1_7065_7_53
GCF_001231605.1	PRJNA224116	SAMEA1010459	CUMK00000000.1	na	197	197	Campylobacter jejuni	strain=OXC6382		latest	Contig	Major	Full	2015/08/03	7065_7#36	SC	GCA_001231605.1	identical	ftp://ftp.ncbi.nlm.nih.gov/genomes/all/GCF/001/231/605/GCF_001231605.1_7065_7_36
GCF_001231625.1	PRJNA224116	SAMEA1010650	CUJU00000000.1	na	197	197	Campylobacter jejuni	strain=OXC6311		latest	Contig	Major	Full	2015/08/03	7038_3#61	SC	GCA_001231625.1	identical	ftp://ftp.ncbi.nlm.nih.gov/genomes/all/GCF/001/231/625/GCF_001231625.1_7038_3_61
GCF_001231685.1	PRJNA224116	SAMEA1010662	CUQF00000000.1	na	197	197	Campylobacter jejuni	strain=OXC6450		latest	Contig	Major	Full	2015/08/03	7092_1#4	SC	GCA_001231685.1	identical	ftp://ftp.ncbi.nlm.nih.gov/genomes/all/GCF/001/231/685/GCF_001231685.1_7092_1_4
GCF_001231705.1	PRJNA224116	SAMEA1401413	CUVS00000000.1	na	197	197	Campylobacter jejuni	strain=OXC6632		latest	Contig	Major	Full	2015/08/03	7213_3#87	SC	GCA_001231705.1	identical	ftp://ftp.ncbi.nlm.nih.gov/genomes/all/GCF/001/231/705/GCF_001231705.1_7213_3_87
GCF_001231745.1	PRJNA224116	SAMEA1401461	CUSP00000000.1	na	197	197	Campylobacter jejuni	strain=OXC6553		latest	Contig	Major	Full	2015/08/03	7213_3#10	SC	GCA_001231745.1	identical	ftp://ftp.ncbi.nlm.nih.gov/genomes/all/GCF/001/231/745/GCF_001231745.1_7213_3_10
GCF_001231765.1	PRJNA224116	SAMEA1010315	CUPL00000000.1	na	197	197	Campylobacter jejuni	strain=OXC6468		latest	Contig	Major	Full	2015/08/03	7092_1#21	SC	GCA_001231765.1	identical	ftp://ftp.ncbi.nlm.nih.gov/genomes/all/GCF/001/231/765/GCF_001231765.1_7092_1_21
GCF_001231785.1	PRJNA224116	SAMEA1010635	CUIS00000000.1	na	197	197	Campylobacter jejuni	strain=OXC6284		latest	Contig	Major	Full	2015/08/03	7038_3#34	SC	GCA_001231785.1	identical	ftp://ftp.ncbi.nlm.nih.gov/genomes/all/GCF/001/231/785/GCF_001231785.1_7038_3_34
GCF_001231845.1	PRJNA224116	SAMEA1401617	CUTP00000000.1	na	197	197	Campylobacter jejuni	strain=OXC6575		latest	Contig	Major	Full	2015/08/03	7213_3#32	SC	GCA_001231845.1	identical	ftp://ftp.ncbi.nlm.nih.gov/genomes/all/GCF/001/231/845/GCF_001231845.1_7213_3_32
GCF_001231905.1	PRJNA224116	SAMEA1010671	CUPG00000000.1	na	197	197	Campylobacter jejuni	strain=OXC6464		latest	Contig	Major	Full	2015/08/03	7092_1#17	SC	GCA_001231905.1	identical	ftp://ftp.ncbi.nlm.nih.gov/genomes/all/GCF/001/231/905/GCF_001231905.1_7092_1_17
GCF_001231985.1	PRJNA224116	SAMEA1010506	CUKQ00000000.1	na	197	197	Campylobacter jejuni	strain=OXC6331		latest	Contig	Major	Full	2015/08/03	7038_3#81	SC	GCA_001231985.1	identical	ftp://ftp.ncbi.nlm.nih.gov/genomes/all/GCF/001/231/985/GCF_001231985.1_7038_3_81
GCF_001232125.1	PRJNA224116	SAMEA1010630	CUJG00000000.1	na	197	197	Campylobacter jejuni	strain=OXC6299		latest	Contig	Major	Full	2015/08/03	7038_3#49	SC	GCA_001232125.1	identical	ftp://ftp.ncbi.nlm.nih.gov/genomes/all/GCF/001/232/125/GCF_001232125.1_7038_3_49
GCF_001232145.1	PRJNA224116	SAMEA1401020	CUTG00000000.1	na	197	197	Campylobacter jejuni	strain=OXC6567		latest	Contig	Major	Full	2015/08/03	7213_3#24	SC	GCA_001232145.1	identical	ftp://ftp.ncbi.nlm.nih.gov/genomes/all/GCF/001/232/145/GCF_001232145.1_7213_3_24
GCF_001232165.1	PRJNA224116	SAMEA1400919	CUWB00000000.1	na	197	197	Campylobacter jejuni	strain=OXC6641		latest	Contig	Major	Full	2015/08/03	7213_3#96	SC	GCA_001232165.1	identical	ftp://ftp.ncbi.nlm.nih.gov/genomes/all/GCF/001/232/165/GCF_001232165.1_7213_3_96
GCF_001232205.1	PRJNA224116	SAMEA1401582	CUUQ00000000.1	na	197	197	Campylobacter jejuni	strain=OXC6549		latest	Contig	Major	Full	2015/08/03	7213_3#6	SC	GCA_001232205.1	identical	ftp://ftp.ncbi.nlm.nih.gov/genomes/all/GCF/001/232/205/GCF_001232205.1_7213_3_6
GCF_001232265.1	PRJNA224116	SAMEA1010574	CUJA00000000.1	na	197	197	Campylobacter jejuni	strain=OXC6293		latest	Contig	Major	Full	2015/08/03	7038_3#43	SC	GCA_001232265.1	identical	ftp://ftp.ncbi.nlm.nih.gov/genomes/all/GCF/001/232/265/GCF_001232265.1_7038_3_43
GCF_001232325.1	PRJNA224116	SAMEA1010255	CUOK00000000.1	na	197	197	Campylobacter jejuni	strain=OXC6430		latest	Scaffold	Major	Full	2015/08/03	7065_7#82	SC	GCA_001232325.1	identical	ftp://ftp.ncbi.nlm.nih.gov/genomes/all/GCF/001/232/325/GCF_001232325.1_7065_7_82
GCF_001232365.1	PRJNA224116	SAMEA1401134	CUSY00000000.1	na	197	197	Campylobacter jejuni	strain=OXC6560		latest	Contig	Major	Full	2015/08/03	7213_3#17	SC	GCA_001232365.1	identical	ftp://ftp.ncbi.nlm.nih.gov/genomes/all/GCF/001/232/365/GCF_001232365.1_7213_3_17
GCF_001232405.1	PRJNA224116	SAMEA1010387	CUHN00000000.1	na	197	197	Campylobacter jejuni	strain=OXC6250		latest	Contig	Major	Full	2015/08/03	7038_3#1	SC	GCA_001232405.1	identical	ftp://ftp.ncbi.nlm.nih.gov/genomes/all/GCF/001/232/405/GCF_001232405.1_7038_3_1
GCF_001232425.1	PRJNA224116	SAMEA1010323	CUNM00000000.1	na	197	197	Campylobacter jejuni	strain=OXC6409		latest	Contig	Major	Full	2015/08/03	7065_7#61	SC	GCA_001232425.1	identical	ftp://ftp.ncbi.nlm.nih.gov/genomes/all/GCF/001/232/425/GCF_001232425.1_7065_7_61
GCF_001232465.1	PRJNA224116	SAMEA1010380	CUNL00000000.1	na	197	197	Campylobacter jejuni	strain=OXC6352		latest	Contig	Major	Full	2015/08/03	7065_7#6	SC	GCA_001232465.1	identical	ftp://ftp.ncbi.nlm.nih.gov/genomes/all/GCF/001/232/465/GCF_001232465.1_7065_7_6
GCF_001232485.1	PRJNA224116	SAMEA1010422	CULC00000000.1	na	197	197	Campylobacter jejuni	strain=OXC6342		latest	Contig	Major	Full	2015/08/03	7038_3#92	SC	GCA_001232485.1	identical	ftp://ftp.ncbi.nlm.nih.gov/genomes/all/GCF/001/232/485/GCF_001232485.1_7038_3_92
GCF_001232545.1	PRJNA224116	SAMEA1010298	CUQN00000000.1	na	197	197	Campylobacter jejuni	strain=OXC6494		latest	Contig	Major	Full	2015/08/03	7092_1#47	SC	GCA_001232545.1	identical	ftp://ftp.ncbi.nlm.nih.gov/genomes/all/GCF/001/232/545/GCF_001232545.1_7092_1_47
GCF_001232565.1	PRJNA224116	SAMEA1401533	CUVV00000000.1	na	197	197	Campylobacter jejuni	strain=OXC6552		latest	Scaffold	Major	Full	2015/08/03	7213_3#9	SC	GCA_001232565.1	identical	ftp://ftp.ncbi.nlm.nih.gov/genomes/all/GCF/001/232/565/GCF_001232565.1_7213_3_9
GCF_001232585.1	PRJNA224116	SAMEA1010297	CUNF00000000.1	na	197	197	Campylobacter jejuni	strain=OXC6402		latest	Contig	Major	Full	2015/08/03	7065_7#54	SC	GCA_001232585.1	identical	ftp://ftp.ncbi.nlm.nih.gov/genomes/all/GCF/001/232/585/GCF_001232585.1_7065_7_54
GCF_001232665.1	PRJNA224116	SAMEA1401505	CUUZ00000000.1	na	197	197	Campylobacter jejuni	strain=OXC6550		latest	Scaffold	Major	Full	2015/08/03	7213_3#7	SC	GCA_001232665.1	identical	ftp://ftp.ncbi.nlm.nih.gov/genomes/all/GCF/001/232/665/GCF_001232665.1_7213_3_7
GCF_001232705.1	PRJNA224116	SAMEA1010286	CULR00000000.1	na	197	197	Campylobacter jejuni	strain=OXC6365		latest	Contig	Major	Full	2015/08/03	7065_7#19	SC	GCA_001232705.1	identical	ftp://ftp.ncbi.nlm.nih.gov/genomes/all/GCF/001/232/705/GCF_001232705.1_7065_7_19
GCF_001232725.1	PRJNA224116	SAMEA1010558	CUMA00000000.1	na	197	197	Campylobacter jejuni	strain=OXC6373		latest	Contig	Major	Full	2015/08/03	7065_7#27	SC	GCA_001232725.1	identical	ftp://ftp.ncbi.nlm.nih.gov/genomes/all/GCF/001/232/725/GCF_001232725.1_7065_7_27
GCF_001232745.1	PRJNA224116	SAMEA1010439	CUSB00000000.1	na	197	197	Campylobacter jejuni	strain=OXC6530		latest	Contig	Major	Full	2015/08/03	7092_1#83	SC	GCA_001232745.1	identical	ftp://ftp.ncbi.nlm.nih.gov/genomes/all/GCF/001/232/745/GCF_001232745.1_7092_1_83
GCF_001232825.1	PRJNA224116	SAMEA1401160	CUTC00000000.1	na	197	197	Campylobacter jejuni	strain=OXC6563		latest	Contig	Major	Full	2015/08/03	7213_3#20	SC	GCA_001232825.1	identical	ftp://ftp.ncbi.nlm.nih.gov/genomes/all/GCF/001/232/825/GCF_001232825.1_7213_3_20
GCF_001232885.1	PRJNA224116	SAMEA1010288	CUQM00000000.1	na	197	197	Campylobacter jejuni	strain=OXC6493		latest	Scaffold	Major	Full	2015/08/03	7092_1#46	SC	GCA_001232885.1	identical	ftp://ftp.ncbi.nlm.nih.gov/genomes/all/GCF/001/232/885/GCF_001232885.1_7092_1_46
GCF_001232905.1	PRJNA224116	SAMEA1010595	CUPD00000000.1	na	197	197	Campylobacter jejuni	strain=OXC6461		latest	Scaffold	Major	Full	2015/08/03	7092_1#14	SC	GCA_001232905.1	identical	ftp://ftp.ncbi.nlm.nih.gov/genomes/all/GCF/001/232/905/GCF_001232905.1_7092_1_14
GCF_001232925.1	PRJNA224116	SAMEA1010291	CUIC00000000.1	na	197	197	Campylobacter jejuni	strain=OXC6269		latest	Contig	Major	Full	2015/08/03	7038_3#20	SC	GCA_001232925.1	identical	ftp://ftp.ncbi.nlm.nih.gov/genomes/all/GCF/001/232/925/GCF_001232925.1_7038_3_20
GCF_001232945.1	PRJNA224116	SAMEA1010265	CUQK00000000.1	na	197	197	Campylobacter jejuni	strain=OXC6491		latest	Contig	Major	Full	2015/08/03	7092_1#44	SC	GCA_001232945.1	identical	ftp://ftp.ncbi.nlm.nih.gov/genomes/all/GCF/001/232/945/GCF_001232945.1_7092_1_44
GCF_001232965.1	PRJNA224116	SAMEA1400820	CUVP00000000.1	na	197	197	Campylobacter jejuni	strain=OXC6629		latest	Contig	Major	Full	2015/08/03	7213_3#84	SC	GCA_001232965.1	identical	ftp://ftp.ncbi.nlm.nih.gov/genomes/all/GCF/001/232/965/GCF_001232965.1_7213_3_84
GCF_001233005.1	PRJNA224116	SAMEA1010553	CUIM00000000.1	na	197	197	Campylobacter jejuni	strain=OXC6279		latest	Contig	Major	Full	2015/08/03	7038_3#30	SC	GCA_001233005.1	identical	ftp://ftp.ncbi.nlm.nih.gov/genomes/all/GCF/001/233/005/GCF_001233005.1_7038_3_30
GCF_001233025.1	PRJNA224116	SAMEA1400964	CUUR00000000.1	na	197	197	Campylobacter jejuni	strain=OXC6603		latest	Contig	Major	Full	2015/08/03	7213_3#60	SC	GCA_001233025.1	identical	ftp://ftp.ncbi.nlm.nih.gov/genomes/all/GCF/001/233/025/GCF_001233025.1_7213_3_60
GCF_001233065.1	PRJNA224116	SAMEA1010631	CUQX00000000.1	na	197	197	Campylobacter jejuni	strain=OXC6503		latest	Contig	Major	Full	2015/08/03	7092_1#56	SC	GCA_001233065.1	identical	ftp://ftp.ncbi.nlm.nih.gov/genomes/all/GCF/001/233/065/GCF_001233065.1_7092_1_56
GCF_001233085.1	PRJNA224116	SAMEA1010573	CUQV00000000.1	na	197	197	Campylobacter jejuni	strain=OXC6500		latest	Contig	Major	Full	2015/08/03	7092_1#53	SC	GCA_001233085.1	identical	ftp://ftp.ncbi.nlm.nih.gov/genomes/all/GCF/001/233/085/GCF_001233085.1_7092_1_53
GCF_001233105.1	PRJNA224116	SAMEA1401046	CUUF00000000.1	na	197	197	Campylobacter jejuni	strain=OXC6592		latest	Contig	Major	Full	2015/08/03	7213_3#49	SC	GCA_001233105.1	identical	ftp://ftp.ncbi.nlm.nih.gov/genomes/all/GCF/001/233/105/GCF_001233105.1_7213_3_49
GCF_001233185.1	PRJNA224116	SAMEA1010551	CUNP00000000.1	na	197	197	Campylobacter jejuni	strain=OXC6412		latest	Contig	Major	Full	2015/08/03	7065_7#64	SC	GCA_001233185.1	identical	ftp://ftp.ncbi.nlm.nih.gov/genomes/all/GCF/001/233/185/GCF_001233185.1_7065_7_64
GCF_001233225.1	PRJNA224116	SAMEA1010272	CURZ00000000.1	na	197	197	Campylobacter jejuni	strain=OXC6528		latest	Contig	Major	Full	2015/08/03	7092_1#81	SC	GCA_001233225.1	identical	ftp://ftp.ncbi.nlm.nih.gov/genomes/all/GCF/001/233/225/GCF_001233225.1_7092_1_81
GCF_001233245.1	PRJNA224116	SAMEA1010505	CUIY00000000.1	na	197	197	Campylobacter jejuni	strain=OXC6290		latest	Contig	Major	Full	2015/08/03	7038_3#40	SC	GCA_001233245.1	identical	ftp://ftp.ncbi.nlm.nih.gov/genomes/all/GCF/001/233/245/GCF_001233245.1_7038_3_40
GCF_001233285.1	PRJNA224116	SAMEA1010271	CUIE00000000.1	na	197	197	Campylobacter jejuni	strain=OXC6272		latest	Contig	Major	Full	2015/08/03	7038_3#23	SC	GCA_001233285.1	identical	ftp://ftp.ncbi.nlm.nih.gov/genomes/all/GCF/001/233/285/GCF_001233285.1_7038_3_23
GCF_001233305.1	PRJNA224116	SAMEA1010661	CUMJ00000000.1	na	197	197	Campylobacter jejuni	strain=OXC6381		latest	Contig	Major	Full	2015/08/03	7065_7#35	SC	GCA_001233305.1	identical	ftp://ftp.ncbi.nlm.nih.gov/genomes/all/GCF/001/233/305/GCF_001233305.1_7065_7_35
GCF_001233325.1	PRJNA224116	SAMEA1010639	CUNW00000000.1	na	197	197	Campylobacter jejuni	strain=OXC6418		latest	Contig	Major	Full	2015/08/03	7065_7#70	SC	GCA_001233325.1	identical	ftp://ftp.ncbi.nlm.nih.gov/genomes/all/GCF/001/233/325/GCF_001233325.1_7065_7_70
GCF_001233405.1	PRJNA224116	SAMEA1401257	CUTJ00000000.1	na	197	197	Campylobacter jejuni	strain=OXC6570		latest	Contig	Major	Full	2015/08/03	7213_3#27	SC	GCA_001233405.1	identical	ftp://ftp.ncbi.nlm.nih.gov/genomes/all/GCF/001/233/405/GCF_001233405.1_7213_3_27
GCF_001233465.1	PRJNA224116	SAMEA1401241	CUTK00000000.1	na	197	197	Campylobacter jejuni	strain=OXC6571		latest	Contig	Major	Full	2015/08/03	7213_3#28	SC	GCA_001233465.1	identical	ftp://ftp.ncbi.nlm.nih.gov/genomes/all/GCF/001/233/465/GCF_001233465.1_7213_3_28
GCF_001233545.1	PRJNA224116	SAMEA1401259	CUTI00000000.1	na	197	197	Campylobacter jejuni	strain=OXC6569		latest	Contig	Major	Full	2015/08/03	7213_3#26	SC	GCA_001233545.1	identical	ftp://ftp.ncbi.nlm.nih.gov/genomes/all/GCF/001/233/545/GCF_001233545.1_7213_3_26
GCF_001233585.1	PRJNA224116	SAMEA1010484	CUKP00000000.1	na	197	197	Campylobacter jejuni	strain=OXC6330		latest	Contig	Major	Full	2015/08/03	7038_3#80	SC	GCA_001233585.1	identical	ftp://ftp.ncbi.nlm.nih.gov/genomes/all/GCF/001/233/585/GCF_001233585.1_7038_3_80
GCF_001233625.1	PRJNA224116	SAMEA1010435	CUHV00000000.1	na	197	197	Campylobacter jejuni	strain=OXC6264		latest	Contig	Major	Full	2015/08/03	7038_3#15	SC	GCA_001233625.1	identical	ftp://ftp.ncbi.nlm.nih.gov/genomes/all/GCF/001/233/625/GCF_001233625.1_7038_3_15
GCF_001233645.1	PRJNA224116	SAMEA1010307	CUMO00000000.1	na	197	197	Campylobacter jejuni	strain=OXC6350		latest	Contig	Major	Full	2015/08/03	7065_7#4	SC	GCA_001233645.1	identical	ftp://ftp.ncbi.nlm.nih.gov/genomes/all/GCF/001/233/645/GCF_001233645.1_7065_7_4
GCF_001233665.1	PRJNA224116	SAMEA1010608	CUMT00000000.1	na	197	197	Campylobacter jejuni	strain=OXC6390		latest	Contig	Major	Full	2015/08/03	7065_7#44	SC	GCA_001233665.1	identical	ftp://ftp.ncbi.nlm.nih.gov/genomes/all/GCF/001/233/665/GCF_001233665.1_7065_7_44
GCF_001233685.1	PRJNA224116	SAMEA1010440	CUSC00000000.1	na	197	197	Campylobacter jejuni	strain=OXC6531		latest	Scaffold	Major	Full	2015/08/03	7092_1#84	SC	GCA_001233685.1	identical	ftp://ftp.ncbi.nlm.nih.gov/genomes/all/GCF/001/233/685/GCF_001233685.1_7092_1_84
GCF_001233745.1	PRJNA224116	SAMEA1401549	CUUT00000000.1	na	197	197	Campylobacter jejuni	strain=OXC6604		latest	Scaffold	Major	Full	2015/08/03	7213_3#61	SC	GCA_001233745.1	identical	ftp://ftp.ncbi.nlm.nih.gov/genomes/all/GCF/001/233/745/GCF_001233745.1_7213_3_61
GCF_001233765.1	PRJNA224116	SAMEA1010629	CUJX00000000.1	na	197	197	Campylobacter jejuni	strain=OXC6314		latest	Scaffold	Major	Full	2015/08/03	7038_3#64	SC	GCA_001233765.1	identical	ftp://ftp.ncbi.nlm.nih.gov/genomes/all/GCF/001/233/765/GCF_001233765.1_7038_3_64
GCF_001233805.1	PRJNA224116	SAMEA1401638	CUTZ00000000.1	na	197	197	Campylobacter jejuni	strain=OXC6584		latest	Contig	Major	Full	2015/08/03	7213_3#41	SC	GCA_001233805.1	identical	ftp://ftp.ncbi.nlm.nih.gov/genomes/all/GCF/001/233/805/GCF_001233805.1_7213_3_41
GCF_001233905.1	PRJNA224116	SAMEA1010564	CUJB00000000.1	na	197	197	Campylobacter jejuni	strain=OXC6294		latest	Contig	Major	Full	2015/08/03	7038_3#44	SC	GCA_001233905.1	identical	ftp://ftp.ncbi.nlm.nih.gov/genomes/all/GCF/001/233/905/GCF_001233905.1_7038_3_44
GCF_001233965.1	PRJNA224116	SAMEA1010356	CUIA00000000.1	na	197	197	Campylobacter jejuni	strain=OXC6251		latest	Contig	Major	Full	2015/08/03	7038_3#2	SC	GCA_001233965.1	identical	ftp://ftp.ncbi.nlm.nih.gov/genomes/all/GCF/001/233/965/GCF_001233965.1_7038_3_2
GCF_001233985.1	PRJNA224116	SAMEA1400950	CUUM00000000.1	na	197	197	Campylobacter jejuni	strain=OXC6599		latest	Contig	Major	Full	2015/08/03	7213_3#56	SC	GCA_001233985.1	identical	ftp://ftp.ncbi.nlm.nih.gov/genomes/all/GCF/001/233/985/GCF_001233985.1_7213_3_56
GCF_001234065.1	PRJNA224116	SAMEA1010276	CUIT00000000.1	na	197	197	Campylobacter jejuni	strain=OXC6288		latest	Contig	Major	Full	2015/08/03	7038_3#38	SC	GCA_001234065.1	identical	ftp://ftp.ncbi.nlm.nih.gov/genomes/all/GCF/001/234/065/GCF_001234065.1_7038_3_38
GCF_001234085.1	PRJNA224116	SAMEA1010603	CUKY00000000.1	na	197	197	Campylobacter jejuni	strain=OXC6339		latest	Contig	Major	Full	2015/08/03	7038_3#89	SC	GCA_001234085.1	identical	ftp://ftp.ncbi.nlm.nih.gov/genomes/all/GCF/001/234/085/GCF_001234085.1_7038_3_89
GCF_001234145.1	PRJNA224116	SAMEA1010527	CUIZ00000000.1	na	197	197	Campylobacter jejuni	strain=OXC6292		latest	Contig	Major	Full	2015/08/03	7038_3#42	SC	GCA_001234145.1	identical	ftp://ftp.ncbi.nlm.nih.gov/genomes/all/GCF/001/234/145/GCF_001234145.1_7038_3_42
GCF_001234165.1	PRJNA224116	SAMEA1401189	CUUX00000000.1	na	197	197	Campylobacter jejuni	strain=OXC6612		latest	Contig	Major	Full	2015/08/03	7213_3#68	SC	GCA_001234165.1	identical	ftp://ftp.ncbi.nlm.nih.gov/genomes/all/GCF/001/234/165/GCF_001234165.1_7213_3_68
GCF_001234225.1	PRJNA224116	SAMEA1010622	CUIQ00000000.1	na	197	197	Campylobacter jejuni	strain=OXC6285		latest	Contig	Major	Full	2015/08/03	7038_3#35	SC	GCA_001234225.1	identical	ftp://ftp.ncbi.nlm.nih.gov/genomes/all/GCF/001/234/225/GCF_001234225.1_7038_3_35
GCF_001234285.1	PRJNA224116	SAMEA1400996	CUTE00000000.1	na	197	197	Campylobacter jejuni	strain=OXC6565		latest	Contig	Major	Full	2015/08/03	7213_3#22	SC	GCA_001234285.1	identical	ftp://ftp.ncbi.nlm.nih.gov/genomes/all/GCF/001/234/285/GCF_001234285.1_7213_3_22
GCF_001234305.1	PRJNA224116	SAMEA1010332	CUKF00000000.1	na	197	197	Campylobacter jejuni	strain=OXC6322		latest	Contig	Major	Full	2015/08/03	7038_3#72	SC	GCA_001234305.1	identical	ftp://ftp.ncbi.nlm.nih.gov/genomes/all/GCF/001/234/305/GCF_001234305.1_7038_3_72
GCF_001234325.1	PRJNA224116	SAMEA1401147	CUSZ00000000.1	na	197	197	Campylobacter jejuni	strain=OXC6561		latest	Contig	Major	Full	2015/08/03	7213_3#18	SC	GCA_001234325.1	identical	ftp://ftp.ncbi.nlm.nih.gov/genomes/all/GCF/001/234/325/GCF_001234325.1_7213_3_18
GCF_001234425.1	PRJNA224116	SAMEA1401322	CUVZ00000000.1	na	197	197	Campylobacter jejuni	strain=OXC6639		latest	Contig	Major	Full	2015/08/03	7213_3#94	SC	GCA_001234425.1	identical	ftp://ftp.ncbi.nlm.nih.gov/genomes/all/GCF/001/234/425/GCF_001234425.1_7213_3_94
GCF_001234505.1	PRJNA224116	SAMEA1010402	CUHS00000000.1	na	197	197	Campylobacter jejuni	strain=OXC6261		latest	Scaffold	Major	Full	2015/08/03	7038_3#12	SC	GCA_001234505.1	identical	ftp://ftp.ncbi.nlm.nih.gov/genomes/all/GCF/001/234/505/GCF_001234505.1_7038_3_12
GCF_001234565.1	PRJNA224116	SAMEA1010585	CUJZ00000000.1	na	197	197	Campylobacter jejuni	strain=OXC6316		latest	Scaffold	Major	Full	2015/08/03	7038_3#66	SC	GCA_001234565.1	identical	ftp://ftp.ncbi.nlm.nih.gov/genomes/all/GCF/001/234/565/GCF_001234565.1_7038_3_66
GCF_001234605.1	PRJNA224116	SAMEA1010645	CUPK00000000.1	na	197	197	Campylobacter jejuni	strain=OXC6467		latest	Contig	Major	Full	2015/08/03	7092_1#20	SC	GCA_001234605.1	identical	ftp://ftp.ncbi.nlm.nih.gov/genomes/all/GCF/001/234/605/GCF_001234605.1_7092_1_20
GCF_001234665.1	PRJNA224116	SAMEA1010649	CUIN00000000.1	na	197	197	Campylobacter jejuni	strain=OXC6283		latest	Contig	Major	Full	2015/08/03	7038_3#33	SC	GCA_001234665.1	identical	ftp://ftp.ncbi.nlm.nih.gov/genomes/all/GCF/001/234/665/GCF_001234665.1_7038_3_33
GCF_001234685.1	PRJNA224116	SAMEA1010572	CUNQ00000000.1	na	197	197	Campylobacter jejuni	strain=OXC6413		latest	Scaffold	Major	Full	2015/08/03	7065_7#65	SC	GCA_001234685.1	identical	ftp://ftp.ncbi.nlm.nih.gov/genomes/all/GCF/001/234/685/GCF_001234685.1_7065_7_65
GCF_001234745.1	PRJNA224116	SAMEA1010294	CUOE00000000.1	na	197	197	Campylobacter jejuni	strain=OXC6427		latest	Contig	Major	Full	2015/08/03	7065_7#79	SC	GCA_001234745.1	identical	ftp://ftp.ncbi.nlm.nih.gov/genomes/all/GCF/001/234/745/GCF_001234745.1_7065_7_79
GCF_001234825.1	PRJNA224116	SAMEA1010368	CUPZ00000000.1	na	197	197	Campylobacter jejuni	strain=OXC6482		latest	Contig	Major	Full	2015/08/03	7092_1#35	SC	GCA_001234825.1	identical	ftp://ftp.ncbi.nlm.nih.gov/genomes/all/GCF/001/234/825/GCF_001234825.1_7092_1_35
GCF_001234865.1	PRJNA224116	SAMEA1010382	CUHZ00000000.1	na	197	197	Campylobacter jejuni	strain=OXC6268		latest	Contig	Major	Full	2015/08/03	7038_3#19	SC	GCA_001234865.1	identical	ftp://ftp.ncbi.nlm.nih.gov/genomes/all/GCF/001/234/865/GCF_001234865.1_7038_3_19
GCF_001234885.1	PRJNA224116	SAMEA1010348	CUNJ00000000.1	na	197	197	Campylobacter jejuni	strain=OXC6407		latest	Contig	Major	Full	2015/08/03	7065_7#59	SC	GCA_001234885.1	identical	ftp://ftp.ncbi.nlm.nih.gov/genomes/all/GCF/001/234/885/GCF_001234885.1_7065_7_59
GCF_001234945.1	PRJNA224116	SAMEA1010568	CUSN00000000.1	na	197	197	Campylobacter jejuni	strain=OXC6541		latest	Contig	Major	Full	2015/08/03	7092_1#94	SC	GCA_001234945.1	identical	ftp://ftp.ncbi.nlm.nih.gov/genomes/all/GCF/001/234/945/GCF_001234945.1_7092_1_94
GCF_001234965.1	PRJNA224116	SAMEA1400999	CUUD00000000.1	na	197	197	Campylobacter jejuni	strain=OXC6589		latest	Scaffold	Major	Full	2015/08/03	7213_3#46	SC	GCA_001234965.1	identical	ftp://ftp.ncbi.nlm.nih.gov/genomes/all/GCF/001/234/965/GCF_001234965.1_7213_3_46
GCF_001235005.1	PRJNA224116	SAMEA1400795	CUVN00000000.1	na	197	197	Campylobacter jejuni	strain=OXC6627		latest	Contig	Major	Full	2015/08/03	7213_3#82	SC	GCA_001235005.1	identical	ftp://ftp.ncbi.nlm.nih.gov/genomes/all/GCF/001/235/005/GCF_001235005.1_7213_3_82
GCF_001235045.1	PRJNA224116	SAMEA1401429	CUSU00000000.1	na	197	197	Campylobacter jejuni	strain=OXC6556		latest	Contig	Major	Full	2015/08/03	7213_3#13	SC	GCA_001235045.1	identical	ftp://ftp.ncbi.nlm.nih.gov/genomes/all/GCF/001/235/045/GCF_001235045.1_7213_3_13
GCF_001235065.1	PRJNA224116	SAMEA1010545	CUIW00000000.1	na	197	197	Campylobacter jejuni	strain=OXC6291		latest	Contig	Major	Full	2015/08/03	7038_3#41	SC	GCA_001235065.1	identical	ftp://ftp.ncbi.nlm.nih.gov/genomes/all/GCF/001/235/065/GCF_001235065.1_7038_3_41
GCF_001235125.1	PRJNA224116	SAMEA1010633	CUQZ00000000.1	na	197	197	Campylobacter jejuni	strain=OXC6505		latest	Contig	Major	Full	2015/08/03	7092_1#58	SC	GCA_001235125.1	identical	ftp://ftp.ncbi.nlm.nih.gov/genomes/all/GCF/001/235/125/GCF_001235125.1_7092_1_58
GCF_001235145.1	PRJNA224116	SAMEA1010556	CUJY00000000.1	na	197	197	Campylobacter jejuni	strain=OXC6318		latest	Contig	Major	Full	2015/08/03	7038_3#68	SC	GCA_001235145.1	identical	ftp://ftp.ncbi.nlm.nih.gov/genomes/all/GCF/001/235/145/GCF_001235145.1_7038_3_68
GCF_001235165.1	PRJNA224116	SAMEA1010419	CUOC00000000.1	na	197	197	Campylobacter jejuni	strain=OXC6423		latest	Contig	Major	Full	2015/08/03	7065_7#75	SC	GCA_001235165.1	identical	ftp://ftp.ncbi.nlm.nih.gov/genomes/all/GCF/001/235/165/GCF_001235165.1_7065_7_75
GCF_001235245.1	PRJNA224116	SAMEA1010652	CUPH00000000.1	na	197	197	Campylobacter jejuni	strain=OXC6465		latest	Contig	Major	Full	2015/08/03	7092_1#18	SC	GCA_001235245.1	identical	ftp://ftp.ncbi.nlm.nih.gov/genomes/all/GCF/001/235/245/GCF_001235245.1_7092_1_18
GCF_001235365.1	PRJNA224116	SAMEA1010555	CUSM00000000.1	na	197	197	Campylobacter jejuni	strain=OXC6540		latest	Contig	Major	Full	2015/08/03	7092_1#93	SC	GCA_001235365.1	identical	ftp://ftp.ncbi.nlm.nih.gov/genomes/all/GCF/001/235/365/GCF_001235365.1_7092_1_93
GCF_001235565.1	PRJNA224116	SAMEA1010469	CURE00000000.1	na	197	197	Campylobacter jejuni	strain=OXC6510		latest	Contig	Major	Full	2015/08/03	7092_1#63	SC	GCA_001235565.1	identical	ftp://ftp.ncbi.nlm.nih.gov/genomes/all/GCF/001/235/565/GCF_001235565.1_7092_1_63
GCF_001235585.1	PRJNA224116	SAMEA1401309	CUTX00000000.1	na	197	197	Campylobacter jejuni	strain=OXC6547		latest	Contig	Major	Full	2015/08/03	7213_3#4	SC	GCA_001235585.1	identical	ftp://ftp.ncbi.nlm.nih.gov/genomes/all/GCF/001/235/585/GCF_001235585.1_7213_3_4
GCF_001235625.1	PRJNA224116	SAMEA1010393	CUQA00000000.1	na	197	197	Campylobacter jejuni	strain=OXC6480		latest	Contig	Major	Full	2015/08/03	7092_1#33	SC	GCA_001235625.1	identical	ftp://ftp.ncbi.nlm.nih.gov/genomes/all/GCF/001/235/625/GCF_001235625.1_7092_1_33
GCF_001235765.1	PRJNA224116	SAMEA1010311	CUNN00000000.1	na	197	197	Campylobacter jejuni	strain=OXC6410		latest	Contig	Major	Full	2015/08/03	7065_7#62	SC	GCA_001235765.1	identical	ftp://ftp.ncbi.nlm.nih.gov/genomes/all/GCF/001/235/765/GCF_001235765.1_7065_7_62
GCF_001235825.1	PRJNA224116	SAMEA1010495	CULE00000000.1	na	197	197	Campylobacter jejuni	strain=OXC6344		latest	Contig	Major	Full	2015/08/03	7038_3#94	SC	GCA_001235825.1	identical	ftp://ftp.ncbi.nlm.nih.gov/genomes/all/GCF/001/235/825/GCF_001235825.1_7038_3_94
GCF_001235925.1	PRJNA224116	SAMEA1010554	CUQS00000000.1	na	197	197	Campylobacter jejuni	strain=OXC6499		latest	Contig	Major	Full	2015/08/03	7092_1#52	SC	GCA_001235925.1	identical	ftp://ftp.ncbi.nlm.nih.gov/genomes/all/GCF/001/235/925/GCF_001235925.1_7092_1_52
GCF_001235965.1	PRJNA224116	SAMEA1010607	CUKB00000000.1	na	197	197	Campylobacter jejuni	strain=OXC6317		latest	Contig	Major	Full	2015/08/03	7038_3#67	SC	GCA_001235965.1	identical	ftp://ftp.ncbi.nlm.nih.gov/genomes/all/GCF/001/235/965/GCF_001235965.1_7038_3_67
GCF_001235985.1	PRJNA224116	SAMEA1401556	CUUH00000000.1	na	197	197	Campylobacter jejuni	strain=OXC6548		latest	Contig	Major	Full	2015/08/03	7213_3#5	SC	GCA_001235985.1	identical	ftp://ftp.ncbi.nlm.nih.gov/genomes/all/GCF/001/235/985/GCF_001235985.1_7213_3_5
GCF_001236085.1	PRJNA224116	SAMEA1010431	CULJ00000000.1	na	197	197	Campylobacter jejuni	strain=OXC6357		latest	Contig	Major	Full	2015/08/03	7065_7#11	SC	GCA_001236085.1	identical	ftp://ftp.ncbi.nlm.nih.gov/genomes/all/GCF/001/236/085/GCF_001236085.1_7065_7_11
GCF_001236105.1	PRJNA224116	SAMEA1010520	CUJS00000000.1	na	197	197	Campylobacter jejuni	strain=OXC6255		latest	Contig	Major	Full	2015/08/03	7038_3#6	SC	GCA_001236105.1	identical	ftp://ftp.ncbi.nlm.nih.gov/genomes/all/GCF/001/236/105/GCF_001236105.1_7038_3_6
GCF_001236125.1	PRJNA224116	SAMEA1401441	CUSW00000000.1	na	197	197	Campylobacter jejuni	strain=OXC6557		latest	Contig	Major	Full	2015/08/03	7213_3#14	SC	GCA_001236125.1	identical	ftp://ftp.ncbi.nlm.nih.gov/genomes/all/GCF/001/236/125/GCF_001236125.1_7213_3_14
GCF_001236165.1	PRJNA224116	SAMEA1401387	CUUY00000000.1	na	197	197	Campylobacter jejuni	strain=OXC6613		latest	Contig	Major	Full	2015/08/03	7213_3#69	SC	GCA_001236165.1	identical	ftp://ftp.ncbi.nlm.nih.gov/genomes/all/GCF/001/236/165/GCF_001236165.1_7213_3_69
GCF_001236205.1	PRJNA224116	SAMEA1401335	CUSS00000000.1	na	197	197	Campylobacter jejuni	strain=OXC6544		latest	Contig	Major	Full	2015/08/03	7213_3#1	SC	GCA_001236205.1	identical	ftp://ftp.ncbi.nlm.nih.gov/genomes/all/GCF/001/236/205/GCF_001236205.1_7213_3_1
GCF_001236225.1	PRJNA224116	SAMEA1010515	CUOZ00000000.1	na	197	197	Campylobacter jejuni	strain=OXC6457		latest	Scaffold	Major	Full	2015/08/03	7092_1#10	SC	GCA_001236225.1	identical	ftp://ftp.ncbi.nlm.nih.gov/genomes/all/GCF/001/236/225/GCF_001236225.1_7092_1_10
GCF_001236305.1	PRJNA224116	SAMEA1010610	CURL00000000.1	na	197	197	Campylobacter jejuni	strain=OXC6517		latest	Contig	Major	Full	2015/08/03	7092_1#70	SC	GCA_001236305.1	identical	ftp://ftp.ncbi.nlm.nih.gov/genomes/all/GCF/001/236/305/GCF_001236305.1_7092_1_70
GCF_001236325.1	PRJNA224116	SAMEA1010329	CUIF00000000.1	na	197	197	Campylobacter jejuni	strain=OXC6273		latest	Contig	Major	Full	2015/08/03	7038_3#24	SC	GCA_001236325.1	identical	ftp://ftp.ncbi.nlm.nih.gov/genomes/all/GCF/001/236/325/GCF_001236325.1_7038_3_24
GCF_001236345.1	PRJNA224116	SAMEA1010523	CURU00000000.1	na	197	197	Campylobacter jejuni	strain=OXC6524		latest	Contig	Major	Full	2015/08/03	7092_1#77	SC	GCA_001236345.1	identical	ftp://ftp.ncbi.nlm.nih.gov/genomes/all/GCF/001/236/345/GCF_001236345.1_7092_1_77
GCF_001236385.1	PRJNA224116	SAMEA1010658	CUIP00000000.1	na	197	197	Campylobacter jejuni	strain=OXC6282		latest	Contig	Major	Full	2015/08/03	7038_3#32	SC	GCA_001236385.1	identical	ftp://ftp.ncbi.nlm.nih.gov/genomes/all/GCF/001/236/385/GCF_001236385.1_7038_3_32
GCF_001236445.1	PRJNA224116	SAMEA1010391	CUMZ00000000.1	na	197	197	Campylobacter jejuni	strain=OXC6351		latest	Contig	Major	Full	2015/08/03	7065_7#5	SC	GCA_001236445.1	identical	ftp://ftp.ncbi.nlm.nih.gov/genomes/all/GCF/001/236/445/GCF_001236445.1_7065_7_5
GCF_001236525.1	PRJNA224116	SAMEA1010546	CUOL00000000.1	na	197	197	Campylobacter jejuni	strain=OXC6433		latest	Scaffold	Major	Full	2015/08/03	7065_7#85	SC	GCA_001236525.1	identical	ftp://ftp.ncbi.nlm.nih.gov/genomes/all/GCF/001/236/525/GCF_001236525.1_7065_7_85
GCF_001236545.1	PRJNA224116	SAMEA1401150	CUTA00000000.1	na	197	197	Campylobacter jejuni	strain=OXC6562		latest	Contig	Major	Full	2015/08/03	7213_3#19	SC	GCA_001236545.1	identical	ftp://ftp.ncbi.nlm.nih.gov/genomes/all/GCF/001/236/545/GCF_001236545.1_7213_3_19
GCF_001236605.1	PRJNA224116	SAMEA1010577	CUMV00000000.1	na	197	197	Campylobacter jejuni	strain=OXC6392		latest	Contig	Major	Full	2015/08/03	7065_7#46	SC	GCA_001236605.1	identical	ftp://ftp.ncbi.nlm.nih.gov/genomes/all/GCF/001/236/605/GCF_001236605.1_7065_7_46
GCF_001236645.1	PRJNA224116	SAMEA1401660	CUTV00000000.1	na	197	197	Campylobacter jejuni	strain=OXC6581		latest	Contig	Major	Full	2015/08/03	7213_3#38	SC	GCA_001236645.1	identical	ftp://ftp.ncbi.nlm.nih.gov/genomes/all/GCF/001/236/645/GCF_001236645.1_7213_3_38
GCF_001236665.1	PRJNA224116	SAMEA1010365	CURO00000000.1	na	197	197	Campylobacter jejuni	strain=OXC6518		latest	Contig	Major	Full	2015/08/03	7092_1#71	SC	GCA_001236665.1	identical	ftp://ftp.ncbi.nlm.nih.gov/genomes/all/GCF/001/236/665/GCF_001236665.1_7092_1_71
GCF_001236705.1	PRJNA224116	SAMEA1010411	CULW00000000.1	na	197	197	Campylobacter jejuni	strain=OXC6368		latest	Contig	Major	Full	2015/08/03	7065_7#22	SC	GCA_001236705.1	identical	ftp://ftp.ncbi.nlm.nih.gov/genomes/all/GCF/001/236/705/GCF_001236705.1_7065_7_22
GCF_001236725.1	PRJNA224116	SAMEA1401433	CUVR00000000.1	na	197	197	Campylobacter jejuni	strain=OXC6631		latest	Scaffold	Major	Full	2015/08/03	7213_3#86	SC	GCA_001236725.1	identical	ftp://ftp.ncbi.nlm.nih.gov/genomes/all/GCF/001/236/725/GCF_001236725.1_7213_3_86
GCF_001236765.1	PRJNA224116	SAMEA1010482	CUQH00000000.1	na	197	197	Campylobacter jejuni	strain=OXC6488		latest	Contig	Major	Full	2015/08/03	7092_1#41	SC	GCA_001236765.1	identical	ftp://ftp.ncbi.nlm.nih.gov/genomes/all/GCF/001/236/765/GCF_001236765.1_7092_1_41
GCF_001236785.1	PRJNA224116	SAMEA1010651	CUNB00000000.1	na	197	197	Campylobacter jejuni	strain=OXC6396		latest	Contig	Major	Full	2015/08/03	7065_7#50	SC	GCA_001236785.1	identical	ftp://ftp.ncbi.nlm.nih.gov/genomes/all/GCF/001/236/785/GCF_001236785.1_7065_7_50
GCF_001236805.1	PRJNA224116	SAMEA1010532	CURG00000000.1	na	197	197	Campylobacter jejuni	strain=OXC6511		latest	Contig	Major	Full	2015/08/03	7092_1#64	SC	GCA_001236805.1	identical	ftp://ftp.ncbi.nlm.nih.gov/genomes/all/GCF/001/236/805/GCF_001236805.1_7092_1_64
GCF_001236845.1	PRJNA224116	SAMEA1010317	CUQG00000000.1	na	197	197	Campylobacter jejuni	strain=OXC6487		latest	Contig	Major	Full	2015/08/03	7092_1#40	SC	GCA_001236845.1	identical	ftp://ftp.ncbi.nlm.nih.gov/genomes/all/GCF/001/236/845/GCF_001236845.1_7092_1_40
GCF_001236865.1	PRJNA224116	SAMEA1010299	CUHO00000000.1	na	197	197	Campylobacter jejuni	strain=OXC6259		latest	Contig	Major	Full	2015/08/03	7038_3#10	SC	GCA_001236865.1	identical	ftp://ftp.ncbi.nlm.nih.gov/genomes/all/GCF/001/236/865/GCF_001236865.1_7038_3_10
GCF_001236905.1	PRJNA224116	SAMEA1400956	CUUN00000000.1	na	197	197	Campylobacter jejuni	strain=OXC6600		latest	Contig	Major	Full	2015/08/03	7213_3#57	SC	GCA_001236905.1	identical	ftp://ftp.ncbi.nlm.nih.gov/genomes/all/GCF/001/236/905/GCF_001236905.1_7213_3_57
GCF_001236945.1	PRJNA224116	SAMEA1010390	CUOQ00000000.1	na	197	197	Campylobacter jejuni	strain=OXC6437		latest	Contig	Major	Full	2015/08/03	7065_7#89	SC	GCA_001236945.1	identical	ftp://ftp.ncbi.nlm.nih.gov/genomes/all/GCF/001/236/945/GCF_001236945.1_7065_7_89
GCF_001237005.1	PRJNA224116	SAMEA1010266	CUKJ00000000.1	na	197	197	Campylobacter jejuni	strain=OXC6323		latest	Contig	Major	Full	2015/08/03	7038_3#73	SC	GCA_001237005.1	identical	ftp://ftp.ncbi.nlm.nih.gov/genomes/all/GCF/001/237/005/GCF_001237005.1_7038_3_73
GCF_001237085.1	PRJNA224116	SAMEA1010403	CULA00000000.1	na	197	197	Campylobacter jejuni	strain=OXC6340		latest	Contig	Major	Full	2015/08/03	7038_3#90	SC	GCA_001237085.1	identical	ftp://ftp.ncbi.nlm.nih.gov/genomes/all/GCF/001/237/085/GCF_001237085.1_7038_3_90
GCF_001237125.1	PRJNA224116	SAMEA1401564	CUVW00000000.1	na	197	197	Campylobacter jejuni	strain=OXC6635		latest	Scaffold	Major	Full	2015/08/03	7213_3#90	SC	GCA_001237125.1	identical	ftp://ftp.ncbi.nlm.nih.gov/genomes/all/GCF/001/237/125/GCF_001237125.1_7213_3_90
GCF_001237145.1	PRJNA224116	SAMEA1010296	CUNE00000000.1	na	197	197	Campylobacter jejuni	strain=OXC6403		latest	Contig	Major	Full	2015/08/03	7065_7#55	SC	GCA_001237145.1	identical	ftp://ftp.ncbi.nlm.nih.gov/genomes/all/GCF/001/237/145/GCF_001237145.1_7065_7_55
GCF_001237205.1	PRJNA224116	SAMEA1010246	CULS00000000.1	na	197	197	Campylobacter jejuni	strain=OXC6364		latest	Contig	Major	Full	2015/08/03	7065_7#18	SC	GCA_001237205.1	identical	ftp://ftp.ncbi.nlm.nih.gov/genomes/all/GCF/001/237/205/GCF_001237205.1_7065_7_18
GCF_001237265.1	PRJNA224116	SAMEA1010378	CUIJ00000000.1	na	197	197	Campylobacter jejuni	strain=OXC6277		latest	Contig	Major	Full	2015/08/03	7038_3#28	SC	GCA_001237265.1	identical	ftp://ftp.ncbi.nlm.nih.gov/genomes/all/GCF/001/237/265/GCF_001237265.1_7038_3_28
GCF_001237345.1	PRJNA224116	SAMEA1010320	CUPA00000000.1	na	197	197	Campylobacter jejuni	strain=OXC6458		latest	Scaffold	Major	Full	2015/08/03	7092_1#11	SC	GCA_001237345.1	identical	ftp://ftp.ncbi.nlm.nih.gov/genomes/all/GCF/001/237/345/GCF_001237345.1_7092_1_11
GCF_001237385.1	PRJNA224116	SAMEA1010339	CUPN00000000.1	na	197	197	Campylobacter jejuni	strain=OXC6470		latest	Contig	Major	Full	2015/08/03	7092_1#23	SC	GCA_001237385.1	identical	ftp://ftp.ncbi.nlm.nih.gov/genomes/all/GCF/001/237/385/GCF_001237385.1_7092_1_23
GCF_001237465.1	PRJNA224116	SAMEA1401027	CUUE00000000.1	na	197	197	Campylobacter jejuni	strain=OXC6591		latest	Contig	Major	Full	2015/08/03	7213_3#48	SC	GCA_001237465.1	identical	ftp://ftp.ncbi.nlm.nih.gov/genomes/all/GCF/001/237/465/GCF_001237465.1_7213_3_48
GCF_001237545.1	PRJNA224116	SAMEA1010349	CULN00000000.1	na	197	197	Campylobacter jejuni	strain=OXC6361		latest	Contig	Major	Full	2015/08/03	7065_7#15	SC	GCA_001237545.1	identical	ftp://ftp.ncbi.nlm.nih.gov/genomes/all/GCF/001/237/545/GCF_001237545.1_7065_7_15
GCF_001237565.1	PRJNA224116	SAMEA1401333	CUVB00000000.1	na	197	197	Campylobacter jejuni	strain=OXC6616		latest	Contig	Major	Full	2015/08/03	7213_3#72	SC	GCA_001237565.1	identical	ftp://ftp.ncbi.nlm.nih.gov/genomes/all/GCF/001/237/565/GCF_001237565.1_7213_3_72
GCF_001237585.1	PRJNA224116	SAMEA1010398	CUOU00000000.1	na	197	197	Campylobacter jejuni	strain=OXC6441		latest	Contig	Major	Full	2015/08/03	7065_7#92	SC	GCA_001237585.1	identical	ftp://ftp.ncbi.nlm.nih.gov/genomes/all/GCF/001/237/585/GCF_001237585.1_7065_7_92
GCF_001237605.1	PRJNA224116	SAMEA1010338	CUMD00000000.1	na	197	197	Campylobacter jejuni	strain=OXC6375		latest	Contig	Major	Full	2015/08/03	7065_7#29	SC	GCA_001237605.1	identical	ftp://ftp.ncbi.nlm.nih.gov/genomes/all/GCF/001/237/605/GCF_001237605.1_7065_7_29
GCF_001237645.1	PRJNA224116	SAMEA1010268	CULP00000000.1	na	197	197	Campylobacter jejuni	strain=OXC6363		latest	Contig	Major	Full	2015/08/03	7065_7#17	SC	GCA_001237645.1	identical	ftp://ftp.ncbi.nlm.nih.gov/genomes/all/GCF/001/237/645/GCF_001237645.1_7065_7_17
GCF_001237745.1	PRJNA224116	SAMEA1010460	CUQQ00000000.1	na	197	197	Campylobacter jejuni	strain=OXC6451		latest	Contig	Major	Full	2015/08/03	7092_1#5	SC	GCA_001237745.1	identical	ftp://ftp.ncbi.nlm.nih.gov/genomes/all/GCF/001/237/745/GCF_001237745.1_7092_1_5
GCF_001237785.1	PRJNA224116	SAMEA1010344	CUKG00000000.1	na	197	197	Campylobacter jejuni	strain=OXC6321		latest	Scaffold	Major	Full	2015/08/03	7038_3#71	SC	GCA_001237785.1	identical	ftp://ftp.ncbi.nlm.nih.gov/genomes/all/GCF/001/237/785/GCF_001237785.1_7038_3_71
GCF_001237865.1	PRJNA224116	SAMEA1010468	CUQI00000000.1	na	197	197	Campylobacter jejuni	strain=OXC6489		latest	Scaffold	Major	Full	2015/08/03	7092_1#42	SC	GCA_001237865.1	identical	ftp://ftp.ncbi.nlm.nih.gov/genomes/all/GCF/001/237/865/GCF_001237865.1_7092_1_42
GCF_001237885.1	PRJNA224116	SAMEA1010350	CUQD00000000.1	na	197	197	Campylobacter jejuni	strain=OXC6485		latest	Contig	Major	Full	2015/08/03	7092_1#38	SC	GCA_001237885.1	identical	ftp://ftp.ncbi.nlm.nih.gov/genomes/all/GCF/001/237/885/GCF_001237885.1_7092_1_38
GCF_001237965.1	PRJNA224116	SAMEA1010282	CUQO00000000.1	na	197	197	Campylobacter jejuni	strain=OXC6495		latest	Contig	Major	Full	2015/08/03	7092_1#48	SC	GCA_001237965.1	identical	ftp://ftp.ncbi.nlm.nih.gov/genomes/all/GCF/001/237/965/GCF_001237965.1_7092_1_48
GCF_001238065.1	PRJNA224116	SAMEA1010257	CUIR00000000.1	na	197	197	Campylobacter jejuni	strain=OXC6286		latest	Contig	Major	Full	2015/08/03	7038_3#36	SC	GCA_001238065.1	identical	ftp://ftp.ncbi.nlm.nih.gov/genomes/all/GCF/001/238/065/GCF_001238065.1_7038_3_36
GCF_001238105.1	PRJNA224116	SAMEA1010304	CUQE00000000.1	na	197	197	Campylobacter jejuni	strain=OXC6486		latest	Scaffold	Major	Full	2015/08/03	7092_1#39	SC	GCA_001238105.1	identical	ftp://ftp.ncbi.nlm.nih.gov/genomes/all/GCF/001/238/105/GCF_001238105.1_7092_1_39
GCF_001238125.1	PRJNA224116	SAMEA1400878	CUVJ00000000.1	na	197	197	Campylobacter jejuni	strain=OXC6624		latest	Contig	Major	Full	2015/08/03	7213_3#79	SC	GCA_001238125.1	identical	ftp://ftp.ncbi.nlm.nih.gov/genomes/all/GCF/001/238/125/GCF_001238125.1_7213_3_79
GCF_001238165.1	PRJNA224116	SAMEA1010381	CUPX00000000.1	na	197	197	Campylobacter jejuni	strain=OXC6479		latest	Contig	Major	Full	2015/08/03	7092_1#32	SC	GCA_001238165.1	identical	ftp://ftp.ncbi.nlm.nih.gov/genomes/all/GCF/001/238/165/GCF_001238165.1_7092_1_32
GCF_001238185.1	PRJNA224116	SAMEA1401316	CUVE00000000.1	na	197	197	Campylobacter jejuni	strain=OXC6619		latest	Contig	Major	Full	2015/08/03	7213_3#74	SC	GCA_001238185.1	identical	ftp://ftp.ncbi.nlm.nih.gov/genomes/all/GCF/001/238/185/GCF_001238185.1_7213_3_74
GCF_001238245.1	PRJNA224116	SAMEA1010253	CUJT00000000.1	na	197	197	Campylobacter jejuni	strain=OXC6310		latest	Contig	Major	Full	2015/08/03	7038_3#60	SC	GCA_001238245.1	identical	ftp://ftp.ncbi.nlm.nih.gov/genomes/all/GCF/001/238/245/GCF_001238245.1_7038_3_60
GCF_001238565.1	PRJNA224116	SAMEA1010275	CUNG00000000.1	na	197	197	Campylobacter jejuni	strain=OXC6404		latest	Contig	Major	Full	2015/08/03	7065_7#56	SC	GCA_001238565.1	identical	ftp://ftp.ncbi.nlm.nih.gov/genomes/all/GCF/001/238/565/GCF_001238565.1_7065_7_56
GCF_001238765.1	PRJNA224116	SAMEA1010512	CURJ00000000.1	na	197	197	Campylobacter jejuni	strain=OXC6514		latest	Contig	Major	Full	2015/08/03	7092_1#67	SC	GCA_001238765.1	identical	ftp://ftp.ncbi.nlm.nih.gov/genomes/all/GCF/001/238/765/GCF_001238765.1_7092_1_67
GCF_001238785.1	PRJNA224116	SAMEA1010582	CUSO00000000.1	na	197	197	Campylobacter jejuni	strain=OXC6542		latest	Scaffold	Major	Full	2015/08/03	7092_1#95	SC	GCA_001238785.1	identical	ftp://ftp.ncbi.nlm.nih.gov/genomes/all/GCF/001/238/785/GCF_001238785.1_7092_1_95
GCF_001238805.1	PRJNA224116	SAMEA1010499	CUMR00000000.1	na	197	197	Campylobacter jejuni	strain=OXC6388		latest	Contig	Major	Full	2015/08/03	7065_7#42	SC	GCA_001238805.1	identical	ftp://ftp.ncbi.nlm.nih.gov/genomes/all/GCF/001/238/805/GCF_001238805.1_7065_7_42
GCF_001238825.1	PRJNA224116	SAMEA1010396	CULV00000000.1	na	197	197	Campylobacter jejuni	strain=OXC6369		latest	Contig	Major	Full	2015/08/03	7065_7#23	SC	GCA_001238825.1	identical	ftp://ftp.ncbi.nlm.nih.gov/genomes/all/GCF/001/238/825/GCF_001238825.1_7065_7_23
GCF_001238885.1	PRJNA224116	SAMEA1401513	CUVX00000000.1	na	197	197	Campylobacter jejuni	strain=OXC6637		latest	Scaffold	Major	Full	2015/08/03	7213_3#92	SC	GCA_001238885.1	identical	ftp://ftp.ncbi.nlm.nih.gov/genomes/all/GCF/001/238/885/GCF_001238885.1_7213_3_92
GCF_001238945.1	PRJNA224116	SAMEA1010549	CUME00000000.1	na	197	197	Campylobacter jejuni	strain=OXC6349		latest	Contig	Major	Full	2015/08/03	7065_7#3	SC	GCA_001238945.1	identical	ftp://ftp.ncbi.nlm.nih.gov/genomes/all/GCF/001/238/945/GCF_001238945.1_7065_7_3
GCF_001238965.1	PRJNA224116	SAMEA1010673	CURC00000000.1	na	197	197	Campylobacter jejuni	strain=OXC6507		latest	Scaffold	Major	Full	2015/08/03	7092_1#60	SC	GCA_001238965.1	identical	ftp://ftp.ncbi.nlm.nih.gov/genomes/all/GCF/001/238/965/GCF_001238965.1_7092_1_60
GCF_001238985.1	PRJNA224116	SAMEA1401195	CUUV00000000.1	na	197	197	Campylobacter jejuni	strain=OXC6610		latest	Scaffold	Major	Full	2015/08/03	7213_3#66	SC	GCA_001238985.1	identical	ftp://ftp.ncbi.nlm.nih.gov/genomes/all/GCF/001/238/985/GCF_001238985.1_7213_3_66
GCF_001239025.1	PRJNA224116	SAMEA1010565	CUMX00000000.1	na	197	197	Campylobacter jejuni	strain=OXC6393		latest	Contig	Major	Full	2015/08/03	7065_7#47	SC	GCA_001239025.1	identical	ftp://ftp.ncbi.nlm.nih.gov/genomes/all/GCF/001/239/025/GCF_001239025.1_7065_7_47
GCF_001239045.1	PRJNA224116	SAMEA1401318	CUTM00000000.1	na	197	197	Campylobacter jejuni	strain=OXC6546		latest	Scaffold	Major	Full	2015/08/03	7213_3#3	SC	GCA_001239045.1	identical	ftp://ftp.ncbi.nlm.nih.gov/genomes/all/GCF/001/239/045/GCF_001239045.1_7213_3_3
GCF_001239105.1	PRJNA224116	SAMEA1010628	CUPV00000000.1	na	197	197	Campylobacter jejuni	strain=OXC6477		latest	Scaffold	Major	Full	2015/08/03	7092_1#30	SC	GCA_001239105.1	identical	ftp://ftp.ncbi.nlm.nih.gov/genomes/all/GCF/001/239/105/GCF_001239105.1_7092_1_30
GCF_001239205.1	PRJNA224116	SAMEA1401415	CUST00000000.1	na	197	197	Campylobacter jejuni	strain=OXC6555		latest	Scaffold	Major	Full	2015/08/03	7213_3#12	SC	GCA_001239205.1	identical	ftp://ftp.ncbi.nlm.nih.gov/genomes/all/GCF/001/239/205/GCF_001239205.1_7213_3_12
GCF_001239265.1	PRJNA224116	SAMEA1401066	CUUI00000000.1	na	197	197	Campylobacter jejuni	strain=OXC6595		latest	Contig	Major	Full	2015/08/03	7213_3#52	SC	GCA_001239265.1	identical	ftp://ftp.ncbi.nlm.nih.gov/genomes/all/GCF/001/239/265/GCF_001239265.1_7213_3_52
GCF_001239305.1	PRJNA224116	SAMEA1010612	CUPC00000000.1	na	197	197	Campylobacter jejuni	strain=OXC6459		latest	Contig	Major	Full	2015/08/03	7092_1#12	SC	GCA_001239305.1	identical	ftp://ftp.ncbi.nlm.nih.gov/genomes/all/GCF/001/239/305/GCF_001239305.1_7092_1_12
GCF_001239325.1	PRJNA224116	SAMEA1010262	CUID00000000.1	na	197	197	Campylobacter jejuni	strain=OXC6271		latest	Contig	Major	Full	2015/08/03	7038_3#22	SC	GCA_001239325.1	identical	ftp://ftp.ncbi.nlm.nih.gov/genomes/all/GCF/001/239/325/GCF_001239325.1_7038_3_22
GCF_001239345.1	PRJNA224116	SAMEA1010531	CURV00000000.1	na	197	197	Campylobacter jejuni	strain=OXC6525		latest	Scaffold	Major	Full	2015/08/03	7092_1#78	SC	GCA_001239345.1	identical	ftp://ftp.ncbi.nlm.nih.gov/genomes/all/GCF/001/239/345/GCF_001239345.1_7092_1_78
GCF_001239365.1	PRJNA224116	SAMEA1401654	CUTU00000000.1	na	197	197	Campylobacter jejuni	strain=OXC6580		latest	Contig	Major	Full	2015/08/03	7213_3#37	SC	GCA_001239365.1	identical	ftp://ftp.ncbi.nlm.nih.gov/genomes/all/GCF/001/239/365/GCF_001239365.1_7213_3_37
GCF_001239445.1	PRJNA224116	SAMEA1010347	CUIG00000000.1	na	197	197	Campylobacter jejuni	strain=OXC6274		latest	Scaffold	Major	Full	2015/08/03	7038_3#25	SC	GCA_001239445.1	identical	ftp://ftp.ncbi.nlm.nih.gov/genomes/all/GCF/001/239/445/GCF_001239445.1_7038_3_25
GCF_001239485.1	PRJNA224116	SAMEA1010284	CUKK00000000.1	na	197	197	Campylobacter jejuni	strain=OXC6327		latest	Contig	Major	Full	2015/08/03	7038_3#77	SC	GCA_001239485.1	identical	ftp://ftp.ncbi.nlm.nih.gov/genomes/all/GCF/001/239/485/GCF_001239485.1_7038_3_77
GCF_001239645.1	PRJNA224116	SAMEA1010479	CURX00000000.1	na	197	197	Campylobacter jejuni	strain=OXC6455		latest	Contig	Major	Full	2015/08/03	7092_1#8	SC	GCA_001239645.1	identical	ftp://ftp.ncbi.nlm.nih.gov/genomes/all/GCF/001/239/645/GCF_001239645.1_7092_1_8
GCF_001239685.1	PRJNA224116	SAMEA1010562	CUKV00000000.1	na	197	197	Campylobacter jejuni	strain=OXC6336		latest	Contig	Major	Full	2015/08/03	7038_3#86	SC	GCA_001239685.1	identical	ftp://ftp.ncbi.nlm.nih.gov/genomes/all/GCF/001/239/685/GCF_001239685.1_7038_3_86
GCF_001412295.1	PRJNA224116	SAMN03838469		na	197	197	Campylobacter jejuni	strain=CJM1cam		latest	Complete Genome	Major	Full	2015/10/26	ASM141229v1	University of Cambridge	GCA_001412295.1	identical	ftp://ftp.ncbi.nlm.nih.gov/genomes/all/GCF/001/412/295/GCF_001412295.1_ASM141229v1
GCF_001516405.1	PRJNA224116	SAMN04412548	ATBM00000000.1	na	1316913	197	Campylobacter jejuni HB-CJGB-QYT	strain=HB-CJGB-QYT		latest	Scaffold	Major	Full	2016/01/21	ASM151640v1	State Key Laboratory for Infectious Disease Prevention and Control, and National Institute for Communicable Disease Control and Prevention, Chinese Center for Disease Control and Prevention, Beijing, China	GCA_001516405.1	identical	ftp://ftp.ncbi.nlm.nih.gov/genomes/all/GCF/001/516/405/GCF_001516405.1_ASM151640v1
GCF_001516415.1	PRJNA224116	SAMN04412550	ATBJ00000000.1	na	1316917	197	Campylobacter jejuni HB-CJGB-LL	strain=HB-CJGB-LL		latest	Scaffold	Major	Full	2016/01/21	ASM151641v1	State Key Laboratory for Infectious Disease Prevention and Control, and National Institute for Communicable Disease Control and Prevention, Chinese Center for Disease Control and Prevention, Beijing, China	GCA_001516415.1	identical	ftp://ftp.ncbi.nlm.nih.gov/genomes/all/GCF/001/516/415/GCF_001516415.1_ASM151641v1
GCF_001516425.1	PRJNA224116	SAMN04412547	ATBL00000000.1	na	1316918	197	Campylobacter jejuni HB-CJGB-LXC	strain=HB-CJGB-LXC		latest	Scaffold	Major	Full	2016/01/21	ASM151642v1	State Key Laboratory for Infectious Disease Prevention and Control, and National Institute for Communicable Disease Control and Prevention, Chinese Center for Disease Control and Prevention, Beijing, China	GCA_001516425.1	identical	ftp://ftp.ncbi.nlm.nih.gov/genomes/all/GCF/001/516/425/GCF_001516425.1_ASM151642v1
GCF_001516435.1	PRJNA224116	SAMN04412549	ATBN00000000.1	na	1316914	197	Campylobacter jejuni HB-CJGB-XWM	strain=HB-CJGB-XWM		latest	Scaffold	Major	Full	2016/01/21	ASM151643v1	State Key Laboratory for Infectious Disease Prevention and Control, and National Institute for Communicable Disease Control and Prevention, Chinese Center for Disease Control and Prevention, Beijing, China	GCA_001516435.1	identical	ftp://ftp.ncbi.nlm.nih.gov/genomes/all/GCF/001/516/435/GCF_001516435.1_ASM151643v1
GCF_001516485.1	PRJNA224116	SAMN04412552	ASXL00000000.1	na	1316922	197	Campylobacter jejuni BJ-CJGB96G25	strain=BJ-CJGB96G25		latest	Scaffold	Major	Full	2016/01/21	ASM151648v1	State Key Laboratory for Infectious Disease Prevention and Control, and National Institute for Communicable Disease Control and Prevention, Chinese Center for Disease Control and Prevention, Beijing, China.	GCA_001516485.1	identical	ftp://ftp.ncbi.nlm.nih.gov/genomes/all/GCF/001/516/485/GCF_001516485.1_ASM151648v1
GCF_001516495.1	PRJNA224116	SAMN04412551	ASXK00000000.1	na	1316924	197	Campylobacter jejuni BJ-CJGB95377	strain=BJ-CJGB95377		latest	Scaffold	Major	Full	2016/01/21	ASM151649v1	State Key Laboratory for Infectious Disease Prevention and Control, and National Institute for Communicable Disease Control and Prevention, Chinese Center for Disease Control and Prevention, Beijing, China.	GCA_001516495.1	identical	ftp://ftp.ncbi.nlm.nih.gov/genomes/all/GCF/001/516/495/GCF_001516495.1_ASM151649v1
GCF_001516505.1	PRJNA224116	SAMN04412553	ASXM00000000.1	na	1316920	197	Campylobacter jejuni BJ-CJGB96114	strain=BJ-CJGB96114		latest	Scaffold	Major	Full	2016/01/21	ASM151650v1	State Key Laboratory for Infectious Disease Prevention and Control, and National Institute for Communicable Disease Control and Prevention, Chinese Center for Disease Control and Prevention, Beijing, China.	GCA_001516505.1	identical	ftp://ftp.ncbi.nlm.nih.gov/genomes/all/GCF/001/516/505/GCF_001516505.1_ASM151650v1
GCF_001516515.1	PRJNA224116	SAMN04412554	ASXN00000000.1	na	1316921	197	Campylobacter jejuni BJ-CJGB96299	strain=BJ-CJGB96299		latest	Scaffold	Major	Full	2016/01/21	ASM151651v1	National Institute for Communicable Disease Control and Prevention, Chinese Center for Disease Control and Prevention, Beijing, China.	GCA_001516515.1	identical	ftp://ftp.ncbi.nlm.nih.gov/genomes/all/GCF/001/516/515/GCF_001516515.1_ASM151651v1
GCF_001516565.1	PRJNA224116	SAMN04412555	ASXO00000000.1	na	1316919	197	Campylobacter jejuni HB-CJGB-LC	strain=HB-CJGB-LC		latest	Scaffold	Major	Full	2016/01/21	ASM151656v1	State Key Laboratory for Infectious Disease Prevention and Control, and National Institute for Communicable Disease Control and Prevention, Chinese Center for Disease Control and Prevention, Beijing, China	GCA_001516565.1	identical	ftp://ftp.ncbi.nlm.nih.gov/genomes/all/GCF/001/516/565/GCF_001516565.1_ASM151656v1
GCF_001547595.1	PRJNA224116	SAMN04008118	LISL00000000.1	na	197	197	Campylobacter jejuni	strain=BJ-CJD70		latest	Scaffold	Major	Full	2016/02/02	ASM154759v1	China CDC	GCA_001547595.1	identical	ftp://ftp.ncbi.nlm.nih.gov/genomes/all/GCF/001/547/595/GCF_001547595.1_ASM154759v1
GCF_001547605.1	PRJNA224116	SAMN04008120	LISM00000000.1	na	197	197	Campylobacter jejuni	strain=BJ-CJD120		latest	Scaffold	Major	Full	2016/02/02	ASM154760v1	China CDC	GCA_001547605.1	identical	ftp://ftp.ncbi.nlm.nih.gov/genomes/all/GCF/001/547/605/GCF_001547605.1_ASM154760v1
GCF_001547615.1	PRJNA224116	SAMN04008117	LISK00000000.1	na	197	197	Campylobacter jejuni	strain=BJ-CJD63		latest	Scaffold	Major	Full	2016/02/02	ASM154761v1	China CDC	GCA_001547615.1	identical	ftp://ftp.ncbi.nlm.nih.gov/genomes/all/GCF/001/547/615/GCF_001547615.1_ASM154761v1
GCF_001547625.1	PRJNA224116	SAMN04008115	LISI00000000.1	na	197	197	Campylobacter jejuni	strain=BJ-CJD39		latest	Scaffold	Major	Full	2016/02/02	ASM154762v1	China CDC	GCA_001547625.1	identical	ftp://ftp.ncbi.nlm.nih.gov/genomes/all/GCF/001/547/625/GCF_001547625.1_ASM154762v1
GCF_001764135.1	PRJNA224116	SAMN04532469	MKAB00000000.1	na	197	197	Campylobacter jejuni	strain=BCW_7692		latest	Contig	Major	Full	2016/10/04	ASM176413v1	University of California at Davis	GCA_001764135.1	identical	ftp://ftp.ncbi.nlm.nih.gov/genomes/all/GCF/001/764/135/GCF_001764135.1_ASM176413v1
GCF_002118115.1	PRJNA224116	SAMD00078611	BDRZ00000000.1	na	197	197	Campylobacter jejuni	strain=CAM970		latest	Contig	Major	Full	2017/04/27	Cjejuni_1.0	Division of Biomedical Food Research, NIHS	GCA_002118115.1	identical	ftp://ftp.ncbi.nlm.nih.gov/genomes/all/GCF/002/118/115/GCF_002118115.1_Cjejuni_1.0
GCF_002168235.1	PRJNA224116	SAMN07158751	NHQU00000000.1	na	197	197	Campylobacter jejuni	strain=H14		latest	Contig	Major	Full	2017/06/05	ASM216823v1	Swansea University	GCA_002168235.1	identical	ftp://ftp.ncbi.nlm.nih.gov/genomes/all/GCF/002/168/235/GCF_002168235.1_ASM216823v1
GCF_002178105.1	PRJNA224116	SAMN06888312	NFOJ00000000.1	na	197	197	Campylobacter jejuni	strain=isolate_H8		latest	Contig	Major	Full	2017/06/08	ASM217810v1	Swansea University	GCA_002178105.1	identical	ftp://ftp.ncbi.nlm.nih.gov/genomes/all/GCF/002/178/105/GCF_002178105.1_ASM217810v1
GCF_002178135.1	PRJNA224116	SAMN06888311	NFOK00000000.1	na	197	197	Campylobacter jejuni	strain=isolate_H7		latest	Scaffold	Major	Full	2017/06/08	ASM217813v1	Swansea University	GCA_002178135.1	identical	ftp://ftp.ncbi.nlm.nih.gov/genomes/all/GCF/002/178/135/GCF_002178135.1_ASM217813v1
GCF_002178155.1	PRJNA224116	SAMN06888307	NFOO00000000.1	na	197	197	Campylobacter jejuni	strain=isolate_H34		latest	Contig	Major	Full	2017/06/08	ASM217815v1	Swansea University	GCA_002178155.1	identical	ftp://ftp.ncbi.nlm.nih.gov/genomes/all/GCF/002/178/155/GCF_002178155.1_ASM217815v1
GCF_002178175.1	PRJNA224116	SAMN06888304	NFOR00000000.1	na	197	197	Campylobacter jejuni	strain=isolate_H31		latest	Contig	Major	Full	2017/06/08	ASM217817v1	Swansea University	GCA_002178175.1	identical	ftp://ftp.ncbi.nlm.nih.gov/genomes/all/GCF/002/178/175/GCF_002178175.1_ASM217817v1
GCF_002178195.1	PRJNA224116	SAMN06888303	NFOS00000000.1	na	197	197	Campylobacter jejuni	strain=isolate_H30		latest	Contig	Major	Full	2017/06/08	ASM217819v1	Swansea University	GCA_002178195.1	identical	ftp://ftp.ncbi.nlm.nih.gov/genomes/all/GCF/002/178/195/GCF_002178195.1_ASM217819v1
GCF_002178225.1	PRJNA224116	SAMN06888302	NFOT00000000.1	na	197	197	Campylobacter jejuni	strain=isolate_H3		latest	Contig	Major	Full	2017/06/08	ASM217822v1	Swansea University	GCA_002178225.1	identical	ftp://ftp.ncbi.nlm.nih.gov/genomes/all/GCF/002/178/225/GCF_002178225.1_ASM217822v1
GCF_002178235.1	PRJNA224116	SAMN06888301	NFOU00000000.1	na	197	197	Campylobacter jejuni	strain=isolate_H29		latest	Contig	Major	Full	2017/06/08	ASM217823v1	Swansea University	GCA_002178235.1	identical	ftp://ftp.ncbi.nlm.nih.gov/genomes/all/GCF/002/178/235/GCF_002178235.1_ASM217823v1
GCF_002178265.1	PRJNA224116	SAMN06888300	NFOV00000000.1	na	197	197	Campylobacter jejuni	strain=isolate_H28		latest	Contig	Major	Full	2017/06/08	ASM217826v1	Swansea University	GCA_002178265.1	identical	ftp://ftp.ncbi.nlm.nih.gov/genomes/all/GCF/002/178/265/GCF_002178265.1_ASM217826v1
GCF_002178285.1	PRJNA224116	SAMN06888299	NFOW00000000.1	na	197	197	Campylobacter jejuni	strain=isolate_H27		latest	Contig	Major	Full	2017/06/08	ASM217828v1	Swansea University	GCA_002178285.1	identical	ftp://ftp.ncbi.nlm.nih.gov/genomes/all/GCF/002/178/285/GCF_002178285.1_ASM217828v1
GCF_002178295.1	PRJNA224116	SAMN06888298	NFOX00000000.1	na	197	197	Campylobacter jejuni	strain=isolate_H26		latest	Contig	Major	Full	2017/06/08	ASM217829v1	Swansea University	GCA_002178295.1	identical	ftp://ftp.ncbi.nlm.nih.gov/genomes/all/GCF/002/178/295/GCF_002178295.1_ASM217829v1
GCF_002178325.1	PRJNA224116	SAMN06888297	NFOY00000000.1	na	197	197	Campylobacter jejuni	strain=isolate_H25		latest	Contig	Major	Full	2017/06/08	ASM217832v1	Swansea University	GCA_002178325.1	identical	ftp://ftp.ncbi.nlm.nih.gov/genomes/all/GCF/002/178/325/GCF_002178325.1_ASM217832v1
GCF_002178355.1	PRJNA224116	SAMN06888296	NFOZ00000000.1	na	197	197	Campylobacter jejuni	strain=isolate_H24		latest	Contig	Major	Full	2017/06/08	ASM217835v1	Swansea University	GCA_002178355.1	identical	ftp://ftp.ncbi.nlm.nih.gov/genomes/all/GCF/002/178/355/GCF_002178355.1_ASM217835v1
GCF_002178365.1	PRJNA224116	SAMN06888294	NFPB00000000.1	na	197	197	Campylobacter jejuni	strain=isolate_H22		latest	Contig	Major	Full	2017/06/08	ASM217836v1	Swansea University	GCA_002178365.1	identical	ftp://ftp.ncbi.nlm.nih.gov/genomes/all/GCF/002/178/365/GCF_002178365.1_ASM217836v1
GCF_002178405.1	PRJNA224116	SAMN06888292	NFPD00000000.1	na	197	197	Campylobacter jejuni	strain=isolate_H2		latest	Contig	Major	Full	2017/06/08	ASM217840v1	Swansea University	GCA_002178405.1	identical	ftp://ftp.ncbi.nlm.nih.gov/genomes/all/GCF/002/178/405/GCF_002178405.1_ASM217840v1
GCF_002178435.1	PRJNA224116	SAMN06888290	NFPF00000000.1	na	197	197	Campylobacter jejuni	strain=isolate_H18		latest	Contig	Major	Full	2017/06/08	ASM217843v1	Swansea University	GCA_002178435.1	identical	ftp://ftp.ncbi.nlm.nih.gov/genomes/all/GCF/002/178/435/GCF_002178435.1_ASM217843v1
GCF_002178445.1	PRJNA224116	SAMN06888289	NFPG00000000.1	na	197	197	Campylobacter jejuni	strain=isolate_H17		latest	Contig	Major	Full	2017/06/08	ASM217844v1	Swansea University	GCA_002178445.1	identical	ftp://ftp.ncbi.nlm.nih.gov/genomes/all/GCF/002/178/445/GCF_002178445.1_ASM217844v1
GCF_002178475.1	PRJNA224116	SAMN06888288	NFPH00000000.1	na	197	197	Campylobacter jejuni	strain=isolate_H16		latest	Contig	Major	Full	2017/06/08	ASM217847v1	Swansea University	GCA_002178475.1	identical	ftp://ftp.ncbi.nlm.nih.gov/genomes/all/GCF/002/178/475/GCF_002178475.1_ASM217847v1
GCF_002178495.1	PRJNA224116	SAMN06888287	NFPI00000000.1	na	197	197	Campylobacter jejuni	strain=isolate_H15		latest	Contig	Major	Full	2017/06/08	ASM217849v1	Swansea University	GCA_002178495.1	identical	ftp://ftp.ncbi.nlm.nih.gov/genomes/all/GCF/002/178/495/GCF_002178495.1_ASM217849v1
GCF_002178505.1	PRJNA224116	SAMN06888284	NFPL00000000.1	na	197	197	Campylobacter jejuni	strain=isolate_H11		latest	Contig	Major	Full	2017/06/08	ASM217850v1	Swansea University	GCA_002178505.1	identical	ftp://ftp.ncbi.nlm.nih.gov/genomes/all/GCF/002/178/505/GCF_002178505.1_ASM217850v1
GCF_002178545.1	PRJNA224116	SAMN06888283	NFPM00000000.1	na	197	197	Campylobacter jejuni	strain=isolate_H10		latest	Contig	Major	Full	2017/06/08	ASM217854v1	Swansea University	GCA_002178545.1	identical	ftp://ftp.ncbi.nlm.nih.gov/genomes/all/GCF/002/178/545/GCF_002178545.1_ASM217854v1
GCF_002178585.1	PRJNA224116	SAMN06888282	NFPN00000000.1	na	197	197	Campylobacter jejuni	strain=isolate_H1		latest	Contig	Major	Full	2017/06/08	ASM217858v1	Swansea University	GCA_002178585.1	identical	ftp://ftp.ncbi.nlm.nih.gov/genomes/all/GCF/002/178/585/GCF_002178585.1_ASM217858v1
GCF_002179235.1	PRJNA224116	SAMN06888313	NFOI00000000.1	na	197	197	Campylobacter jejuni	strain=isolate_H9		latest	Contig	Major	Full	2017/06/08	ASM217923v1	Swansea University	GCA_002179235.1	identical	ftp://ftp.ncbi.nlm.nih.gov/genomes/all/GCF/002/179/235/GCF_002179235.1_ASM217923v1
GCF_002179245.1	PRJNA224116	SAMN06888305	NFOQ00000000.1	na	197	197	Campylobacter jejuni	strain=isolate_H32		latest	Contig	Major	Full	2017/06/08	ASM217924v1	Swansea University	GCA_002179245.1	identical	ftp://ftp.ncbi.nlm.nih.gov/genomes/all/GCF/002/179/245/GCF_002179245.1_ASM217924v1
GCF_002179265.1	PRJNA224116	SAMN06888309	NFOM00000000.1	na	197	197	Campylobacter jejuni	strain=isolate_H4		latest	Contig	Major	Full	2017/06/08	ASM217926v1	Swansea University	GCA_002179265.1	identical	ftp://ftp.ncbi.nlm.nih.gov/genomes/all/GCF/002/179/265/GCF_002179265.1_ASM217926v1
GCF_002179285.1	PRJNA224116	SAMN06888306	NFOP00000000.1	na	197	197	Campylobacter jejuni	strain=isolate_H33		latest	Contig	Major	Full	2017/06/08	ASM217928v1	Swansea University	GCA_002179285.1	identical	ftp://ftp.ncbi.nlm.nih.gov/genomes/all/GCF/002/179/285/GCF_002179285.1_ASM217928v1
GCF_002179335.1	PRJNA224116	SAMN06888295	NFPA00000000.1	na	197	197	Campylobacter jejuni	strain=isolate_H23		latest	Scaffold	Major	Full	2017/06/08	ASM217933v1	Swansea University	GCA_002179335.1	identical	ftp://ftp.ncbi.nlm.nih.gov/genomes/all/GCF/002/179/335/GCF_002179335.1_ASM217933v1
GCF_002179375.1	PRJNA224116	SAMN06888285	NFPK00000000.1	na	197	197	Campylobacter jejuni	strain=isolate_H12		latest	Contig	Major	Full	2017/06/08	ASM217937v1	Swansea University	GCA_002179375.1	identical	ftp://ftp.ncbi.nlm.nih.gov/genomes/all/GCF/002/179/375/GCF_002179375.1_ASM217937v1
GCF_002179615.1	PRJNA224116	SAMN06888310	NFOL00000000.1	na	197	197	Campylobacter jejuni	strain=isolate_H6		latest	Contig	Major	Full	2017/06/08	ASM217961v1	Swansea University	GCA_002179615.1	identical	ftp://ftp.ncbi.nlm.nih.gov/genomes/all/GCF/002/179/615/GCF_002179615.1_ASM217961v1
GCF_002209025.1	PRJNA224116	SAMN04875589		na	32022	197	Campylobacter jejuni subsp. jejuni	strain=FDAARGOS_263		latest	Complete Genome	Major	Full	2017/06/27	ASM220902v1	University of Maryland School of Medicine Institute for Genome Sciences (IGS) - sequencing center	GCA_002209025.1	identical	ftp://ftp.ncbi.nlm.nih.gov/genomes/all/GCF/002/209/025/GCF_002209025.1_ASM220902v1
GCF_002214785.1	PRJNA224116	SAMN05411282		na	197	197	Campylobacter jejuni	strain=FORC_046		latest	Complete Genome	Major	Full	2017/07/05	ASM221478v1	Food-borne Pathogen Omics Research Center, FORC	GCA_002214785.1	identical	ftp://ftp.ncbi.nlm.nih.gov/genomes/all/GCF/002/214/785/GCF_002214785.1_ASM221478v1
GCF_002804495.1	PRJNA224116	SAMN08053351	PHXH00000000.1	na	32022	197	Campylobacter jejuni subsp. jejuni	strain=CFSAN065406		latest	Scaffold	Major	Full	2017/12/04	CFSAN065406	FDA/CFSAN	GCA_002804495.1	identical	ftp://ftp.ncbi.nlm.nih.gov/genomes/all/GCF/002/804/495/GCF_002804495.1_CFSAN065406
GCF_002804525.1	PRJNA224116	SAMN08054780	PIAL00000000.1	na	32022	197	Campylobacter jejuni subsp. jejuni	strain=CFSAN065322		latest	Scaffold	Major	Full	2017/12/04	CFSAN065322	FDA/CFSAN	GCA_002804525.1	identical	ftp://ftp.ncbi.nlm.nih.gov/genomes/all/GCF/002/804/525/GCF_002804525.1_CFSAN065322
GCF_002804635.1	PRJNA224116	SAMN08053355	PHXK00000000.1	na	32022	197	Campylobacter jejuni subsp. jejuni	strain=CFSAN065403		latest	Contig	Major	Full	2017/12/04	CFSAN065403	FDA/CFSAN	GCA_002804635.1	identical	ftp://ftp.ncbi.nlm.nih.gov/genomes/all/GCF/002/804/635/GCF_002804635.1_CFSAN065403
GCF_002804705.1	PRJNA224116	SAMN08054948	PIAP00000000.1	na	32022	197	Campylobacter jejuni subsp. jejuni	strain=CFSAN065317		latest	Contig	Major	Full	2017/12/04	CFSAN065317	FDA/CFSAN	GCA_002804705.1	identical	ftp://ftp.ncbi.nlm.nih.gov/genomes/all/GCF/002/804/705/GCF_002804705.1_CFSAN065317
GCF_002804735.1	PRJNA224116	SAMN08053345	PHZP00000000.1	na	32022	197	Campylobacter jejuni subsp. jejuni	strain=CFSAN065344		latest	Scaffold	Major	Full	2017/12/04	CFSAN065344	FDA/CFSAN	GCA_002804735.1	identical	ftp://ftp.ncbi.nlm.nih.gov/genomes/all/GCF/002/804/735/GCF_002804735.1_CFSAN065344
GCF_002804865.1	PRJNA224116	SAMN08054819	PIAO00000000.1	na	32022	197	Campylobacter jejuni subsp. jejuni	strain=CFSAN065319		latest	Contig	Major	Full	2017/12/04	CFSAN065319	FDA/CFSAN	GCA_002804865.1	identical	ftp://ftp.ncbi.nlm.nih.gov/genomes/all/GCF/002/804/865/GCF_002804865.1_CFSAN065319
GCF_002805115.1	PRJNA224116	SAMN08053123	PHZO00000000.1	na	32022	197	Campylobacter jejuni subsp. jejuni	strain=CFSAN065345		latest	Scaffold	Major	Full	2017/12/04	CFSAN065345	FDA/CFSAN	GCA_002805115.1	identical	ftp://ftp.ncbi.nlm.nih.gov/genomes/all/GCF/002/805/115/GCF_002805115.1_CFSAN065345
GCF_002805225.1	PRJNA224116	SAMN08053122	PHZQ00000000.1	na	32022	197	Campylobacter jejuni subsp. jejuni	strain=CFSAN065343		latest	Scaffold	Major	Full	2017/12/04	CFSAN065343	FDA/CFSAN	GCA_002805225.1	identical	ftp://ftp.ncbi.nlm.nih.gov/genomes/all/GCF/002/805/225/GCF_002805225.1_CFSAN065343
GCF_002805275.1	PRJNA224116	SAMN08053098	PIBJ00000000.1	na	32022	197	Campylobacter jejuni subsp. jejuni	strain=CFSAN065294		latest	Scaffold	Major	Full	2017/12/04	CFSAN065294	FDA/CFSAN	GCA_002805275.1	identical	ftp://ftp.ncbi.nlm.nih.gov/genomes/all/GCF/002/805/275/GCF_002805275.1_CFSAN065294
GCF_002805315.1	PRJNA224116	SAMN08054955	PHZN00000000.1	na	32022	197	Campylobacter jejuni subsp. jejuni	strain=CFSAN065346		latest	Scaffold	Major	Full	2017/12/04	CFSAN065346	FDA/CFSAN	GCA_002805315.1	identical	ftp://ftp.ncbi.nlm.nih.gov/genomes/all/GCF/002/805/315/GCF_002805315.1_CFSAN065346
GCF_002805395.1	PRJNA224116	SAMN08054119	PHZL00000000.1	na	32022	197	Campylobacter jejuni subsp. jejuni	strain=CFSAN065348		latest	Contig	Major	Full	2017/12/04	CFSAN065348	FDA/CFSAN	GCA_002805395.1	identical	ftp://ftp.ncbi.nlm.nih.gov/genomes/all/GCF/002/805/395/GCF_002805395.1_CFSAN065348
GCF_002805405.1	PRJNA224116	SAMN08053152	PHZR00000000.1	na	32022	197	Campylobacter jejuni subsp. jejuni	strain=CFSAN065342		latest	Contig	Major	Full	2017/12/04	CFSAN065342	FDA/CFSAN	GCA_002805405.1	identical	ftp://ftp.ncbi.nlm.nih.gov/genomes/all/GCF/002/805/405/GCF_002805405.1_CFSAN065342
GCF_002805465.1	PRJNA224116	SAMN08054954	PIAN00000000.1	na	32022	197	Campylobacter jejuni subsp. jejuni	strain=CFSAN065320		latest	Scaffold	Major	Full	2017/12/04	CFSAN065320	FDA/CFSAN	GCA_002805465.1	identical	ftp://ftp.ncbi.nlm.nih.gov/genomes/all/GCF/002/805/465/GCF_002805465.1_CFSAN065320
GCF_002805555.1	PRJNA224116	SAMN08054776	PIAM00000000.1	na	32022	197	Campylobacter jejuni subsp. jejuni	strain=CFSAN065321		latest	Contig	Major	Full	2017/12/04	CFSAN065321	FDA/CFSAN	GCA_002805555.1	identical	ftp://ftp.ncbi.nlm.nih.gov/genomes/all/GCF/002/805/555/GCF_002805555.1_CFSAN065321
GCF_002805565.1	PRJNA224116	SAMN08054946	PIAQ00000000.1	na	32022	197	Campylobacter jejuni subsp. jejuni	strain=CFSAN065315		latest	Contig	Major	Full	2017/12/04	CFSAN065315	FDA/CFSAN	GCA_002805565.1	identical	ftp://ftp.ncbi.nlm.nih.gov/genomes/all/GCF/002/805/565/GCF_002805565.1_CFSAN065315
GCF_002805635.1	PRJNA224116	SAMN08054950	PIAR00000000.1	na	32022	197	Campylobacter jejuni subsp. jejuni	strain=CFSAN065314		latest	Contig	Major	Full	2017/12/04	CFSAN065314	FDA/CFSAN	GCA_002805635.1	identical	ftp://ftp.ncbi.nlm.nih.gov/genomes/all/GCF/002/805/635/GCF_002805635.1_CFSAN065314
GCF_002805665.1	PRJNA224116	SAMN08053151	PHYZ00000000.1	na	32022	197	Campylobacter jejuni subsp. jejuni	strain=CFSAN065361		latest	Scaffold	Major	Full	2017/12/04	CFSAN065361	FDA/CFSAN	GCA_002805665.1	identical	ftp://ftp.ncbi.nlm.nih.gov/genomes/all/GCF/002/805/665/GCF_002805665.1_CFSAN065361
GCF_002805675.1	PRJNA224116	SAMN08054899	PHZA00000000.1	na	32022	197	Campylobacter jejuni subsp. jejuni	strain=CFSAN065360		latest	Scaffold	Major	Full	2017/12/04	CFSAN065360	FDA/CFSAN	GCA_002805675.1	identical	ftp://ftp.ncbi.nlm.nih.gov/genomes/all/GCF/002/805/675/GCF_002805675.1_CFSAN065360
GCF_002805725.1	PRJNA224116	SAMN08053150	PHZB00000000.1	na	32022	197	Campylobacter jejuni subsp. jejuni	strain=CFSAN065358		latest	Scaffold	Major	Full	2017/12/04	CFSAN065358	FDA/CFSAN	GCA_002805725.1	identical	ftp://ftp.ncbi.nlm.nih.gov/genomes/all/GCF/002/805/725/GCF_002805725.1_CFSAN065358
GCF_002805765.1	PRJNA224116	SAMN08054771	PHZF00000000.1	na	32022	197	Campylobacter jejuni subsp. jejuni	strain=CFSAN065354		latest	Scaffold	Major	Full	2017/12/04	CFSAN065354	FDA/CFSAN	GCA_002805765.1	identical	ftp://ftp.ncbi.nlm.nih.gov/genomes/all/GCF/002/805/765/GCF_002805765.1_CFSAN065354
GCF_002805885.1	PRJNA224116	SAMN08053901	PHZK00000000.1	na	32022	197	Campylobacter jejuni subsp. jejuni	strain=CFSAN065349		latest	Scaffold	Major	Full	2017/12/04	CFSAN065349	FDA/CFSAN	GCA_002805885.1	identical	ftp://ftp.ncbi.nlm.nih.gov/genomes/all/GCF/002/805/885/GCF_002805885.1_CFSAN065349
GCF_002805905.1	PRJNA224116	SAMN08053343	PHZS00000000.1	na	32022	197	Campylobacter jejuni subsp. jejuni	strain=CFSAN065341		latest	Contig	Major	Full	2017/12/04	CFSAN065341	FDA/CFSAN	GCA_002805905.1	identical	ftp://ftp.ncbi.nlm.nih.gov/genomes/all/GCF/002/805/905/GCF_002805905.1_CFSAN065341
GCF_002805915.1	PRJNA224116	SAMN08053334	PHZT00000000.1	na	32022	197	Campylobacter jejuni subsp. jejuni	strain=CFSAN065340		latest	Scaffold	Major	Full	2017/12/04	CFSAN065340	FDA/CFSAN	GCA_002805915.1	identical	ftp://ftp.ncbi.nlm.nih.gov/genomes/all/GCF/002/805/915/GCF_002805915.1_CFSAN065340
GCF_002805945.1	PRJNA224116	SAMN08054502	PHZM00000000.1	na	32022	197	Campylobacter jejuni subsp. jejuni	strain=CFSAN065347		latest	Scaffold	Major	Full	2017/12/04	CFSAN065347	FDA/CFSAN	GCA_002805945.1	identical	ftp://ftp.ncbi.nlm.nih.gov/genomes/all/GCF/002/805/945/GCF_002805945.1_CFSAN065347
GCF_002805955.1	PRJNA224116	SAMN08054980	PHZU00000000.1	na	32022	197	Campylobacter jejuni subsp. jejuni	strain=CFSAN065339		latest	Contig	Major	Full	2017/12/04	CFSAN065339	FDA/CFSAN	GCA_002805955.1	identical	ftp://ftp.ncbi.nlm.nih.gov/genomes/all/GCF/002/805/955/GCF_002805955.1_CFSAN065339
GCF_002805985.1	PRJNA224116	SAMN08054989	PHZV00000000.1	na	32022	197	Campylobacter jejuni subsp. jejuni	strain=CFSAN065338		latest	Scaffold	Major	Full	2017/12/04	CFSAN065338	FDA/CFSAN	GCA_002805985.1	identical	ftp://ftp.ncbi.nlm.nih.gov/genomes/all/GCF/002/805/985/GCF_002805985.1_CFSAN065338
GCF_002806265.1	PRJNA224116	SAMN08054779	PIAJ00000000.1	na	32022	197	Campylobacter jejuni subsp. jejuni	strain=CFSAN065324		latest	Contig	Major	Full	2017/12/04	CFSAN065324	FDA/CFSAN	GCA_002806265.1	identical	ftp://ftp.ncbi.nlm.nih.gov/genomes/all/GCF/002/806/265/GCF_002806265.1_CFSAN065324
GCF_002806285.1	PRJNA224116	SAMN08054606	PIAK00000000.1	na	32022	197	Campylobacter jejuni subsp. jejuni	strain=CFSAN065323		latest	Contig	Major	Full	2017/12/04	CFSAN065323	FDA/CFSAN	GCA_002806285.1	identical	ftp://ftp.ncbi.nlm.nih.gov/genomes/all/GCF/002/806/285/GCF_002806285.1_CFSAN065323
GCF_002806295.1	PRJNA224116	SAMN08054949	PIAS00000000.1	na	32022	197	Campylobacter jejuni subsp. jejuni	strain=CFSAN065313		latest	Contig	Major	Full	2017/12/04	CFSAN065313	FDA/CFSAN	GCA_002806295.1	identical	ftp://ftp.ncbi.nlm.nih.gov/genomes/all/GCF/002/806/295/GCF_002806295.1_CFSAN065313
GCF_002806325.1	PRJNA224116	SAMN08054658	PIAV00000000.1	na	32022	197	Campylobacter jejuni subsp. jejuni	strain=CFSAN065309		latest	Contig	Major	Full	2017/12/04	CFSAN065309	FDA/CFSAN	GCA_002806325.1	identical	ftp://ftp.ncbi.nlm.nih.gov/genomes/all/GCF/002/806/325/GCF_002806325.1_CFSAN065309
GCF_002806335.1	PRJNA224116	SAMN08054653	PIAW00000000.1	na	32022	197	Campylobacter jejuni subsp. jejuni	strain=CFSAN065308		latest	Contig	Major	Full	2017/12/04	CFSAN065308	FDA/CFSAN	GCA_002806335.1	identical	ftp://ftp.ncbi.nlm.nih.gov/genomes/all/GCF/002/806/335/GCF_002806335.1_CFSAN065308
GCF_002806365.1	PRJNA224116	SAMN08054669	PIAX00000000.1	na	32022	197	Campylobacter jejuni subsp. jejuni	strain=CFSAN065307		latest	Scaffold	Major	Full	2017/12/04	CFSAN065307	FDA/CFSAN	GCA_002806365.1	identical	ftp://ftp.ncbi.nlm.nih.gov/genomes/all/GCF/002/806/365/GCF_002806365.1_CFSAN065307
GCF_002806375.1	PRJNA224116	SAMN08054978	PIAU00000000.1	na	32022	197	Campylobacter jejuni subsp. jejuni	strain=CFSAN065310		latest	Contig	Major	Full	2017/12/04	CFSAN065310	FDA/CFSAN	GCA_002806375.1	identical	ftp://ftp.ncbi.nlm.nih.gov/genomes/all/GCF/002/806/375/GCF_002806375.1_CFSAN065310
GCF_002806405.1	PRJNA224116	SAMN08054660	PIAY00000000.1	na	32022	197	Campylobacter jejuni subsp. jejuni	strain=CFSAN065306		latest	Scaffold	Major	Full	2017/12/04	CFSAN065306	FDA/CFSAN	GCA_002806405.1	identical	ftp://ftp.ncbi.nlm.nih.gov/genomes/all/GCF/002/806/405/GCF_002806405.1_CFSAN065306
GCF_002806415.1	PRJNA224116	SAMN08054648	PIBA00000000.1	na	32022	197	Campylobacter jejuni subsp. jejuni	strain=CFSAN065303		latest	Contig	Major	Full	2017/12/04	CFSAN065303	FDA/CFSAN	GCA_002806415.1	identical	ftp://ftp.ncbi.nlm.nih.gov/genomes/all/GCF/002/806/415/GCF_002806415.1_CFSAN065303
GCF_002806445.1	PRJNA224116	SAMN08053349	PIBB00000000.1	na	32022	197	Campylobacter jejuni subsp. jejuni	strain=CFSAN065302		latest	Contig	Major	Full	2017/12/04	CFSAN065302	FDA/CFSAN	GCA_002806445.1	identical	ftp://ftp.ncbi.nlm.nih.gov/genomes/all/GCF/002/806/445/GCF_002806445.1_CFSAN065302
GCF_002806455.1	PRJNA224116	SAMN08054608	PIAZ00000000.1	na	32022	197	Campylobacter jejuni subsp. jejuni	strain=CFSAN065305		latest	Scaffold	Major	Full	2017/12/04	CFSAN065305	FDA/CFSAN	GCA_002806455.1	identical	ftp://ftp.ncbi.nlm.nih.gov/genomes/all/GCF/002/806/455/GCF_002806455.1_CFSAN065305
GCF_002806465.1	PRJNA224116	SAMN08054781	PIBC00000000.1	na	32022	197	Campylobacter jejuni subsp. jejuni	strain=CFSAN065301		latest	Scaffold	Major	Full	2017/12/04	CFSAN065301	FDA/CFSAN	GCA_002806465.1	identical	ftp://ftp.ncbi.nlm.nih.gov/genomes/all/GCF/002/806/465/GCF_002806465.1_CFSAN065301
GCF_002806475.1	PRJNA224116	SAMN08054782	PIBD00000000.1	na	32022	197	Campylobacter jejuni subsp. jejuni	strain=CFSAN065300		latest	Contig	Major	Full	2017/12/04	CFSAN065300	FDA/CFSAN	GCA_002806475.1	identical	ftp://ftp.ncbi.nlm.nih.gov/genomes/all/GCF/002/806/475/GCF_002806475.1_CFSAN065300
GCF_002806535.1	PRJNA224116	SAMN08054981	PIAT00000000.1	na	32022	197	Campylobacter jejuni subsp. jejuni	strain=CFSAN065312		latest	Scaffold	Major	Full	2017/12/04	CFSAN065312	FDA/CFSAN	GCA_002806535.1	identical	ftp://ftp.ncbi.nlm.nih.gov/genomes/all/GCF/002/806/535/GCF_002806535.1_CFSAN065312
GCF_002806565.1	PRJNA224116	SAMN08053336	PIBG00000000.1	na	32022	197	Campylobacter jejuni subsp. jejuni	strain=CFSAN065297		latest	Scaffold	Major	Full	2017/12/04	CFSAN065297	FDA/CFSAN	GCA_002806565.1	identical	ftp://ftp.ncbi.nlm.nih.gov/genomes/all/GCF/002/806/565/GCF_002806565.1_CFSAN065297
GCF_002806575.1	PRJNA224116	SAMN08053338	PIBF00000000.1	na	32022	197	Campylobacter jejuni subsp. jejuni	strain=CFSAN065298		latest	Scaffold	Major	Full	2017/12/04	CFSAN065298	FDA/CFSAN	GCA_002806575.1	identical	ftp://ftp.ncbi.nlm.nih.gov/genomes/all/GCF/002/806/575/GCF_002806575.1_CFSAN065298
GCF_002806605.1	PRJNA224116	SAMN08053342	PIBI00000000.1	na	32022	197	Campylobacter jejuni subsp. jejuni	strain=CFSAN065295		latest	Contig	Major	Full	2017/12/04	CFSAN065295	FDA/CFSAN	GCA_002806605.1	identical	ftp://ftp.ncbi.nlm.nih.gov/genomes/all/GCF/002/806/605/GCF_002806605.1_CFSAN065295
GCF_002806625.1	PRJNA224116	SAMN08053344	PIBH00000000.1	na	32022	197	Campylobacter jejuni subsp. jejuni	strain=CFSAN065296		latest	Scaffold	Major	Full	2017/12/04	CFSAN065296	FDA/CFSAN	GCA_002806625.1	identical	ftp://ftp.ncbi.nlm.nih.gov/genomes/all/GCF/002/806/625/GCF_002806625.1_CFSAN065296
GCF_002834105.1	PRJNA224116	SAMN08054957	PITR00000000.1	na	32022	197	Campylobacter jejuni subsp. jejuni	strain=CFSAN065415		latest	Contig	Major	Full	2017/12/12	CFSAN065415	FDA/CFSAN	GCA_002834105.1	identical	ftp://ftp.ncbi.nlm.nih.gov/genomes/all/GCF/002/834/105/GCF_002834105.1_CFSAN065415
GCF_002834185.1	PRJNA224116	SAMN08054947	PITT00000000.1	na	32022	197	Campylobacter jejuni subsp. jejuni	strain=CFSAN065316		latest	Contig	Major	Full	2017/12/12	CFSAN065316	FDA/CFSAN	GCA_002834185.1	identical	ftp://ftp.ncbi.nlm.nih.gov/genomes/all/GCF/002/834/185/GCF_002834185.1_CFSAN065316
GCF_001643955.1	PRJNA224116	SAMN03737973		representative genome	1031746	198	Campylobacter hyointestinalis subsp. hyointestinalis LMG 9260	strain=LMG 9260		latest	Complete Genome	Major	Full	2016/05/16	ASM164395v1	USDA, ARS, WRRC	GCA_001643955.1	identical	ftp://ftp.ncbi.nlm.nih.gov/genomes/all/GCF/001/643/955/GCF_001643955.1_ASM164395v1
GCF_000259315.1	PRJNA224116	SAMN02471189	AENQ00000000.1	na	929793	199	Campylobacter concisus UNSWCD	strain=UNSWCD		latest	Contig	Major	Full	2012/04/19	ASM25931v1	University of New South Wales	GCA_000259315.1	identical	ftp://ftp.ncbi.nlm.nih.gov/genomes/all/GCF/000/259/315/GCF_000259315.1_ASM25931v1
GCF_002165855.1	PRJNA224116	SAMN03457022	NDYT00000000.1	na	199	199	Campylobacter concisus	strain=Lasto393.96		latest	Contig	Major	Full	2017/06/04	ASM216585v1	Institute of Environmental Science and Research (ESR)	GCA_002165855.1	identical	ftp://ftp.ncbi.nlm.nih.gov/genomes/all/GCF/002/165/855/GCF_002165855.1_ASM216585v1
GCF_002912335.1	PRJNA224116	SAMN08200483	POYL00000000.1	na	199	199	Campylobacter concisus	strain=AAUH-49UCf		latest	Contig	Major	Full	2018/02/02	ASM291233v1	University of Bath	GCA_002912335.1	identical	ftp://ftp.ncbi.nlm.nih.gov/genomes/all/GCF/002/912/335/GCF_002912335.1_ASM291233v1
GCF_002912785.1	PRJNA224116	SAMN08200452	POZP00000000.1	na	199	199	Campylobacter concisus	strain=AAUH-51UCf		latest	Contig	Major	Full	2018/02/02	ASM291278v1	University of Bath	GCA_002912785.1	identical	ftp://ftp.ncbi.nlm.nih.gov/genomes/all/GCF/002/912/785/GCF_002912785.1_ASM291278v1
GCF_002912895.1	PRJNA224116	SAMN08200444	POZX00000000.1	na	199	199	Campylobacter concisus	strain=AAUH-2010376221		latest	Contig	Major	Full	2018/02/02	ASM291289v1	University of Bath	GCA_002912895.1	identical	ftp://ftp.ncbi.nlm.nih.gov/genomes/all/GCF/002/912/895/GCF_002912895.1_ASM291289v1
GCF_002913385.1	PRJNA224116	SAMN08200408	PPBH00000000.1	na	199	199	Campylobacter concisus	strain=AAUH-43UCf		latest	Contig	Major	Full	2018/02/02	ASM291338v1	University of Bath	GCA_002913385.1	identical	ftp://ftp.ncbi.nlm.nih.gov/genomes/all/GCF/002/913/385/GCF_002913385.1_ASM291338v1
GCF_002913395.1	PRJNA224116	SAMN08200407	PPBI00000000.1	na	199	199	Campylobacter concisus	strain=AAUH-35UCf		latest	Contig	Major	Full	2018/02/02	ASM291339v1	University of Bath	GCA_002913395.1	identical	ftp://ftp.ncbi.nlm.nih.gov/genomes/all/GCF/002/913/395/GCF_002913395.1_ASM291339v1
GCF_002913625.1	PRJNA224116	SAMN08200395	PPBU00000000.1	na	199	199	Campylobacter concisus	strain=AAUH-25Df3		latest	Contig	Major	Full	2018/02/02	ASM291362v1	University of Bath	GCA_002913625.1	identical	ftp://ftp.ncbi.nlm.nih.gov/genomes/all/GCF/002/913/625/GCF_002913625.1_ASM291362v1
GCF_002913705.1	PRJNA224116	SAMN08200387	PPCC00000000.1	na	199	199	Campylobacter concisus	strain=AAUH-40UCf		latest	Contig	Major	Full	2018/02/02	ASM291370v1	University of Bath	GCA_002913705.1	identical	ftp://ftp.ncbi.nlm.nih.gov/genomes/all/GCF/002/913/705/GCF_002913705.1_ASM291370v1
GCF_002913745.1	PRJNA224116	SAMN08200383	PPCG00000000.1	na	199	199	Campylobacter concisus	strain=AAUH-20UCf		latest	Contig	Major	Full	2018/02/02	ASM291374v1	University of Bath	GCA_002913745.1	identical	ftp://ftp.ncbi.nlm.nih.gov/genomes/all/GCF/002/913/745/GCF_002913745.1_ASM291374v1
GCF_002913835.1	PRJNA224116	SAMN08200472	POYV00000000.1	na	199	199	Campylobacter concisus	strain=AAUH-19HCf		latest	Contig	Major	Full	2018/02/02	ASM291383v1	University of Bath	GCA_002913835.1	identical	ftp://ftp.ncbi.nlm.nih.gov/genomes/all/GCF/002/913/835/GCF_002913835.1_ASM291383v1
GCF_002913865.1	PRJNA224116	SAMN08200470	POYX00000000.1	na	199	199	Campylobacter concisus	strain=AAUH-19HCf2		latest	Contig	Major	Full	2018/02/02	ASM291386v1	University of Bath	GCA_002913865.1	identical	ftp://ftp.ncbi.nlm.nih.gov/genomes/all/GCF/002/913/865/GCF_002913865.1_ASM291386v1
GCF_002913885.1	PRJNA224116	SAMN08200466	POZB00000000.1	na	199	199	Campylobacter concisus	strain=AAUH-12HCf		latest	Contig	Major	Full	2018/02/02	ASM291388v1	University of Bath	GCA_002913885.1	identical	ftp://ftp.ncbi.nlm.nih.gov/genomes/all/GCF/002/913/885/GCF_002913885.1_ASM291388v1
GCF_002913945.1	PRJNA224116	SAMN08200457	POZK00000000.1	na	199	199	Campylobacter concisus	strain=AAUH-2012179281		latest	Contig	Major	Full	2018/02/02	ASM291394v1	University of Bath	GCA_002913945.1	identical	ftp://ftp.ncbi.nlm.nih.gov/genomes/all/GCF/002/913/945/GCF_002913945.1_ASM291394v1
GCF_002913965.1	PRJNA224116	SAMN08200456	POZL00000000.1	na	199	199	Campylobacter concisus	strain=AAUH-11HCf		latest	Contig	Major	Full	2018/02/02	ASM291396v1	University of Bath	GCA_002913965.1	identical	ftp://ftp.ncbi.nlm.nih.gov/genomes/all/GCF/002/913/965/GCF_002913965.1_ASM291396v1
GCF_002914045.1	PRJNA224116	SAMN08200435	PPAG00000000.1	na	199	199	Campylobacter concisus	strain=AAUH-25Df		latest	Contig	Major	Full	2018/02/02	ASM291404v1	University of Bath	GCA_002914045.1	identical	ftp://ftp.ncbi.nlm.nih.gov/genomes/all/GCF/002/914/045/GCF_002914045.1_ASM291404v1
GCF_002914145.1	PRJNA224116	SAMN08200428	PPAN00000000.1	na	199	199	Campylobacter concisus	strain=AAUH-16UCf3		latest	Contig	Major	Full	2018/02/02	ASM291414v1	University of Bath	GCA_002914145.1	identical	ftp://ftp.ncbi.nlm.nih.gov/genomes/all/GCF/002/914/145/GCF_002914145.1_ASM291414v1
GCF_002914165.1	PRJNA224116	SAMN08200424	PPAR00000000.1	na	199	199	Campylobacter concisus	strain=AAUH-16UCf		latest	Contig	Major	Full	2018/02/02	ASM291416v1	University of Bath	GCA_002914165.1	identical	ftp://ftp.ncbi.nlm.nih.gov/genomes/all/GCF/002/914/165/GCF_002914165.1_ASM291416v1
GCF_002914245.1	PRJNA224116	SAMN08200409	PPBG00000000.1	na	199	199	Campylobacter concisus	strain=AAUH-39CDf		latest	Contig	Major	Full	2018/02/02	ASM291424v1	University of Bath	GCA_002914245.1	identical	ftp://ftp.ncbi.nlm.nih.gov/genomes/all/GCF/002/914/245/GCF_002914245.1_ASM291424v1
GCF_002914295.1	PRJNA224116	SAMN08200394	PPBV00000000.1	na	199	199	Campylobacter concisus	strain=AAUH-37UCf		latest	Contig	Major	Full	2018/02/02	ASM291429v1	University of Bath	GCA_002914295.1	identical	ftp://ftp.ncbi.nlm.nih.gov/genomes/all/GCF/002/914/295/GCF_002914295.1_ASM291429v1
GCF_002914345.1	PRJNA224116	SAMN08200390	PPBZ00000000.1	na	199	199	Campylobacter concisus	strain=AAUH-10UCf2		latest	Contig	Major	Full	2018/02/02	ASM291434v1	University of Bath	GCA_002914345.1	identical	ftp://ftp.ncbi.nlm.nih.gov/genomes/all/GCF/002/914/345/GCF_002914345.1_ASM291434v1
GCF_002914365.1	PRJNA224116	SAMN08200384	PPCF00000000.1	na	199	199	Campylobacter concisus	strain=AAUH-16UCf2		latest	Contig	Major	Full	2018/02/02	ASM291436v1	University of Bath	GCA_002914365.1	identical	ftp://ftp.ncbi.nlm.nih.gov/genomes/all/GCF/002/914/365/GCF_002914365.1_ASM291436v1
GCF_000178935.2	PRJNA224116	SAMN02299423		na	585535	210	Helicobacter pylori 35A	strain=35A		latest	Complete Genome	Major	Full	2010/12/29	ASM17893v2	Baylor College of Medicine	GCA_000178935.2	identical	ftp://ftp.ncbi.nlm.nih.gov/genomes/all/GCF/000/178/935/GCF_000178935.2_ASM17893v2
GCF_000213135.1	PRJNA224116	SAMN00189522		na	585538	210	Helicobacter pylori 83	strain=83		latest	Complete Genome	Major	Full	2011/05/11	ASM21313v1	Baylor College of Medicine	GCA_000213135.1	identical	ftp://ftp.ncbi.nlm.nih.gov/genomes/all/GCF/000/213/135/GCF_000213135.1_ASM21313v1
GCF_000344945.2	PRJNA224116	SAMN02436925	APCW00000000.1	na	1159020	210	Helicobacter pylori GAM101Biv	strain=GAM101Biv		latest	Scaffold	Minor	Full	2013/03/21	ASM34494v2	Washington University	GCA_000344945.2	identical	ftp://ftp.ncbi.nlm.nih.gov/genomes/all/GCF/000/344/945/GCF_000344945.2_ASM34494v2
GCF_000344965.2	PRJNA224116	SAMN02436854	APCX00000000.1	na	1159021	210	Helicobacter pylori GAM103Bi	strain=GAM103Bi		latest	Scaffold	Minor	Full	2013/03/21	ASM34496v2	Washington University	GCA_000344965.2	identical	ftp://ftp.ncbi.nlm.nih.gov/genomes/all/GCF/000/344/965/GCF_000344965.2_ASM34496v2
GCF_000344985.2	PRJNA224116	SAMN02436855	APCY00000000.1	na	1159022	210	Helicobacter pylori GAM105Ai	strain=GAM105Ai		latest	Scaffold	Minor	Full	2013/03/21	ASM34498v2	Washington University	GCA_000344985.2	identical	ftp://ftp.ncbi.nlm.nih.gov/genomes/all/GCF/000/344/985/GCF_000344985.2_ASM34498v2
GCF_000345005.2	PRJNA224116	SAMN02436856	APCZ00000000.1	na	1159023	210	Helicobacter pylori GAM112Ai	strain=GAM112Ai		latest	Scaffold	Minor	Full	2013/03/21	ASM34500v2	Washington University	GCA_000345005.2	identical	ftp://ftp.ncbi.nlm.nih.gov/genomes/all/GCF/000/345/005/GCF_000345005.2_ASM34500v2
GCF_000345025.2	PRJNA224116	SAMN02436857	APDA00000000.1	na	1159024	210	Helicobacter pylori GAM114Ai	strain=GAM114Ai		latest	Scaffold	Minor	Full	2013/03/21	ASM34502v2	Washington University	GCA_000345025.2	identical	ftp://ftp.ncbi.nlm.nih.gov/genomes/all/GCF/000/345/025/GCF_000345025.2_ASM34502v2
GCF_000345045.2	PRJNA224116	SAMN02436792	APDB00000000.1	na	1159025	210	Helicobacter pylori GAM115Ai	strain=GAM115Ai		latest	Scaffold	Minor	Full	2013/03/21	ASM34504v2	Washington University	GCA_000345045.2	identical	ftp://ftp.ncbi.nlm.nih.gov/genomes/all/GCF/000/345/045/GCF_000345045.2_ASM34504v2
GCF_000345065.2	PRJNA224116	SAMN02436858	APDC00000000.1	na	1159031	210	Helicobacter pylori GAM201Ai	strain=GAM201Ai		latest	Scaffold	Minor	Full	2013/03/21	ASM34506v2	Washington University	GCA_000345065.2	identical	ftp://ftp.ncbi.nlm.nih.gov/genomes/all/GCF/000/345/065/GCF_000345065.2_ASM34506v2
GCF_000345085.2	PRJNA224116	SAMN02436793	APDD00000000.1	na	1159027	210	Helicobacter pylori GAM118Bi	strain=GAM118Bi		latest	Scaffold	Minor	Full	2013/03/21	ASM34508v2	Washington University	GCA_000345085.2	identical	ftp://ftp.ncbi.nlm.nih.gov/genomes/all/GCF/000/345/085/GCF_000345085.2_ASM34508v2
GCF_000345105.2	PRJNA224116	SAMN02436691	APDE00000000.1	na	1159028	210	Helicobacter pylori GAM119Bi	strain=GAM119Bi		latest	Scaffold	Minor	Full	2013/03/21	ASM34510v2	Washington University	GCA_000345105.2	identical	ftp://ftp.ncbi.nlm.nih.gov/genomes/all/GCF/000/345/105/GCF_000345105.2_ASM34510v2
GCF_000345125.2	PRJNA224116	SAMN02436926	APDF00000000.1	na	1159029	210	Helicobacter pylori GAM120Ai	strain=GAM120Ai		latest	Scaffold	Minor	Full	2013/03/21	ASM34512v2	Washington University	GCA_000345125.2	identical	ftp://ftp.ncbi.nlm.nih.gov/genomes/all/GCF/000/345/125/GCF_000345125.2_ASM34512v2
GCF_000345145.2	PRJNA224116	SAMN02436859	APDG00000000.1	na	1159030	210	Helicobacter pylori GAM121Aii	strain=GAM121Aii		latest	Scaffold	Minor	Full	2013/03/21	ASM34514v2	Washington University	GCA_000345145.2	identical	ftp://ftp.ncbi.nlm.nih.gov/genomes/all/GCF/000/345/145/GCF_000345145.2_ASM34514v2
GCF_000345165.2	PRJNA224116	SAMN02436917	APDH00000000.1	na	1159032	210	Helicobacter pylori GAM210Bi	strain=GAM210Bi		latest	Scaffold	Minor	Full	2013/03/21	ASM34516v2	Washington University	GCA_000345165.2	identical	ftp://ftp.ncbi.nlm.nih.gov/genomes/all/GCF/000/345/165/GCF_000345165.2_ASM34516v2
GCF_000345185.2	PRJNA224116	SAMN02436784	APDI00000000.1	na	1159033	210	Helicobacter pylori GAM231Ai	strain=GAM231Ai		latest	Scaffold	Minor	Full	2013/03/21	ASM34518v2	Washington University	GCA_000345185.2	identical	ftp://ftp.ncbi.nlm.nih.gov/genomes/all/GCF/000/345/185/GCF_000345185.2_ASM34518v2
GCF_000345205.2	PRJNA224116	SAMN02436846	APDJ00000000.1	na	1159034	210	Helicobacter pylori GAM239Bi	strain=GAM239Bi		latest	Scaffold	Minor	Full	2013/03/21	ASM34520v2	Washington University	GCA_000345205.2	identical	ftp://ftp.ncbi.nlm.nih.gov/genomes/all/GCF/000/345/205/GCF_000345205.2_ASM34520v2
GCF_000345225.2	PRJNA224116	SAMN02436692	APDK00000000.1	na	1159035	210	Helicobacter pylori GAM244Ai	strain=GAM244Ai		latest	Scaffold	Minor	Full	2013/03/21	ASM34522v2	Washington University	GCA_000345225.2	identical	ftp://ftp.ncbi.nlm.nih.gov/genomes/all/GCF/000/345/225/GCF_000345225.2_ASM34522v2
GCF_000345245.2	PRJNA224116	SAMN02436847	APDL00000000.1	na	1159036	210	Helicobacter pylori GAM245Ai	strain=GAM245Ai		latest	Scaffold	Minor	Full	2013/03/21	ASM34524v2	Washington University	GCA_000345245.2	identical	ftp://ftp.ncbi.nlm.nih.gov/genomes/all/GCF/000/345/245/GCF_000345245.2_ASM34524v2
GCF_000345265.2	PRJNA224116	SAMN02436848	APDM00000000.1	na	1159037	210	Helicobacter pylori GAM246Ai	strain=GAM246Ai		latest	Scaffold	Minor	Full	2013/03/21	ASM34526v2	Washington University	GCA_000345265.2	identical	ftp://ftp.ncbi.nlm.nih.gov/genomes/all/GCF/000/345/265/GCF_000345265.2_ASM34526v2
GCF_000345285.2	PRJNA224116	SAMN02436785	APDN00000000.1	na	1159038	210	Helicobacter pylori GAM249T	strain=GAM249T		latest	Scaffold	Minor	Full	2013/03/21	ASM34528v2	Washington University	GCA_000345285.2	identical	ftp://ftp.ncbi.nlm.nih.gov/genomes/all/GCF/000/345/285/GCF_000345285.2_ASM34528v2
GCF_000345305.2	PRJNA224116	SAMN02436918	APDO00000000.1	na	1159039	210	Helicobacter pylori GAM250AFi	strain=GAM250AFi		latest	Scaffold	Minor	Full	2013/03/21	ASM34530v2	Washington University	GCA_000345305.2	identical	ftp://ftp.ncbi.nlm.nih.gov/genomes/all/GCF/000/345/305/GCF_000345305.2_ASM34530v2
GCF_000345325.2	PRJNA224116	SAMN02436693	APDP00000000.1	na	1159040	210	Helicobacter pylori GAM250T	strain=GAM250T		latest	Scaffold	Minor	Full	2013/03/21	ASM34532v2	Washington University	GCA_000345325.2	identical	ftp://ftp.ncbi.nlm.nih.gov/genomes/all/GCF/000/345/325/GCF_000345325.2_ASM34532v2
GCF_000345345.2	PRJNA224116	SAMN02436849	APDQ00000000.1	na	1159041	210	Helicobacter pylori GAM252Bi	strain=GAM252Bi		latest	Scaffold	Minor	Full	2013/03/21	ASM34534v2	Washington University	GCA_000345345.2	identical	ftp://ftp.ncbi.nlm.nih.gov/genomes/all/GCF/000/345/345/GCF_000345345.2_ASM34534v2
GCF_000345365.2	PRJNA224116	SAMN02436694	APDR00000000.1	na	1159042	210	Helicobacter pylori GAM252T	strain=GAM252T		latest	Scaffold	Minor	Full	2013/03/21	ASM34536v2	Washington University	GCA_000345365.2	identical	ftp://ftp.ncbi.nlm.nih.gov/genomes/all/GCF/000/345/365/GCF_000345365.2_ASM34536v2
GCF_000345385.2	PRJNA224116	SAMN02436919	APDS00000000.1	na	1159043	210	Helicobacter pylori GAM254Ai	strain=GAM254Ai		latest	Scaffold	Minor	Full	2013/03/21	ASM34538v2	Washington University	GCA_000345385.2	identical	ftp://ftp.ncbi.nlm.nih.gov/genomes/all/GCF/000/345/385/GCF_000345385.2_ASM34538v2
GCF_000345405.2	PRJNA224116	SAMN02436850	APDT00000000.1	na	1159044	210	Helicobacter pylori GAM260ASi	strain=GAM260ASi		latest	Scaffold	Minor	Full	2013/03/21	ASM34540v2	Washington University	GCA_000345405.2	identical	ftp://ftp.ncbi.nlm.nih.gov/genomes/all/GCF/000/345/405/GCF_000345405.2_ASM34540v2
GCF_000345425.2	PRJNA224116	SAMN02436851	APDU00000000.1	na	1159045	210	Helicobacter pylori GAM260Bi	strain=GAM260Bi		latest	Scaffold	Minor	Full	2013/03/21	ASM34542v2	Washington University	GCA_000345425.2	identical	ftp://ftp.ncbi.nlm.nih.gov/genomes/all/GCF/000/345/425/GCF_000345425.2_ASM34542v2
GCF_000345445.2	PRJNA224116	SAMN02436852	APDV00000000.1	na	1159046	210	Helicobacter pylori GAM260BSi	strain=GAM260BSi		latest	Scaffold	Minor	Full	2013/03/21	ASM34544v2	Washington University	GCA_000345445.2	identical	ftp://ftp.ncbi.nlm.nih.gov/genomes/all/GCF/000/345/445/GCF_000345445.2_ASM34544v2
GCF_000345465.2	PRJNA224116	SAMN02436920	APDW00000000.1	na	1159047	210	Helicobacter pylori GAM263BFi	strain=GAM263BFi		latest	Scaffold	Minor	Full	2013/03/21	ASM34546v2	Washington University	GCA_000345465.2	identical	ftp://ftp.ncbi.nlm.nih.gov/genomes/all/GCF/000/345/465/GCF_000345465.2_ASM34546v2
GCF_000345485.2	PRJNA224116	SAMN02436853	APDX00000000.1	na	1159048	210	Helicobacter pylori GAM264Ai	strain=GAM264Ai		latest	Scaffold	Minor	Full	2013/03/21	ASM34548v2	Washington University	GCA_000345485.2	identical	ftp://ftp.ncbi.nlm.nih.gov/genomes/all/GCF/000/345/485/GCF_000345485.2_ASM34548v2
GCF_000345505.2	PRJNA224116	SAMN02436695	APDY00000000.1	na	1159049	210	Helicobacter pylori GAM265BSii	strain=GAM265BSii		latest	Scaffold	Minor	Full	2013/03/21	ASM34550v2	Washington University	GCA_000345505.2	identical	ftp://ftp.ncbi.nlm.nih.gov/genomes/all/GCF/000/345/505/GCF_000345505.2_ASM34550v2
GCF_000345525.2	PRJNA224116	SAMN02436786	APDZ00000000.1	na	1159050	210	Helicobacter pylori GAM268Bii	strain=GAM268Bii		latest	Scaffold	Minor	Full	2013/03/21	ASM34552v2	Washington University	GCA_000345525.2	identical	ftp://ftp.ncbi.nlm.nih.gov/genomes/all/GCF/000/345/525/GCF_000345525.2_ASM34552v2
GCF_000345545.2	PRJNA224116	SAMN02436696	APEA00000000.1	na	1159051	210	Helicobacter pylori GAM270ASi	strain=GAM270ASi		latest	Scaffold	Minor	Full	2013/03/21	ASM34554v2	Washington University	GCA_000345545.2	identical	ftp://ftp.ncbi.nlm.nih.gov/genomes/all/GCF/000/345/545/GCF_000345545.2_ASM34554v2
GCF_000345565.2	PRJNA224116	SAMN02436787	APEB00000000.1	na	1159052	210	Helicobacter pylori GAM42Ai	strain=GAM42Ai		latest	Scaffold	Minor	Full	2013/03/21	ASM34556v2	Washington University	GCA_000345565.2	identical	ftp://ftp.ncbi.nlm.nih.gov/genomes/all/GCF/000/345/565/GCF_000345565.2_ASM34556v2
GCF_000345585.2	PRJNA224116	SAMN02436697	APEC00000000.1	na	1159053	210	Helicobacter pylori GAM71Ai	strain=GAM71Ai		latest	Scaffold	Minor	Full	2013/03/21	ASM34558v2	Washington University	GCA_000345585.2	identical	ftp://ftp.ncbi.nlm.nih.gov/genomes/all/GCF/000/345/585/GCF_000345585.2_ASM34558v2
GCF_000345605.2	PRJNA224116	SAMN02436698	APED00000000.1	na	1159054	210	Helicobacter pylori GAM80Ai	strain=GAM80Ai		latest	Scaffold	Minor	Full	2013/03/21	ASM34560v2	Washington University	GCA_000345605.2	identical	ftp://ftp.ncbi.nlm.nih.gov/genomes/all/GCF/000/345/605/GCF_000345605.2_ASM34560v2
GCF_000345625.2	PRJNA224116	SAMN02436699	APEE00000000.1	na	1159055	210	Helicobacter pylori GAM83Bi	strain=GAM83Bi		latest	Scaffold	Minor	Full	2013/03/21	ASM34562v2	Washington University	GCA_000345625.2	identical	ftp://ftp.ncbi.nlm.nih.gov/genomes/all/GCF/000/345/625/GCF_000345625.2_ASM34562v2
GCF_000345645.2	PRJNA224116	SAMN02436700	APEF00000000.1	na	1159056	210	Helicobacter pylori GAM83T	strain=GAM83T		latest	Scaffold	Minor	Full	2013/03/21	ASM34564v2	Washington University	GCA_000345645.2	identical	ftp://ftp.ncbi.nlm.nih.gov/genomes/all/GCF/000/345/645/GCF_000345645.2_ASM34564v2
GCF_000345665.2	PRJNA224116	SAMN02436788	APEG00000000.1	na	1159057	210	Helicobacter pylori GAM93Bi	strain=GAM93Bi		latest	Scaffold	Minor	Full	2013/03/21	ASM34566v2	Washington University	GCA_000345665.2	identical	ftp://ftp.ncbi.nlm.nih.gov/genomes/all/GCF/000/345/665/GCF_000345665.2_ASM34566v2
GCF_000345685.2	PRJNA224116	SAMN02436789	APEH00000000.1	na	1159058	210	Helicobacter pylori GAM96Ai	strain=GAM96Ai		latest	Scaffold	Minor	Full	2013/03/21	ASM34568v2	Washington University	GCA_000345685.2	identical	ftp://ftp.ncbi.nlm.nih.gov/genomes/all/GCF/000/345/685/GCF_000345685.2_ASM34568v2
GCF_000345705.2	PRJNA224116	SAMN02436701	APEI00000000.1	na	1159059	210	Helicobacter pylori GAMchJs106B	strain=GAMchJs106B		latest	Scaffold	Minor	Full	2013/03/21	ASM34570v2	Washington University	GCA_000345705.2	identical	ftp://ftp.ncbi.nlm.nih.gov/genomes/all/GCF/000/345/705/GCF_000345705.2_ASM34570v2
GCF_000345725.2	PRJNA224116	SAMN02436844	APEN00000000.1	na	1159065	210	Helicobacter pylori HP116Bi	strain=HP116Bi		latest	Scaffold	Minor	Full	2013/03/21	ASM34572v2	Washington University	GCA_000345725.2	identical	ftp://ftp.ncbi.nlm.nih.gov/genomes/all/GCF/000/345/725/GCF_000345725.2_ASM34572v2
GCF_000345745.2	PRJNA224116	SAMN02436791	APEO00000000.1	na	1159066	210	Helicobacter pylori HP250AFii	strain=HP250AFii		latest	Scaffold	Minor	Full	2013/03/21	ASM34574v2	Washington University	GCA_000345745.2	identical	ftp://ftp.ncbi.nlm.nih.gov/genomes/all/GCF/000/345/745/GCF_000345745.2_ASM34574v2
GCF_000345765.2	PRJNA224116	SAMN02436778	APEP00000000.1	na	1159067	210	Helicobacter pylori HP250AFiii	strain=HP250AFiii		latest	Scaffold	Minor	Full	2013/03/21	ASM34576v2	Washington University	GCA_000345765.2	identical	ftp://ftp.ncbi.nlm.nih.gov/genomes/all/GCF/000/345/765/GCF_000345765.2_ASM34576v2
GCF_000345785.2	PRJNA224116	SAMN02436779	APEQ00000000.1	na	1159068	210	Helicobacter pylori HP250AFiV	strain=HP250AFiV		latest	Scaffold	Minor	Full	2013/03/21	ASM34578v2	Washington University	GCA_000345785.2	identical	ftp://ftp.ncbi.nlm.nih.gov/genomes/all/GCF/000/345/785/GCF_000345785.2_ASM34578v2
GCF_000345805.2	PRJNA224116	SAMN02436702	APER00000000.1	na	1159069	210	Helicobacter pylori HP250ASi	strain=HP250ASi		latest	Scaffold	Minor	Full	2013/03/21	ASM34580v2	Washington University	GCA_000345805.2	identical	ftp://ftp.ncbi.nlm.nih.gov/genomes/all/GCF/000/345/805/GCF_000345805.2_ASM34580v2
GCF_000345825.2	PRJNA224116	SAMN02436780	APES00000000.1	na	1159070	210	Helicobacter pylori HP250ASii	strain=HP250ASii		latest	Scaffold	Minor	Full	2013/03/21	ASM34582v2	Washington University	GCA_000345825.2	identical	ftp://ftp.ncbi.nlm.nih.gov/genomes/all/GCF/000/345/825/GCF_000345825.2_ASM34582v2
GCF_000345845.2	PRJNA224116	SAMN02436845	APET00000000.1	na	1159071	210	Helicobacter pylori HP250BFi	strain=HP250BFi		latest	Scaffold	Minor	Full	2013/03/21	ASM34584v2	Washington University	GCA_000345845.2	identical	ftp://ftp.ncbi.nlm.nih.gov/genomes/all/GCF/000/345/845/GCF_000345845.2_ASM34584v2
GCF_000345865.2	PRJNA224116	SAMN02436703	APEU00000000.1	na	1159072	210	Helicobacter pylori HP250BFii	strain=HP250BFii		latest	Scaffold	Minor	Full	2013/03/21	ASM34586v2	Washington University	GCA_000345865.2	identical	ftp://ftp.ncbi.nlm.nih.gov/genomes/all/GCF/000/345/865/GCF_000345865.2_ASM34586v2
GCF_000345885.2	PRJNA224116	SAMN02436781	APEV00000000.1	na	1159073	210	Helicobacter pylori HP250BFiii	strain=HP250BFiii		latest	Scaffold	Minor	Full	2013/03/21	ASM34588v2	Washington University	GCA_000345885.2	identical	ftp://ftp.ncbi.nlm.nih.gov/genomes/all/GCF/000/345/885/GCF_000345885.2_ASM34588v2
GCF_000345905.2	PRJNA224116	SAMN02436782	APEW00000000.1	na	1159074	210	Helicobacter pylori HP250BFiV	strain=HP250BFiV		latest	Scaffold	Minor	Full	2013/03/21	ASM34590v2	Washington University	GCA_000345905.2	identical	ftp://ftp.ncbi.nlm.nih.gov/genomes/all/GCF/000/345/905/GCF_000345905.2_ASM34590v2
GCF_000345925.2	PRJNA224116	SAMN02436922	APEX00000000.1	na	1159075	210	Helicobacter pylori HP250BSi	strain=HP250BSi		latest	Scaffold	Minor	Full	2013/03/21	ASM34592v2	Washington University	GCA_000345925.2	identical	ftp://ftp.ncbi.nlm.nih.gov/genomes/all/GCF/000/345/925/GCF_000345925.2_ASM34592v2
GCF_000345945.2	PRJNA224116	SAMN02436923	APEY00000000.1	na	1159076	210	Helicobacter pylori HP260AFi	strain=HP260AFi		latest	Scaffold	Minor	Full	2013/03/21	ASM34594v2	Washington University	GCA_000345945.2	identical	ftp://ftp.ncbi.nlm.nih.gov/genomes/all/GCF/000/345/945/GCF_000345945.2_ASM34594v2
GCF_000345965.2	PRJNA224116	SAMN02436924	APEZ00000000.1	na	1159077	210	Helicobacter pylori HP260AFii	strain=HP260AFii		latest	Scaffold	Minor	Full	2013/03/21	ASM34596v2	Washington University	GCA_000345965.2	identical	ftp://ftp.ncbi.nlm.nih.gov/genomes/all/GCF/000/345/965/GCF_000345965.2_ASM34596v2
GCF_000345985.2	PRJNA224116	SAMN02436783	APFA00000000.1	na	1159078	210	Helicobacter pylori HP260ASii	strain=HP260ASii		latest	Scaffold	Minor	Full	2013/03/21	ASM34598v2	Washington University	GCA_000345985.2	identical	ftp://ftp.ncbi.nlm.nih.gov/genomes/all/GCF/000/345/985/GCF_000345985.2_ASM34598v2
GCF_000346005.2	PRJNA224116	SAMN02436916	APFB00000000.1	na	1159079	210	Helicobacter pylori HP260BFii	strain=HP260BFii		latest	Scaffold	Minor	Full	2013/03/21	ASM34600v2	Washington University	GCA_000346005.2	identical	ftp://ftp.ncbi.nlm.nih.gov/genomes/all/GCF/000/346/005/GCF_000346005.2_ASM34600v2
GCF_000346025.2	PRJNA224116	SAMN02436704	APFC00000000.1	na	1159080	210	Helicobacter pylori HP260Bi	strain=HP260Bi		latest	Scaffold	Minor	Full	2013/03/21	ASM34602v2	Washington University	GCA_000346025.2	identical	ftp://ftp.ncbi.nlm.nih.gov/genomes/all/GCF/000/346/025/GCF_000346025.2_ASM34602v2
GCF_000346815.2	PRJNA224116	SAMN02436842	APEJ00000000.1	na	1159060	210	Helicobacter pylori GAMchJs114i	strain=GAMchJs114i		latest	Scaffold	Minor	Full	2013/03/21	ASM34681v2	Washington University	GCA_000346815.2	identical	ftp://ftp.ncbi.nlm.nih.gov/genomes/all/GCF/000/346/815/GCF_000346815.2_ASM34681v2
GCF_000346835.2	PRJNA224116	SAMN02436921	APEK00000000.1	na	1159061	210	Helicobacter pylori GAMchJs117Ai	strain=GAMchJs117Ai		latest	Scaffold	Minor	Full	2013/03/21	ASM34683v2	Washington University	GCA_000346835.2	identical	ftp://ftp.ncbi.nlm.nih.gov/genomes/all/GCF/000/346/835/GCF_000346835.2_ASM34683v2
GCF_000346855.2	PRJNA224116	SAMN02436790	APEL00000000.1	na	1159062	210	Helicobacter pylori GAMchJs124i	strain=GAMchJs124i		latest	Scaffold	Minor	Full	2013/03/21	ASM34685v2	Washington University	GCA_000346855.2	identical	ftp://ftp.ncbi.nlm.nih.gov/genomes/all/GCF/000/346/855/GCF_000346855.2_ASM34685v2
GCF_000346875.2	PRJNA224116	SAMN02436843	APEM00000000.1	na	1159064	210	Helicobacter pylori GAMchJs136i	strain=GAMchJs136i		latest	Scaffold	Minor	Full	2013/03/21	ASM34687v2	Washington University	GCA_000346875.2	identical	ftp://ftp.ncbi.nlm.nih.gov/genomes/all/GCF/000/346/875/GCF_000346875.2_ASM34687v2
GCF_000455765.1	PRJNA224116	SAMN02436822	AWER00000000.1	na	1159026	210	Helicobacter pylori GAM117Ai	strain=GAM117Ai		latest	Scaffold	Major	Full	2013/08/28	ASM45576v1	Washington University	GCA_000455765.1	identical	ftp://ftp.ncbi.nlm.nih.gov/genomes/all/GCF/000/455/765/GCF_000455765.1_ASM45576v1
GCF_001998045.1	PRJNA224116	SAMN06246899	MTWM00000000.1	na	210	210	Helicobacter pylori	strain=PZ5019_3A3		latest	Scaffold	Major	Full	2017/02/13	ASM199804v1	Vanderbilt University Medical Center	GCA_001998045.1	identical	ftp://ftp.ncbi.nlm.nih.gov/genomes/all/GCF/001/998/045/GCF_001998045.1_ASM199804v1
GCF_001998165.1	PRJNA224116	SAMN06251087	MTWR00000000.1	na	210	210	Helicobacter pylori	strain=SV376_1		latest	Scaffold	Major	Full	2017/02/13	ASM199816v1	Vanderbilt University Medical Center	GCA_001998165.1	identical	ftp://ftp.ncbi.nlm.nih.gov/genomes/all/GCF/001/998/165/GCF_001998165.1_ASM199816v1
GCF_001998245.1	PRJNA224116	SAMN06251163	MTWT00000000.1	na	210	210	Helicobacter pylori	strain=SV449_1		latest	Scaffold	Major	Full	2017/02/13	ASM199824v1	Vanderbilt University Medical Center	GCA_001998245.1	identical	ftp://ftp.ncbi.nlm.nih.gov/genomes/all/GCF/001/998/245/GCF_001998245.1_ASM199824v1
GCF_001998285.1	PRJNA224116	SAMN06251192	MTWU00000000.1	na	210	210	Helicobacter pylori	strain=SV380_1		latest	Scaffold	Major	Full	2017/02/13	ASM199828v1	Vanderbilt University Medical Center	GCA_001998285.1	identical	ftp://ftp.ncbi.nlm.nih.gov/genomes/all/GCF/001/998/285/GCF_001998285.1_ASM199828v1
GCF_001998385.1	PRJNA224116	SAMN06250661	MTWN00000000.1	na	210	210	Helicobacter pylori	strain=PZ5033_3A2		latest	Scaffold	Major	Full	2017/02/13	ASM199838v1	Vanderbilt University Medical Center	GCA_001998385.1	identical	ftp://ftp.ncbi.nlm.nih.gov/genomes/all/GCF/001/998/385/GCF_001998385.1_ASM199838v1
GCF_001998405.1	PRJNA224116	SAMN06250976	MTWQ00000000.1	na	210	210	Helicobacter pylori	strain=SV355_2		latest	Scaffold	Major	Full	2017/02/13	ASM199840v1	Vanderbilt University Medical Center	GCA_001998405.1	identical	ftp://ftp.ncbi.nlm.nih.gov/genomes/all/GCF/001/998/405/GCF_001998405.1_ASM199840v1
GCF_002906495.1	PRJNA224116	SAMN08388634		na	210	210	Helicobacter pylori	strain=dRdM1		latest	Complete Genome	Major	Full	2018/01/30	ASM290649v1	New England Biolabs, Inc.	GCA_002906495.1	identical	ftp://ftp.ncbi.nlm.nih.gov/genomes/all/GCF/002/906/495/GCF_002906495.1_ASM290649v1
GCF_002906515.1	PRJNA224116	SAMN08388636		na	210	210	Helicobacter pylori	strain=26695-dRdM1dM2		latest	Complete Genome	Major	Full	2018/01/30	ASM290651v1	New England Biolabs, Inc.	GCA_002906515.1	identical	ftp://ftp.ncbi.nlm.nih.gov/genomes/all/GCF/002/906/515/GCF_002906515.1_ASM290651v1
GCF_002906535.1	PRJNA224116	SAMN08388633		na	210	210	Helicobacter pylori	strain=26695-dR		latest	Complete Genome	Major	Full	2018/01/30	ASM290653v1	New England Biolabs, Inc.	GCA_002906535.1	identical	ftp://ftp.ncbi.nlm.nih.gov/genomes/all/GCF/002/906/535/GCF_002906535.1_ASM290653v1
GCF_002906555.1	PRJNA224116	SAMN08388635		na	210	210	Helicobacter pylori	strain=26695-dRdM2		latest	Complete Genome	Major	Full	2018/01/30	ASM290655v1	New England Biolabs, Inc.	GCA_002906555.1	identical	ftp://ftp.ncbi.nlm.nih.gov/genomes/all/GCF/002/906/555/GCF_002906555.1_ASM290655v1
GCF_000155475.1	PRJNA224116	SAMN02463680	ABQT00000000.1	na	537971	213	Helicobacter cinaedi CCUG 18818 = ATCC BAA-847	strain=CCUG 18818		latest	Scaffold	Major	Full	2008/08/28	ASM15547v1	Broad Institute	GCA_000155475.1	identical	ftp://ftp.ncbi.nlm.nih.gov/genomes/all/GCF/000/155/475/GCF_000155475.1_ASM15547v1		assembly from type material
GCF_000349975.1	PRJNA224116	SAMD00061010		representative genome	537971	213	Helicobacter cinaedi CCUG 18818 = ATCC BAA-847	strain=ATCC BAA-847		latest	Complete Genome	Major	Full	2012/07/18	ASM34997v1	National Center for Global Health and Medicine	GCA_000349975.1	identical	ftp://ftp.ncbi.nlm.nih.gov/genomes/all/GCF/000/349/975/GCF_000349975.1_ASM34997v1
GCF_000233495.1	PRJNA224116	SAMN02463803	ACWU00000000.1	na	287	287	Pseudomonas aeruginosa	strain=2_1_26		latest	Scaffold	Major	Full	2011/11/02	Pseudomonas_sp_2_1_26_V1	Broad Institute	GCA_000233495.1	identical	ftp://ftp.ncbi.nlm.nih.gov/genomes/all/GCF/000/233/495/GCF_000233495.1_Pseudomonas_sp_2_1_26_V1
GCF_000165085.1	PRJNA224116	SAMN02463782	ACUF00000000.1	na	329	329	Ralstonia pickettii	strain=5_7_47FAA		latest	Scaffold	Major	Full	2010/10/20	ASM16508v1	Broad Institute	GCA_000165085.1	identical	ftp://ftp.ncbi.nlm.nih.gov/genomes/all/GCF/000/165/085/GCF_000165085.1_ASM16508v1
GCF_000809085.3	PRJNA224116	SAMN03268808	JWSJ00000000.3	na	470	470	Acinetobacter baumannii	strain=ABUH404571		latest	Contig	Major	Full	2015/08/31	Velvet assembly of Acinetobacter baumannii ABUH404571	JCVI	GCA_000809085.3	identical	ftp://ftp.ncbi.nlm.nih.gov/genomes/all/GCF/000/809/085/GCF_000809085.3_Velvet_assembly_of_Acinetobacter_baumannii_ABUH404571
GCF_002277535.1	PRJNA224116	SAMN07251730	NKJK00000000.1	na	470	470	Acinetobacter baumannii	strain=AB174		latest	Scaffold	Major	Full	2017/08/29	ASM227753v1	Hangzhou First People's Hospital	GCA_002277535.1	identical	ftp://ftp.ncbi.nlm.nih.gov/genomes/all/GCF/002/277/535/GCF_002277535.1_ASM227753v1
GCF_000220865.1	PRJNA224116	SAMN02299447	AFQE00000000.1	na	997348	496	Neisseria macacae ATCC 33926	strain=ATCC 33926		latest	Scaffold	Major	Full	2011/07/18	ASM22086v1	Baylor College of Medicine	GCA_000220865.1	identical	ftp://ftp.ncbi.nlm.nih.gov/genomes/all/GCF/000/220/865/GCF_000220865.1_ASM22086v1		assembly from type material
GCF_000238735.1	PRJNA224116	SAMN02463852	ADLG00000000.1	na	742730	546	Citrobacter freundii 4_7_47CFAA	strain=4_7_47CFAA		latest	Scaffold	Major	Full	2011/12/20	Citr_freu_4_7_47CFAA_V1	Broad Institute	GCA_000238735.1	identical	ftp://ftp.ncbi.nlm.nih.gov/genomes/all/GCF/000/238/735/GCF_000238735.1_Citr_freu_4_7_47CFAA_V1
GCF_000714305.1	PRJNA224116	SAMN02680232	JOQX00000000.1	na	546	546	Citrobacter freundii	strain=5-172-05_S1_C1		latest	Contig	Major	Full	2014/06/27	ASM71430v1	IGS	GCA_000714305.1	identical	ftp://ftp.ncbi.nlm.nih.gov/genomes/all/GCF/000/714/305/GCF_000714305.1_ASM71430v1
GCF_001412715.1	PRJNA224116	SAMN02872722	JRST00000000.1	na	546	546	Citrobacter freundii	strain=RU2		latest	Contig	Major	Full	2015/10/26	AssemblyName	US Army Edgewood Chemical Biological Center	GCA_001412715.1	identical	ftp://ftp.ncbi.nlm.nih.gov/genomes/all/GCF/001/412/715/GCF_001412715.1_AssemblyName
GCF_002591115.1	PRJNA224116	SAMN07312407		na	548	548	Klebsiella aerogenes	strain=FDAARGOS_363		latest	Complete Genome	Major	Full	2017/10/18	ASM259111v1	University of Maryland School of Medicine Institute for Genome Sciences (IGS) - sequencing center	GCA_002591115.1	identical	ftp://ftp.ncbi.nlm.nih.gov/genomes/all/GCF/002/591/115/GCF_002591115.1_ASM259111v1
GCF_000783835.2	PRJNA224116	SAMN02934520	JTBN00000000.2	na	550	550	Enterobacter cloacae	strain=FDAARGOS_69		latest	Contig	Major	Full	2018/01/19	ASM78383v2	University of Maryland School of Medicine Institute for Genome Sciences (IGS) - sequencing center	GCA_000783835.2	identical	ftp://ftp.ncbi.nlm.nih.gov/genomes/all/GCF/000/783/835/GCF_000783835.2_ASM78383v2
GCF_002266365.1	PRJNA224116	SAMN07448199	NPNT00000000.1	na	550	550	Enterobacter cloacae	strain=DS23372		latest	Scaffold	Major	Full	2017/08/22	ASM226636v1	National University of Singapore and Genome Institute of Singapore	GCA_002266365.1	identical	ftp://ftp.ncbi.nlm.nih.gov/genomes/all/GCF/002/266/365/GCF_002266365.1_ASM226636v1
GCF_002278355.1	PRJNA224116	SAMN07448197	NPNV00000000.1	na	550	550	Enterobacter cloacae	strain=DS9199		latest	Scaffold	Major	Full	2017/08/30	ASM227835v1	National University of Singapore and Genome Institute of Singapore	GCA_002278355.1	identical	ftp://ftp.ncbi.nlm.nih.gov/genomes/all/GCF/002/278/355/GCF_002278355.1_ASM227835v1
GCF_002278375.1	PRJNA224116	SAMN07448198	NPNU00000000.1	na	550	550	Enterobacter cloacae	strain=DS18454		latest	Scaffold	Major	Full	2017/08/30	ASM227837v1	National University of Singapore and Genome Institute of Singapore	GCA_002278375.1	identical	ftp://ftp.ncbi.nlm.nih.gov/genomes/all/GCF/002/278/375/GCF_002278375.1_ASM227837v1
GCF_002278385.1	PRJNA224116	SAMN07448196	NPNW00000000.1	na	550	550	Enterobacter cloacae	strain=DS05262		latest	Scaffold	Major	Full	2017/08/30	ASM227838v1	National University of Singapore and Genome Institute of Singapore	GCA_002278385.1	identical	ftp://ftp.ncbi.nlm.nih.gov/genomes/all/GCF/002/278/385/GCF_002278385.1_ASM227838v1
GCF_000008865.1	PRJNA57781	SAMN01911278		reference genome	386585	562	Escherichia coli O157:H7 str. Sakai	strain=Sakai substr. RIMD 0509952		latest	Complete Genome	Major	Full	2004/05/11	ASM886v1	GIRC	GCA_000008865.1	identical	ftp://ftp.ncbi.nlm.nih.gov/genomes/all/GCF/000/008/865/GCF_000008865.1_ASM886v1
GCF_000010385.1	PRJNA224116	SAMD00061087		na	409438	562	Escherichia coli SE11	strain=SE11		latest	Complete Genome	Major	Full	2008/10/22	ASM1038v1	Kitasato Institute for Life Sciences	GCA_000010385.1	identical	ftp://ftp.ncbi.nlm.nih.gov/genomes/all/GCF/000/010/385/GCF_000010385.1_ASM1038v1
GCF_000010485.1	PRJNA224116	SAMD00060923		na	431946	562	Escherichia coli SE15	strain=SE15		latest	Complete Genome	Major	Full	2009/12/14	ASM1048v1	Kitasato University	GCA_000010485.1	identical	ftp://ftp.ncbi.nlm.nih.gov/genomes/all/GCF/000/010/485/GCF_000010485.1_ASM1048v1
GCF_000158395.1	PRJNA224116	SAMN02463720	ACDL00000000.1	na	556266	562	Escherichia coli D9	strain=D9		latest	Scaffold	Major	Full	2009/02/24	ASM15839v1	Broad Institute	GCA_000158395.1	identical	ftp://ftp.ncbi.nlm.nih.gov/genomes/all/GCF/000/158/395/GCF_000158395.1_ASM15839v1
GCF_000164195.1	PRJNA224116	SAMN00189178	ADTJ00000000.1	na	749549	562	Escherichia coli MS 198-1	strain=MS 198-1		latest	Scaffold	Major	Full	2010/05/26	ASM16419v1	Genome Sequencing Center (GSC) at Washington University (WashU) School of Medicine	GCA_000164195.1	identical	ftp://ftp.ncbi.nlm.nih.gov/genomes/all/GCF/000/164/195/GCF_000164195.1_ASM16419v1
GCF_000164215.1	PRJNA224116	SAMN00189187	ADTK00000000.1	na	749533	562	Escherichia coli MS 84-1	strain=MS 84-1		latest	Scaffold	Major	Full	2010/05/26	ASM16421v1	Genome Sequencing Center (GSC) at Washington University (WashU) School of Medicine	GCA_000164215.1	identical	ftp://ftp.ncbi.nlm.nih.gov/genomes/all/GCF/000/164/215/GCF_000164215.1_ASM16421v1
GCF_000164235.1	PRJNA224116	SAMN00189164	ADTL00000000.1	na	749537	562	Escherichia coli MS 115-1	strain=MS 115-1		latest	Scaffold	Major	Full	2010/05/26	ASM16423v1	Genome Sequencing Center (GSC) at Washington University (WashU) School of Medicine	GCA_000164235.1	identical	ftp://ftp.ncbi.nlm.nih.gov/genomes/all/GCF/000/164/235/GCF_000164235.1_ASM16423v1
GCF_000164255.1	PRJNA224116	SAMN00189174	ADTM00000000.1	na	749545	562	Escherichia coli MS 182-1	strain=MS 182-1		latest	Scaffold	Major	Full	2010/05/26	ASM16425v1	Genome Sequencing Center (GSC) at Washington University (WashU) School of Medicine	GCA_000164255.1	identical	ftp://ftp.ncbi.nlm.nih.gov/genomes/all/GCF/000/164/255/GCF_000164255.1_ASM16425v1
GCF_000164275.1	PRJNA224116	SAMN00189170	ADTN00000000.1	na	749540	562	Escherichia coli MS 146-1	strain=MS 146-1		latest	Scaffold	Major	Full	2010/05/26	ASM16427v1	Genome Sequencing Center (GSC) at Washington University (WashU) School of Medicine	GCA_000164275.1	identical	ftp://ftp.ncbi.nlm.nih.gov/genomes/all/GCF/000/164/275/GCF_000164275.1_ASM16427v1
GCF_000164295.1	PRJNA224116	SAMN00189181	ADTO00000000.1	na	749528	562	Escherichia coli MS 45-1	strain=MS 45-1		latest	Scaffold	Major	Full	2010/05/26	ASM16429v1	Genome Sequencing Center (GSC) at Washington University (WashU) School of Medicine	GCA_000164295.1	identical	ftp://ftp.ncbi.nlm.nih.gov/genomes/all/GCF/000/164/295/GCF_000164295.1_ASM16429v1
GCF_000164315.1	PRJNA224116	SAMN00189184	ADTP00000000.1	na	749531	562	Escherichia coli MS 69-1	strain=MS 69-1		latest	Scaffold	Major	Full	2010/05/26	ASM16431v1	Genome Sequencing Center (GSC) at Washington University (WashU) School of Medicine	GCA_000164315.1	identical	ftp://ftp.ncbi.nlm.nih.gov/genomes/all/GCF/000/164/315/GCF_000164315.1_ASM16431v1
GCF_000164335.1	PRJNA224116	SAMN00189176	ADTQ00000000.1	na	749547	562	Escherichia coli MS 187-1	strain=MS 187-1		latest	Scaffold	Major	Full	2010/05/26	ASM16433v1	Genome Sequencing Center (GSC) at Washington University (WashU) School of Medicine	GCA_000164335.1	identical	ftp://ftp.ncbi.nlm.nih.gov/genomes/all/GCF/000/164/335/GCF_000164335.1_ASM16433v1
GCF_000164355.1	PRJNA224116	SAMN00189180	ADTR00000000.1	na	749527	562	Escherichia coli MS 21-1	strain=MS 21-1		latest	Scaffold	Major	Full	2010/05/26	ASM16435v1	Genome Sequencing Center (GSC) at Washington University (WashU) School of Medicine	GCA_000164355.1	identical	ftp://ftp.ncbi.nlm.nih.gov/genomes/all/GCF/000/164/355/GCF_000164355.1_ASM16435v1
GCF_000164375.1	PRJNA224116	SAMN00189166	ADTS00000000.1	na	749539	562	Escherichia coli MS 117-3	strain=MS 117-3		latest	Scaffold	Major	Full	2010/05/26	ASM16437v1	Genome Sequencing Center (GSC) at Washington University (WashU) School of Medicine	GCA_000164375.1	identical	ftp://ftp.ncbi.nlm.nih.gov/genomes/all/GCF/000/164/375/GCF_000164375.1_ASM16437v1
GCF_000164415.1	PRJNA224116	SAMN00189163	ADTW00000000.1	na	749536	562	Escherichia coli MS 110-3	strain=MS 110-3		latest	Scaffold	Major	Full	2010/05/26	ASM16441v1	Genome Sequencing Center (GSC) at Washington University (WashU) School of Medicine	GCA_000164415.1	identical	ftp://ftp.ncbi.nlm.nih.gov/genomes/all/GCF/000/164/415/GCF_000164415.1_ASM16441v1
GCF_000164435.1	PRJNA224116	SAMN00189171	ADTX00000000.1	na	749541	562	Escherichia coli MS 153-1	strain=MS 153-1		latest	Scaffold	Major	Full	2010/05/26	ASM16443v1	Genome Sequencing Center (GSC) at Washington University (WashU) School of Medicine	GCA_000164435.1	identical	ftp://ftp.ncbi.nlm.nih.gov/genomes/all/GCF/000/164/435/GCF_000164435.1_ASM16443v1
GCF_000164455.1	PRJNA224116	SAMN00189185	ADTY00000000.1	na	749532	562	Escherichia coli MS 78-1	strain=MS 78-1		latest	Scaffold	Major	Full	2010/05/26	ASM16445v1	Genome Sequencing Center (GSC) at Washington University (WashU) School of Medicine	GCA_000164455.1	identical	ftp://ftp.ncbi.nlm.nih.gov/genomes/all/GCF/000/164/455/GCF_000164455.1_ASM16445v1
GCF_000164475.1	PRJNA224116	SAMN00189165	ADTZ00000000.1	na	749538	562	Escherichia coli MS 116-1	strain=MS 116-1		latest	Scaffold	Major	Full	2010/05/26	ASM16447v1	Genome Sequencing Center (GSC) at Washington University (WashU) School of Medicine	GCA_000164475.1	identical	ftp://ftp.ncbi.nlm.nih.gov/genomes/all/GCF/000/164/475/GCF_000164475.1_ASM16447v1
GCF_000164495.1	PRJNA224116	SAMN00189172	ADUA00000000.1	na	749542	562	Escherichia coli MS 16-3	strain=MS 16-3		latest	Scaffold	Major	Full	2010/05/26	ASM16449v1	Genome Sequencing Center (GSC) at Washington University (WashU) School of Medicine	GCA_000164495.1	identical	ftp://ftp.ncbi.nlm.nih.gov/genomes/all/GCF/000/164/495/GCF_000164495.1_ASM16449v1
GCF_000164515.1	PRJNA224116	SAMN00189173	ADUB00000000.1	na	749544	562	Escherichia coli MS 175-1	strain=MS 175-1		latest	Scaffold	Major	Full	2010/05/26	ASM16451v1	Genome Sequencing Center (GSC) at Washington University (WashU) School of Medicine	GCA_000164515.1	identical	ftp://ftp.ncbi.nlm.nih.gov/genomes/all/GCF/000/164/515/GCF_000164515.1_ASM16451v1
GCF_000164535.1	PRJNA224116	SAMN00189179	ADUC00000000.1	na	749550	562	Escherichia coli MS 200-1	strain=MS 200-1		latest	Scaffold	Major	Full	2010/05/26	ASM16453v1	Genome Sequencing Center (GSC) at Washington University (WashU) School of Medicine	GCA_000164535.1	identical	ftp://ftp.ncbi.nlm.nih.gov/genomes/all/GCF/000/164/535/GCF_000164535.1_ASM16453v1
GCF_000164555.1	PRJNA224116	SAMN00189177	ADUD00000000.1	na	749548	562	Escherichia coli MS 196-1	strain=MS 196-1		latest	Scaffold	Major	Full	2010/05/26	ASM16455v1	Genome Sequencing Center (GSC) at Washington University (WashU) School of Medicine	GCA_000164555.1	identical	ftp://ftp.ncbi.nlm.nih.gov/genomes/all/GCF/000/164/555/GCF_000164555.1_ASM16455v1
GCF_000164575.1	PRJNA224116	SAMN00189175	ADUE00000000.1	na	749546	562	Escherichia coli MS 185-1	strain=MS 185-1		latest	Scaffold	Major	Full	2010/05/26	ASM16457v1	Genome Sequencing Center (GSC) at Washington University (WashU) School of Medicine	GCA_000164575.1	identical	ftp://ftp.ncbi.nlm.nih.gov/genomes/all/GCF/000/164/575/GCF_000164575.1_ASM16457v1
GCF_000164595.1	PRJNA224116	SAMN00189183	ADUF00000000.1	na	749530	562	Escherichia coli MS 60-1	strain=MS 60-1		latest	Scaffold	Major	Full	2010/05/26	ASM16459v1	Genome Sequencing Center (GSC) at Washington University (WashU) School of Medicine	GCA_000164595.1	identical	ftp://ftp.ncbi.nlm.nih.gov/genomes/all/GCF/000/164/595/GCF_000164595.1_ASM16459v1
GCF_000164615.1	PRJNA224116	SAMN00189182	ADUG00000000.1	na	749529	562	Escherichia coli MS 57-2	strain=MS 57-2		latest	Scaffold	Major	Full	2010/05/26	ASM16461v1	Genome Sequencing Center (GSC) at Washington University (WashU) School of Medicine	GCA_000164615.1	identical	ftp://ftp.ncbi.nlm.nih.gov/genomes/all/GCF/000/164/615/GCF_000164615.1_ASM16461v1
GCF_000179075.1	PRJNA224116	SAMN00189188	ADWQ00000000.1	na	679202	562	Escherichia coli MS 85-1	strain=MS 85-1		latest	Contig	Major	Full	2010/06/30	ASM17907v1	WUGSC	GCA_000179075.1	identical	ftp://ftp.ncbi.nlm.nih.gov/genomes/all/GCF/000/179/075/GCF_000179075.1_ASM17907v1
GCF_000179095.1	PRJNA224116	SAMN00189186	ADWR00000000.1	na	796392	562	Escherichia coli MS 79-10	strain=MS 79-10		latest	Contig	Major	Full	2010/06/30	ASM17909v1	WUGSC	GCA_000179095.1	identical	ftp://ftp.ncbi.nlm.nih.gov/genomes/all/GCF/000/179/095/GCF_000179095.1_ASM17909v1
GCF_000179115.1	PRJNA224116	SAMN00189169	ADWS00000000.1	na	679204	562	Escherichia coli MS 145-7	strain=MS 145-7		latest	Contig	Major	Full	2010/06/30	ASM17911v1	WUGSC	GCA_000179115.1	identical	ftp://ftp.ncbi.nlm.nih.gov/genomes/all/GCF/000/179/115/GCF_000179115.1_ASM17911v1
GCF_000179135.1	PRJNA224116	SAMN00189168	ADWT00000000.1	na	679205	562	Escherichia coli MS 124-1	strain=MS 124-1		latest	Contig	Major	Full	2010/06/30	ASM17913v1	WUGSC	GCA_000179135.1	identical	ftp://ftp.ncbi.nlm.nih.gov/genomes/all/GCF/000/179/135/GCF_000179135.1_ASM17913v1
GCF_000179155.1	PRJNA224116	SAMN00189167	ADWU00000000.1	na	679206	562	Escherichia coli MS 119-7	strain=MS 119-7		latest	Contig	Major	Full	2010/06/30	ASM17915v1	WUGSC	GCA_000179155.1	identical	ftp://ftp.ncbi.nlm.nih.gov/genomes/all/GCF/000/179/155/GCF_000179155.1_ASM17915v1
GCF_000179175.1	PRJNA224116	SAMN00189162	ADWV00000000.1	na	679207	562	Escherichia coli MS 107-1	strain=MS 107-1		latest	Contig	Major	Full	2010/06/30	ASM17917v1	WUGSC	GCA_000179175.1	identical	ftp://ftp.ncbi.nlm.nih.gov/genomes/all/GCF/000/179/175/GCF_000179175.1_ASM17917v1
GCF_000183005.1	PRJNA224116	SAMN00792453	ADUL00000000.1	na	670897	562	Escherichia coli 2362-75	strain=2362-75		latest	Contig	Major	Full	2010/11/22	ASM18300v1	Institute for Genome Sciences	GCA_000183005.2	identical	ftp://ftp.ncbi.nlm.nih.gov/genomes/all/GCF/000/183/005/GCF_000183005.1_ASM18300v1
GCF_000184765.1	PRJNA224116	SAMN00792450	ADUM00000000.1	na	670892	562	Escherichia coli 3431	strain=3431		latest	Contig	Major	Full	2010/12/29	ASM18476v2	Institute for Genome Sciences	GCA_000184765.2	identical	ftp://ftp.ncbi.nlm.nih.gov/genomes/all/GCF/000/184/765/GCF_000184765.1_ASM18476v2
GCF_000188775.1	PRJNA224116	SAMN00792452	ADUO00000000.1	na	670894	562	Escherichia coli E128010	strain=E128010		latest	Contig	Major	Full	2011/02/10	ASM18877v2	Institute for Genome Sciences	GCA_000188775.2	identical	ftp://ftp.ncbi.nlm.nih.gov/genomes/all/GCF/000/188/775/GCF_000188775.1_ASM18877v2
GCF_000188875.1	PRJNA224116	SAMN00792454	ADUS00000000.1	na	670899	562	Escherichia coli RN587/1	strain=RN587/1		latest	Contig	Major	Full	2011/02/10	ASM18887v2	Institute for Genome Sciences	GCA_000188875.2	identical	ftp://ftp.ncbi.nlm.nih.gov/genomes/all/GCF/000/188/875/GCF_000188875.1_ASM18887v2
GCF_000217695.1	PRJNA224116	SAMN02469354	AFOG00000000.1	na	1038844	562	Escherichia coli O104:H4 str. TY-2482	strain=TY-2482		latest	Contig	Major	Full	2011/06/06	ASM21769v2	BGI	GCA_000217695.2	identical	ftp://ftp.ncbi.nlm.nih.gov/genomes/all/GCF/000/217/695/GCF_000217695.1_ASM21769v2
GCF_000221885.1	PRJNA224116	SAMN02471605	AFVR00000000.1	na	1038844	562	Escherichia coli O104:H4 str. TY-2482	strain=TY-2482		latest	Scaffold	Major	Full	2011/07/28	E.coli_0104:H4_Illumina_1.0	BGI	GCA_000221885.1	identical	ftp://ftp.ncbi.nlm.nih.gov/genomes/all/GCF/000/221/885/GCF_000221885.1_E.coli_0104_H4_Illumina_1.0
GCF_000222505.1	PRJNA224116	SAMN02469876	AFSO00000000.1	na	1052677	562	Escherichia coli O104:H4 str. H112180282	strain=H112180282		latest	Contig	Major	Full	2011/08/03	ASM22250v2	Health Protection Agency	GCA_000222505.2	identical	ftp://ftp.ncbi.nlm.nih.gov/genomes/all/GCF/000/222/505/GCF_000222505.1_ASM22250v2
GCF_000223015.1	PRJNA224116	SAMN02469824	AFWO00000000.1	na	1073985	562	Escherichia coli O104:H4 str. GOS1	strain=GOS1		latest	Contig	Major	Full	2011/08/08	ASM22301v2	Goettingen Genomics Laboratory	GCA_000223015.2	identical	ftp://ftp.ncbi.nlm.nih.gov/genomes/all/GCF/000/223/015/GCF_000223015.1_ASM22301v2
GCF_000223035.1	PRJNA224116	SAMN02469825	AFWP00000000.1	na	1073841	562	Escherichia coli O104:H4 str. GOS2	strain=GOS2		latest	Contig	Major	Full	2011/08/08	ASM22303v2	Goettingen Genomics Laboratory	GCA_000223035.2	identical	ftp://ftp.ncbi.nlm.nih.gov/genomes/all/GCF/000/223/035/GCF_000223035.1_ASM22303v2
GCF_000234605.1	PRJNA224116	SAMN02470714	AGSG00000000.1	na	1101440	562	Escherichia coli O103:H25 str. NIPH-11060424	strain=NIPH-11060424		latest	Contig	Major	Full	2011/11/07	ASM23460v2	NVH/NVI/NIPH/NOFIMA	GCA_000234605.2	identical	ftp://ftp.ncbi.nlm.nih.gov/genomes/all/GCF/000/234/605/GCF_000234605.1_ASM23460v2
GCF_000258615.1	PRJNA224116	SAMN02472117	AHZF00000000.1	na	1136218	562	Escherichia coli O104:H4 str. ON2011	strain=ON2011		latest	Scaffold	Major	Full	2012/04/13	ASM25861v1	Wayne State University	GCA_000258615.1	identical	ftp://ftp.ncbi.nlm.nih.gov/genomes/all/GCF/000/258/615/GCF_000258615.1_ASM25861v1
GCF_000258635.1	PRJNA224116	SAMN02472119	AHZE00000000.1	na	1136217	562	Escherichia coli O104:H4 str. ON2010	strain=ON2010		latest	Scaffold	Major	Full	2012/04/13	ASM25863v1	Wayne State University	GCA_000258635.1	identical	ftp://ftp.ncbi.nlm.nih.gov/genomes/all/GCF/000/258/635/GCF_000258635.1_ASM25863v1
GCF_000258785.1	PRJNA224116	SAMN02470174	AJLU00000000.1	na	1169863	562	Escherichia coli NCCP15657	strain=NCCP15657		latest	Contig	Major	Full	2012/04/13	EscCol1.0	Korea Research Institute of Bioscience and Biotechnology	GCA_000258785.1	identical	ftp://ftp.ncbi.nlm.nih.gov/genomes/all/GCF/000/258/785/GCF_000258785.1_EscCol1.0
GCF_000259385.1	PRJNA224116	SAMN02470175	AJMB00000000.1	na	1169663	562	Escherichia coli NCCP15647	strain=NCCP15647		latest	Contig	Major	Full	2012/04/23	NCCP15647_1.0	KRIBB	GCA_000259385.1	identical	ftp://ftp.ncbi.nlm.nih.gov/genomes/all/GCF/000/259/385/GCF_000259385.1_NCCP15647_1.0
GCF_000260475.1	PRJNA224116	SAMN02470181	AJMD00000000.1	na	1169862	562	Escherichia coli NCCP15658	strain=NCCP15658		latest	Contig	Major	Full	2012/04/30	NCCP15658v1.0	Korea Research Institute of Bioscience and Biotechnology	GCA_000260475.1	identical	ftp://ftp.ncbi.nlm.nih.gov/genomes/all/GCF/000/260/475/GCF_000260475.1_NCCP15658v1.0
GCF_000350005.1	PRJNA224116	SAMN02472038	AHAV00000000.1	na	1090928	562	Escherichia coli O104:H4 str. E112/10	strain=E112/10		latest	Contig	Major	Full	2013/04/01	E112_10NrN01	Uppsala University	GCA_000350005.1	identical	ftp://ftp.ncbi.nlm.nih.gov/genomes/all/GCF/000/350/005/GCF_000350005.1_E112_10NrN01
GCF_000350025.2	PRJNA224116	SAMN02472037	AHAX00000000.1	na	1090930	562	Escherichia coli ONT:H33 str. C48/93	strain=C48/93		latest	Contig	Minor	Full	2013/04/01	C48_93_IrSpV01	Uppsala University	GCA_000350025.2	identical	ftp://ftp.ncbi.nlm.nih.gov/genomes/all/GCF/000/350/025/GCF_000350025.2_C48_93_IrSpV01
GCF_000353545.1	PRJNA224116	SAMN02472043	AHAU00000000.1	na	1090927	562	Escherichia coli O104:H4 str. E92/11	strain=E92/11		latest	Scaffold	Major	Full	2013/04/01	E92_11NrN01	Uppsala University	GCA_000353545.1	identical	ftp://ftp.ncbi.nlm.nih.gov/genomes/all/GCF/000/353/545/GCF_000353545.1_E92_11NrN01
GCF_000410655.2	PRJNA224116	SAMN02435964	AIBH00000000.1	na	1126911	562	Escherichia coli C639_08	strain=C639_08		latest	Contig	Minor	Full	2013/06/11	ASM41065v2	IGS	GCA_000410655.2	identical	ftp://ftp.ncbi.nlm.nih.gov/genomes/all/GCF/000/410/655/GCF_000410655.2_ASM41065v2
GCF_000410675.2	PRJNA224116	SAMN02435913	AIBZ00000000.1	na	1126932	562	Escherichia coli C844_97	strain=C844_97		latest	Contig	Minor	Full	2013/06/11	ASM41067v2	IGS	GCA_000410675.2	identical	ftp://ftp.ncbi.nlm.nih.gov/genomes/all/GCF/000/410/675/GCF_000410675.2_ASM41067v2
GCF_000415485.1	PRJNA224116	SAMN02470023	ASRW00000000.1	na	1331062	562	Escherichia coli E2265	strain=E2265		latest	Scaffold	Major	Full	2013/06/27	E2265_1	Institute of Microbiology, Chinese Academy of Sciences	GCA_000415485.1	identical	ftp://ftp.ncbi.nlm.nih.gov/genomes/all/GCF/000/415/485/GCF_000415485.1_E2265_1
GCF_000418635.1	PRJNA224116	SAMN02436901	ATNX00000000.1	na	1333595	562	Escherichia coli MC23	strain=MC23		latest	Scaffold	Major	Full	2013/07/08	E_coliMC23-1.0	The Genome Institute	GCA_000418635.1	identical	ftp://ftp.ncbi.nlm.nih.gov/genomes/all/GCF/000/418/635/GCF_000418635.1_E_coliMC23-1.0
GCF_000418655.1	PRJNA224116	SAMN02436758	ATNY00000000.1	na	1333594	562	Escherichia coli MC21	strain=MC21		latest	Scaffold	Major	Full	2013/07/08	E_coliMC21-1.0	The Genome Institute	GCA_000418655.1	identical	ftp://ftp.ncbi.nlm.nih.gov/genomes/all/GCF/000/418/655/GCF_000418655.1_E_coliMC21-1.0
GCF_000418675.1	PRJNA224116	SAMN02436713	ATNZ00000000.1	na	1333593	562	Escherichia coli MC19	strain=MC19		latest	Scaffold	Major	Full	2013/07/08	E_coliMC19-1.0	The Genome Institute	GCA_000418675.1	identical	ftp://ftp.ncbi.nlm.nih.gov/genomes/all/GCF/000/418/675/GCF_000418675.1_E_coliMC19-1.0
GCF_000418695.2	PRJNA224116	SAMN02436759	ATOA00000000.1	na	1333592	562	Escherichia coli AB43739056-isolate1	strain=AB43739056-isolate1		latest	Scaffold	Minor	Full	2013/07/08	E_coliAB43739056-isolate1-1.0	The Genome Institute	GCA_000418695.2	identical	ftp://ftp.ncbi.nlm.nih.gov/genomes/all/GCF/000/418/695/GCF_000418695.2_E_coliAB43739056-isolate1-1.0
GCF_000418715.1	PRJNA224116	SAMN02436902	ATOB00000000.1	na	1333591	562	Escherichia coli AB42602061-isolate1	strain=AB42602061-isolate1		latest	Scaffold	Major	Full	2013/07/08	E_coliAB42602061-isolate1-1.0	The Genome Institute	GCA_000418715.1	identical	ftp://ftp.ncbi.nlm.nih.gov/genomes/all/GCF/000/418/715/GCF_000418715.1_E_coliAB42602061-isolate1-1.0
GCF_000418735.2	PRJNA224116	SAMN02436903	ATOC00000000.1	na	1333590	562	Escherichia coli AB42554418-isolate1	strain=AB42554418-isolate1		latest	Scaffold	Minor	Full	2013/07/08	E_coliAB42554418-isolate1-1.0	The Genome Institute	GCA_000418735.2	identical	ftp://ftp.ncbi.nlm.nih.gov/genomes/all/GCF/000/418/735/GCF_000418735.2_E_coliAB42554418-isolate1-1.0
GCF_000418755.2	PRJNA224116	SAMN02436760	ATOD00000000.1	na	1333589	562	Escherichia coli AB42410445-isolate1	strain=AB42410445-isolate1		latest	Scaffold	Minor	Full	2013/07/08	E_coliAB42410445-isolate1-1.0	The Genome Institute	GCA_000418755.2	identical	ftp://ftp.ncbi.nlm.nih.gov/genomes/all/GCF/000/418/755/GCF_000418755.2_E_coliAB42410445-isolate1-1.0
GCF_000418775.1	PRJNA224116	SAMN02436892	ATOE00000000.1	na	1333588	562	Escherichia coli 112469218-isolate1	strain=112469218-isolate1		latest	Scaffold	Major	Full	2013/07/08	E_coli112469218-isolate1-1.0	The Genome Institute	GCA_000418775.1	identical	ftp://ftp.ncbi.nlm.nih.gov/genomes/all/GCF/000/418/775/GCF_000418775.1_E_coli112469218-isolate1-1.0
GCF_000418795.1	PRJNA224116	SAMN02436714	ATOF00000000.1	na	1333587	562	Escherichia coli 112469215-isolate1	strain=112469215-isolate1		latest	Scaffold	Major	Full	2013/07/08	E_coli112469215-isolate1-1.0	The Genome Institute	GCA_000418795.1	identical	ftp://ftp.ncbi.nlm.nih.gov/genomes/all/GCF/000/418/795/GCF_000418795.1_E_coli112469215-isolate1-1.0
GCF_000442065.2	PRJNA224116	SAMN02435804	ASZR00000000.1	na	1336205	562	Escherichia coli O127:H6 str. E2348/69 substr. CVDNalr	strain=E2348/69 substr. CVDNalr		latest	Contig	Minor	Full	2013/07/29	Escherichia coli O127:H6 str. E2348/69 substr. CVDNalr	Institute for Genome Sciences	GCA_000442065.2	identical	ftp://ftp.ncbi.nlm.nih.gov/genomes/all/GCF/000/442/065/GCF_000442065.2_Escherichia_coli_O127_H6_str._E2348_69_substr._CVDNalr
GCF_000442085.2	PRJNA224116	SAMN02435803	ASZS00000000.1	na	1336206	562	Escherichia coli O127:H6 str. E2348/69 substr. UMD753	strain=E2348/69 substr. UMD753		latest	Contig	Minor	Full	2013/07/29	Escherichia coli O127:H6 str. E2348/69 substr. UMD753	Institute for Genome Sciences	GCA_000442085.2	identical	ftp://ftp.ncbi.nlm.nih.gov/genomes/all/GCF/000/442/085/GCF_000442085.2_Escherichia_coli_O127_H6_str._E2348_69_substr._UMD753
GCF_000446075.2	PRJNA224116	SAMN02435957	AIAE00000000.1	na	1124986	562	Escherichia coli C12_92	strain=C12_92		latest	Contig	Minor	Full	2013/08/13	ASM44607v2	University of Maryland School of Medicine	GCA_000446075.2	identical	ftp://ftp.ncbi.nlm.nih.gov/genomes/all/GCF/000/446/075/GCF_000446075.2_ASM44607v2
GCF_000446095.2	PRJNA224116	SAMN02435999	AIAD00000000.1	na	1124985	562	Escherichia coli C1244_91	strain=C1244_91		latest	Contig	Minor	Full	2013/08/13	ASM44609v2	University of Maryland School of Medicine	GCA_000446095.2	identical	ftp://ftp.ncbi.nlm.nih.gov/genomes/all/GCF/000/446/095/GCF_000446095.2_ASM44609v2
GCF_000446115.2	PRJNA224116	SAMN02435901	AIAC00000000.1	na	1124984	562	Escherichia coli C1214_90	strain=C1214_90		latest	Contig	Minor	Full	2013/08/13	ASM44611v2	University of Maryland School of Medicine	GCA_000446115.2	identical	ftp://ftp.ncbi.nlm.nih.gov/genomes/all/GCF/000/446/115/GCF_000446115.2_ASM44611v2
GCF_000446135.2	PRJNA224116	SAMN02436000	AIAF00000000.1	na	1124987	562	Escherichia coli C154_11	strain=C154_11		latest	Contig	Minor	Full	2013/08/13	ASM44613v2	University of Maryland School of Medicine	GCA_000446135.2	identical	ftp://ftp.ncbi.nlm.nih.gov/genomes/all/GCF/000/446/135/GCF_000446135.2_ASM44613v2
GCF_000446155.2	PRJNA224116	SAMN02435958	AIAG00000000.1	na	1124988	562	Escherichia coli C155_11	strain=C155_11		latest	Contig	Minor	Full	2013/08/13	ASM44615v2	University of Maryland School of Medicine	GCA_000446155.2	identical	ftp://ftp.ncbi.nlm.nih.gov/genomes/all/GCF/000/446/155/GCF_000446155.2_ASM44615v2
GCF_000446175.2	PRJNA224116	SAMN02436001	AIAH00000000.1	na	1124989	562	Escherichia coli C157_11	strain=C157_11		latest	Contig	Minor	Full	2013/08/13	ASM44617v2	University of Maryland School of Medicine	GCA_000446175.2	identical	ftp://ftp.ncbi.nlm.nih.gov/genomes/all/GCF/000/446/175/GCF_000446175.2_ASM44617v2
GCF_000446195.2	PRJNA224116	SAMN02435902	AIAI00000000.1	na	1127123	562	Escherichia coli C161_11	strain=C161_11		latest	Contig	Minor	Full	2013/08/13	ASM44619v2	University of Maryland School of Medicine	GCA_000446195.2	identical	ftp://ftp.ncbi.nlm.nih.gov/genomes/all/GCF/000/446/195/GCF_000446195.2_ASM44619v2
GCF_000446225.2	PRJNA224116	SAMN02435959	AIAL00000000.1	na	1127126	562	Escherichia coli C213_10	strain=C213_10		latest	Contig	Minor	Full	2013/08/13	ASM44622v2	University of Maryland School of Medicine	GCA_000446225.2	identical	ftp://ftp.ncbi.nlm.nih.gov/genomes/all/GCF/000/446/225/GCF_000446225.2_ASM44622v2
GCF_000446265.2	PRJNA224116	SAMN02435944	AICF00000000.1	na	1136137	562	Escherichia coli C166_11	strain=C1214_90		latest	Contig	Minor	Full	2013/08/13	ASM44626v2	University of Maryland School of Medicine	GCA_000446265.2	identical	ftp://ftp.ncbi.nlm.nih.gov/genomes/all/GCF/000/446/265/GCF_000446265.2_ASM44626v2
GCF_000446285.2	PRJNA224116	SAMN02435938	AIAM00000000.1	na	1126888	562	Escherichia coli C2139_99	strain=C2139_99		latest	Contig	Minor	Full	2013/08/13	ASM44628v2	IGS	GCA_000446285.2	identical	ftp://ftp.ncbi.nlm.nih.gov/genomes/all/GCF/000/446/285/GCF_000446285.2_ASM44628v2
GCF_000446305.2	PRJNA224116	SAMN02435960	AIAN00000000.1	na	1126889	562	Escherichia coli C238_91	strain=C238_91		latest	Contig	Minor	Full	2013/08/13	ASM44630v2	IGS	GCA_000446305.2	identical	ftp://ftp.ncbi.nlm.nih.gov/genomes/all/GCF/000/446/305/GCF_000446305.2_ASM44630v2
GCF_000446325.2	PRJNA224116	SAMN02435961	AIAO00000000.1	na	1126890	562	Escherichia coli C260_92	strain=C260_92		latest	Contig	Minor	Full	2013/08/13	ASM44632v2	IGS	GCA_000446325.2	identical	ftp://ftp.ncbi.nlm.nih.gov/genomes/all/GCF/000/446/325/GCF_000446325.2_ASM44632v2
GCF_000446345.2	PRJNA224116	SAMN02435903	AIAP00000000.1	na	1126891	562	Escherichia coli C262_10	strain=C262_10		latest	Contig	Minor	Full	2013/08/13	ASM44634v2	IGS	GCA_000446345.2	identical	ftp://ftp.ncbi.nlm.nih.gov/genomes/all/GCF/000/446/345/GCF_000446345.2_ASM44634v2
GCF_000446365.2	PRJNA224116	SAMN02436003	AIAQ00000000.1	na	1126892	562	Escherichia coli C283_09	strain=C283_09		latest	Contig	Minor	Full	2013/08/13	ASM44636v2	IGS	GCA_000446365.2	identical	ftp://ftp.ncbi.nlm.nih.gov/genomes/all/GCF/000/446/365/GCF_000446365.2_ASM44636v2
GCF_000446385.2	PRJNA224116	SAMN02435939	AIAR00000000.1	na	1126893	562	Escherichia coli C295_10	strain=C295_10		latest	Contig	Minor	Full	2013/08/13	ASM44638v2	IGS	GCA_000446385.2	identical	ftp://ftp.ncbi.nlm.nih.gov/genomes/all/GCF/000/446/385/GCF_000446385.2_ASM44638v2
GCF_000446405.2	PRJNA224116	SAMN02435904	AIAS00000000.1	na	1126895	562	Escherichia coli C341_10	strain=C341_10		latest	Contig	Minor	Full	2013/08/13	ASM44640v2	IGS	GCA_000446405.2	identical	ftp://ftp.ncbi.nlm.nih.gov/genomes/all/GCF/000/446/405/GCF_000446405.2_ASM44640v2
GCF_000446425.2	PRJNA224116	SAMN02435962	AIAT00000000.1	na	1126896	562	Escherichia coli C343_08	strain=C343_08		latest	Contig	Minor	Full	2013/08/13	ASM44642v2	IGS	GCA_000446425.2	identical	ftp://ftp.ncbi.nlm.nih.gov/genomes/all/GCF/000/446/425/GCF_000446425.2_ASM44642v2
GCF_000446445.2	PRJNA224116	SAMN02435905	AIAU00000000.1	na	1126897	562	Escherichia coli C347_93	strain=C347_93		latest	Contig	Minor	Full	2013/08/13	ASM44644v2	IGS	GCA_000446445.2	identical	ftp://ftp.ncbi.nlm.nih.gov/genomes/all/GCF/000/446/445/GCF_000446445.2_ASM44644v2
GCF_000446465.2	PRJNA224116	SAMN02436004	AIAV00000000.1	na	1126898	562	Escherichia coli C353_09	strain=C353_09		latest	Contig	Minor	Full	2013/08/13	ASM44646v2	IGS	GCA_000446465.2	identical	ftp://ftp.ncbi.nlm.nih.gov/genomes/all/GCF/000/446/465/GCF_000446465.2_ASM44646v2
GCF_000446485.2	PRJNA224116	SAMN02435906	AIAW00000000.1	na	1126899	562	Escherichia coli C354_03B	strain=C354_03B		latest	Contig	Minor	Full	2013/08/13	ASM44648v2	IGS	GCA_000446485.2	identical	ftp://ftp.ncbi.nlm.nih.gov/genomes/all/GCF/000/446/485/GCF_000446485.2_ASM44648v2
GCF_000446505.2	PRJNA224116	SAMN02436005	AIAX00000000.1	na	1126900	562	Escherichia coli C40_11	strain=C40_11		latest	Contig	Minor	Full	2013/08/13	ASM44650v2	IGS	GCA_000446505.2	identical	ftp://ftp.ncbi.nlm.nih.gov/genomes/all/GCF/000/446/505/GCF_000446505.2_ASM44650v2
GCF_000446525.2	PRJNA224116	SAMN02436006	AIAY00000000.1	na	1126901	562	Escherichia coli C418_89	strain=C418_89		latest	Contig	Minor	Full	2013/08/13	ASM44652v2	IGS	GCA_000446525.2	identical	ftp://ftp.ncbi.nlm.nih.gov/genomes/all/GCF/000/446/525/GCF_000446525.2_ASM44652v2
GCF_000446545.2	PRJNA224116	SAMN02435963	AIAZ00000000.1	na	1126902	562	Escherichia coli C458_10	strain=C458_10		latest	Contig	Minor	Full	2013/08/13	ASM44654v2	IGS	GCA_000446545.2	identical	ftp://ftp.ncbi.nlm.nih.gov/genomes/all/GCF/000/446/545/GCF_000446545.2_ASM44654v2
GCF_000446565.2	PRJNA224116	SAMN02436007	AIBA00000000.1	na	1126903	562	Escherichia coli C488_07	strain=C488_07		latest	Contig	Minor	Full	2013/08/13	ASM44656v2	IGS	GCA_000446565.2	identical	ftp://ftp.ncbi.nlm.nih.gov/genomes/all/GCF/000/446/565/GCF_000446565.2_ASM44656v2
GCF_000446585.2	PRJNA224116	SAMN02436008	AIBB00000000.1	na	1126904	562	Escherichia coli C496_10	strain=C496_10		latest	Contig	Minor	Full	2013/08/13	ASM44658v2	IGS	GCA_000446585.2	identical	ftp://ftp.ncbi.nlm.nih.gov/genomes/all/GCF/000/446/585/GCF_000446585.2_ASM44658v2
GCF_000446605.2	PRJNA224116	SAMN02435940	AIBC00000000.1	na	1126905	562	Escherichia coli C497_10	strain=C497_10		latest	Contig	Minor	Full	2013/08/13	ASM44660v2	IGS	GCA_000446605.2	identical	ftp://ftp.ncbi.nlm.nih.gov/genomes/all/GCF/000/446/605/GCF_000446605.2_ASM44660v2
GCF_000446665.2	PRJNA224116	SAMN02435941	AIBF00000000.1	na	1126908	562	Escherichia coli C58_11	strain=C58_11		latest	Contig	Minor	Full	2013/08/13	ASM44666v2	IGS	GCA_000446665.2	identical	ftp://ftp.ncbi.nlm.nih.gov/genomes/all/GCF/000/446/665/GCF_000446665.2_ASM44666v2
GCF_000446705.2	PRJNA224116	SAMN02436010	AIBI00000000.1	na	1126912	562	Escherichia coli C652_10	strain=C652_10		latest	Contig	Minor	Full	2013/08/13	ASM44670v2	IGS	GCA_000446705.2	identical	ftp://ftp.ncbi.nlm.nih.gov/genomes/all/GCF/000/446/705/GCF_000446705.2_ASM44670v2
GCF_000446725.2	PRJNA224116	SAMN02435909	AIBJ00000000.1	na	1126913	562	Escherichia coli C654_09	strain=C654_09		latest	Contig	Minor	Full	2013/08/13	ASM44672v2	IGS	GCA_000446725.2	identical	ftp://ftp.ncbi.nlm.nih.gov/genomes/all/GCF/000/446/725/GCF_000446725.2_ASM44672v2
GCF_000446745.2	PRJNA224116	SAMN02435910	AIBK00000000.1	na	1126915	562	Escherichia coli C717_10	strain=C717_10		latest	Contig	Minor	Full	2013/08/13	ASM44674v2	IGS	GCA_000446745.2	identical	ftp://ftp.ncbi.nlm.nih.gov/genomes/all/GCF/000/446/745/GCF_000446745.2_ASM44674v2
GCF_000446765.2	PRJNA224116	SAMN02436011	AIBL00000000.1	na	1126916	562	Escherichia coli C725_88	strain=C725_88		latest	Contig	Minor	Full	2013/08/13	ASM44676v2	IGS	GCA_000446765.2	identical	ftp://ftp.ncbi.nlm.nih.gov/genomes/all/GCF/000/446/765/GCF_000446765.2_ASM44676v2
GCF_000446785.2	PRJNA224116	SAMN02436012	AIBM00000000.1	na	1126917	562	Escherichia coli C732_98	strain=C732_98		latest	Contig	Minor	Full	2013/08/13	ASM44678v2	IGS	GCA_000446785.2	identical	ftp://ftp.ncbi.nlm.nih.gov/genomes/all/GCF/000/446/785/GCF_000446785.2_ASM44678v2
GCF_000446805.2	PRJNA224116	SAMN02435991	AIBN00000000.1	na	1126918	562	Escherichia coli C743_03	strain=C743_03		latest	Contig	Minor	Full	2013/08/13	ASM44680v2	IGS	GCA_000446805.2	identical	ftp://ftp.ncbi.nlm.nih.gov/genomes/all/GCF/000/446/805/GCF_000446805.2_ASM44680v2
GCF_000446825.2	PRJNA224116	SAMN02435942	AIBO00000000.1	na	1126919	562	Escherichia coli C751_03	strain=C751_03		latest	Contig	Minor	Full	2013/08/13	ASM44682v2	IGS	GCA_000446825.2	identical	ftp://ftp.ncbi.nlm.nih.gov/genomes/all/GCF/000/446/825/GCF_000446825.2_ASM44682v2
GCF_000446845.2	PRJNA224116	SAMN02435992	AIBP00000000.1	na	1126921	562	Escherichia coli C78_09C	strain=C78_09C		latest	Contig	Minor	Full	2013/08/13	ASM44684v2	IGS	GCA_000446845.2	identical	ftp://ftp.ncbi.nlm.nih.gov/genomes/all/GCF/000/446/845/GCF_000446845.2_ASM44684v2
GCF_000446865.2	PRJNA224116	SAMN02435993	AIBQ00000000.1	na	1126922	562	Escherichia coli C79_08	strain=C79_08		latest	Contig	Minor	Full	2013/08/13	ASM44686v2	IGS	GCA_000446865.2	identical	ftp://ftp.ncbi.nlm.nih.gov/genomes/all/GCF/000/446/865/GCF_000446865.2_ASM44686v2
GCF_000446885.2	PRJNA224116	SAMN02435911	AIBR00000000.1	na	1126923	562	Escherichia coli C792_92	strain=C792_92		latest	Contig	Minor	Full	2013/08/13	ASM44688v2	IGS	GCA_000446885.2	identical	ftp://ftp.ncbi.nlm.nih.gov/genomes/all/GCF/000/446/885/GCF_000446885.2_ASM44688v2
GCF_000446905.2	PRJNA224116	SAMN02435943	AIBS00000000.1	na	1126924	562	Escherichia coli C796_10	strain=C796_10		latest	Contig	Minor	Full	2013/08/13	ASM44690v2	IGS	GCA_000446905.2	identical	ftp://ftp.ncbi.nlm.nih.gov/genomes/all/GCF/000/446/905/GCF_000446905.2_ASM44690v2
GCF_000446925.2	PRJNA224116	SAMN02435965	AIBT00000000.1	na	1126925	562	Escherichia coli C799_92	strain=C799_92		latest	Contig	Minor	Full	2013/08/13	ASM44692v2	IGS	GCA_000446925.2	identical	ftp://ftp.ncbi.nlm.nih.gov/genomes/all/GCF/000/446/925/GCF_000446925.2_ASM44692v2
GCF_000446945.2	PRJNA224116	SAMN02435912	AIBU00000000.1	na	1126926	562	Escherichia coli C80_08	strain=C80_08		latest	Contig	Minor	Full	2013/08/13	ASM44694v2	IGS	GCA_000446945.2	identical	ftp://ftp.ncbi.nlm.nih.gov/genomes/all/GCF/000/446/945/GCF_000446945.2_ASM44694v2
GCF_000446965.2	PRJNA224116	SAMN02435994	AIBV00000000.1	na	1126927	562	Escherichia coli C807_09	strain=C807_09		latest	Contig	Minor	Full	2013/08/13	ASM44696v2	IGS	GCA_000446965.2	identical	ftp://ftp.ncbi.nlm.nih.gov/genomes/all/GCF/000/446/965/GCF_000446965.2_ASM44696v2
GCF_000446985.2	PRJNA224116	SAMN02435966	AIBW00000000.1	na	1126928	562	Escherichia coli C82_11	strain=C82_11		latest	Contig	Minor	Full	2013/08/13	ASM44698v2	IGS	GCA_000446985.2	identical	ftp://ftp.ncbi.nlm.nih.gov/genomes/all/GCF/000/446/985/GCF_000446985.2_ASM44698v2
GCF_000447005.2	PRJNA224116	SAMN02435995	AIBX00000000.1	na	1126929	562	Escherichia coli C824_10	strain=C824_10		latest	Contig	Minor	Full	2013/08/13	ASM44700v2	IGS	GCA_000447005.2	identical	ftp://ftp.ncbi.nlm.nih.gov/genomes/all/GCF/000/447/005/GCF_000447005.2_ASM44700v2
GCF_000447045.2	PRJNA224116	SAMN02435997	AICA00000000.1	na	1126933	562	Escherichia coli C87_11	strain=C87_11		latest	Contig	Minor	Full	2013/08/13	ASM44704v2	IGS	GCA_000447045.2	identical	ftp://ftp.ncbi.nlm.nih.gov/genomes/all/GCF/000/447/045/GCF_000447045.2_ASM44704v2
GCF_000447065.2	PRJNA224116	SAMN02435967	AICB00000000.1	na	1126934	562	Escherichia coli C887_10	strain=C887_10		latest	Contig	Minor	Full	2013/08/13	ASM44706v2	IGS	GCA_000447065.2	identical	ftp://ftp.ncbi.nlm.nih.gov/genomes/all/GCF/000/447/065/GCF_000447065.2_ASM44706v2
GCF_000447105.2	PRJNA224116	SAMN02435914	AICD00000000.1	na	1126936	562	Escherichia coli C93_11	strain=C93_11		latest	Contig	Minor	Full	2013/08/13	ASM44710v2	IGS	GCA_000447105.2	identical	ftp://ftp.ncbi.nlm.nih.gov/genomes/all/GCF/000/447/105/GCF_000447105.2_ASM44710v2
GCF_000447125.2	PRJNA224116	SAMN02435968	AICE00000000.1	na	1126937	562	Escherichia coli C9_92	strain=C9_92		latest	Contig	Minor	Full	2013/08/13	ASM44712v2	IGS	GCA_000447125.2	identical	ftp://ftp.ncbi.nlm.nih.gov/genomes/all/GCF/000/447/125/GCF_000447125.2_ASM44712v2
GCF_000447145.2	PRJNA224116	SAMN02436002	AIAJ00000000.1	na	1127124	562	Escherichia coli C170_11	strain=C170_11		latest	Contig	Minor	Full	2013/08/13	ASM44714v2	University of Maryland School of Medicine	GCA_000447145.2	identical	ftp://ftp.ncbi.nlm.nih.gov/genomes/all/GCF/000/447/145/GCF_000447145.2_ASM44714v2
GCF_000464955.2	PRJNA224116	SAMN02147037		na	1335303	562	Escherichia coli O104:H21 str. CFSAN002236	strain=CFSAN002236		latest	Complete Genome	Major	Full	2017/10/02	ASM46495v2	FDA/CFSAN	GCA_000464955.2	identical	ftp://ftp.ncbi.nlm.nih.gov/genomes/all/GCF/000/464/955/GCF_000464955.2_ASM46495v2
GCF_000478215.1	PRJNA224116	SAMN02435937	AIAK00000000.1	na	1127125	562	Escherichia coli 8624	strain=8624		latest	Contig	Major	Full	2013/08/13	ASM47821v1	University of Maryland School of Medicine	GCA_000478215.1	identical	ftp://ftp.ncbi.nlm.nih.gov/genomes/all/GCF/000/478/215/GCF_000478215.1_ASM47821v1
GCF_000506445.2	PRJNA224116	SAMN02470237	AYNF00000000.1	na	1389417	562	Escherichia coli LAU-EC6	strain=LAU-EC6		latest	Contig	Minor	Full	2013/12/11	WGS Escherichia coli EC6	Lebanese American University	GCA_000506445.2	identical	ftp://ftp.ncbi.nlm.nih.gov/genomes/all/GCF/000/506/445/GCF_000506445.2_WGS_Escherichia_coli_EC6
GCF_000506465.2	PRJNA224116	SAMN02470241	AYNG00000000.1	na	1389418	562	Escherichia coli LAU-EC7	strain=LAU-EC7		latest	Contig	Minor	Full	2013/12/11	WGS Escherichia coli EC7	Lebanese American University	GCA_000506465.2	identical	ftp://ftp.ncbi.nlm.nih.gov/genomes/all/GCF/000/506/465/GCF_000506465.2_WGS_Escherichia_coli_EC7
GCF_000506485.2	PRJNA224116	SAMN02470239	AYNI00000000.1	na	1389420	562	Escherichia coli LAU-EC9	strain=LAU-EC9		latest	Contig	Minor	Full	2013/12/11	WGS Escherichia coli EC9	Lebanese American University	GCA_000506485.2	identical	ftp://ftp.ncbi.nlm.nih.gov/genomes/all/GCF/000/506/485/GCF_000506485.2_WGS_Escherichia_coli_EC9
GCF_000506505.1	PRJNA224116	SAMN02470236	AYNJ00000000.1	na	1417796	562	Escherichia coli LAU-EC10	strain=LAU-EC10		latest	Contig	Major	Full	2013/12/11	WGS Escherichia coli EC10	Lebanese American University	GCA_000506505.1	identical	ftp://ftp.ncbi.nlm.nih.gov/genomes/all/GCF/000/506/505/GCF_000506505.1_WGS_Escherichia_coli_EC10
GCF_000506585.2	PRJNA224116	SAMN02470235	AYNH00000000.1	na	1389419	562	Escherichia coli LAU-EC8	strain=LAU-EC8		latest	Contig	Minor	Full	2013/12/11	WGS Escherichia coli EC8	Lebanese American University	GCA_000506585.2	identical	ftp://ftp.ncbi.nlm.nih.gov/genomes/all/GCF/000/506/585/GCF_000506585.2_WGS_Escherichia_coli_EC8
GCF_000512625.1	PRJNA224116	SAMN02470025	ASYQ00000000.2	na	1331061	562	Escherichia coli E1777	strain=E1777		latest	Scaffold	Major	Full	2014/01/14	E1777_2	Institute of Microbiology, Chinese Academy of Sciences	GCA_000512625.1	identical	ftp://ftp.ncbi.nlm.nih.gov/genomes/all/GCF/000/512/625/GCF_000512625.1_E1777_2
GCF_000520035.1	PRJNA224116	SAMN02641383		na	1248902	562	Escherichia coli O145:H28 str. RM13514	strain=RM13514		latest	Complete Genome	Major	Full	2014/01/14	ASM52003v1	USDA, ARS, WRRC, PSM	GCA_000520035.1	identical	ftp://ftp.ncbi.nlm.nih.gov/genomes/all/GCF/000/520/035/GCF_000520035.1_ASM52003v1
GCF_000520055.1	PRJNA224116	SAMN02641384		na	1248915	562	Escherichia coli O145:H28 str. RM13516	strain=RM13516		latest	Complete Genome	Major	Full	2014/01/14	ASM52005v1	USDA, ARS, WRRC, PSM	GCA_000520055.1	identical	ftp://ftp.ncbi.nlm.nih.gov/genomes/all/GCF/000/520/055/GCF_000520055.1_ASM52005v1
GCF_000564835.2	PRJNA224116	SAMN02742054	AONF00000000.1	na	1280937	562	Escherichia coli EC096/10	strain=EC096/10		latest	Contig	Minor	Full	2014/02/06	EC096/10.1	Institute of Biological Science	GCA_000564835.2	identical	ftp://ftp.ncbi.nlm.nih.gov/genomes/all/GCF/000/564/835/GCF_000564835.2_EC096_10.1
GCF_000601135.1	PRJNA224116	SAMN02680233	JHDG00000000.1	na	1444133	562	Escherichia coli 1-176-05_S3_C1	strain=1-176-05_S3_C1		latest	Contig	Major	Full	2014/03/26	ASM60113v1	IGS	GCA_000601135.1	identical	ftp://ftp.ncbi.nlm.nih.gov/genomes/all/GCF/000/601/135/GCF_000601135.1_ASM60113v1
GCF_000601155.1	PRJNA224116	SAMN02680160	JHDN00000000.1	na	1444132	562	Escherichia coli 1-110-08_S3_C1	strain=1-110-08_S3_C1		latest	Contig	Major	Full	2014/03/26	ASM60115v1	IGS	GCA_000601155.1	identical	ftp://ftp.ncbi.nlm.nih.gov/genomes/all/GCF/000/601/155/GCF_000601155.1_ASM60115v1
GCF_000601175.1	PRJNA224116	SAMN02680144	JHDM00000000.1	na	1444160	562	Escherichia coli 1-110-08_S3_C2	strain=1-110-08_S3_C2		latest	Contig	Major	Full	2014/03/26	ASM60117v1	IGS	GCA_000601175.1	identical	ftp://ftp.ncbi.nlm.nih.gov/genomes/all/GCF/000/601/175/GCF_000601175.1_ASM60117v1
GCF_000601195.1	PRJNA224116	SAMN02687529	JHDF00000000.1	na	1444161	562	Escherichia coli 1-176-05_S3_C2	strain=1-176-05_S3_C2		latest	Contig	Major	Full	2014/03/26	ASM60119v1	IGS	GCA_000601195.1	identical	ftp://ftp.ncbi.nlm.nih.gov/genomes/all/GCF/000/601/195/GCF_000601195.1_ASM60119v1
GCF_000601215.1	PRJNA224116	SAMN02680199	JHDJ00000000.1	na	1444243	562	Escherichia coli 1-110-08_S4_C2	strain=1-110-08_S4_C2		latest	Contig	Major	Full	2014/03/26	ASM60121v1	IGS	GCA_000601215.1	identical	ftp://ftp.ncbi.nlm.nih.gov/genomes/all/GCF/000/601/215/GCF_000601215.1_ASM60121v1
GCF_000601235.1	PRJNA224116	SAMN02687480	JHDI00000000.1	na	1444272	562	Escherichia coli 1-110-08_S4_C3	strain=1-110-08_S4_C3		latest	Contig	Major	Full	2014/03/26	ASM60123v1	IGS	GCA_000601235.1	identical	ftp://ftp.ncbi.nlm.nih.gov/genomes/all/GCF/000/601/235/GCF_000601235.1_ASM60123v1
GCF_000601255.1	PRJNA224116	SAMN02687542	JHDH00000000.1	na	1444050	562	Escherichia coli 1-176-05_S1_C1	strain=1-176-05_S1_C1		latest	Contig	Major	Full	2014/03/26	ASM60125v1	IGS	GCA_000601255.1	identical	ftp://ftp.ncbi.nlm.nih.gov/genomes/all/GCF/000/601/255/GCF_000601255.1_ASM60125v1
GCF_000601275.1	PRJNA224116	SAMN02680152	JHDP00000000.1	na	1444077	562	Escherichia coli 1-110-08_S1_C2	strain=1-110-08_S1_C2		latest	Contig	Major	Full	2014/03/26	ASM60127v1	IGS	GCA_000601275.1	identical	ftp://ftp.ncbi.nlm.nih.gov/genomes/all/GCF/000/601/275/GCF_000601275.1_ASM60127v1
GCF_000601295.1	PRJNA224116	SAMN02687495	JHDO00000000.1	na	1444104	562	Escherichia coli 1-110-08_S1_C3	strain=1-110-08_S1_C3		latest	Contig	Major	Full	2014/03/26	ASM60129v1	IGS	GCA_000601295.1	identical	ftp://ftp.ncbi.nlm.nih.gov/genomes/all/GCF/000/601/295/GCF_000601295.1_ASM60129v1
GCF_000601335.1	PRJNA224116	SAMN02680172	JHDL00000000.1	na	1444190	562	Escherichia coli 1-110-08_S3_C3	strain=1-110-08_S3_C3		latest	Contig	Major	Full	2014/03/26	ASM60133v1	IGS	GCA_000601335.1	identical	ftp://ftp.ncbi.nlm.nih.gov/genomes/all/GCF/000/601/335/GCF_000601335.1_ASM60133v1
GCF_000601355.1	PRJNA224116	SAMN02680218	JHDK00000000.1	na	1444215	562	Escherichia coli 1-110-08_S4_C1	strain=1-110-08_S4_C1		latest	Contig	Major	Full	2014/03/26	ASM60135v1	IGS	GCA_000601355.1	identical	ftp://ftp.ncbi.nlm.nih.gov/genomes/all/GCF/000/601/355/GCF_000601355.1_ASM60135v1
GCF_000627075.1	PRJNA224116	SAMN02687493	JJLJ00000000.1	na	1444258	562	Escherichia coli 2-005-03_S4_C3	strain=2-005-03_S4_C3		latest	Contig	Major	Full	2014/04/11	ASM62707v1	IGS	GCA_000627075.1	identical	ftp://ftp.ncbi.nlm.nih.gov/genomes/all/GCF/000/627/075/GCF_000627075.1_ASM62707v1
GCF_000627095.1	PRJNA224116	SAMN02680104	JJLH00000000.1	na	1444274	562	Escherichia coli 1-182-04_S4_C3	strain=1-182-04_S4_C3		latest	Contig	Major	Full	2014/04/11	ASM62709v1	IGS	GCA_000627095.1	identical	ftp://ftp.ncbi.nlm.nih.gov/genomes/all/GCF/000/627/095/GCF_000627095.1_ASM62709v1
GCF_000627135.1	PRJNA224116	SAMN02680094	JJLI00000000.1	na	1444273	562	Escherichia coli 1-176-05_S4_C3	strain=1-176-05_S4_C3		latest	Contig	Major	Full	2014/04/11	ASM62713v1	IGS	GCA_000627135.1	identical	ftp://ftp.ncbi.nlm.nih.gov/genomes/all/GCF/000/627/135/GCF_000627135.1_ASM62713v1
GCF_000627155.1	PRJNA224116	SAMN02680180	JJLO00000000.1	na	1444218	562	Escherichia coli 1-250-04_S4_C1	strain=1-250-04_S4_C1		latest	Contig	Major	Full	2014/04/11	ASM62715v1	IGS	GCA_000627155.1	identical	ftp://ftp.ncbi.nlm.nih.gov/genomes/all/GCF/000/627/155/GCF_000627155.1_ASM62715v1
GCF_000627175.1	PRJNA224116	SAMN02680214	JJLP00000000.1	na	1444217	562	Escherichia coli 1-182-04_S4_C1	strain=1-182-04_S4_C1		latest	Contig	Major	Full	2014/04/11	ASM62717v1	IGS	GCA_000627175.1	identical	ftp://ftp.ncbi.nlm.nih.gov/genomes/all/GCF/000/627/175/GCF_000627175.1_ASM62717v1
GCF_000627195.1	PRJNA224116	SAMN02680209	JJLN00000000.1	na	1444228	562	Escherichia coli 2-005-03_S4_C2	strain=2-005-03_S4_C2		latest	Contig	Major	Full	2014/04/11	ASM62719v1	IGS	GCA_000627195.1	identical	ftp://ftp.ncbi.nlm.nih.gov/genomes/all/GCF/000/627/195/GCF_000627195.1_ASM62719v1
GCF_000627215.1	PRJNA224116	SAMN02687484	JJLM00000000.1	na	1444245	562	Escherichia coli 1-182-04_S4_C2	strain=1-182-04_S4_C2		latest	Contig	Major	Full	2014/04/11	ASM62721v1	IGS	GCA_000627215.1	identical	ftp://ftp.ncbi.nlm.nih.gov/genomes/all/GCF/000/627/215/GCF_000627215.1_ASM62721v1
GCF_000627235.1	PRJNA224116	SAMN02687537	JJLL00000000.1	na	1444246	562	Escherichia coli 1-250-04_S4_C2	strain=1-250-04_S4_C2		latest	Contig	Major	Full	2014/04/11	ASM62723v1	IGS	GCA_000627235.1	identical	ftp://ftp.ncbi.nlm.nih.gov/genomes/all/GCF/000/627/235/GCF_000627235.1_ASM62723v1
GCF_000627255.1	PRJNA224116	SAMN02687496	JJLK00000000.1	na	1444247	562	Escherichia coli 1-392-07_S4_C2	strain=1-392-07_S4_C2		latest	Contig	Major	Full	2014/04/11	ASM62725v1	IGS	GCA_000627255.1	identical	ftp://ftp.ncbi.nlm.nih.gov/genomes/all/GCF/000/627/255/GCF_000627255.1_ASM62725v1
GCF_000627295.1	PRJNA224116	SAMN02687478	JJLR00000000.1	na	1444192	562	Escherichia coli 1-392-07_S3_C3	strain=1-392-07_S3_C3		latest	Contig	Major	Full	2014/04/11	ASM62729v1	IGS	GCA_000627295.1	identical	ftp://ftp.ncbi.nlm.nih.gov/genomes/all/GCF/000/627/295/GCF_000627295.1_ASM62729v1
GCF_000627315.1	PRJNA224116	SAMN02687502	JJLQ00000000.1	na	1444216	562	Escherichia coli 1-176-05_S4_C1	strain=1-176-05_S4_C1		latest	Contig	Major	Full	2014/04/11	ASM62731v1	IGS	GCA_000627315.1	identical	ftp://ftp.ncbi.nlm.nih.gov/genomes/all/GCF/000/627/315/GCF_000627315.1_ASM62731v1
GCF_000627435.1	PRJNA224116	SAMN02680253	JJLU00000000.1	na	1444135	562	Escherichia coli 1-250-04_S3_C1	strain=1-250-04_S3_C1		latest	Contig	Major	Full	2014/04/11	ASM62743v1	IGS	GCA_000627435.1	identical	ftp://ftp.ncbi.nlm.nih.gov/genomes/all/GCF/000/627/435/GCF_000627435.1_ASM62743v1
GCF_000627455.1	PRJNA224116	SAMN02680219	JJLT00000000.1	na	1444162	562	Escherichia coli 1-182-04_S3_C2	strain=1-182-04_S3_C2		latest	Contig	Major	Full	2014/04/11	ASM62745v1	IGS	GCA_000627455.1	identical	ftp://ftp.ncbi.nlm.nih.gov/genomes/all/GCF/000/627/455/GCF_000627455.1_ASM62745v1
GCF_000627475.1	PRJNA224116	SAMN02680162	JJLS00000000.1	na	1444191	562	Escherichia coli 1-182-04_S3_C3	strain=1-182-04_S3_C3		latest	Contig	Major	Full	2014/04/11	ASM62747v1	IGS	GCA_000627475.1	identical	ftp://ftp.ncbi.nlm.nih.gov/genomes/all/GCF/000/627/475/GCF_000627475.1_ASM62747v1
GCF_000627795.1	PRJNA224116	SAMN02680146	JJLX00000000.1	na	1444106	562	Escherichia coli 1-182-04_S1_C3	strain=1-182-04_S1_C3		latest	Contig	Major	Full	2014/04/11	ASM62779v1	IGS	GCA_000627795.1	identical	ftp://ftp.ncbi.nlm.nih.gov/genomes/all/GCF/000/627/795/GCF_000627795.1_ASM62779v1
GCF_000627815.1	PRJNA224116	SAMN02680163	JJLW00000000.1	na	1444107	562	Escherichia coli 1-250-04_S1_C3	strain=1-250-04_S1_C3		latest	Contig	Major	Full	2014/04/11	ASM62781v1	IGS	GCA_000627815.1	identical	ftp://ftp.ncbi.nlm.nih.gov/genomes/all/GCF/000/627/815/GCF_000627815.1_ASM62781v1
GCF_000627835.1	PRJNA224116	SAMN02680248	JJME00000000.1	na	1444036	562	Escherichia coli 2-005-03_S1_C1	strain=2-005-03_S1_C1		latest	Contig	Major	Full	2014/04/11	ASM62783v1	IGS	GCA_000627835.1	identical	ftp://ftp.ncbi.nlm.nih.gov/genomes/all/GCF/000/627/835/GCF_000627835.1_ASM62783v1
GCF_000627855.1	PRJNA224116	SAMN02687517	JJMD00000000.1	na	1444051	562	Escherichia coli 1-182-04_S1_C1	strain=1-182-04_S1_C1		latest	Contig	Major	Full	2014/04/11	ASM62785v1	IGS	GCA_000627855.1	identical	ftp://ftp.ncbi.nlm.nih.gov/genomes/all/GCF/000/627/855/GCF_000627855.1_ASM62785v1
GCF_000627885.1	PRJNA224116	SAMN02680264	JJMB00000000.1	na	1444065	562	Escherichia coli 2-011-08_S1_C2	strain=2-011-08_S1_C2		latest	Contig	Major	Full	2014/04/11	ASM62788v1	IGS	GCA_000627885.1	identical	ftp://ftp.ncbi.nlm.nih.gov/genomes/all/GCF/000/627/885/GCF_000627885.1_ASM62788v1
GCF_000627905.1	PRJNA224116	SAMN02680133	JJMA00000000.1	na	1444078	562	Escherichia coli 1-176-05_S1_C2	strain=1-176-05_S1_C2		latest	Contig	Major	Full	2014/04/11	ASM62790v1	IGS	GCA_000627905.1	identical	ftp://ftp.ncbi.nlm.nih.gov/genomes/all/GCF/000/627/905/GCF_000627905.1_ASM62790v1
GCF_000627925.1	PRJNA224116	SAMN02680169	JJLZ00000000.1	na	1444092	562	Escherichia coli 2-005-03_S1_C3	strain=2-005-03_S1_C3		latest	Contig	Major	Full	2014/04/11	ASM62792v1	IGS	GCA_000627925.1	identical	ftp://ftp.ncbi.nlm.nih.gov/genomes/all/GCF/000/627/925/GCF_000627925.1_ASM62792v1
GCF_000627945.1	PRJNA224116	SAMN02687501	JJLY00000000.1	na	1444105	562	Escherichia coli 1-176-05_S1_C3	strain=1-176-05_S1_C3		latest	Contig	Major	Full	2014/04/11	ASM62794v1	IGS	GCA_000627945.1	identical	ftp://ftp.ncbi.nlm.nih.gov/genomes/all/GCF/000/627/945/GCF_000627945.1_ASM62794v1
GCF_000627965.1	PRJNA224116	SAMN02687483	JJLV00000000.1	na	1444134	562	Escherichia coli 1-182-04_S3_C1	strain=1-182-04_S3_C1		latest	Contig	Major	Full	2014/04/11	ASM62796v1	IGS	GCA_000627965.1	identical	ftp://ftp.ncbi.nlm.nih.gov/genomes/all/GCF/000/627/965/GCF_000627965.1_ASM62796v1
GCF_000627985.1	PRJNA224116	SAMN02680149	JJMC00000000.1	na	1444064	562	Escherichia coli 2-005-03_S1_C2	strain=2-005-03_S1_C2		latest	Contig	Major	Full	2014/04/11	ASM62798v1	IGS	GCA_000627985.1	identical	ftp://ftp.ncbi.nlm.nih.gov/genomes/all/GCF/000/627/985/GCF_000627985.1_ASM62798v1
GCF_000647455.1	PRJNA224116	SAMN02732278	AQGP00000000.1	na	1314845	562	Escherichia coli STEC O174:H2 str. 02-04446	strain=02-04446		latest	Contig	Major	Full	2014/04/23	02-04446 clc bio denovo	University Hospital Muenster	GCA_000647455.1	identical	ftp://ftp.ncbi.nlm.nih.gov/genomes/all/GCF/000/647/455/GCF_000647455.1_02-04446_clc_bio_denovo
GCF_000647475.1	PRJNA224116	SAMN02732277	AQGO00000000.1	na	1314848	562	Escherichia coli STEC O174:H46 str. I-151	strain=I-151		latest	Contig	Major	Full	2014/04/23	I-151 clc bio denovo	University Hospital Muenster	GCA_000647475.1	identical	ftp://ftp.ncbi.nlm.nih.gov/genomes/all/GCF/000/647/475/GCF_000647475.1_I-151_clc_bio_denovo
GCF_000647495.1	PRJNA224116	SAMN02732276	AQGN00000000.1	na	1314847	562	Escherichia coli STEC O174:H8 str. 02-07607	strain=02-07607		latest	Contig	Major	Full	2014/04/23	02-07607 clc bio denovo	University Hospital Muenster	GCA_000647495.1	identical	ftp://ftp.ncbi.nlm.nih.gov/genomes/all/GCF/000/647/495/GCF_000647495.1_02-07607_clc_bio_denovo
GCF_000647515.1	PRJNA224116	SAMN02732275	APWX00000000.1	na	1268668	562	Escherichia coli O174:H21	strain=220/00		latest	Contig	Major	Full	2014/04/23	220/00 clc bio denovo	University Hospital Muenster	GCA_000647515.1	identical	ftp://ftp.ncbi.nlm.nih.gov/genomes/all/GCF/000/647/515/GCF_000647515.1_220_00_clc_bio_denovo
GCF_000687005.1	PRJNA224116	SAMN02680168	JMGW00000000.1	na	1444244	562	Escherichia coli 1-176-05_S4_C2	strain=1-176-05_S4_C2		latest	Contig	Major	Full	2014/05/08	ASM68700v1	IGS	GCA_000687005.1	identical	ftp://ftp.ncbi.nlm.nih.gov/genomes/all/GCF/000/687/005/GCF_000687005.1_ASM68700v1
GCF_000687025.1	PRJNA224116	SAMN02687519	JMGU00000000.1	na	1444148	562	Escherichia coli 2-011-08_S3_C2	strain=2-011-08_S3_C2		latest	Contig	Major	Full	2014/05/08	ASM68702v1	IGS	GCA_000687025.1	identical	ftp://ftp.ncbi.nlm.nih.gov/genomes/all/GCF/000/687/025/GCF_000687025.1_ASM68702v1
GCF_000687045.1	PRJNA224116	SAMN02687492	JMGS00000000.1	na	1444079	562	Escherichia coli 1-182-04_S1_C2	strain=1-182-04_S1_C2		latest	Contig	Major	Full	2014/05/08	ASM68704v1	IGS	GCA_000687045.1	identical	ftp://ftp.ncbi.nlm.nih.gov/genomes/all/GCF/000/687/045/GCF_000687045.1_ASM68704v1
GCF_000687065.1	PRJNA224116	SAMN02680181	JMGV00000000.1	na	1444176	562	Escherichia coli 2-011-08_S3_C3	strain=2-011-08_S3_C3		latest	Contig	Major	Full	2014/05/08	ASM68706v1	IGS	GCA_000687065.1	identical	ftp://ftp.ncbi.nlm.nih.gov/genomes/all/GCF/000/687/065/GCF_000687065.1_ASM68706v1
GCF_000687085.1	PRJNA224116	SAMN02680211	JMGR00000000.1	na	1444038	562	Escherichia coli 2-052-05_S1_C1	strain=2-052-05_S1_C1		latest	Contig	Major	Full	2014/05/08	ASM68708v1	IGS	GCA_000687085.1	identical	ftp://ftp.ncbi.nlm.nih.gov/genomes/all/GCF/000/687/085/GCF_000687085.1_ASM68708v1
GCF_000687105.1	PRJNA224116	SAMN02680137	JMGT00000000.1	na	1444147	562	Escherichia coli 2-005-03_S3_C2	strain=2-005-03_S3_C2		latest	Contig	Major	Full	2014/05/08	ASM68710v1	IGS	GCA_000687105.1	identical	ftp://ftp.ncbi.nlm.nih.gov/genomes/all/GCF/000/687/105/GCF_000687105.1_ASM68710v1
GCF_000687125.1	PRJNA224116	SAMN02680263	JMGQ00000000.1	na	1444037	562	Escherichia coli 2-011-08_S1_C1	strain=2-011-08_S1_C1		latest	Contig	Major	Full	2014/05/08	ASM68712v1	IGS	GCA_000687125.1	identical	ftp://ftp.ncbi.nlm.nih.gov/genomes/all/GCF/000/687/125/GCF_000687125.1_ASM68712v1
GCF_000690945.1	PRJNA224116	SAMN02709452	JICF00000000.1	na	562	562	Escherichia coli	strain=S7438		latest	Contig	Major	Full	2014/05/14	S7438	University of Maryland, School of Medicine	GCA_000690945.1	identical	ftp://ftp.ncbi.nlm.nih.gov/genomes/all/GCF/000/690/945/GCF_000690945.1_S7438
GCF_000690965.1	PRJNA224116	SAMN02709453	JICE00000000.1	na	562	562	Escherichia coli	strain=S6400		latest	Contig	Major	Full	2014/05/14	S6400	University of Maryland, School of Medicine	GCA_000690965.1	identical	ftp://ftp.ncbi.nlm.nih.gov/genomes/all/GCF/000/690/965/GCF_000690965.1_S6400
GCF_000690985.1	PRJNA224116	SAMN02709451	JICG00000000.1	na	562	562	Escherichia coli	strain=S7005		latest	Contig	Major	Full	2014/05/14	S7005	University of Maryland, School of Medicine	GCA_000690985.1	identical	ftp://ftp.ncbi.nlm.nih.gov/genomes/all/GCF/000/690/985/GCF_000690985.1_S7005
GCF_000691005.1	PRJNA224116	SAMN02709456	JICB00000000.1	na	562	562	Escherichia coli	strain=S5274		latest	Contig	Major	Full	2014/05/14	S5274	University of Maryland, School of Medicine	GCA_000691005.1	identical	ftp://ftp.ncbi.nlm.nih.gov/genomes/all/GCF/000/691/005/GCF_000691005.1_S5274
GCF_000691025.1	PRJNA224116	SAMN02709455	JICC00000000.1	na	562	562	Escherichia coli	strain=S6662		latest	Contig	Major	Full	2014/05/14	S6662	University of Maryland, School of Medicine	GCA_000691025.1	identical	ftp://ftp.ncbi.nlm.nih.gov/genomes/all/GCF/000/691/025/GCF_000691025.1_S6662
GCF_000691045.1	PRJNA224116	SAMN02709454	JICD00000000.1	na	562	562	Escherichia coli	strain=S7380		latest	Contig	Major	Full	2014/05/14	S7380	University of Maryland, School of Medicine	GCA_000691045.1	identical	ftp://ftp.ncbi.nlm.nih.gov/genomes/all/GCF/000/691/045/GCF_000691045.1_S7380
GCF_000691065.1	PRJNA224116	SAMN02709449	JICI00000000.1	na	562	562	Escherichia coli	strain=S6966		latest	Contig	Major	Full	2014/05/14	S6966	University of Maryland, School of Medicine	GCA_000691065.1	identical	ftp://ftp.ncbi.nlm.nih.gov/genomes/all/GCF/000/691/065/GCF_000691065.1_S6966
GCF_000691085.1	PRJNA224116	SAMN02709450	JICH00000000.1	na	562	562	Escherichia coli	strain=S6995		latest	Contig	Major	Full	2014/05/14	S6995	University of Maryland, School of Medicine	GCA_000691085.1	identical	ftp://ftp.ncbi.nlm.nih.gov/genomes/all/GCF/000/691/085/GCF_000691085.1_S6995
GCF_000691105.1	PRJNA224116	SAMN02709457	JICA00000000.1	na	562	562	Escherichia coli	strain=S6685		latest	Contig	Major	Full	2014/05/14	S6685	University of Maryland, School of Medicine	GCA_000691105.1	identical	ftp://ftp.ncbi.nlm.nih.gov/genomes/all/GCF/000/691/105/GCF_000691105.1_S6685
GCF_000699265.1	PRJNA224116	SAMN02640644	JDWU00000000.1	na	1454383	562	Escherichia coli 4541-1	strain=4541-1		latest	Contig	Major	Full	2014/06/09	4541-1	Institute for Genome Sciences	GCA_000699265.1	identical	ftp://ftp.ncbi.nlm.nih.gov/genomes/all/GCF/000/699/265/GCF_000699265.1_4541-1
GCF_000699285.1	PRJNA224116	SAMN02640645	JDWT00000000.1	na	1455597	562	Escherichia coli 4552-1	strain=4552-1		latest	Contig	Major	Full	2014/06/09	4552-1	Institute for Genome Sciences	GCA_000699285.1	identical	ftp://ftp.ncbi.nlm.nih.gov/genomes/all/GCF/000/699/285/GCF_000699285.1_4552-1
GCF_000699305.1	PRJNA224116	SAMN02640648	JDWQ00000000.1	na	1455600	562	Escherichia coli 10810	strain=10810		latest	Contig	Major	Full	2014/06/09	10810	Institute for Genome Sciences	GCA_000699305.1	identical	ftp://ftp.ncbi.nlm.nih.gov/genomes/all/GCF/000/699/305/GCF_000699305.1_10810
GCF_000699365.1	PRJNA224116	SAMN02640646	JDWS00000000.1	na	1455598	562	Escherichia coli 7996-1	strain=7996-1		latest	Contig	Major	Full	2014/06/09	7996-1	Institute for Genome Sciences	GCA_000699365.1	identical	ftp://ftp.ncbi.nlm.nih.gov/genomes/all/GCF/000/699/365/GCF_000699365.1_7996-1
GCF_000699385.1	PRJNA224116	SAMN02640647	JDWR00000000.1	na	1455599	562	Escherichia coli 11117	strain=11117		latest	Contig	Major	Full	2014/06/09	11117	Institute for Genome Sciences	GCA_000699385.1	identical	ftp://ftp.ncbi.nlm.nih.gov/genomes/all/GCF/000/699/385/GCF_000699385.1_11117
GCF_000700065.1	PRJNA224116	SAMN02687534	JNMD00000000.1	na	1444278	562	Escherichia coli 3-105-05_S4_C3	strain=3-105-05_S4_C3		latest	Contig	Major	Full	2014/06/10	ASM70006v1	IGS	GCA_000700065.1	identical	ftp://ftp.ncbi.nlm.nih.gov/genomes/all/GCF/000/700/065/GCF_000700065.1_ASM70006v1
GCF_000700085.1	PRJNA224116	SAMN02680103	JNME00000000.1	na	1444111	562	Escherichia coli 3-267-03_S1_C3	strain=3-267-03_S1_C3		latest	Contig	Major	Full	2014/06/10	ASM70008v1	IGS	GCA_000700085.1	identical	ftp://ftp.ncbi.nlm.nih.gov/genomes/all/GCF/000/700/085/GCF_000700085.1_ASM70008v1
GCF_000700105.1	PRJNA224116	SAMN02687531	JNMF00000000.1	na	1444140	562	Escherichia coli 3-267-03_S3_C1	strain=3-267-03_S3_C1		latest	Contig	Major	Full	2014/06/10	ASM70010v1	IGS	GCA_000700105.1	identical	ftp://ftp.ncbi.nlm.nih.gov/genomes/all/GCF/000/700/105/GCF_000700105.1_ASM70010v1
GCF_000700125.1	PRJNA224116	SAMN02687474	JNLZ00000000.1	na	1444056	562	Escherichia coli 3-105-05_S1_C1	strain=3-105-05_S1_C1		latest	Contig	Major	Full	2014/06/10	ASM70012v1	IGS	GCA_000700125.1	identical	ftp://ftp.ncbi.nlm.nih.gov/genomes/all/GCF/000/700/125/GCF_000700125.1_ASM70012v1
GCF_000700145.1	PRJNA224116	SAMN02680127	JNMC00000000.1	na	1444250	562	Escherichia coli 3-105-05_S4_C2	strain=3-105-05_S4_C2		latest	Contig	Major	Full	2014/06/10	ASM70014v1	IGS	GCA_000700145.1	identical	ftp://ftp.ncbi.nlm.nih.gov/genomes/all/GCF/000/700/145/GCF_000700145.1_ASM70014v1
GCF_000700165.1	PRJNA224116	SAMN02680189	JNNA00000000.1	na	1444093	562	Escherichia coli 2-011-08_S1_C3	strain=2-011-08_S1_C3		latest	Contig	Major	Full	2014/06/10	ASM70016v1	IGS	GCA_000700165.1	identical	ftp://ftp.ncbi.nlm.nih.gov/genomes/all/GCF/000/700/165/GCF_000700165.1_ASM70016v1
GCF_000700185.1	PRJNA224116	SAMN02680265	JNMA00000000.1	na	1444139	562	Escherichia coli 3-105-05_S3_C1	strain=3-105-05_S3_C1		latest	Contig	Major	Full	2014/06/10	ASM70018v1	IGS	GCA_000700185.1	identical	ftp://ftp.ncbi.nlm.nih.gov/genomes/all/GCF/000/700/185/GCF_000700185.1_ASM70018v1
GCF_000700205.1	PRJNA224116	SAMN02680170	JNMB00000000.1	na	1444167	562	Escherichia coli 3-105-05_S3_C2	strain=3-105-05_S3_C2		latest	Contig	Major	Full	2014/06/10	ASM70020v1	IGS	GCA_000700205.1	identical	ftp://ftp.ncbi.nlm.nih.gov/genomes/all/GCF/000/700/205/GCF_000700205.1_ASM70020v1
GCF_000700225.1	PRJNA224116	SAMN02687499	JNMG00000000.1	na	1444141	562	Escherichia coli 3-373-03_S3_C1	strain=3-373-03_S3_C1		latest	Contig	Major	Full	2014/06/10	ASM70022v1	IGS	GCA_000700225.1	identical	ftp://ftp.ncbi.nlm.nih.gov/genomes/all/GCF/000/700/225/GCF_000700225.1_ASM70022v1
GCF_000700245.1	PRJNA224116	SAMN02680147	JNMH00000000.1	na	1444194	562	Escherichia coli 3-373-03_S3_C3	strain=3-373-03_S3_C3		latest	Contig	Major	Full	2014/06/10	ASM70024v1	IGS	GCA_000700245.1	identical	ftp://ftp.ncbi.nlm.nih.gov/genomes/all/GCF/000/700/245/GCF_000700245.1_ASM70024v1
GCF_000700265.1	PRJNA224116	SAMN02680222	JNMI00000000.1	na	1444086	562	Escherichia coli 3-373-03_S1_C2	strain=3-373-03_S1_C2		latest	Contig	Major	Full	2014/06/10	ASM70026v1	IGS	GCA_000700265.1	identical	ftp://ftp.ncbi.nlm.nih.gov/genomes/all/GCF/000/700/265/GCF_000700265.1_ASM70026v1
GCF_000700285.1	PRJNA224116	SAMN02680239	JNMJ00000000.1	na	1444059	562	Escherichia coli 3-475-03_S1_C1	strain=3-475-03_S1_C1		latest	Contig	Major	Full	2014/06/10	ASM70028v1	IGS	GCA_000700285.1	identical	ftp://ftp.ncbi.nlm.nih.gov/genomes/all/GCF/000/700/285/GCF_000700285.1_ASM70028v1
GCF_000700305.1	PRJNA224116	SAMN02687482	JNMK00000000.1	na	1444225	562	Escherichia coli 3-475-03_S4_C1	strain=3-475-03_S4_C1		latest	Contig	Major	Full	2014/06/10	ASM70030v1	IGS	GCA_000700305.1	identical	ftp://ftp.ncbi.nlm.nih.gov/genomes/all/GCF/000/700/305/GCF_000700305.1_ASM70030v1
GCF_000700325.1	PRJNA224116	SAMN02687515	JNML00000000.1	na	1444222	562	Escherichia coli 3-105-05_S4_C1	strain=3-105-05_S4_C1		latest	Contig	Major	Full	2014/06/10	ASM70032v1	IGS	GCA_000700325.1	identical	ftp://ftp.ncbi.nlm.nih.gov/genomes/all/GCF/000/700/325/GCF_000700325.1_ASM70032v1
GCF_000700345.1	PRJNA224116	SAMN02680188	JNMM00000000.1	na	1444168	562	Escherichia coli 3-267-03_S3_C2	strain=3-267-03_S3_C2		latest	Contig	Major	Full	2014/06/10	ASM70034v1	IGS	GCA_000700345.1	identical	ftp://ftp.ncbi.nlm.nih.gov/genomes/all/GCF/000/700/345/GCF_000700345.1_ASM70034v1
GCF_000700365.1	PRJNA224116	SAMN02687525	JNMN00000000.1	na	1444085	562	Escherichia coli 3-267-03_S1_C2	strain=3-267-03_S1_C2		latest	Contig	Major	Full	2014/06/10	ASM70036v1	IGS	GCA_000700365.1	identical	ftp://ftp.ncbi.nlm.nih.gov/genomes/all/GCF/000/700/365/GCF_000700365.1_ASM70036v1
GCF_000700385.1	PRJNA224116	SAMN02687473	JNMO00000000.1	na	1444193	562	Escherichia coli 3-105-05_S3_C3	strain=3-105-05_S3_C3		latest	Contig	Major	Full	2014/06/10	ASM70038v1	IGS	GCA_000700385.1	identical	ftp://ftp.ncbi.nlm.nih.gov/genomes/all/GCF/000/700/385/GCF_000700385.1_ASM70038v1
GCF_000700405.1	PRJNA224116	SAMN02687476	JNMP00000000.1	na	1444057	562	Escherichia coli 3-267-03_S1_C1	strain=3-267-03_S1_C1		latest	Contig	Major	Full	2014/06/10	ASM70040v1	IGS	GCA_000700405.1	identical	ftp://ftp.ncbi.nlm.nih.gov/genomes/all/GCF/000/700/405/GCF_000700405.1_ASM70040v1
GCF_000700425.1	PRJNA224116	SAMN02680212	JNMQ00000000.1	na	1444169	562	Escherichia coli 3-373-03_S3_C2	strain=3-373-03_S3_C2		latest	Contig	Major	Full	2014/06/10	ASM70042v1	IGS	GCA_000700425.1	identical	ftp://ftp.ncbi.nlm.nih.gov/genomes/all/GCF/000/700/425/GCF_000700425.1_ASM70042v1
GCF_000700445.1	PRJNA224116	SAMN02687485	JNMR00000000.1	na	1444251	562	Escherichia coli 3-267-03_S4_C2	strain=3-267-03_S4_C2		latest	Contig	Major	Full	2014/06/10	ASM70044v1	IGS	GCA_000700445.1	identical	ftp://ftp.ncbi.nlm.nih.gov/genomes/all/GCF/000/700/445/GCF_000700445.1_ASM70044v1
GCF_000700465.1	PRJNA224116	SAMN02680095	JNMS00000000.1	na	1444252	562	Escherichia coli 3-373-03_S4_C2	strain=3-373-03_S4_C2		latest	Contig	Major	Full	2014/06/10	ASM70046v1	IGS	GCA_000700465.1	identical	ftp://ftp.ncbi.nlm.nih.gov/genomes/all/GCF/000/700/465/GCF_000700465.1_ASM70046v1
GCF_000700485.1	PRJNA224116	SAMN02680187	JNMT00000000.1	na	1444221	562	Escherichia coli 3-073-06_S4_C1	strain=3-073-06_S4_C1		latest	Contig	Major	Full	2014/06/10	ASM70048v1	IGS	GCA_000700485.1	identical	ftp://ftp.ncbi.nlm.nih.gov/genomes/all/GCF/000/700/485/GCF_000700485.1_ASM70048v1
GCF_000700505.1	PRJNA224116	SAMN02680101	JNNB00000000.1	na	1444118	562	Escherichia coli 2-011-08_S3_C1	strain=2-011-08_S3_C1		latest	Contig	Major	Full	2014/06/10	ASM70050v1	IGS	GCA_000700505.1	identical	ftp://ftp.ncbi.nlm.nih.gov/genomes/all/GCF/000/700/505/GCF_000700505.1_ASM70050v1
GCF_000700525.1	PRJNA224116	SAMN02680096	JNND00000000.1	na	1444259	562	Escherichia coli 2-011-08_S4_C3	strain=2-011-08_S4_C3		latest	Contig	Major	Full	2014/06/10	ASM70052v1	IGS	GCA_000700525.1	identical	ftp://ftp.ncbi.nlm.nih.gov/genomes/all/GCF/000/700/525/GCF_000700525.1_ASM70052v1
GCF_000700545.1	PRJNA224116	SAMN02680190	JNNG00000000.1	na	1444202	562	Escherichia coli 2-052-05_S4_C1	strain=2-052-05_S4_C1		latest	Contig	Major	Full	2014/06/10	ASM70054v1	IGS	GCA_000700545.1	identical	ftp://ftp.ncbi.nlm.nih.gov/genomes/all/GCF/000/700/545/GCF_000700545.1_ASM70054v1
GCF_000700565.1	PRJNA224116	SAMN02680244	JNNE00000000.1	na	1444094	562	Escherichia coli 2-052-05_S1_C3	strain=2-052-05_S1_C3		latest	Contig	Major	Full	2014/06/10	ASM70056v1	IGS	GCA_000700565.1	identical	ftp://ftp.ncbi.nlm.nih.gov/genomes/all/GCF/000/700/565/GCF_000700565.1_ASM70056v1
GCF_000700585.1	PRJNA224116	SAMN02687510	JNNC00000000.1	na	1444201	562	Escherichia coli 2-011-08_S4_C1	strain=2-011-08_S4_C1		latest	Contig	Major	Full	2014/06/10	ASM70058v1	IGS	GCA_000700585.1	identical	ftp://ftp.ncbi.nlm.nih.gov/genomes/all/GCF/000/700/585/GCF_000700585.1_ASM70058v1
GCF_000700605.1	PRJNA224116	SAMN02680183	JNNF00000000.1	na	1444119	562	Escherichia coli 2-052-05_S3_C1	strain=2-052-05_S3_C1		latest	Contig	Major	Full	2014/06/10	ASM70060v1	IGS	GCA_000700605.1	identical	ftp://ftp.ncbi.nlm.nih.gov/genomes/all/GCF/000/700/605/GCF_000700605.1_ASM70060v1
GCF_000700625.1	PRJNA224116	SAMN02680221	JNMU00000000.1	na	1444112	562	Escherichia coli 3-373-03_S1_C3	strain=3-373-03_S1_C3		latest	Contig	Major	Full	2014/06/10	ASM70062v1	IGS	GCA_000700625.1	identical	ftp://ftp.ncbi.nlm.nih.gov/genomes/all/GCF/000/700/625/GCF_000700625.1_ASM70062v1
GCF_000700645.1	PRJNA224116	SAMN02680220	JNMV00000000.1	na	1444058	562	Escherichia coli 3-373-03_S1_C1	strain=3-373-03_S1_C1		latest	Contig	Major	Full	2014/06/10	ASM70064v1	IGS	GCA_000700645.1	identical	ftp://ftp.ncbi.nlm.nih.gov/genomes/all/GCF/000/700/645/GCF_000700645.1_ASM70064v1
GCF_000700665.1	PRJNA224116	SAMN02680173	JNMW00000000.1	na	1444224	562	Escherichia coli 3-373-03_S4_C1	strain=3-373-03_S4_C1		latest	Contig	Major	Full	2014/06/10	ASM70066v1	IGS	GCA_000700665.1	identical	ftp://ftp.ncbi.nlm.nih.gov/genomes/all/GCF/000/700/665/GCF_000700665.1_ASM70066v1
GCF_000700685.1	PRJNA224116	SAMN02680260	JNMX00000000.1	na	1444253	562	Escherichia coli 3-475-03_S4_C2	strain=3-475-03_S4_C2		latest	Contig	Major	Full	2014/06/10	ASM70068v1	IGS	GCA_000700685.1	identical	ftp://ftp.ncbi.nlm.nih.gov/genomes/all/GCF/000/700/685/GCF_000700685.1_ASM70068v1
GCF_000700705.1	PRJNA224116	SAMN02680105	JNMY00000000.1	na	1444060	562	Escherichia coli 4-203-08_S1_C1	strain=4-203-08_S1_C1		latest	Contig	Major	Full	2014/06/10	ASM70070v1	IGS	GCA_000700705.1	identical	ftp://ftp.ncbi.nlm.nih.gov/genomes/all/GCF/000/700/705/GCF_000700705.1_ASM70070v1
GCF_000700725.1	PRJNA224116	SAMN02680234	JNMZ00000000.1	na	1444280	562	Escherichia coli 4-203-08_S4_C3	strain=4-203-08_S4_C3		latest	Contig	Major	Full	2014/06/10	ASM70072v1	IGS	GCA_000700725.1	identical	ftp://ftp.ncbi.nlm.nih.gov/genomes/all/GCF/000/700/725/GCF_000700725.1_ASM70072v1
GCF_000703385.1	PRJNA224116	SAMN02687477	JNPA00000000.1	na	1444230	562	Escherichia coli 2-052-05_S4_C2	strain=2-052-05_S4_C2		latest	Contig	Major	Full	2014/06/11	ASM70338v1	IGS	GCA_000703385.1	identical	ftp://ftp.ncbi.nlm.nih.gov/genomes/all/GCF/000/703/385/GCF_000703385.1_ASM70338v1
GCF_000703425.1	PRJNA224116	SAMN02680179	JNPH00000000.1	na	1444040	562	Escherichia coli 2-177-06_S1_C1	strain=2-177-06_S1_C1		latest	Contig	Major	Full	2014/06/11	ASM70342v1	IGS	GCA_000703425.1	identical	ftp://ftp.ncbi.nlm.nih.gov/genomes/all/GCF/000/703/425/GCF_000703425.1_ASM70342v1
GCF_000703445.1	PRJNA224116	SAMN02687505	JNPB00000000.1	na	1444260	562	Escherichia coli 2-052-05_S4_C3	strain=2-052-05_S4_C3		latest	Contig	Major	Full	2014/06/11	ASM70344v1	IGS	GCA_000703445.1	identical	ftp://ftp.ncbi.nlm.nih.gov/genomes/all/GCF/000/703/445/GCF_000703445.1_ASM70344v1
GCF_000703505.1	PRJNA224116	SAMN02687539	JNPE00000000.1	na	1444095	562	Escherichia coli 2-156-04_S1_C3	strain=2-156-04_S1_C3		latest	Contig	Major	Full	2014/06/11	ASM70350v1	IGS	GCA_000703505.1	identical	ftp://ftp.ncbi.nlm.nih.gov/genomes/all/GCF/000/703/505/GCF_000703505.1_ASM70350v1
GCF_000703525.1	PRJNA224116	SAMN02680197	JNPF00000000.1	na	1444120	562	Escherichia coli 2-156-04_S3_C1	strain=2-156-04_S3_C1		latest	Contig	Major	Full	2014/06/11	ASM70352v1	IGS	GCA_000703525.1	identical	ftp://ftp.ncbi.nlm.nih.gov/genomes/all/GCF/000/703/525/GCF_000703525.1_ASM70352v1
GCF_000703545.1	PRJNA224116	SAMN02687518	JNPY00000000.1	na	1444136	562	Escherichia coli 1-392-07_S3_C1	strain=1-392-07_S3_C1		latest	Contig	Major	Full	2014/06/11	ASM70354v1	IGS	GCA_000703545.1	identical	ftp://ftp.ncbi.nlm.nih.gov/genomes/all/GCF/000/703/545/GCF_000703545.1_ASM70354v1
GCF_000703565.1	PRJNA224116	SAMN02687506	JNPZ00000000.1	na	1444262	562	Escherichia coli 2-177-06_S4_C3	strain=2-177-06_S4_C3		latest	Contig	Major	Full	2014/06/11	ASM70356v1	IGS	GCA_000703565.1	identical	ftp://ftp.ncbi.nlm.nih.gov/genomes/all/GCF/000/703/565/GCF_000703565.1_ASM70356v1
GCF_000703585.1	PRJNA224116	SAMN02687489	JNQA00000000.1	na	1444180	562	Escherichia coli 2-210-07_S3_C3	strain=2-210-07_S3_C3		latest	Contig	Major	Full	2014/06/11	ASM70358v1	IGS	GCA_000703585.1	identical	ftp://ftp.ncbi.nlm.nih.gov/genomes/all/GCF/000/703/585/GCF_000703585.1_ASM70358v1
GCF_000703605.1	PRJNA224116	SAMN02680106	JNOZ00000000.1	na	1444177	562	Escherichia coli 2-052-05_S3_C3	strain=2-052-05_S3_C3		latest	Contig	Major	Full	2014/06/11	ASM70360v1	IGS	GCA_000703605.1	identical	ftp://ftp.ncbi.nlm.nih.gov/genomes/all/GCF/000/703/605/GCF_000703605.1_ASM70360v1
GCF_000703625.1	PRJNA224116	SAMN02680135	JNPN00000000.1	na	1444232	562	Escherichia coli 2-177-06_S4_C2	strain=2-177-06_S4_C2		latest	Contig	Major	Full	2014/06/11	ASM70362v1	IGS	GCA_000703625.1	identical	ftp://ftp.ncbi.nlm.nih.gov/genomes/all/GCF/000/703/625/GCF_000703625.1_ASM70362v1
GCF_000703645.1	PRJNA224116	SAMN02687494	JNPI00000000.1	na	1444121	562	Escherichia coli 2-177-06_S3_C1	strain=2-177-06_S3_C1		latest	Contig	Major	Full	2014/06/11	ASM70364v1	IGS	GCA_000703645.1	identical	ftp://ftp.ncbi.nlm.nih.gov/genomes/all/GCF/000/703/645/GCF_000703645.1_ASM70364v1
GCF_000703665.1	PRJNA224116	SAMN02680195	JNPJ00000000.1	na	1444203	562	Escherichia coli 2-156-04_S4_C1	strain=2-156-04_S4_C1		latest	Contig	Major	Full	2014/06/11	ASM70366v1	IGS	GCA_000703665.1	identical	ftp://ftp.ncbi.nlm.nih.gov/genomes/all/GCF/000/703/665/GCF_000703665.1_ASM70366v1
GCF_000703685.1	PRJNA224116	SAMN02680242	JNPM00000000.1	na	1444096	562	Escherichia coli 2-177-06_S1_C3	strain=2-177-06_S1_C3		latest	Contig	Major	Full	2014/06/11	ASM70368v1	IGS	GCA_000703685.1	identical	ftp://ftp.ncbi.nlm.nih.gov/genomes/all/GCF/000/703/685/GCF_000703685.1_ASM70368v1
GCF_000703705.1	PRJNA224116	SAMN02687471	JNPL00000000.1	na	1444068	562	Escherichia coli 2-177-06_S1_C2	strain=2-177-06_S1_C2		latest	Contig	Major	Full	2014/06/11	ASM70370v1	IGS	GCA_000703705.1	identical	ftp://ftp.ncbi.nlm.nih.gov/genomes/all/GCF/000/703/705/GCF_000703705.1_ASM70370v1
GCF_000703725.1	PRJNA224116	SAMN02680254	JNPK00000000.1	na	1444150	562	Escherichia coli 2-156-04_S3_C2	strain=2-156-04_S3_C2		latest	Contig	Major	Full	2014/06/11	ASM70372v1	IGS	GCA_000703725.1	identical	ftp://ftp.ncbi.nlm.nih.gov/genomes/all/GCF/000/703/725/GCF_000703725.1_ASM70372v1
GCF_000703745.1	PRJNA224116	SAMN02687520	JNPG00000000.1	na	1444178	562	Escherichia coli 2-156-04_S3_C3	strain=2-156-04_S3_C3		latest	Contig	Major	Full	2014/06/11	ASM70374v1	IGS	GCA_000703745.1	identical	ftp://ftp.ncbi.nlm.nih.gov/genomes/all/GCF/000/703/745/GCF_000703745.1_ASM70374v1
GCF_000703765.1	PRJNA224116	SAMN02680140	JNPO00000000.1	na	1444097	562	Escherichia coli 2-210-07_S1_C3	strain=2-210-07_S1_C3		latest	Contig	Major	Full	2014/06/11	ASM70376v1	IGS	GCA_000703765.1	identical	ftp://ftp.ncbi.nlm.nih.gov/genomes/all/GCF/000/703/765/GCF_000703765.1_ASM70376v1
GCF_000703785.1	PRJNA224116	SAMN02680159	JNPP00000000.1	na	1444164	562	Escherichia coli 1-392-07_S3_C2	strain=1-392-07_S3_C2		latest	Contig	Major	Full	2014/06/11	ASM70378v1	IGS	GCA_000703785.1	identical	ftp://ftp.ncbi.nlm.nih.gov/genomes/all/GCF/000/703/785/GCF_000703785.1_ASM70378v1
GCF_000703805.1	PRJNA224116	SAMN02687479	JNPQ00000000.1	na	1444117	562	Escherichia coli 2-005-03_S3_C1	strain=2-005-03_S3_C1		latest	Contig	Major	Full	2014/06/11	ASM70380v1	IGS	GCA_000703805.1	identical	ftp://ftp.ncbi.nlm.nih.gov/genomes/all/GCF/000/703/805/GCF_000703805.1_ASM70380v1
GCF_000703825.1	PRJNA224116	SAMN02687504	JNPR00000000.1	na	1444175	562	Escherichia coli 2-005-03_S3_C3	strain=2-005-03_S3_C3		latest	Contig	Major	Full	2014/06/11	ASM70382v1	IGS	GCA_000703825.1	identical	ftp://ftp.ncbi.nlm.nih.gov/genomes/all/GCF/000/703/825/GCF_000703825.1_ASM70382v1
GCF_000703845.1	PRJNA224116	SAMN02680138	JNPS00000000.1	na	1444200	562	Escherichia coli 2-005-03_S4_C1	strain=2-005-03_S4_C1		latest	Contig	Major	Full	2014/06/11	ASM70384v1	IGS	GCA_000703845.1	identical	ftp://ftp.ncbi.nlm.nih.gov/genomes/all/GCF/000/703/845/GCF_000703845.1_ASM70384v1
GCF_000703865.1	PRJNA224116	SAMN02680099	JNPT00000000.1	na	1444053	562	Escherichia coli 1-392-07_S1_C1	strain=1-392-07_S1_C1		latest	Contig	Major	Full	2014/06/11	ASM70386v1	IGS	GCA_000703865.1	identical	ftp://ftp.ncbi.nlm.nih.gov/genomes/all/GCF/000/703/865/GCF_000703865.1_ASM70386v1
GCF_000703885.1	PRJNA224116	SAMN02680262	JNPU00000000.1	na	1444081	562	Escherichia coli 1-392-07_S1_C2	strain=1-392-07_S1_C2		latest	Contig	Major	Full	2014/06/11	ASM70388v1	IGS	GCA_000703885.1	identical	ftp://ftp.ncbi.nlm.nih.gov/genomes/all/GCF/000/703/885/GCF_000703885.1_ASM70388v1
GCF_000703905.1	PRJNA224116	SAMN02680198	JNPV00000000.1	na	1444069	562	Escherichia coli 2-210-07_S1_C2	strain=2-210-07_S1_C2		latest	Contig	Major	Full	2014/06/11	ASM70390v1	IGS	GCA_000703905.1	identical	ftp://ftp.ncbi.nlm.nih.gov/genomes/all/GCF/000/703/905/GCF_000703905.1_ASM70390v1
GCF_000703925.1	PRJNA224116	SAMN02687528	JNPW00000000.1	na	1444205	562	Escherichia coli 2-210-07_S4_C1	strain=2-210-07_S4_C1		latest	Contig	Major	Full	2014/06/11	ASM70392v1	IGS	GCA_000703925.1	identical	ftp://ftp.ncbi.nlm.nih.gov/genomes/all/GCF/000/703/925/GCF_000703925.1_ASM70392v1
GCF_000703945.1	PRJNA224116	SAMN02680129	JNPX00000000.1	na	1444152	562	Escherichia coli 2-210-07_S3_C2	strain=2-210-07_S3_C2		latest	Contig	Major	Full	2014/06/11	ASM70394v1	IGS	GCA_000703945.1	identical	ftp://ftp.ncbi.nlm.nih.gov/genomes/all/GCF/000/703/945/GCF_000703945.1_ASM70394v1
GCF_000703965.1	PRJNA224116	SAMN02680155	JNQK00000000.1	na	1444041	562	Escherichia coli 2-222-05_S1_C1	strain=2-222-05_S1_C1		latest	Contig	Major	Full	2014/06/11	ASM70396v1	IGS	GCA_000703965.1	identical	ftp://ftp.ncbi.nlm.nih.gov/genomes/all/GCF/000/703/965/GCF_000703965.1_ASM70396v1
GCF_000703985.1	PRJNA224116	SAMN02680136	JNQJ00000000.1	na	1444263	562	Escherichia coli 2-210-07_S4_C3	strain=2-210-07_S4_C3		latest	Contig	Major	Full	2014/06/11	ASM70398v1	IGS	GCA_000703985.1	identical	ftp://ftp.ncbi.nlm.nih.gov/genomes/all/GCF/000/703/985/GCF_000703985.1_ASM70398v1
GCF_000704005.1	PRJNA224116	SAMN02680141	JNQF00000000.1	na	1444151	562	Escherichia coli 2-177-06_S3_C2	strain=2-177-06_S3_C2		latest	Contig	Major	Full	2014/06/11	ASM70400v1	IGS	GCA_000704005.1	identical	ftp://ftp.ncbi.nlm.nih.gov/genomes/all/GCF/000/704/005/GCF_000704005.1_ASM70400v1
GCF_000704025.1	PRJNA224116	SAMN02687538	JNQD00000000.1	na	1444231	562	Escherichia coli 2-156-04_S4_C2	strain=2-156-04_S4_C2		latest	Contig	Major	Full	2014/06/11	ASM70402v1	IGS	GCA_000704025.1	identical	ftp://ftp.ncbi.nlm.nih.gov/genomes/all/GCF/000/704/025/GCF_000704025.1_ASM70402v1
GCF_000704045.1	PRJNA224116	SAMN02680243	JNQP00000000.1	na	1444124	562	Escherichia coli 2-316-03_S3_C1	strain=2-316-03_S3_C1		latest	Contig	Major	Full	2014/06/11	ASM70404v1	IGS	GCA_000704045.1	identical	ftp://ftp.ncbi.nlm.nih.gov/genomes/all/GCF/000/704/045/GCF_000704045.1_ASM70404v1
GCF_000704065.1	PRJNA224116	SAMN02680157	JNQQ00000000.1	na	1444154	562	Escherichia coli 2-316-03_S3_C2	strain=2-316-03_S3_C2		latest	Contig	Major	Full	2014/06/11	ASM70406v1	IGS	GCA_000704065.1	identical	ftp://ftp.ncbi.nlm.nih.gov/genomes/all/GCF/000/704/065/GCF_000704065.1_ASM70406v1
GCF_000704085.1	PRJNA224116	SAMN02680240	JNQR00000000.1	na	1444182	562	Escherichia coli 2-316-03_S3_C3	strain=2-316-03_S3_C3		latest	Contig	Major	Full	2014/06/11	ASM70408v1	IGS	GCA_000704085.1	identical	ftp://ftp.ncbi.nlm.nih.gov/genomes/all/GCF/000/704/085/GCF_000704085.1_ASM70408v1
GCF_000704105.1	PRJNA224116	SAMN02687516	JNQE00000000.1	na	1444261	562	Escherichia coli 2-156-04_S4_C3	strain=2-156-04_S4_C3		latest	Contig	Major	Full	2014/06/11	ASM70410v1	IGS	GCA_000704105.1	identical	ftp://ftp.ncbi.nlm.nih.gov/genomes/all/GCF/000/704/105/GCF_000704105.1_ASM70410v1
[truncated: 3,761 more rows]
