# Supplementary material for: Comprehensive analysis of chromosomal mobile genetic elements in the gut microbiome reveals phylum-level niche-adaptive gene pools
Source: PLoS One. 2019 Dec 12;14(12):e0223680. doi: 10.1371/journal.pone.0223680 (PMC6907783; doi:10.1371/journal.pone.0223680)
Supplement: S3 File — (ZIP) [file pone.0223680.s003.zip › Data2_MGE_sequences.fasta]

>NC_003228.3:2016683-2078765 ICEs5
TATCAAAAACAATCGTTTTTTTGTAATCGGTTGGTAGATAAGACTTAAAGAGTAGAAAGTTCGGTAGCCGGTAGCGATTTGGTAGCTGTGCGGGTTTCGCTGCATTGCTTCGCTCTGCTCTTGGAACTGATGCAAATATAGGGATTTTGACCGAAAAAGGGAAATGTTTCGGGGATTTTTTATTTTTCGGGATTACCGGATTACAGGAAAAGCATAAAATCAGGAGGTGGTGCAAAAAACGAGGTTGCACCCGTGGTTTTACCAAAAGTGTAAGGTGTTGATTTTCAGTGTGTATTTCTGTGGTGCAAGGTGCAGCTATATTTATATATATAGCTGCACCTTGCACCAGCCACACAGGGCTGTTTTGCGGCTTGCACCGACATTCTTTTAAGTTGCTGTAAATGAGTTGGTTTTGAGTTTTGGTGTTTGTTTCGGGGGAAAGGTGGGATGAACGGGATGTTCCGATAGGGCTTGGCGGCTTCGTGTTTGCCCTGCAAGGGCTTGGCAGGTGGGGTGGCTGGAATGTCGGGCTTAGGGCAGTCTTGGGGCTTTTATTCAATCCTTTGCCCTTTGCGGTTGATGTAATACCAATCATCGCTTTCCCAATAGTGGTATTCCCCATCCGAACTGGGAACTTCTTTCTGTTCTCCCGTGTCGGTTACTTTCGCCTTCCCGTTCTCGAAAGGAAAGCCAAAAGCGAAGCGTGGCTCTATGAGGGTATTGCCATGCTCGTCCGCATATCCGATACGCCCTTTTTCATCGACGATGCGGTAAACGCCTTCCTGCACGGGGTCGTTGCCGTTGTCATACCGGTATGGGACATAGAGGCTTGCGGGATGGCTGTTGCCGGAGGATATGGCCGTGCAGCGGTCATGATAAAGGGTGAACAGCCGTATTTCAAGCAGGATGGCAAGGACTGCAAGCACCGTGCAGACAAGGAAACGGAGGCGATAGCGTTGCCGCACCGATACATGGAACGCCCCGTAATAGTCGTGCATCATGCGGTAACGCTCCTCGGTATAGATGCGCATATTCCTCCAGAGCAATACGGGGAACGGCAGTATCAGCGGGAAAAGCGTAAGGCGGTCGTCTGTTTCGTAAAGGAAGCGGACAGCCGGAGTGCCCAAGAACTGTAAAGCGATGGCGACAGGAAACAGGAGGCAGGCAAACTGGACCACACTGATGACCGCAAAACTACGATCCGGGAAGCCGTGCCGACAACTGCGCCACGTCCAATAAAAGAGGTGGTCGAAGAATCCGGGGAGCTTCGGCCGACTGGTTCTTTTATGTGGGGAGGCTTTCTTCATACGTTGCGGCTATATAGGTGCAAATAAAACGTATTTCTTCCAAACGGAAAAGATTTTTGCGGTGAAACTTTTTGAGTGATTGGACTTTTCACTATTTTTGCTTTGATGTATAACGGTTCGTCCGTAAGGTATGAATTAGGCTTTTTCTGTTATTGCTATGGAATGGTTCGATAAGATAAGCGAGTTTATGGAGGGTCTGCCGGAGTGGTTGCAGGCGCATCCGAGGTACGGCTACCTGATCGTGGCGGGAATCCTGCTGCTGTGGCTTGTGGGGATTGTCTGCGGATGGCGGTGGACGTACTCCCGTCCGGGAAGTTGGGAAGGGAATTTCTGGCTGGGTACGCTGGGTGAAAGGAGTTACCGTTTCTGGCTGGGGCTGATCGTTGCCGCCGCAACGGGATGCGCCCTGTTGCTGTTCTCCGTAACGGGATAAGCAAGCGGAAAACAAGGAAAGGAGGAAGCTATGTTCAAGGAACCGGCATACTGGATGTATTACTTCTGGAGCAAGAACAAACGTGCAAGGAAAGACAAGGCGGTTATCTCCAATGCCACGTGGACGATGGCAATCCTGTGGTTTCTTAACCTGATGGCTCTCCATCTTTTGTTCGAGGCATGGGGATGGGATATGCTGACGGGCTGGTTCTCTTCCCTGACGGACAAGGTGGAATGGAGCAGGTTCAACCCGGTTGCCTACCTGTTCGCCGCAGCGACGCTCGCCCCTTTTATCTGGATTGCCGGAAAGCTGTATTACCGTCCTGCGAAGCTGAAAGCGATGCAGGCGAAGTACGAGACAATGGGCGAATACCGGAAATTGCTCGGTCAATGCCTGTTCTGGCTGTATGTTATCGGCAGTTTTGCATCGTTCTTCATTATAGCCGAACAAAAGAACCATTCCAAGGAGCAACCGCTGATCGAAAGGTTGCAGGAGATACGGGACGGTAAATATCCCGTGGAAAAGACGCACTCACCAACCGGCGAATGACTTTCTTCCGGCTCCCCCTGCTTACTGTCATGCCGTTCTGCGGGTGGAACCGGCACAGCCTTTCTGTTTTTCACGACTGAATATCCGAACCTATGGAGCAAAATCCGAATCTGTAATTCAAGGAAATATCGTGACCGATACGGGGTGTCGGCAGGACATCTATTGCAAACAATTTGTAATTTCGTGTAAGATTTGTATTATTTAATATCGTGTTGAAACAAAATGAAACAGAATCTTACACTAATTCTAATGAATGAAGCCGTCCGGGAGGGATGGCGGGAATGGATGGAAAAGGTACGCAAGGTATTGCCGCAAACGGATGCGGAGCGTCCGGTGACATGGATTGCGGCGGAACGGCTCGCACAGGAGAATGGACGGATGGTGCGGCTGGTGGAGCTGCTGCGGGAACACCGCCCCGTACTTTCGTACCGGGTGAAGGAGGAAGCCGGGCTGCTGATACTGGTCGCCTATCACCGCCACGGAAGCTCGTCAGACTTCCTGCTGGAAACGGCGGAGGCGTATTTCCGGGAAAGGGACTGCGGAGGATTCCTGTTCCTCTGCCGGATGCAGGCAAGCATCAACGCCTACGACGAATACCCGCACCTGAACGTGCTCTGCAACCGTCTGGCGGGACTGCTGTTCCGCTTCCGCCGTGAACGGGCGTCCGAGTACCGCAAGGGCATACCGCCGATGTTCAGCGGGGCGGACTTGCAGGAGGTGGAAAAGTACCTGCCGCACCTGCGGGGCTGCTCGTTCCGGGAAGAAATCGCACTGGCTCTGCCCAAGGTGAAGAACGTGGAGGAACTGGCACGGGAATGCGCCATGTCGGTCAATACGCTGGGACGGCGTTTCAAGGAGGAGCTGAACACCACTCCGCACCGCTGGCTGACGGAACAGCGGAAAGCGCACGTGACCTCCCTGCTGGCGGACACGGACATGCCCCTTCAAGAGATCGCCGACGTGTGCGGCTTCGCCACTCCGAGCTACCTGTGGGACTTCTGCAAGAAGCACCTGAAGGCTACTCCTGCCGAAATCCGTGAAATCGCCCGGTGCGCCCGTACCGTTTAGCCTCCCTTTTCCAGCCCTGCCGTGAAAAACCGACCGTCCGGAGCCGATTGGCGGACAATCCGAATCCGGCGGTGAGGATTCAGAACGTCCGTTTCCCTGCCGTCCGCTAACTTTGCGCCCTTATAAACAACATGAAACAAGATTTATATGGAAGAATATTTTAACGGGCTGCTGAAGGAGGTGGATCAGCGCATGGCGACCACAGCCCCCGGCATGGACGGCAAGGAGGTGATAGGCGTCTGCCGTGAGATGGTCTCGTACCTGAAAGGCAAGAACCGGGAACTGAAGGAGTACGCCCTCGCCCATCCGTTCGCCGGGGACGCGAAGGAGATCCTCTACTTCAAGTATTACAAGCCCGCCCTGACGGGCAGGCTGCTGTACTATTACCGGGTGTACCAGATAGAGAGCGGCTGCCCCGCCTGCCTGCGTGTCGCCGAACCGTACTACCGCAAGGCGATGGAGCGTGCCGAGCGGATGATGGAACGCTACCTGCCCTTTTACCAGTATTACCACAGCGGGGCGACGTACCGGGACAGCTACTATTTCCTGCGGGCGAAGGGCGAGCTAAGCCCCGAGAGCGGCAGCTTCGTGCTGGACGAGGAGGCGGAGTTCTCCACGGGCTACGACATACTGGCGGCACGGCTGATCTCGGTGGAGATGCTGCTGGTACACCTGAGCCGCCGGATGGAGCGTGCGGCGCAGGGGACGGAGACGGAAGCCGTGCCGGAGAAGGAACACCGCTGGACGAACACGAAGGTTGCCGCCATACTGCTCGTCTATGGCATACACGTGACGGGAAGCGTGGACGAGGGCAACGCCGAGATCGGCGAGCTGGCTGCGCTGTTCGAGAAGCATTTCCACGTGGATCTGGGCAACGTGTACCACGCTTTCGGCAGGCTGCGGGGGCAACAGAACCCGACGGCGTTCTTGGACGAGATGAAGGAGAGGCTGCTGAAAAAGATGCGGGACATGGATAGCCGGTAGCAAGTTGGCAACGGGGCGGCAGAGACGGCAGGACACGGGAAGGGAGCGTCCGAAGGGCTGGAAAGAGCCTTCCGGACGCTCTTTTTTACCCCGTCTCGGTCCTTTTTACCGCCCGGAACGGTGGCAAGGGCGAAAATGCGCCCCGAAAAAAAAATCTTTGCCAAGGTGCTAATATAGTGGCAGGAAAAACCGGCGAATCGGGCGACATTTGCGGCAGAAACCTAAAAATGAGTACGACAATGGAAATAATGACCATCGAGAGCAACGCCTACCGCCTGCTCGTGGAGAAGATCGAGAAGATAACCGCCTACGTGGAGGAATCCCGGAACCGGGAGGAAACGGAGCGCAAACGGAAAGAGGAAGCGGAAAGCCCTGCGACCAAGGGACGGAAAGCCGACCCGAAGTGGATGACGCACAAGGAGGTGTGCGAGGCGCTGGACATCAGCCACCGCACCCTGCACCGCTACCGCCAGAAGCATATCATTCCCTATTCGATGATCGGGCGGCAGATACGCTATCCCCGGCAGGCTGTCGAGAGCCTGCGTGAGCGGTGGATGGTGGAGACGCCCGCCGCCAAGATCGACCGGATGATAGCGGAACATCCCCTGCATAACCGAAAAAACGGCAGCTATGGTAAGAAAGGAAGAAGTGCTGGCAAGAACCAGTAACGGGCTGGACGTGTTCCGCCACTACCTGCCCGTGAAGTGGCGGGTGGGCAGGAACTTCCTGAACCCGCTGTACGCCGACAGCAAGGCTTCGTGCAACGTGTATTACGACCGCCGGAGCGGTACGTACCGGATGAAGGACTTCGGCAACGGGGACTATTCGGGAGACTGTTTCTTCCTCGTGGCGAAGCTGAAAGGGCTGGACTGCCGGAACGCCGCCGACTTCGTGGAGGTGCTGCACACCATCGACCGGGAGCTGTGCCTCGGACTGGACGGGGACATCCCGACCGACGGGACAGTAGGAACCGGGGGCTGCCGGAGATTGCGGCTCGTGCCGGGCGCAAGGGGCGGCGGTGCCGGGGAAGCCGGAACGGACACGGAAGAGGCGGCTGCGCCCTTTGACCGTCCCGAACCGAAGCCCTACCGGACGACGGAAAAGCCGTTTACGGATGCGGAGCTTGCCTACTGGGGCGCATCGGGCATCACCGTGGAGGTGCTGCGCCGCTACGGGACGGTATCGCTCGCCGAGTACCGGGGCGAGACGAGGGAGGGCAAGGCGTTCGGCTTCAGCTCCACCCCGGCGGAACCGATGTTCGGGTACAGGGGGAAATGGGGCGTGAAGGTCTATCGCCCGATGTCAGAGGTGCGCTTCGTCTATGGCGGGCACACGGGCGACAACTACTGCTTCGGGCTGGAGCAACTGCCCTCGAAGGGCGACCTGCTCTTCCTCACGGGCGGCGAGAAGGACGTGCTGACGCTGGCGGCGCACGGCTTCCACGCCATCTGCTTCAACTCGGAGACCTCGGTCATCCCGGCGAAGACCGTGCGCAAGCTGGTCTATCGCTTCAAGCACATCGTGCTGCTGTACGACACGGACAAGACGGGGCTGGAATGCTCGGAGAAGCACCGTGCGCAACTGGCGGAGTACGGGGTGAAACGGCTGGTGCTGCCGCTGCCGGGGACGAAGGCGGAGAAGGACGTGACGGACTACTTCAAAGCCGGGCACACGAGGGAGGAGCTGATGGGGCTGTTCCTGAAACTGCTCGACACGCTGTACGGGGACACGCTGGCGATGTTGAAATCGTGCGAGATCGACTATGACCACCCGCCCGAACAGGCGGTCGCCATCGTTACCGCCGGGGACGTGCCGTTAGGCTCGGAAGAGAACATCCTCTGCATCACGGGCGGCGAAGGGACGGGCAAGAGCAACTACACCGCCGCACTGGTCGCCGGGGCGATCATGGAACGGGAGACGGACGCCGATCTCTTGGGGGTGCGGGTGGAACCGAACCGCAAGGGGCGTGCGGTGCTGCTCTACGACACGGAACAGAGCGAGCAACAGCTCCACAAGAACACGGGGCGGCTGCTGCGCCGTGCCGGGCGTGAGCGGATGCCGGAGTACCTGCACGTGTACTGCCTGACAGGGATGTCGAGAAGCGAGCGGTTGACCGCCATCGTGCAGAGCATGGACCGGTACCACTACCTGCACGGGGGCATCCATCTGGTCGTCATCGACGGGGTGGCAGACCTGATCCGCTGCGCCAACGACGAGGCGGAGAGCGTGGCGCTGATTGACGAGATCTACCGGCTGGCGGGAATCTACCGCACGTGCATCGCCGCCGTGGTGCATTTCGTGCCGAACGGACTGAAGCTGCGGGGACACCTCGGCAGCGAGCTGCAACGCAAGTCCGCCGCCATCCTCTCCATCGAGAAGGACGAGAACCCGGAGGTGTCGGTGGTGAAGGCGTTGAAGGTCAGGGACGGCAGCCCGCTGGATATTCCGCTGATGCAGTTCAGATGGGACAAGCAAGCCGGGATGCCCGTCTATGTGGGCGAGAAGCCGAGGGCGGAGAAAGAGAAGCGCAAGGAGAAGGAGCTGGCGGAGATGGCACGGGAGGCGTTCGCCCGGCAGGAGAAGTACGGCTACATCGAACTGTGCGAGCTGATACAGGAGATGCTGGAAGTGAAGGAACGGACGGCGAAAGGCTACATCCGCTATATGCGGGAAAAGGAAATCATCGAAAAGGAGGGCGACTGCTATGTACACGGACAGGGAAGAGTTTGAGGGCTGGATGGAGCGCATCATGGAACGCTTCGACCGGACGGAGAAATTGCTGGAAAGGGTGCTGAAGAAGAACAACACGCTCGACGGCGAGGAGGTGCTGGACAACCAAGACCTGTGCCTGCTGCTGAAGGTGGGCATCCGCACGCTGCAACGCTACCGTGCCATCGGGGTGCTGCCGTACTTCACCATCAGCGGCAAGGTGTTCTACCGCACGAAGGACGTGCACGAGTTCATCCGCACCCGTTTCGCCGACGTGGAGGAACGGGCTGCGAAACGCAAGGAGAAGGAAGCCCGGAAAGAGGAAAGGCGCAGGAAAAGGGGGCTGTTCCCGTGAGAATGACATTTTTCTGACGGTGCTTTTAGTGGATGAAGCCCTGCCGGATCGTGAGATTAGGCGGGGCTATTGTTTTGTTATTCGGGAAGTTTCCGTATCTTTGCCATACGAAGACAGAAGGCGGTGCTCTCGGGCACGGTCTCTGTCGTGACATAGAAGATTCATGCCCGGCTTGGAAGCAGGCGGGGATTGATATACATATTGTACGTTCGCTGAACGTCTTGAAGTAAAAAACTGGTAATTTTTGATAAGCAAGACGAATGGCGCAATGTTCATGCTGTATGCTTATACGGCGTGGGCTTGCCTATTCTGCTTATCGGGTAATACCAGTACCTTTACTTCGGAATAGCGTGAGTTCACGCTGTTCTTTTGGGTGCGAGGCGGACATAATCCTTAAAAATACATTGATATGAAACAGATTACCTTGCACGTGTACCAATCCATTGACGGTTGTCCGGTCAGATCGGACAAGTATTTCGATGCGGCGGTGGACGCCTCCGGCTGCGTGCTGATCGACGAGGAAACCTACCTGCGCATTTACCTGAACCATCTGGGCTGGCCGCTCACGGCAAAAGAGACTTTGGTCGTGACGGACGGCTGTATTGACCTGACGGAGAAGGAACGGGTGCGGTTTGTTACAGGGGATGCGGCAGCGGAACTGCGGGGAATAAAAGCGGACGGCGAAGGTACGGTAACGGCTTACGGAGCGGAAACCGGGGCTTTGCTCTTGGATAACGGGCTGGCGGACGAAATCGTGGTGATAACCGTGCCGGTACTGGTCGGCGGCGGCGAGAAGGCACTGGAGTGCGGGCTGAATGATGGCAGGACGTGGGTCGTGCGGTCGAGCAAGGTATTGGAGGACGGGAAAATCCGGACGGTGTACGGAAGGGTATGCCCATGAAATGCAAAAAGCCACTGAAAAGTGGCTTGGGTCATTCAGGAAAGGATGACGGGTTATAAAAAAACGACCCGCCGATTTGAGCATTATCAAGAGGCTTGGCAGGTTCTACTGGTGCAAAGATAACGGAAATAGTTGGAATGACAAAGATATGTTGAATTTAGGTCTTACTGATGCCTAAATTTGAAGTATAAACAAAAGGTGCATCAATGATGCACCTTTTGTTCTAATATATTAATTCCTTTATAATGTTAAAGTACATTTGTCGGAAGAATATTAGTTCTGTCTAATTTCTTTCTAAAGAATGTTTTTTGAATAGACGATAATACGCTATGTTCAATCACATCCTTATGCAAAGTAAAGAATTTATCAGAAGCACTAATACACTCTTGTGTAGCTTTACATTTTCTCAAAGAATTATTCAATAGACTAACTCCCATGAGCTTAGTTTTGAAAAATCTATTTTTTAATCCGTTACGGTATAGAAAATCAAAATAAACTTCAGCATCGGCAACATTATATTTTGCCAATTCTGATTGGAGAGCAGTCCAATAGTAATCCGTCATTTCCAATGACAGAACTACTACTAAAAAACTTCGTTCTCCTAAAGAGATTATTTGATAATCTTTTGTCTTCATTTCTTTACCAATTAGTACATAAGTCATTTATAATAACAAGTCCATCCTTTATTATGTTCACCGCTTCATCATAATATAAGGTTCTGCTTGTTTCTAAGTTCCTGCGATCAATATGGAAAGTTGTATGCCGATTCTTGTTATAAAAGTCATACGCCTTTTCCAATGCTCTTTTTAACGAGGGATTACCATTGTAAGTTCCCACATTCTCCAAAAAATGGTAGTTTCCATCTTTACCTCTCTCAAAATATGTACCATAATCTTTAAAATCCGGTGCGTCTTCCAAGAGTCTTTTGCTAATCAAGCCATCCAAAGCCTTCATTATACCGAATGTATAACACCCGTAATCATCAACCACAACACCGGAGTTAGCAAGAGCAATAGATGTTTTCAGAAAATCTTCAAGAATACTTCCTTCAATGTTTTCAGTTTTCGTGAAATGCTTATTCAAATCTTTTTCTATCACACATCCTACTAAAGGTTGAATAGCCAAGAAGTCTTCCATTACTTCGGTTGGAACAGAAGATATTGTCTCCATTATTTCTGTAATAAGCTCAATATAAAAAGCTGTTACAGCTCCCTGTAAAAATAAAGTCCCATTATTATAAAAAATAATAGATACCTTGGCATCATATTTCCCCTTTAAATGATATTGGTTCCTGATAGCAGGATTGTTATCTGTATTGACCGTAGTTATTTCGATTTCATCACTTTCCGATAATACATCTATAAAAGCATCAAAATCTTCTTCACTTATTCCTTTTGCCGTAAAGCTTTTCTTATCAGGGCAAGGAATTGAAGTATTTTGAAGGATAACGTTCCAACATTCTTCACATATTCCTTTTAAATGTGCTTTTCCTTGCGTACTATAAGAAACTTGCCCGCCATTAATAAAACAGTTTAAGATACCAGTTTCCTTATTATGAGTTATTGCTATTTTTTTTAATTTACCTTCTTGGCAATCTGTTATTTTGATTGAATATGAAGGTTTTGTCGCTATAAAATCAATAGCAACCTGATCTATGTTTTCAACAGATAATGAGTGCTTTTTAGCCATTGTCGTCCTATTTTCGGGTACAAAAATACAATATTTTTCGAATATATGTCCACAAATTCAAGCATTTAACCCTTTTTGAGCTGTAAAAAGGCTGTTTAAAGGGAAATGGAACGCTTCATATTATGAACAGAATAGGTTCGAAATCCTTTCGAGTATTTGCCAGTCGGTTATGGGAAAGACAAATCCGCCTTCTTATATAATCGGCTGGCAAAGATAGTGAATATTGCCGGGATTACGGGTACAAGACCTTGAAATCCCGTGGGCTGCCGCTGTCTGTCAAGCCGTCCTGCCGGAGCCGCCGGAGGGTCTCGGCTGCCGATCCGCTGCCGAAGTTGCGGACACAGTACAGGCGGGAGAAGCGGAAGCGGCGGAGGTGGACGAGCAGGTGCTCCACGGTGAAGACGCCCAGCTCCCGGCACGCCCGGACGATGCGCTGCGACAAGCCGAAGGTGTCGAGTGGGGTGTCGAGCAGGCGGCGGAGCCTGCCCGGTCTGCCGGGCTTGCCCCGCTGTTGCGCCACATCCTCGTAGATGGTGGCGACCCGGTTGCGGCTGAACAGGGCGGCAAGGGATGCGCCGTCGATCATCAGGATGCCGTCGAAACGGGCGTAGGCGATGTGGTTGCCGTTCATCCAGAGGGTGATGCGCAGCTCGTCCGTGCCGCAGAGCCGGGCGGCTTCCGCCACGGTGATCCAACCGATGCCGTTCATCGCCTGCGCTCCTTTCCTTTGGGCTTGTCCGTGCGGGGCGGGAACCCGTACACGATGCGGAAGTCCTTGTCGAAGGTGAGGTACGCATCGAAGGGCTTACCCTCCCTGCTCCTGAATCCTTTGATAAGGGATGTTTTGCCTTTGGTTACAAGGTCGGCAATCTGGCTGTCGGTGAGCTGCTTCTCCCCCTTGCCACGGAAGACGGTAAGCCCACAATCGACGTTGCTGCACTTGGCGACCTTCGGGTAAAGGAGGATGCGACCGGAACGGCATTTGGGGCACGGGATATGTCCGCCGTCCGCCACCGATACCTGCACTTGCAGGAGTTCTTCGGTAATCTGGGCGGCATAGACCTCGATGCCCTTGCGGAAGGTGTCGGGATTCATCTCCCCGCTCTCGATCTTGGCAAGGGCGGTCTCCCACTGCCCGGTCATCTCGACATCGGCGATGCGCTTGTCCTTCACTATCTGGTACACGGCAAGCCCCTTGTCGGTCGGCACGAGGCTCTTCTTCTCCCGGCGCACGTAGTCACGGGCAAAGAGGGTCTCGATGATGGAGGCACGGGTGGCGGGCGTGCCGATACCGTTCCCTTTCAGGCTGTCCCGAAGCTCGTCGTCCCGCAACTCCCTGCCGCAATGCTCCATCGCCGAAAGGAGGCTGCTCTCGGTGTGCAGGGGACGGGGCTTGGTCTGTTTCTCCACGCACTCCGCCGATTGCAGGAGGAAAGCCTCGCCGGGCTGCAAGGGCGGCAAAGCGGCTGTTCCCTCGTCGTCCTCGTCCCGCTCGTTCCGCACGGCACGCCATCCGGCGGACCTGACGACCGTCCCCTTGGCGGTGAACACGCTGTTCCCCGCCGTGAAAGAGACGGTGGTAACGTCCTTGAGGCAACGGGCGGAGAAGGCTTCGAGCAGGCGGGCGGCTACCATGTCGTACACCGTGCGCTCGTCGGCGGACAGCTCGCCGGGCAGACACTCGGTGATGATGAGCGCATGGTGGTCGGTAACTTTCCCCGCATCCACGCTGCGGCGGTTGAGCGAAGCCCCTTTCAGGGCGGCGGCATGGGTGGAGAAAGCCGGGTACCGCTCCAGCAGGGCGATGCGGTCGGGTATCTCGTCGAACACATCCTCCGAGAGGTAGCGGGAGCCGGTACGGGGGTAGCTCAACACCTTCTTCTCGTAAAGCGACTGGGCGACGGAGAGGGTCTTGTCCGCCGAGAAGCCGTACCTGCCGTTCGCCTCTTTCTGCAAGGCGGTCAGGTCGTAGAGCAAGGGAGGCTCTTGGCTCACCTCCCTGCGCTGCACGTCGGCAACCTGCACCGTCCCCGTTGCGGTTACAGCGGCGAGGGCGGCGTTTGCCGCCGGAAGGGTTTCGTAACGCAATTCAGAGATGGCGGCGAAAGGCGTGCCGTCCTTTTCCGCCGTGATCTTCAGCCGGAAATAGGTCTGCGGGGTGAAATCCCTGTTCTCCAGATAACGGGAGCAGATCATCATCAAGGTGGGCGTCTGCACCCGTCCAAGGGAGTAGATGCCCTGCCCGGCGGCGATGCTGAGAGCTTGGGTGGCATTCAGCCCAATCTCCCAGTCGGCGATGGCACGGGCTTCGGCGGCACGGTAGAGGTTGTCGTAGTCGCTACCGGGTCTGAGGTTGTCCAGCCCCTCCCGGATGGCACGGTCGGTCAGCGAGGAGATCCAGAGGCGCAGGCAGGGCTTGCGGCAGCCAAGGTAATTGTAGATGTACCGATGAATGGCTTCGCCCTCACGCCCGGCATCGGTCGCCACGACGATACGGTCGGAACGGTCGAAAACCTCCTTGATGACCTTCAACTGTTTGAGCACGCCGAGGTCGGGCTTGTACTCCTTGCCCTCCCGTATCTGGCGGGGGATGTACTTGAACTCCTGCGGCAGAATGGGCAGGTTCTCACGCCGGAAGCCCGTGTAGCCGTATGCTTCGGGCATGGCGAGCTGGACGAGATGGCCGAACGCCCAGGTAACGAGGTAGCCGTTACCTGAGAGGTAGCCATCGTGCCGCTCCCGGACATTCAACACGTTTGCTATATCCTTCGCTACGGAAGGCTTTTCAGCGATGACTGCTGTAATCATATTTCTTTGATTTTTAACGGTTTGACAAAAGTTATCCCGTCCGAGCGACGGGATAACCGGGTAATTCATTTACAGAATGGCGGGGGAAATCATCGGCGGACACCCCGGCTGCGCTTGGGCTTGTCGGGCTGCTCCTGCTTCTGTTCCTGTTTCCGGTCCTCTTTCTGCTCCTGCCTGCGCTCCTGCTGCTGTTTCTGCTCCCCGGTGGGTCGCTGCTGTGCGGATTGCAGGGCTTCTTTCAGGTTACGGGTCGCCTCGACGGTCTTGCCCTCGGAATTGACCGCCACCTGCACCTCGTTCTCCACGGCGGGCTTGACACGCCCCTCTTCGAGCGCCGCCTTGTAGTCCTTAGGGAACATGAAGGCGGGCTTCTCGCCGGGCTTCCATGTGATGTAGCCTTGGTAGGCTTTTCCTTTCTTGTCCACCAAGCCGGAAACCTTGACCGTTCCCCCGGCTTCGAGTTCGAGGCGGGACTTCTCGGTAAGCTCCTGCTTGCGGAAGGTCTTCGGCACCTCCTGATTGGCGGTCTGTTTCAGGTTCGCCTTGTACGCATCCATCGCCAGCCTGCCCCGGTCGCCGAAAAGAAATTCGATCTGCATCTTGGCTGCGCTGAACTGCACGGGAGCCGGGTAGAGTTTGGGCTGCTCCCCCTCCTTGGCTCTGGAAAGGAACTGGCAGACCACCGCCTCGCCCTGTTTGAGCCGGGCTATCTCGTCCGGGGTGAAGGTATGCCCGTTCTTCTCCGCCGGGATATTGACCTTGGAGAGCGGGAAGGCGACCAGCTCGTTGGTCTTGAGGTTGCGGCTGACAAGGGCTTCGACCTGCTCGCCCGCCCGGTTGGTGACAGTCGCCGGGTGTCCCATGTTGCCCGTCTGCCGGAGCACCTGCTTGTCGGAGTCGGTGATGTCGTAGCCGAAGAACTGCTTCTGCATCTTCTCCGGGTCGAGGATGCCGTGGCTGCACACGGTCAGCCTGCCGTCCGTGCCGGGCTTGAGCGAGAGCTGGCTGTCGTTGCTGTGCGAGATGCCGTCGAAGTGGAAATGCACCCGGACGGTCTTGTCAGTCTGGAAGCCCCGTAGCATCTGGTCGAGCATCCCGTTGCCCTCGATCTGCTCCCGCTGCACGCCGAGGGCGGCGAGGCTGTTCCAGTCGATGTCCTCCGGGCGGTACTTGTACTGCGGGTTCTGTTCGGTCTGCCCGGCGGACTGCTGCGGCGCACCCTCCGGCTGTTGCTGCTGCCCGGCTTGGGTCTGCTGCTGCGCCTGCACGGGCGGCTGCACCTCGTACTGCGCAACGAGCGGCTCGCCCGTCTTGACGGACTGGCTCTCCCGTTGCCGGAAATCGGCGGCTACCCGCTGCACCTCCTCTTCCGGCACACGGAAGAAGTGGAAGCGGGTCGGGTCTTTCAACTGGTTCCAGAGGTTGGAAAAGAAATTCGAAAACATATCGCCGTGGCGATCCACCCGCAGGAGGTCGTTGTTGTCCTCCAAGGGATTCTTGGTCTGTAACTCGCCGTCCTTTACTCCGCTGACGGCTTGGAGCGTGCCTTTCTCGTCCATGACGAGCAGGATGTCCATCAACTGCTGGCTGCTGTCCGGTCGTTCGTCCATAATCTAATGTTTTTAAATGGTGAATACTATTGGTTCTCAAACGAAACCGGGCGTAAATATAGAGGGAGAAACACGGGGAACGTGCAACTCCGGGGCGGGCTGTCCGCACTTGTCGTCCGGTTCGCAGGTTTGTCGCAGCCCTTTCCTGTGAAAAATACCAAAAAATCATGCCCCGCACGCATTTTTCTCCTCCGGGAAACGGCGATAATTCGTTGTTTTCTCTATATTTGTAAAATATGGGTAATGAGGGACACGGTCTGTCATTGCCACCCATGCGATGCGTATGAAAGTCTATCAGAGCAAACCGAGAATAACGCTTTCACCTGCCATCCGTGACGGGCAGAAATACGTGGAAGTGGAGTTCGACGAGGACGATGCCATCCGGCTGTCGCTGTCGAAAGAGAAGGGTGTGCGGTTCGAGGGCGACAGAGCCTACCTGCCGGAAGAAGGCTTCGACCTGTCCGGCTTTTTCGACCGCCATGTGGAAACGGCGTATATCAATTACTCCGCCCTGAAAAACACCTTGCCCAAGAAAAACGGGAAAACCAGCCCCGCCATCCCGCCCGGCTATGCCGAAACGCTGCGGCAACTGCGGTACAGCGAGCATACCGTCCGTGCGTACACTGCCTATTTCAGGGAGTTCCAGCAATACTTTGCGGGAAGAAACCTCCGCTACATCCGACCGGAAGAAATCAACGCCTACATCGTACACCTGATTGACACACGGGGGATCTCGTCGTGCCAACAGAACTTGCGCATCAACTCGATCAAGTTTTATTTCGAGAAGGTGCTGGGACAGGAACGGAAATGTTACGAGGTAAAGCGAGCCAAACGGGAACGGACGCTGCCCGACGTGCTGAGCAAGGAGGAGATAAAATCCATCCTTGACGCAACCGGTCCGGACATCCGGCTGTTCTGCATGTTCTCGTTGCTTTACTCCGCCGGGTTGAGAATCAGCGAGCTGCTGGACTTGAAACCTCACGACATCAACGTGAGCCGTTCGCTGATACGGGTACGGCAGGGCAAAGGGAGGAAAGACCGCTACACGCTGCTGTCGAAGCCCCTTGTCAGGAAGCTGACCGAGTACACCAAGCTGTACAAGCCGCAGGAATGGCTCTTCGAGCGGTACAAGGGTGAGCCGTTTACGGAGAGCATCGTGTCGAAGAAGCTGAAAGAGGCGGCGAAGGAAGCCGGAATCACCAAGCGGGTGTACCCCCACCTGTTGCGGCACTCGTTCGCCACGCATCTGATCGAGCAAGGCACGGACTTGAAAATCGTGAAAGAGCTGTTGGGGCACAACCAACTGAAAACGACGGAAATGTACGTGCATATAGCCGACACTTTCAAGAGCAGCATCCGCACTCCATTGGATGATATTCTTGAAAGTGATAATGAGATAGTTAAATAAGAAAATAACAGCGAAAACCGCTGATAATTACATGTTAGTCGCTTGAAAAATAAAAAAAGAAAATGAGTAAGATAATGATATGGGTCGGTCAATTCGATTCCGAAGCTGACTTTGAGAAATATATGGATCAATCGGCTTTCCGTCAATGGTGGAAAGATTACGATGAAGACAATAAGGAACTTCGTTGCCAGTTCTGTAAGGAGCTTGGTGTAATGAGCTATGATGAGGATTTTCTTATTATGAAATTCACATCTGACGGCTTGGCAGGATTACTCAACCTTATTCCTGCTGATACCCAAAAGATAAGTCTGTCGATGGCTGATAAAAATATTACAATGGCAAATGCTGTTATCTGCTATAATTGTCGTGAGGGTATATCTCCTAAAAAGGCAGAGAATACCACAACCATGACTTATCTTGGTACGTTTGAGTTTGAACTGTCGCCTGAAGGAATGCAAGGGTCTAATGCTGGATTAGAATATATGATTTGGATTGGCACAACCGCTAAAAGTCGGGAAGAATTTATGGAGTATTTCAATCAAGATGAGTACATGAAAGAAATACGAGATTACGAAGAAGGTCGTACAAAGAAACGTCCCAATCCGGAACATCGCTGTCAGTTCTGTAAAGACGTTAATATAAAGTATTACTATCCAGAATTTCTAACTGTGGAAATTAAGGATGAACCCGAAAATCCTTTTAATCTTGTTAGAATGATGATTGATAACAAACTTGTCCTTGACTGGTATATTGAATCCGATATTGATGAATACCACATAAAGCCATCAAATTGTATTGTGTGCTATATACCCAATGGTTTCAAGGACAACAAAAGGAATCAGAAAATCTTTATTAAGAAGAAAAATTATGATTCATATGAAACACCTAAAAAATTTGTGGATGAATTAGACAGTTACAACGGTATTCAATATTTGGAAACTTATATTGCAGAATAAAGCGACTAACAAACGGATAAATTTCCCTTAAAGGTCGATTATCCACTGGACATTAGCAACTAGGAATAAAATCAATATGGAAGTAATAGAAAGTAAATGGTATAAAAAGGATGGTGCAAGTTCTGCGTCTATTGATGACGTAGAAAAGCTTCTAAATACCACCTTGCCAAAACAGTACAAAAGTTTTTTGTTATGGAGTAATGGTGGTGAGGGCAAATTAGGAGATAACTACATCTATATATGGGCTATAGAAGATGTTATTGCTTACAATCATGACTATGGAATACAAAAATATCTTCAAAAAGAGTATTGGGCATTTGGTATGGATGGTGATATTGGGTATATTCTTCACTTGTCTGACAATAGTATATATAGAGTAGATTTGGGAGATTTAGATATAACTTCTATTAAGTATATAGCACCTTCTTTTGATGACTTTTTAGGTAAGGCTATTTATCTTAACTTCAATAAATTACAGAATGTTGCTAACAATAACCTAACCACATAAAGCGGTTAGCTACAACCCATTACTAACGCATAAAATAAAGAAAGATGAAATATTATACTGTAAAAAATAGAATAATGCCTTGGGGAAGTTATGGAGAAATGCTGTGGCAAGGTATTTACTGTTATGATAAAGATACAAACTCCCACATGATTTTTAGAACCGGAGCGTTTTGCCCTTCTATCTACCGCTCTCAATATAACAGAGAAAGTCCTGTGTTAATTGTCAAGGAGGATGTTTTACAGTATATTATAGAATCAAATCTTACAGGCTTTGTCCTTCAACCGGTAAACAAGGAAAAGATTGTAAAATTGGATTGGGAGAACTGGGATTTACAATCACCGGAGCCTTTGATATATCCGTCTGGAAGTATGGATGCGGAAGAATATATTACACGGCGCAAACATAACGAAACGGTAGCGGAGCAAATAGGGAATTTATTTGCGTTGATACCTCAAAAGGACGGACTGCTTTATTGCGAGCAAGAACGTGGTTCTGCCAAGTTAGTAGAACAAAGCCTTTCAGGATTGGATATTTTCATTGATAGGATTTTTTGCGACTTTTGCTCTGAAATTTATGTCAGTGAAAAGGCTAAAGACGTTTTATCTAAATATTATTCTGATCTGCTTATTTTCCAAGAAGTCCCAATATTTGTTGCAGATGAAAATCTCTTGCTTCAATTAGAACAGACGGCTAAACGTAAAGAATATCAGAAGCAACGAGAAGCGGAAATGACAAAAAACGATTGGCAAAGGTGGTTTCGTTTGAAAGATGATGCGAGAAAGTTAATAGAAGGACTTTCCCTGCTGAAAACAGAATCCGCTAAATCCAAACGAAAATTGAATATCAATGATAAACTAAATTCTGCCAATGAAATATATCCTTTGGAATATGAAAGTTGGATGCAAGAGTATTGGAATAAAAAATAAAGCGTTAGTAACAAACAGCAAACCGACCGAATAAGCGGAACGCTGCAAACCATTAGCAACTTTACAAACTAAAAAGAATATGAGTGACCAAATAATTTTTGATGTTGACGGACTTATAGAAGCTCAAATCCGTCAGAGAGATAAAGACTACGCGAAAGTCTGTTGTCAGAACTTATTAAACTACGCATACGGAAAGGGGCTTTTGTGTGATAATCCATGTGATAATGAAGGAAACCTAATCATGCCTTCAATTATCAAGGAAAGTTCTTTAACAGAAATTGGTAAACATATTTTTGTTGAATTGCTATTTAAGTGGTTTGCATACACAGATAATGAAAGTGGAAAAATTGACAGAAAAAATAACATCAAAATGTTAGAGAAGTATTACAATCAACTTTTACAAAAGATTGATAGAAAATAGGTTGCTAACAAACAGATGAAACATTGAAGGCGGTTTATCTGCCGGACATTATCTGCCCATAAAAAGAATGAATATGAAAATAGAATTAGAAAATTGCCAAAAAAGTCTTACTCTCAAAGATTTTGAAGAAATAGAGAGCAAATTGGGTTATGCCTTGCCGGAAAGACTGAAAGAGTTCTATTTACAATATAATGGAGGTTCTACGAAACAGACCGCAAGCATAAATAAATATCAAGAGGTGGAAATTGAAGATTTCTTCCCATTCAAATATAACAAGGATTTTAAGAATGACCCCAGATATACGGCAGAAGGCGAAACATTAGAGTTAAGAAAAGCAGGAGCTATATCTGATAGCATTCTTATTTTTGCTATGGAATCTACCGATGAAGGTCGGATTACCATAGACTTGGTTAATGGAAAGATCTATCTTTACCCTATTGTGGGGATGCAAGATGTAATCTTCAATTTTGAAGAGCCACGACTTGTTGCAAATTCAATAGATGATTTCTTTGACAATCTCGTTGTTTTGGACGGGCACAAAGCAATTCCAGCAATAGAAGAAATCGAAGAGGGACAAACGGAAACAGCAGGTGTAATGCCTGAACTTTCGGACTGTTCGGCTTCGCTAACAAAAGAAGATATAAAGAATTTTGAGGTTGAGTTGAATGTAAAAATTCCGGCAGGCATGAAGAACTTTTACCTCAAGTTCAACGGTGGTATGCCATCACCATATTGTTATCAACCGCAGGACGAGGATTTGGATCGGGTGGAGATAAATGCGTTCTTTCCGATAAAGGAACGCACCAATGCTTTTGAAACAATTGAAGTCATAGCCAAAGGTATATGGAGTAGGAATTTAATGCCATGCAACCTGTTGCCTTTTGCTATGGATTCGGGTGGAAACTATTATGCGTTGAACTTGAAGAATAAAAAGATTTACTATTACTTGACTGACGAGTGGGACGAAAACGCTTCAAGAGAATACAACTTTGAAACAAATACTCGTTACATCGCCCAGTCATTCAATTACTTTATAAATCATTTCATCGAAGAAGAGGAATAAAGCGGGCAGATAACAAGCGGATCAATCTCCTTTAATGAGGATTATCCACCGAACATTAGTCGCTTGAAAAATAAAAAAAGAAAATGAGCAAGATAATGATATGGGTCGGTCAATTCGATTCCGAAGCTGACTTTGAGAAATATATGGATCAATCGGCTTTCCGTCAATGGTGGAAAGAATACGATGAAGACAATAAGGAACTTCGTTGCCAGTTCTGTAAAGAGCTTGGTGTAATGGACTATGACGAAGATTCTCTTATTATGAAATATTCTTCTGAAGGACTTGAGAATCTGTTGAATGTTATTCCGGCAGACACAGATAAAATCAAGGAAATACTAAGAGCGAAAAAAATAACTGTCGCAAATGCGGCAATCATGTATAATAGCCATGAGGGTATATCATTGCAGAAAGCGACGAATACCGTATCGGTATCCTTCTTGGGCTCTTTTATTTTTGAACTTAATCCGACTGGTACAACAGCCTCGACTGCCGGTTTGAAATATATGACATGGATTGGGCATACCGATAAAAATGAAACCGAATTTATGGAGTATTTTAATCAAGAGCAATACCTCAAGGAGTTGGAAGCGTATGAATCCGGTCAGAGCAAAAAGCGTCCCAATCCCGAACATCGTTGTCAGTTCTGTAAAGACTTAGGTATAAAATTCTATTATCCAGAGTTTTTAAGAATTAAAATTGACAAAACATGTACAATGAATTCTGTTCAATTAATTCAATCAGTTATAATAGACAATAATGTACTTGATTGTTGGGTTGAAAAATCATTAAATAGAAATGGCCTTAATAATGCCTCAAATAATTGTACTTTCTGCTATATCCCGAATGGTTTTAGAGATAAAAAGAAAAACCAAAAAGTTTTTATTCTTAAAGAAAACATGAAAGGTCATCTTGGCATACCTAAAAAATATGTTGAAGAGATTGCGGACTATAATGGTCTTCGTTACTTATCAACATTTGAATGGGAATAAGCGACTAACAAACAGCAAACCGACTAAAAAGCGGAACGCTGCCAAACATTAGTTGCGGTCAAAAACGAAATAAAAATGAATGTAATATCAGAAAAAGAATATTCGTTTTCAAATGCGCTTTTTTGGAACGTAATGTTACATCATCATATTCGAGCCTTTGATGAAGAAAGGGATGCGAATTTTGATGAAGTATGGGATGAAGAACTTGTACCAACATTGTTGGATGAAAAGAAGTACAAGAAATATTGGTGTTGGCTATCTCAAATTGATTTGAAAACATCCGAAAATCAAGGTGAAATAGAAATCCCAAGAACTCTAACACTTCCTATCGGCAGCGATATTGTATTGACAATAGAATTTCATCCTTGCTGTACATATTATTTTTTGAATGACACTTTAATCGGGGAAGTTAGTGGCAACTTTCACTTGAAGTATCTCACATATTCGGAATTAATGAGGATTACAAAAGAGAAATATGGAGATGTACTGTTTCATTTACTCTTACCTTTGTCTGCAATCAAAGAAAAGGAAAAAGATACAGCACTTTTTGAGATTGTCCAACGATTGCAACAAATTCCCTTATTCAAGGAACATTCCGAATATATAGGTAAATGTATCTTGAACGGATTATTAGTATCCAACTCTGACATACAGGAAAATTCCAAGATAGGAACGATATGTACAAGTAATCATTCGTATAGAAATGCTTTGATATATGATGATGAAAAGCAGGAAATAAAGGAGCTAAATATTCTTTTGTCAAAGTTATAAATTTGCAACTAACACGTGAATAAATCTCCCCGAATGGTCGATTATTCACCGAACATTAATCGCTGAGAAAAAATATGAATAATTGGATTGCAACAGAAGGAAGCCCATTTGTCATTGTTGAGCAACAATATGCCCATCAATGGAACGGTCAAGAAGACTACAATGCTATATGTAGCGTAACAGATTACTTGGGGAAAATCTATATAGACAATCATGTCCTATTGGTAATGGGAGATGAACCGATGGCTACACGCATAGTAAATAAAGATGAAGCAATCTTAATAATTCGTTGGAAGTATGCTCCCGATTATCTAACGGTGGAAAAACTTCTGGAGAATGATATAGTAACTGGAGCAGAACCGATAGAAGAAGTTGAAGTAAAATGGGATTCTACTGAATTAGTCCTATTTGATTCTTTGTCTCCCTATTGTGAAGCATCGGTTAAAGTGTTTTTATCACTACAAAAAACATCTTGTATAATAAAAACTTATCATTACCAAAAAGACGAAGTATCTTTAATAATACATTCAATCCAATAAAGACGATTAACATGCGGCTAAACCTCCCCAGAAAAAGGTCGGTTAGCCACCAAACATTACCGATTAACAATGACAATATGAAATGGTATAAAATATACTTGAATGGAGAAAATCGAATATGGAAGAAATGTATTACATATTCGTGGGAGTTTATATATGAAGATAAAGAAATTAATTTTCAAAGAATTATAGATTCATCTTCATCGGAAAGGTATCAAATAAAAGCTCTTATCAAAGGTAAGGGGCTAATCGCTAAAAGTATATCTGGATTTGGGCAAATAAGAATGCCAGAATTTGCTGAAGTCAGCCATTTGTTTCTTGTCAGAGAAGATATATTGAATATAAACGAATTGTCCTCCATAAAAGGAATTTCTTTAAAAAGGGTTTCAGTACATGGAGATTTCCCACTTGATTATATGGCAATTATTTTTAATGAAGTAATTGATTGTGTTGACAATATTCATTCCAAACGAGAAGAATTTGAATGCATGAGTACACTTGTGTTAGATATGTCTAAAATACCTTCATCTGTAGATGGGTTCTTTTTAAAAGGGTGGAATAAATACGGTTTTTATAAAAACATTGTCAATGAAAATATGAAAATGCAATTACTTCATTTGTATAAGGCAAATGAGTTTTTAAAATTTAAAGAAATAGAAATAAATGGCACATCGGTAACAAATGGATAAATCTCCGTAAGAGAGATTATCCGCCGAACATTATCTGCCCATAAAAAGAATGAATATGAAAATAGAATTAGAAAATTGCGAAAAGAGTCTTACTCTCAAAGATTTTGAAGAAATTGAGAGTAATTTGGGTTATGTCTTGCCGAAAAGACTGAAAGAGTTCTACTTGAAATGGAACGGAGGAAAGCCAAAGCAGCAAACAATCTGTATAAACAGATATTATGAGGTGGAAATTATGCGTTTTATGGCTCTCAATACCGTAGAAGAAAAAAACTTGGCACAGCGGAGCAGTGATTCTAATTATATAAATATCCTTATTTTTGCTATATCATGGATGGGAGAAAGAATCGCAGTCAATATAACAAACGGGGCTATTTATGGGTATCCAGTTGTCGGTTTTACAGAAATTGAAGGTGCTTTTGTTTTCGGTGAACCACGGTTGATTGCAGATTCAACAGATGATTTCTTTGATAATCTCGTTGTTAAATCTGCATTGGAAGATATACTGCCTGATGCAGAAGAATGTGTTATGCCTGAACTTTCAGATTGCTCTGTTCCGTTAACAAAAGAAGATATAAAGGATTTTGAGATGGAGTTGAATATAAAGATTCCGGCAGCCATGAAGAATTTTTATCTAAAGTTCAACGGCGGTATGCCATCACCATATTGTTTTCAACCGCAGGACGAGGATTTGGATTGGGTTGAGATAAATGCGTTCTTTCCGATAAAGGAACGCACCAATGCTTTTGAAACAATTGAAGTCATAGCCAAAGATATATGGAGTAAGAATTTAATGCCATGCAACCTGTTGCCTTTTGCTATGGATTCGGGTGGAAACTATTATACGTTGAACTTGAAGAATAAAAAGATTTACTATTACTTGACTGACGAGTGGGACGAAAACGCTTCAAAAGAATACAACTTTGAAACAAATACCCGTTATATCGCCCAGTCATTCAATTATTTTATAAATCATTTTATCGAAGAAGAGGAATAAAGCGGGCAGATAACAAGCGGATGAATCGCCCCGAAAAGGTCGATTATCCACCGGACATTAGCAGTCAATAAAAAAAAGGAAGAAATGGAAAACGAAGAAGTATTAAATCAATTTGGAAAAATGTATATAGAGAGTGTGAGAGATAATAGTTTACACACTCTTGATAATATCCTTAATGGAGGTGCAAAAGCTTCATCAATAAAAAAATTGAATGAGGAACTAAAAAGTCTATCTCTTACTACCGATACCATAAAACTAATTCAGAGGATTGCGACACGGATGGTTGATGCAACTTTGCATAATACACTTTTCCTCTTTGAGCAAGAACTTGATGGCTGGCAAATTTCAAATCCAGACGAAGAGATAGATTCGATAGCCAATATTTCTGATGGCTTGTCAGGCGAACTATATTCGTCAAACGGATGGATTAAGAAATATAGTCGTTATGAAGATTGTGAATGAGACTGCTAACAAACAGCAAACCGACTGAATAAGCGGAACGCTGCCAGACATTAGTCGCTTGAAAAATAAAAAGAAAAAATATGAGTGCATTTACAGAAATAATGGAATACATTCAGACTTTTGAAAAGTATGGATGTAAAGAATATGAAAACGGGACAAAAGAATACGGTCATGCACCTTTCATTGCTCCTGAAGCATATAATTTTTGCGTCTTTGCTACGCTAAATGAAGATGATATTGTTGAGTTAGAACGAGATTTGAAAAGAGAAATTCCGTCTCAATTCCGCTCGTTTCTAATGACAGATACAAATGGATTACATCTTTTCCACCATTTCAGTTTATATGGAATGAGAAAATCTTACAACCGAGATTTAAATGCAACTCCGGCGCCTTTTGGCTTACTTGAGCCGAACATTTACGAAAAACCTAAAAATGCAAAAGACACTTATTTTTTCATAGGCGGATATAGATATGATGGTTCGAAGCTCTATATAGACTCTGAAGATGGAAAAGTTCATTTCTGTAAACGTAGAGATGCTTCATCTCTTTTAGCTTGGGATTCATTTGAGGATATGCTTTTATCTGAATCCAAAAGAATATTTACTCTTTATGATGATAGAGGTAGAATGCTTGTGCCAAGCGAAAAAACACTACCGATATAGAATTAAGCGACTAACAAACAGCACTACCACTTAAAGCGGAACGCTGTCAAACCATTAGCAGTTTAGAATTAAATATTATGGATAAAGAGCAATTCAAATCAATAGTTCATCCAGTAATGAAAGCGAATAGCTTTCGTAGAAAAGGAAATTCGTGGTATAAGACTACTGCCGAATGTATAGTTGTATTCAATCTCCAACACTCTTTGTATGGAAAGATGTTTTATATAAACTTGGCGGCTTTATTACGTAAAGGCGATGATTTATTATTTCCTAAAGAATATCAATGTGATATTAGAATGCGCTTCCCAATAATGGAAATTGAAGGGTATTCCACACAAATGATATTAGATTTAGAATCGACTATTGATGAACAGTTGCGTTCACGATTAATTGAAAATATCATAAATATTTCAATACCCATTTTGCAAAAATTAGAATCAATAGATGGGATAATTGAACTATATGGAGAAAAACCGGAACTTAATAATATTTATCCCTTTAGTTCAATTCTGTATAGGAAAGAAATGAATAACAAGTTAAAGGCTATTTAGAAAATAAACTGCTAACAAACAGCAAACCGACTGAATAAGCGGAACGCTGCAAACCATTATCCAACAAATAAAATAATAGTAAATATGGAACTAACATTGAATTTGAACTCACGTTTGCAACCCATGCACAGACATGATTTGGAAGATGCTCTTCAAGAAATTCTTGAAAAAATAAATCTGGGAGAAGTAATGGGTGGAGGAACACTACAAAATCCACAAACCGGAGAAATTGAATCTTGTGATATAGAAATTCACTTAAATGATGATAAACAAGATAGTATAAATCGTTTGGTGGAACTTGTTAATAAAATAGGTATTCCCAAAGGTTCAGCATTATTATGTATGGTACCTGAATTTAAGATAGAAGTAGGAACTTTAGAGGGATTGGCTTATTATGGCAATGGAACGGAATTGCCGGATGAAGTTTATGAGAGTTGTGACATCAATCACGTCATTGAGCAGATGACATCAGCTATGGAGAACATAGGTAGCTTTTATAGTTATTGGGAAGGGAATGAATGGACAGCTTTGTATTTTTATGGGACTTCATTTGTTGAAATGAAACAAAAAATAGAACCATTCATTGCTTCTTATCCCTTATGTCAGAAATGCCGAATAGAACAAATTGCGTAATTGGATAACATGCACCTATGCTACCTAACAGTGGAAAGCTGCATCCCATTACAGCTATGGATATAACGAATAGAATTATTGTCGCCTTACTGGAACGAATGAAAAGTAGAAACAAGAACTTTTCATTATCAAGACCTAAGTTTCATCAGTTGTTTCAAATAAATCCCGATGGCTACTTATGGTATGGCAAGAAACTGGAGCGGCATTTACTTAACAAATATGGAGAATCGGCTGATACATTGAAATATCTTGATATGTATTATTTCATTGACAATATCGTGCGGTTGTATTACATGCCTAAAAATTCAAATTCGGAGGAAAACGAGTTTGGAAAGCTATACGCTTATGGCTCCATAATAGGGTTACACCGTTGTCATATTCCAGATAAGCGAATATATCTGAACCGATTGTTAAACACTTTACTATTCTGTTGTCCGACTTCTGAAGAATATATCCGTAGATTCCGCTGGCAAAAAAACGGTATATATTACAAATCGCAGGATGTGGAAGTTCTTATTGCCGATACATTTACAGAAATACGGGAATCGGACAAACAATCAGAATCCATTGAAATAGTTGAGTCAATAGTCAATGAGACATACCGTTATCTGGTAGGCTCAAATACGGGGCTTCCATTTGTCCGTTCGGAAACTTTATTGCACTACAACCTGAACCCATCTGATTATATGTGGCTATATCAGCACGATAAGGAATTGTTTTATACTTGTCTTGATACAGCAGCATTACAGTCGGAGATTTTCAGTTACAAGTCATTTGTGTACAATTTCAACCTGTATATTCTAAAAGACGCAAATATATTGGATGAATTGTCCAGATATTCCAAATGTTATGAAGCCGTTTTAGAACTGCTTTTCAAATCCGATTCAATTATGCAGAACTCCGTTATTCGGCAAATCAAATTATGTAGAAATGAAGATACCATTAAACAGAATAACAGATTGGATGCTATTAACAAATGGTTCAACTCCCTAAACAAGATTGGTTAGCCACAGAACATTATAAATTCGTAAAATAAAATATGATTGAAGCACTGAAAAATATAGGATTCGTCGTTACAGAACGATTGGAAAGAAAAGAATTAAGCTCTGATTTACAAAATCGGTATTCCGAACTTCCTGCGGACTATCAGGAGTTTTTACAACGGTTTCAGACAATCACGAATGAAAGTGATAATGTATGGTTTAATTCCATAGAGGACTTTAACGGAGAAAGCGATAGCGGATTCCGTTGGAATGAATTTGAGCTGATGGGACTTGAGGCGTTGGCAGATGATAAGGAATCCTGTGATATGATACGCCTGTTTTGGGATAGCCATATTCCTATTCTTATGTCAGTAAAAGATGGATACCAATATTTGTGCATAGATTTATCTCCGGAAAATTACGGTAAAATCTATTATGGAGTTGAACCTGAATTTGAAGATTCGGCAGAATTTGTTTGCGATAGCTTCAATCATTTATTGGAAATGTTGTCTTCCAATGAAAAGGACGATATACTGACAAATTTCAAATAGGGTTTATAGTAAACAGAGGGACATTGTAAAATAAACAAAATGAAATATTTTAGATTTGTTTGTGAAATTAAGGCAAAGTCATCGGAGGATGTGAATAAATCCCGTGATTGTATAAATGAGGTTGGAATATACTGTGCATACTTGTCAAGAATGTATGAATATTATTTTCCTGCCACACAAACAGATAATGTTGTTTCTATAACCGTTTGTTTGATTGATAATTTACAAAAGACGAAATACCCAACGTCATGTGATATGAAGGTTGTATCAAATGTTGTAAATATCGACAAGTTCAACCAATTAACTCCCAAAGACAAGTCATTTTATATTATTGATTTATGTCAGCAGGCTATAATGTCATTAGTATATGAAATGCAATGGAATACGGAAGTTTTCGAACATACCTACGATAAAATCATAAGTATGGGTGGACTCTTCCGGGAATATTGGCGAAAGGCAAAGAGTTCGCCTAACAAGCAACTGAAAGCTCAAATATATTTTGAAGATGATTATGAGAAAGATGGTATATACATTGACTTTACTGATAAAAGAGGGAAACTTATAAAACGGGTTCAGTTTGCTCCAAAGGGTTATCAAATCTATTGCAAAGGTATCAGTGAGCTACAATGGCAAGATAATTCACACGTGATAATAAAGAGGGCTTTTGGTCATGGTTTTACAAAAACAAGTGACTATTGGATGATTGGAGTCGATGGTAGTATAGAATACCATTCTCCAAGAGTTGAAAATACAGAAATCAATACGCATGGACTTTTTGATTTAGGTATTCTCTATTGGGAAGGAAAAACAATTATGCAAAACCCCAATAAGGGGCTCGAATTAATCAAGAAAGCTGCGGATCTGAACAACAAGCATGCACAGAAATGGCTTGAAAGAAATATGAAACAAAGAACTGATAGCGAACAAAAAAACGACTGAAAAGCGGAATGCTATCAAACAGTAACATCACAAATCGCAATACATCCATAATCTTATGAATAATGTAATTGAAAAAAAAGATAGAAAACAAATTACGAAAGATTGAATACCTAATATGCCAACATACACAAGAATACTCACACCATTGCCGGATTTCATCATTTTGACGGATGAAATACTAACACAATATAATGCATCTGTTTTTCTGGAAGTAAAAAGAAATGATGCCATTATAAATAGACGTATAGTTGCCGATGATATAGCTCGTTTTGTGCGAAGTGACCGAGATAAAAACTTACATTTCTATATAACAACACTTTCGTTGGAGGATGAAAATAGCTTCAATTTCTATGATGATGCACTCTGCAAGTTTGTGATAGAAGGTAGAGGTGGTAGAGAGAATGTATCAGAATTAGAAATGTTGGAATTAAGAATTATGTCAAAAACACCTGATAGCATTATAAACAAAATATCTAATGCCATAAACTCAAAGTTGCGAAAAGATATAGGATATGGTAGCCTAACTATAAAAGGTAACTATAAGGTGTTTTATAATAAGGCAGATTTAGGGAAAAAGAAATTTGTTTATGATATATATAATCCCTTATTGCCAATAATTGAGATAGAAAACAATGAGGATTAGTGAGATATTGATTATACCCAACATATAAATCCGAGGTGAAACATCAGTGCGACATTCACCACGGTCAGGGCGATAGCGATAAGGACTATTTTGGCGAGCTTCCTGCCGGGATGTTTCATCTTTCCGTAATATTCACGAAGTGCTTCACGCCGCCCGGCTGTGTAGCGGAGCTGACAGAACAAGTCGGGAAGAAAGCAAAGAATCATCACTATGGCAAAAGCAACAATCCAACTGAAATAGCGAAACATCAACGGTGTTCCAAGCGGTACGAGTATGGCAAAGAGCCAGCAAAAGAGCAACAGCATACGCCCGTTAAGGTTGGTATGCTCCCTTTCGTGCCATATCTCGGCTACATACCACATATAGTCGATGAAGCAGAACCGGTATTTGCGATTGTCCTTATCCATATCATTACAAAAATAATGTATTTTGCCCACTTAACCATTACTTCATGCCGAAAAACACCATACCCGATAAAAAGAACCTCGCCGGCTTGTTCTTGCCGACGGGGTATTTTTATCCTCACTTGTCCTTAATCAGATGCGACAGCTCCGGATCAGCCTTGATGCGCCCGATTTCGTCAGCGACAATCTGCCTGACCTCGCTCTTGATGCGGTAGTAGTTGGCGTCGATCTGCTGCTGCATGGTGTCGTTGCCATCCTTGTCGGTGAAGTCGATGATCTGCGGTATCTTCACGTAGCGGGCGGTCTCCCGCCTGACCTGCTCGTTATCCACTACAATCTCGGCATGGAAAATCTTCTGCTCGATGCGCTCGTCGAAATTGTCGGCTACCGCACCGACGAACATACCCTGCGTGAGGTTGGAAATCTTGCTCGCCGGGATAAGGCTGTCCATCTGGGTGTTGATGGAGACGGAGGTCTCGTTCCGGTTGATGGTCATGTTCTGCCGTTTCTGCAAGACCTTGCCGAAACGCTCGGACAGTGTCTTGGCGGTTTCGGCAACTACCTGACCTGCAAATACATTGCCGACGGTATTACAGATTACAGCGGACTCTTTGTCTCCGTAATCACGCTTCAACTGGCTAAAATCCTGAAAGCCGAGCATGACGGCTACCTTGTTGCTTCGGGCGGTGGCAATCAGGTTATCCAGCCCACGCATGTAGATGGTGGGCAGCTCGTCGATAATCACGGCGGATTTGAGCCGTTTCTTCTTGTTGATGAGCTTCACGATGCGGGAGTTGTACAGTCCCAACGCCGCCCCGTAAATGCCCTGCCTGTCGGGATTGTTACCGACTACCAGCACTTTCGGCTCTTCGGGATTGTTGATGTCGAGGGTGAAATCGTCCGCCGTCATCACCCAATAGAGAGCCGGGGAAATCATGCGGGAAAGCGGTATCTTGGCACTGGCAATCTGCCCCTGCAACTGCTCCACCGCCGAGGATTCCCATGCGTCCATAAAGGGAGAAAGGTAGTTCTCCAGCTCCGGATACGAGGTGAGGATAGGGAAAATGTCGGCGTACTTGCGGTTCAGGAACTCGATGGCATGGGGAAAGGTGCAATACTTGCCGTTCTTGTAGATTTTGAGATACCATATAATACTGGCTAACAGAATGATAGGCGATTCCACGAAGAAGTCGCCCTGCTTGGAAATCCACGTGCGGTTCAAATTTAACATAATCGTGTAGGCACTCTCGTAGGCATCGGATATGTCGGTCATGAAGTCCGGGTGGATGGGGTTGCAGCGGTGGCTCTCCCTCGGGTTGTCGAAGTTTATCACGTAGAACTTGGGCTTGACCTTGTAGCCGTCCAAATGGGCGAGCAAGTGGTTGTAGGCTATCTCGGAGAGGTCGGGGTACTTGAAATCATACAGGAAAAGCGAATAGCCCTTCTCGATGGTCTGTTTTATGTACTGGTTGATTATCGCATAGGACTTGCCCGAACCGGGCGTGCCCAAGACCATCGTCGCACGGAAGGGATTGACAAGGTTGATCCATCCGTCATACGCCCTGCCCCTGAACCAGAAGCGGGTGCGGAGGTTGACGGAATACTCGTTCTCCTTCAGCTCGGTCTCCTGCATGAAGGATTCGTTCTCGACGTTGAACACGTCTTCGAGCAGGTCGGTCTTCAGCAGGCGGGACATCCACAGCCCCGCCATGAGCAGGCAGATATACCCGGCGGTAAGGGTGGCGATATACAGCACGGTGTCCGCCGGAAACGGCAGAGGAAGGGTGAGCAACCACCCGTTGCCGAAAAAGAGCAGCAAGCCGGACACGCCGCAAAGGATGATCCTGCGCCACGTGATTTTCTGTTCCTTCACGCCCTTTGTGCCGAGGCAGCTAAGGGCGAGGAACAGCACGGCGAAGAGCTTCGTCCAGAGGATATTGGAGAACAGCCCGGCGGTACGCTGGAAGCCGAGCAATATCCTATCGACCACGCCGATGTCGATGCCCCACTCCCGGACGGACTGGTAACAGAACCAATAGATATTGATGACTACAAATAAAATGCTTATCGCACGCATGAACTCCATGACTTTGGCGAGTCCACGCAAATCGTCTTCATTTTGCATAATTCGTTGAAAATTAATGATAAAACTTCGTTTTATTATGTATATGTACTTTTTCTTTTGTCTTGACACAAAAGAAAAAGATACCAAAAAGAAAAAGTCAAGACTGCATTTTCGCAGCTACTCTCTTCCTGCGTTTCGCTAAAGAAAAAGAATTGCCTACGGCGAAAGTCCTACGTTCGGCATAGCCCAAACATGTTTGGCTCTGCTCTCACTTAAACGGACTTTTCGCTTCGCTCAAACAGCTTTTTCTTTTTAACGCTACACTCCGGTCGTTCGCTTTACGCTGCGAAAATGAGGTCGGTATGCCATGCGGATGGGCATTGTTACTGTTGCCTTCCATATTTGCGTTTTTTCTTCCTTTTTCGGAGCGGTACGGGCTGGTCGCCGGACGCTCCGCCGGGTACGGGGGCAAAGAGATTGAAGGCGGCCGCCACATTCTGGGTGGTGCCGTCCTTGTGGTCGGGACGGTAGCCGGTATCCTGTCCGTCCCATTGGGATATGTCCGTATGCTCCTGCTGCCGGGTGGGATGTTCCACTTCGGCGGAGGGTTGCGGCAGGTGAATGCCTTCCTGCCCGGCGAAAAGGTCGTTGAACACACCTGCGGAGAACTCCTTGCCCAGACGGGAGCCGTTGAAGACGGCTTTGGCGGCATGGTCGATGAAGGTCGCCCCATAGATGCGCCCGGTTTCATTCTGACGGAATACCACGCCGATACCCTGCCGCATGAGTTCCCGCTCGAACTGCGCCCGGTCATGCCCTGCGGTCTGCATGGCGGCGGCAACCTTTCCGGCGGTGGCGGCGGCGACCTCCTTGTGGGTCTTTTCCCATGCGGCAGCGTTGTGCATCCGCCTTTCGAGGGCTGCGACGCCCGTCTCCTTGCCGAACACGGAGGACTTGAAAGGCTTGCCGATCTTGTTGCCCTCCCTGTCGGTTGCCGAATAGGTCAAGCCGTGATACTCCCGTCCGCCGTATTCCCCCTTCACCTCGTCCACCGTGATGCCGTAAAGGGAAAGCACCGCCCTGTATTCGCCCAATGTACGGAAACGCCACTCCCGGGCTATCGGGCGGATGACTCCCGCCAACTGCCCCTTGAGGTTGCCGTCCCCGTAACCGACGGGCGACAAGGGCAGCCCCTCCTTCCACTGCTTGGGCGTAGCCAGAACAAGACCGAACTGCCGTTCCAGCTCCCGGCAAACCTTCATCGAACGTCCGTGCTCGTAGCTGTCGGAAATCGCCCGCCCGGTTTCGTCCACCCGGACGGAGACGATGTGCAGGTGCTCCCGCCCGATGTCGTTGTGGCGATAGACGATATAGGGCTGGTCGCCGAAGCCCATGCGCCGCATGTACTCCTCCGCCAAGCTGACAAACCGCTCCTCGCTCAAGCAATCCTTCGGGTCGGGATTGAGGGAGATGTGCAGGACGGGCTTCTCGGTCTTGCGGTTGGCTGTCAGGTAGTCGCCGAACGAGCGGGAAAGATGCCCTATCGTGTAGGGGTTATCGCCCTGCGGCTCGATAATCCGGCTGGTGAAAAGCACGTCGGCGTGCCGTTCGTCCACCTTCAACTGGTTGTAGGCAAGCACCCCGTACAGGCTGCTGCCGTGCGAAATCTTGGCTATCATCGGACGGGGTATTTGCTTTGGAACTCCTCCACCAGTGCGGAAATCCGCTTGCTGAGTTCCACCAGTTCGAGGGTGTGCCGCTCCAGCTTGTAGAGGAAAGCGAGGGCTTTCTTCTCCGAGAAATTGGATTTGAGCGCACGCACGCATTGGTTGTAGTTCGTGCCTATGGCACGGAACTGCGAGTGGAAAGTGGTCAGGCGCATGTAGAAATCCTGCGTCCCCTTATCCAGTTTAATGACCTTAATCTCCCTGCCAAAAAGTGCGGAAACGATAAACTCCGCCTTGGTCGCCTTGCCCGACTCGTCGAAAAGCGCGAGGAAACGGGCGTTGTCCCCGTCGTCCAGACGGAACACGTAGCGGTGGCGCATCTTGTCGGGCTTGGGCTTTCGCCCGTGGTTGCCCGCATACTTCTTCTGGTTGTCCATCATCCTGTAAAATTTTAAGTGAAACATGGTCTGAAAACGCCGTATGCCTACGGCTCTCCCCCGTGAGCAGCCCCCGACTCCGGAGGGGGATGCCACATCGAGGGGGCAAGGTGGTGGTGAGGCACGAAATTCATTTCGAGTGCCGCAGCACACAACTTGCCATTTTCGTTTGAAAATAAAATCCGTCCTGCCGGACAGATTGGGGATGCCCTTGCCTGCTGCGGAGTGCCGGGGCACTCCCTCGGGCGGTTGCCGCTCTTTTCCATTCTTACTCCATTTTGGTTTCCGCCTGCAAAGTAACAGTCCTTTTCCCGTCCGGACACCATACCCGGATGCGACAAACCTACGGGTGGAAAGACAATGCACGACACGCTGATAATCAAACGGATAAACTACCGGTATTTTGATATTCCTTTGCGCCGTGGAAGCGGTGAAACGACTGTCCGGATAGACAAGGAAACAGCCGGATAGCCGACCGGACGGACAGCCGAACGGCTGATTGTCTTGCCGGACAAACGGACGGACAACCGGATAACCAGCCGGATGATCGGCTAAACAGCCAAACGGCTAAATGACTAAACGGCTAAACGGTCAAACGGCTGAACAGCCGGACAAGCGGACAGCCGGATGATTGGATGGATGCCGGGCTGAATGTATGACCGGATGCCTGAACGAATGAACGGACGAATGAACGGCAGAGTGGCTGAAAAGCTGACCGATTGAGTGAACAGAGAAGCGGCTGCACGGGCAGCCGGATGAATAACCAACAGAATGACGATATGGACAGACAGACATTGAACGTGGCTTTCGCCACACAGAAAGGCGGCAGCGGCAAGACGGCTATCACGGTGCTGGTGGCGGGCTACCTGCACTACCGCTTGGGGTGTCCGTTAGCGGTGATCGACTGCGACTTCCCGCAGTACAGCCTGTACGAGATGCGGGAGCGGGACAGCCGGGCGGTACTGGAGAACGAACACCTGAAACGGGCGGCTTACGAACAGATGCGGCAGCCGGGGCGTGCCGCCTATCCGGTGCGCAAGTGCCGGGTGGAACAAGCCCCCGACACGGCAAGGGAGCTGGCGGCGGAAGGCTGCTACGACCTGCTCTTCTTCGACCTGCCGGGCACGGTGAACTCGGCGGGCATCCTGCGCACGATCGCACAGATGGACTACATCTTCGCCCCGGTGAGTGCGGACAAGGCGGTGCTGGAAAGCACGCTCTCCTTCCTCGACGTGCTGCAACGGATGATGCTGGGCAAGGAGACGAGCCGCCTGAAGGGGCTTTACCTTTTCTGGAACCAAGTCGACAAGCGGGAAACGAGCGGGCTGTACGAGAAGTACGGGCAGGTGGTCGCCGACATGGGGCTGCCGATGCTGCAAACCCGCATCCCCGACACGAAACGCTTCCGCAAGGAGGCGGACGGCACGGGACGGACGGTGTTCCGCTCCACGCTGCTGGCTCCCGACAGGCGGATGTTGGCAGGCAGCGGCATCCCCGAACTGACCCGTGAGATAGCGACCATCCTCAAACTGGAAGGCTATGAAGAGACAGCGGAATGAGAAGCCCATCGACGAGGAGCTGCTGATGCGGATGATGGCGGGCGAGGCGGCAGGGACGGGAGAACCGGGAACCGGAAAGGAGGAAACCGCCGTGCCGGTAGAGAAGGCGCAGGAAGGGAAGGCGGCGGAGACAAGACGGCGCAAGGGAAGGCAGGCGGACTACGAGACGACCTTCCTCAAGGGCATGGACATCCCCGCCCGCTACGGCAAGCCGGTCTATGTGCGCCGTGAGTACCACGAGCGCATCGCCAAAATCTCGGTGATGCTGACGGGCGGCAAGGTGTCGCTCTCGGCATACATCGACAACGTGCTGGCGCAGCACTTCGAGCAATACCGGGAGGAGATCGAGGCGGCATACGCCGGGAAACTGGAGAACCTCTTTTAAATAGGAAGGAGGAAACGGCATGATACTGAAATTATCGCTCACCGTCCTGCTGCTCTATTACCTCGCCGTGCTGTGGAAATACTACCGGCAGGACATCGCCGGGATATTCGGGACAGCGGAAACGGACGAAGACACGGACGGAACGGGAAAGGAGCCGGGGCAACCGGGCGAGCCGTACACGGTCATGGGAGAAAGCACCTACCTGCCCTTCGCAGCGGAGGACGGGGAGGAAGCGGCAGCCGGAGCCGTGGACGAACCCGCCACGGAGGACGACGGGGCGGACTACTCCGACATCGAGCCGGAGGAGGACGAGGAGGAGACGGACTATGAACCCACGCCGGAGGAGATCCGGGCACTGGAGGAGGAAGAGGAATTAGGGGCTTATTACCCGGACGGCAACCCCGACTTCGCCACGGGGTACTCCTTCGATGACCTGAAAAAGGTGCGCCGGGTACTGGTGTCGGACGATGCGGGCGAAAAGGCGGAGCGGGAAGCCCGTGAGGTGCTGCCGTCCGTGATGGGGTCGGACATCTGGGAGGCGATGCTGGACGAGTTCGAGGGCGCACGTGAGCGTGTCGCCCGGCTGATGGACAACCATAATGTTTAATTAAAATTTTAAAGACAAATGAAACAGAAAAGAATCTTTTTTACGGCGGCCTGCATACTGGCTGCCGTGGGCGCAATGGCGCAGGGAAACGGGCAGGCGGGCATCACCGAAGCCACGCAGATGGTCACCTCGTATTTTGAGCCGGGGACGAAACTGATTTACGCCATCGGTGCGGTGGTCGGCTTGATCGGCGGGGTGAAAGTGTACGGGAAGTTCAGCGCCGGCGATCCGGACGTGAGCAAAGTCGCCGCAAGCTGGTTCGGAGCCTGCATCTTCCTGATCGTGGCGGCTACCATCCTCCGTTCGTTCTTCCTGTAAAACAGCGGACTATGGACTTGGAAATCAACAAGGGGATCGGCAGGAACGTGGAGTTCAAGGGGCTGGAAAGCCAGTACCTCTTCATCTTCTGCGGCGGTCTGCTCGCCGTGTTCGTGGTGTTCGTCATCCTGTACATGGCGGGCGTGAACCAGTGGGTGTGCATCGGCTTCGGCGTGGCTGCGGCTACGCTGCTGGTATGGCTGACCTTCCGGCTGAACGCCCGGTACGGCACGCACGGGCTGATGAAGGCAGCCGCCCGCAGGCGGCATCCGAGGTACGTGGTGAACCGCCTGAAAATCCCCCGATTATTCACCTTTAAACACTGGCAAGAATGAGAAACGTAATGAAAGCGACGACACTCGAAAGCAAGTTCCCGCTGCTGGCGGTGGAGAACGGCTGCATCGTGAGCAAGGAGGCGGACGTGACGGTCGCCTTCAGGGTGGAACTGCCGGAACTGTTCTCCGTCACGGGGAGCGAGTACGAGGCGGTCCACTCGGCTTGGCACAAGGCGGTGAAGGTGCTGCCGGAGTATTCCATCGTGCACAAGCAGGACTTCTTCATCGAGGAGAAGTACCGGCCGGAAACGGACAGGGACGACCTTAGCTTCCTGAGCCGGAGCTTTGAGAGGCACTTCAACGAACGCCCGTTCCTGAACCACTTCTGCTACCTGTTCCTTACCAAGACGACGAAGGCACGGAGCCGTCAGGAAAGCACGTTCTCCACCCTCTGCAAGGGCAGGCTTGTCCCCAAGGAGATCGAGGACCGGGAGACGGTTACGAGGTTCCTCGAAGCGGTCGGTCAGTTCGAGAAGATCATGAACGACAGCGGTTTCGTTACGCTGCGCCGCCTCACGACGGACGAGATCACCGGGACGGAAACGGCGGCGGGCATCGTGGAGAAGTACCTCTCGCTCTCGCAGCACGACACGACGGTGCTGAAGGACATCCAGTTGAACCCGGAGGAGATGCGCATCGGCGACGACATCCTCTGCCTGCACACCCTCTCTGACACGGAAGACCTGCCGGGCAAGGTGGCGACGGACAGCCGCTACGAGCGGCTCTCGACCGACCGCTCGGACTGCCGCCTGTCGTTCGCCGCCCCGGTGGGCTTGCTGCTGGACTGCAACCACTGCTACAACCAGTACATCTTCATCGACGACCACGGGGAGAACCTGAAACGCTTCGAGCAGACCGCCCGGAACATGCACTCGCTCTCCCGCTACTCCCGTTCCAACCAGATCAACAAGGCATGGATTGAGGAATACCTGAACGAGGCGCACTCGAAAGGGCTGACCTCGGTGCGCTGCCACTGCAACGTGATGGCGTGGAGCGACGACCGGGAGGAGCTTAGGCGCATCAAGAACGAGGTGGGCAGCCAGCTCGCCCTGATGGAGTGCAAGCCGAGGCACAACACGGTGGACGTGCCGACGCTCTTCTGGGCGGCGATACCGGGCAACGAGGGGGACTTCCCCTTCGAGGAGAGCTTCTACACGTTCATCCCGCAAGCCCTGTGCTTCTTCACCGAGGAGACGAACTACAAGGACTCGCTCTCGCCCTTCGGCATCAAGATGGCGGACAGGATGACGGGCAGACCGCTGCATCTGGACATCAGCGACCTGCCGATGAAGAAAGGGGTGATCTCGAACCGCAACAAGTTCGTCCTCGGTCCGAGCGGAAGCGGCAAGTCGTTCTTCATGAACCACCTCGTGCGCCAGTATTACGAGCAGAACAGCCACATCGTGCTGATCGACACGGGCAACTCGTACCAAGGGCTGTGCGAGCTGATCCACCGCAAGACCAAGGGCGAGGACGGGATTTATTACACGTACACGGAGGAGAAGCCCATCAGCTTTAACCCCTTCTTCACGGACGACTACAAGTTCAGCGTGGAGAAGAAGGACAGCATCAAGACGCTGCTGCTGGCGCTGTGGAAGGGCGAGGACGAGAAGGTCACGAAGACGGAGAGCGGCGAGCTGGGCAGTGCGGTGTCGGCGTACATCCGCCGGATACAACAGAACCGGGACATCGCCCCCTCGTTCGACACCTTCTACGAGTACATGCTGAACGATTACCGGAAGGAGCTGGCTGCAAGGGACATCAAGGTGAGCCGGGAGGACTTCAACATCGACAACTTCCTGACCACGCTGCGGCAGTATTACAAGGGCGGGCGCTACGACTTCCTGCTGAACTCGAACGAGAACATCGACCTGCTGCACAAGCGGTTCATCGTCTTCGAGATCGACGCCGTGAAGGACAACGCCGAGCTGTTCCCCGTGGTTACGATCATCATCATGGAAGCCTTCATCAACAAGCTGCGCCGCCTGAAAGGGGTGCGGAAGATGCTGATCTGCGAGGAGGCTTGGAAAGCCCTTTCCTCGCCGAGCATGAGCGAGTACCTGAAATATCTCTACAAGACCGTCAGGAAATATTTCGGCGAGGCGATTGTCGTCACGCAGGAAGTCGATGATATCATCTCGTCCCCCATCGTGAAGGAGGCTATCATCACCAACTCGGACTGCAAGATCCTTTTGGACCAGAAGAAGTACATGAACAAGTTCGACGGCATCCAGTCGATGCTCGGTCTGACGGACAAGGAGAAGTCGCAGATACTCTCCATCAACCTCGCCAACCATCCCGGACGGAAGTACAAGGAGGTCTGGATCGGTCTGAACGGGGTGCAGTCGGCGGTGTACGCCACGGAGGTGTCGGCTGCCGAGTACCTGACCTATACCACCGAGGAGAGCGAGAAGACAGAGGTGTTCGCACTGGCGGAAGAGCTGGGCGGCGACTTGGAGCTTGCCATCAAGCGGCTGGCGGAGACGAAGTATAAATAATGTGCCGATGCGCTGGCGGGGAGCGGCGGACAGGTTGCCGGACGGGTGGTTGATTGACCGGACGAACGGCTGAAGGGTCGGATGATTGACCAAACGGCTAAACGGTCAAACGGTTAAACAGTTAAACGGCTGGATGTACAAACGGCTAAACGATATGGAGAGAATAAAATTTTGTAAAACTTAAAAAAACGGAATCAAGATGAGACGATTGAATTTAATCCTGCTGCTGTCGGCGGTGACGGCGGCGCTGGCGTTTGTCATTTCCTGCAAGGAGACAAATGCGGAACGGTTGGAAAAGATGTGCGGCGAATGGGTCAGCACGGGCGGAAAGCCGCCCTTCACCCTCTGGGAAGAGGACGGCAGGTACCGTGTGACGGTCATGCACAGGAACCACACGGGCGGCAGTGAAGCGGAAACCTACCTCGTCCGGGAAACGGAAGGGGTGCTGTTCATCGAGACGGGCTTCGCCGTGATGATGGACTATGACCGGGAGAAAGACCGCATCCGGCTGTCGCCGGGCGGAGAGTACAGGAGAAAGAGTGACGGAACCCTAAAACAGTAAGGACATGAGAACGATAAAGACAATCATCGTGGGCGTGGCGTGCCTGACGGCAGGTGCGGCCAACGCCCAGTGGGTCGTACACGATCCCGGCAATCTGGCGCAGGGCATCATCAACACGACCAAGGAGATCGTGGAGACCTCCGCCACCGCACAGCACACGCTGGACGGATTCAAGGAGACGGCGAAGATATTCGAGCAGGGACGGAAGTATTACGATGCGCTCAAGGCGGTGCATGACGTGGTGAAAGGCGGCGTGAAGGTGAAGAAGTCCATCGAGATGGTGGCGGACATCTCGGAAATCTACGTGCGCAACTACCAGAAGATGCTCGGCGACCCGAACTACACGCCGGACGAGCTGTCAACCATCTCGTTCGGGTACGCCAAGCTGCTCTCCGAGAGCGCGGACATCCTGCAAGATCTGAAGAACGTGGTGAACGTGACGGGGATGTCGCTCTCGGACGCCGAGCGGCTGGCGATCATCGACCAGAGCTACAAGCGGCTGCTGGAGTACCGCAACCTCGTGCAGTATTACACGGACAAGAACATCTCGGTGAGCTACCTGCGGGCGAAGAAGAAAAAGGACGCCGACCGGGTGGTGGCTCTCTACGGGGATGCGGAAGACCGTTACTGGTGAGAGTGGCAATATATAATAATGTTCACGTACATAAATATAATATAGGACTATGTTGTTAGCGATAGACTTCACGAACCTGCACGAGATATTGCAGGCATTGTATCAGGACATGATGCCGCTCTGCGAGAAGCTGACGGGGGTAGCCAAGGGAATCGCCGGGCTGGGTGCGCTGTTCTACGTAGCCGCCAAGGTGTGGCAGGCGCTCGCCCGTGCCGAGCCCATCGACGTGTACCCGCTGCTGCGCCCGTTCGCCATCGGGCTGTGCATCCTCTTCTTCCCCACCTTCGTCATCGGCACGATCAACACGGTGCTCTCGCCCGTGGTGAAGGGCTGCCACGGGATGCTCGAATCACAGACCTTCGACATGAACCGATACCGGGAACAGAAGGAGACGCTGGAGAGGGAGGCGTTCCGCCGTGACCCGGAGAAGGCGTATCTGGCGAGCAAGGAGGACTTCGACAAGAAGCTCGACGAGCTGGGCTGGTCGCCCAAGGACTTGAAGACGATGGCGGTGATGTACATTGACCGGACGGAGTACAACATGAAGCGGAGCATCCGGCTGTGGTTCCAAGAACTGCTCGAACTGCTGTTCCAGTCGGCTGCGCTGGTGATCGACACGATACGGACGTTCTTCCTGATCGCTCTCTCCATCCTCGGTCCGATAGCGTTCGCCCTCTCGGTCTATGACGGGTTCCAGAGCACGCTCACGCAGTGGATAACGAGGTACATCTCCATCTACATGTGGCTGCCCGTGAGCGACCTGTTCAGCTCGGTGCTGGCACGCATCCAAGTGCTGATGCTCACCCGTGACATCGAGGCGATGAGCGACCCGACCTTCATCCCGGACAGCTCGAACACGGTGTACATCATCTTTTTAATCATCGGGATATTCGGGTACTTCACCATACCGACCGTCGCCAACTGGATCATCATGGCGGGCGGGGTGAGCCATGCCAACCGTGCGATGAACCAGACCGCCACGAAGATAGGCAACGTCGCCGCAGCGGGTGCGGGCGCAGCCGTGGGGAACATCGCCGGAAGGATCGTCAAGTAGCGGCGGATGTCCCAAGAACATGAGTCATAACGAATAAAAAACCGGAAACATGGAATTTAAAAGTTTGAAAAATATCGAAACGAGCTTCAGGCAGATACGGCTCTTTACGCTGGTGTTCGCCAGCCTGTGCGCCGTGGTGACGGGCTTCGCCCTGTGGAAGTCGTACAGCTTCGCCGAGGCGCAGCGGCAGAAGATCTACGTGCTGGACAACGGCAAGAGCCTGATGCTGGCACTCTCGCAGGACGTGCGGCAGAACCGCCCGGTGGAGGCACGGGAACACGTGCGCCGCTTCCACGAGCTGTTCTTCACGCTCTCGCCCGACAAGTCGGCTATCGAGGGCAACATCAGGCGTTCGCTGCTGCTGGCGGACAAGAGCGCCTTCAACTACTACAAGGACCTCTCGGAAAAGGGGTATTACAACCGGATAATCTCGGGGAACATCAACCAGATGATAGAGATAGACAGCCTGCGGTGCGACTTCGACAAGTACCCGTACAGCGTGCGGACATTCGCCCGGCAGATCATCCTTAGGGAAAGCTCTGTTACGGAGCGCAGCCTTGTGACCCGCTGCCGTCTGCTGGATGCGGTCAGGAGCGACAACAACCCGCAGGGCTTCATCATCGAGGGCTTCGAGGTCACGGAGAACAAGGATTTGCAGACCCTCAAACGCTGACGGACATGATAGGCAAGTTCATCACAAAGGCGCAGGACTGGGCGGACGGGAAGCTCCGCCGCCTCGCCGGGCGTATCTCGCCCGACATGCGTGTGGCAATCATCCTCGTGATGCTGGCGGCGTTCGGCGCACTGTCGGTCTATATGACCGTCGCCTCCATCTACCGCATCGGCAGGAACGACGGGAAGGAACTGGGGATAGAGCATGTCAGGCGCCTGCAATTGCCCAATGACAGTATTGTCAACCCTTTTGAAAGCGGACGGCATGGGACTGGCGGAGAGGTTGAGTGAGTGGCTGCTCCGCCGCCGGGAGCGGCAGGAGGAGCGGAACATGAGGCAGGTAACGGCGTATTTCGGGAGCCTGCTGAAAAAGAGGCGTGCGGATGCCGGCGCAATCCTCCAGTCCGTCAGGGACTACCGGGACTGCCCGGAGGTGACAAGGAAACAGGCGGAGCTGCTGCTGGAACACAGGTTCTTCCGGTACGTGTACCAGACGGGCTATCCCGAATGGCGGGCGGTCATGGACGCCTTGAAAGAGACCCGTTACGGGATGCGTGAGGGGGCGGCAATCCCCCGGAGCGTGAAGGAGGCGGCGGAAAGCCCGATGCTGCGTCTGGCGGCGCAATACAAGGTGCTGGAGCACGAGTACACGAGGCGCAACGCCCCGCAGCCGCTATCCCCCGAAGCGCAGGCGGAACGGGATGCGGCGCACCGGCTGCTGAACTGCTGCATGAGGGAGGGCGACCTCGACGCACTGAAAAGGCTTGCCCTGAAAGGCGAGAAACCGGACGACTCGGTGGCCATCCGCCACGGGCTGGCGGAAGGCTACCGCAGGCTCGAAGAACTGAGCCGGGAATGGAGCGAGGAGATGCGGGGCGACAACCACACCGTCATGGAACAGATCGAGTTGCGGGAGGCGGACGAGCGGGGAAAGCTGATGCGGCAAGCCGCCGCCCTTTACGAGAGGAAGACGGGCGGCATACTGCCCGGCGACTATCTGGAAGCGGTGAAGGCGGAACGGGCGCTGCTCCACGGGCTCGCCCGCCACGGCTGGGACGGTCAGCGGGAAGTACCGAAGGAGACGGTGGAGAAGTACGGGCTGATGGAGGATTTTGCCGGCATCGCCCGGCTAAGGTGGGACTACCACCTGAGCGAGGACAACGGCGACCTCTCCCGTGACTACCCGGAAGCCGCCATCGGACGCCACAACCGTGCCATTCGGGAGCGGGCGGCGAAAGAACTGGCAGGTCTGGAAGCGAGGCTGTTCCCCGAAAAGGCGGCAAGCCGGGAACGGAAGGCTGCGCACCTGCGGGCGGACAACCGGGCAAGCCCCACGGCATCGCTCAAACGGGAACGGAAGGAACCACCCGGCAAGCGGCAAGCCGGGGAGACAAGCAGGCGGAAGCCTCCGGGGAGAAGAATCAGAATGTAGGACAACCATAAATTTTTGACATGATGGAAGAACAGAACCAAGAAAAAGTAACGGCAACGCAGCACGTAAAGGCGGCGGATGCCGCAGCCCCGGAGACGGGGAACGGAAAGAAGGAGGACAAGGGCGGCGGGAAAAAGGAAAAGAAGACAGCCAAGCCGCTCACGCCGAAACAGTTGCAGCAACGGAAGAAGCTGATGGTATATCCGCTGATGGGCTTGCTGTTCCTCGGCTCGATGTGGCTGATATTCGCACCTTCGGAGGAGCGGGAGGTGAACCGGGACACCGTGGGGGCGTTCAACGCCGACATCCCCCTGCCGGAGAACGACGGGATCATCGGCGACAAGCGGAAAGCCTACGAGCAGGCGCAGGCGGAAAGGCGGCAGGCAGAGAAGGTGCGCTCGCTGGAGGACTTCGCCTTCTCCGAAGAGAGCGATGCGGACGGGGTGGAAATGGAACTGCCGGACAGCGAGCCGGAACGGGAACCGTTCAGGGACTACTCGGGCAACGGCGGCGGCCGCTCTTCCGTCGCCGCCTACCGGGACATCAACCGGAAACTCGGCTCGTTCTACGAAGAGCCGAAGGTGGACGGGGAAAAGGAGGAGCTGAAAAGGCAGGTGGAGGAGCTGACCGCCAAGTTAGAAGAAAGGGAACGGCAGGCGGGCGGAATCGACGATCAGGTGGCACTGATGGAGAAGAGCTACGAGCTTGCCGCCAAGTACATGGGGCAGAACGGGCAGGACGGCGCAACCGTGCAGACACCCGCCACCGTGCAGAACGGCAACGGCTTGGGACAGCCCGCCGTGGCGGTGCAGGCGGCACGGGAGCGGACGGTATCGGGGCTGCAACAGCCCCTAAGCGATGCGGAGTTCATGCGGCGGTACAGCCAGCCGAGGAACTACGGCTTCAACACGGCGGTGGGCAGCGGGTACGCCCTCGGGAAGAACACGATAGCCGCCTGCATCCACCAAGACCAGACGGTTATGGACGGTCAGCAGGTGAAGCTCCGGCTGCTCGAACCGTTGCAGGCGGGAAACCTGACCATCCCACGCAATACGGTGGTATCCGGTACAGGCAAGGTGCAGGGGGAACGGCTCGACATCACGGTATCGTCCGTCCAGTACCAAGGTAACATATTGCCGGTGGAGTTGGCGGTCTATGACAACGAGGGAATGAAAGGGCTGTGCATAGAAACCTCACTGGAGCGGGAAGCGGCAAAGGAGGCGATGGCGAACATCGGCGGCGGGCTGGGAACGAGCATCTCGTTCGCACGGAGCGCCGGGCAACAGGTGGCGATGGACATCACCCGTGGGCTGATGCAGGGCGGCAGCCAGTACCTCGCCAAGAAGTTCCGCACGGTAAAGGTGCACCTGAAAGCGGGTGATCCGCTGATGCTCTACGCCAAACAACAATAAATCAACAGATTATAAAACCATTAAAAAGTAAAGACAATGAAAAAGATTTTTGGATGGGTTGCCCTGCTTGTAGGCATGGTGACGGGTGCGAACGCACAAGTGAATGATACGATACAGCGGACCACGGGCAACGACCTGTATCAGGGGATTACACGGAAGCTACCCTACTGGCAGATGGTGACGCCCCACGGGGTGCAGGTGACGTTCGCCAAGACGGTGCATATCATCTTCCCCTCGGCGGTGCGGTACGTGGATTTGGGAAGCAATTGGATTATCGCCGGGAAAGCGGACGGTGCGGAGAACGTGATCCGGGTGAAGGCGGCGACCGAGGGGTTTCCGGGGGAAACGAACTTTTCCGTCATCTGCGAGGACGGGAGTTTCTATTCATTCAATGCCCGGTATGCGCACGAGCCGGAGATGCTGAACATCGAGATGAAGGATTTTTTGGAGAACGGGGACACGACGGACTTTTCGCATACCCGCATGAACATCCATTTCCGGGAGCTGGCAGGCGAAAGCCCGCTCTTGGTGAAGCTGATCATGCAGAGCATCTACAAAGAGGACAGGCGGGAGATCCGGCACTTGGGCTGCAAACGCTTCGGGGTGCAGTTCCTCCTGAAATCCGTCCACTCGCACAACGGGCTGTTCTATTTCCACACGGAAACGAGGAACAGGTCGAACGTGGCTTTCCGGACGGACTTTATCCGGTTCAAGATCGTGGACAAGAAAGTGCCGAAGCGCACCGCCATTCAGGAACGGGTGATCGACCCGGTGCGCAGCTACAACGAGGTGCTGGTGACGGAGGGGAAAAGCGACGTGCGCACGGTGTATGCCGTCCCGCAGTTCACCATACCGGACGACAAGCTGCTGGTCATCGAGCTGTTCGAGAAGGACGGCGGCAGGCACCAGACCATCCGGGTGGAGAACGCCGACCTCGTGGCGGCAAGACAGATTAACGAACTGAAAATCAAATAAGCGATGAAAAGGTTACTGTTCATTATCCTGCTTTTCGGGGTGTGCCTGCATGTGAACCAGGCACACGCCCAACGGTGCCTGCCCGGAATGAGGGGCATACAGCTCACGGGCGGGCTGTCGGACAACATGCGCTGGAAAAACGGCGACGGCTTCGGCTACCACGCCGGGATAGCGGTGAGCACCTACACGAAGAACGCCCACCATTGGGTGGTCGGTGCGGAATACTTGGAGAAGCGGTACGGCTACCGGGACTGCCTCTATCCGGCGAGCCAGCTCACGGGCGAGGGCGGCTATTACCTGAACTTCCTGTCAGACCGGAAGAAGACGTTCTTCGCCGCACTGGGGCTGTCCGCCCTTGCCGGGTACGAGACGGTGAACTGGGGCGAGAGCCTGCTGCCGGACGGCTCCCGACTCACGGATGAGGACAATTTCATCTACGGGGGTGCGCTGACGCTGGAGCTGTCCGCCTACGTGACGGACAAGATTGTCTTGCTGGTAAACGGTCGCCAACGGGTGCTGTTCGGCGGCGACTGCGGGAAGTTCCACACGCAGGTCGGCGTGGGAATACGTTTTATGATTCGATAACTGCTATATTATAATAATGTATATATGAGGACAATGATTTATAAAATACTCACGGGCTGCTACATCGTGGCCGCCCTCGTGCTGGTCGCAGCCTGTAATGACGGGCTGGACATTCAGACGAAATACCCGTTCACGGTGGAGACGATGCCCGTCCCGAAGGAGCTGAAAGTGAACGAGACGGCGGAGATACGGTGCGAGCTGAAACGGGAAGGACGCTGGGAGGACACCCGGTACACGATCCGCTGGTTCCTCTTCGACGGGGAAGGGACGCTCAAACTGGACGACGGCACGGTGCTGCTGCCCAATGACCGCTACCCGCTGGAGAAAGAGACGTTCCGGCTCTATTACACCCCGCTGTCGGACGAGCAGAGCGGCTTCACCGTCTGGGTGGAGGACTCGGACGGTCAGGCGGTCGAGCTGGAGTTCGACTTCAATGCGGACAACGACAAGGAGGACGGGTATGGAACGGAATGATCTGGTTCTATACCTCGACATACCGGAATTTTCCGAAGCCCTGCATGTCTCGAAGTGGCGGACGGACATTGTCCTTCCACAAGCGGGGGACAATATACGTCCGGAAAACCTGCTGTCGGAGAAAACGCTCGCCATGCTGGAGACGGTTTCCGCCGGGGAGGTCTGGGAAGACATGAAGGACGACTGCCGGACCATGCGCCGGGTCGTGGAGCACGAGCTGTTCCGGGTGACGGAACGGGGATTTCACCTGCGCAGGGACGGGACACCGTGCTGCACGCTGACGCTGCAAAGATACCGTGTGCACGATGCCGGAAGGCGGATGAAAACAGAAGTGCCGCCATCCTATCCAGCCCGGGGCGTGGAACGGAAAAGCGGGAAAATCCGGTTTTATTTCCGGAAATACTTTGTGCATATCGACGTGCCGGACACGCTGCCGCAATACCCGGAGGTGCGTGAGTTCGTGAACATAAAGCCGCTGCTCTCGGAGGCGGATAGAAAACTGCTGGCGGAAACGGAATGCGATGAAGCGGAAAGCCTGCTGGAGTGGATAAAGAATGAAGGCTATTGCCATGTCCGGGCGAGGTGCTGGACGCCGGACGAGGAGAGCGGCGGATGGATGTGCGTGTTGTCGGTGGATGTTTAAAGGGGTTTATAACAAGAAAAAATGTAAAAACATGGAACGAGAAGAAAGAATGTATCAGGTGCCTCTGGAGATGATATGCAGGCACGACCGCACGGCGGAGGTCTGCCGTGCCGCCGTTGAAGAGGACGGCTGGCAGTTGGAGAACGTGCCCGAGGAGATGAAGACGCCGGAACTGTGCCGGAAGGCGCTGGAAACGGAAGCGGGATTCGGGAACGACTTCCACCGGGGGCTGGTCCAGCATATCCCGTCCCCGGAGGTGTGCATGGAGGTGCTGAAGGAGTGCCGGGAGAACAACCCGGAAGAACTCTACGGGGTGGCGGTGGCTATCCGCCCGGAGGTGATGAACGGCGAAATGGCGGACTTCCTGCTGCCGCTGGACGGCAGGTGCATCAGCATCCTGCCCGTACACCTGCAAACGCCGGAGCGGGTGCGGGTGGCGGTGGAAACGTCGGGGATGTCCGCCGTCGGGCGTGGCGGAGTGCCGAAAAGCCTGCTCACGCCCGATGTGTATGTCAGGTGCGCCGCCCACAGCCGGGAGTCGCTGATGATGATCCCGTGGGCGGAACGCTCGCCGGAGGTCTGCCTGATGGCGAAGACGCTGTACCCGGACATAGTGAAGAATCACCCGGAGTTCGTGCCGGAGAGCGTGCGTAACCAAGACAGCATCTACACGCTGAACAGCCTGATGGAAAGCCTGACGGGGGAAAAGTTCAGCTACCGGCAAATGACGGACTTCTACAACGGGAAGCCGCTGGATGTGAAACGGATGGAGACGCCGGACGGCGTGCAGAAGGACAAGGCGGTGAAGTTCGACAAGGAGACGGGGAAGTTCTCCTTCTCCGACATCCGGCAGGAGCGGAAACGGGGGTTGAAGATGTAGCGTGAGCCGGACGAAATGGAAAGCATCCTTCGGGATGCTTTTTCCATATCCGCCCTGCCGCTTTCCGGTTTCTTTTGCTTCTTGTTCTTTTCCCGCCCCGCTCACGAAAGAAAAGAAGTGCAAAAAGGATAGCGAGCAAAAAAGGGGACGCTTAAAGCATCCCCTCGTCCATGTAGCTGAGGTAGGTGTCCCCGGTCAGTATGATGTGGTCCAAAAGCTGTATGCCGATTGCCTCGCAGCCTTTCTTCAACTGGCTGGTCAGGTTGTTGTCCGGCGTACTCGCCACGGTCGAGCCGGACGGGTGGTTGTGCGAGAGGATGATTCCCGAGGCGTGGGAGACGAGAGCCGTCTGGAGGACGATGCGTATGTCCACCACCGTGCTGTTCATGCCGCTGCGTGAGACGCACGAGACGCCCAGCAGCCTGCCTGCGCCGTTCAGGTACATCGCCCAGCACTCCTCGTGGTGCTGCATACAGTCCTCGTAGAAGGTCTTGAGGATGTCGTAAGACTCCTTGGAAGAGCGGATTCTAACTCTCTTGGATGCGTCAGCGTCCTTGTAACTTACGGTGATTTGAGGGAAAGACAGTGTATTCATAATGCAAAAAATTAAAAGTGAAACATTTATTTTTTGCTTTGGGGCACGGGGAAAGAACGGACTTCATGCAAGGCTTTTGCGTGGAATACGACCCGAAGGTGTGGAGATTGCGCGCAAAACCGTCAGGTTCAGCCTTGCTGCTTGTCCGTTTTTCCCCGTAGGTTTGCTAAAAAATGAGTGTGGAGCTTGGCTAAAAATCCGGTGGGTCGAGGGGTTTCTTTTTGCTTCTTTCTCTTTTCCCGCCCACGGCTCACCGAAAGAAAAAGAAGTGCGTCCGAAAATCGGGTCAATCCTTTCCCACGGGCGGGTAAAAAAAGAAGTCCGGGCGGATCGCTACCCGTCCCGGACTTCCGGCGATGAAACACAAGGGGGGGATGTTATGGCGTGATTTCCCCCGTTGCGATTAGGTTTCCGTCCGAATAATACGCTATCTTCCCGTAGGTAAACCCCATGTCGGGAATGGCTACGAAAGCGATATAGTCCGAATACTCCCTGCCTTTGAGGTTCTTTCCGACAAGGTTGTTGAATATCATGGGGATGCTATGACCGTCCCCGCTGTAAAGGACGGTTTTCCCGTTCTGTCTGATTTCCTGCTTCATGCCGTTTCCTTGAAAAGTGTCCCGTCGATAAGGTACTCCCAATTATTCCTGTGGCTCTCGTCCGTGAAATATTCCTCGCTCTCGCAATACTCGCAATCGTCTCGGCACGAGCGGAAGAAGTTTTCCAGACAGTCACGCATGAGTTCCTTGAAATTCCGTGTGTCGGGCGAGCGCATGAAGTCCATGAGGGGTTGCAAGATGATTTCGTCCGACACAACGCCCGTGAAGGGGCATTCGCAAGTGACGGAGATACGGCTCCTGCGTCTTTTCTTGCGGTCTTTCGTCCAATAGACTTTGGGCTTGTACAACCCCGCATGGAAGTTGTTATAGAGGTAAGCCAGCAAGCGGACGCCTGAAAGTTCCTCTGTGTCCGCCTCGTGCTTGGTATAGAAACGGTAAGCGTATGTGCAACTGTCGTAACGGTAGTTGGTGCAGACGATACGGAAAAGATTGCAGAAGGCTTCGAGCGTGTCGCAGTTCTCGGAAGCATACGGGTAATCGTTTCCCTTGGCAAGCCAGTCGGTATAGGCTCTCTGACGGGCTTCGTCCTCCAGTTCCGCAATGCCGAATAGTGTATAGGTTCTCTGTACGGTTCGCATAAGTTTGAAAATTTGAAAGTTTGAAAATCGGTTTCTTTGCTATCTTTCTTTTTCGCCACGGCTCACGAAAGAAAGTAGCGGGCGGATTTCTCCGCCCTGCCCTTTGTCCTTAGGCTGCAATCTCTTCGGGTTGCGGTTGTTCCTCGGGTTGCGTTACCTTGCGCTCCCTTGCCCGTTCCTGCATCAAGAGGACGGCTTTCTTTTCCTCGATGCGCTGGTGACGCTTCTCGTACACCCCGTTGTACTCCCTTTCGATGTTGGCGAGTTCCTCCGGCATGTGCCTGCGTGCGAAGTCAAGCAAGAGGGTCGCCACGGTGTTGTTCCCGTACGCTCCCTTGAAGTTGGCTACAAGGAAGTCCCTGCGGATGATGGTCTTCATCCTCACGGTGAGGTTGCCGATAATCCCCATCTTGTCCTCGTCCGTGATATACGGCTTGTCTTCCGCAATCCCCACGGCTGCGAAGTGTTCCTTTCGGAGCGAGGACAGAAGGAAGAAGTACAACATGGTATCTTCATCGGCACTGAACTTACCGCCCGTGATGTCGGCTTCGAGAATCTGTTTCTTGGTGTCCTCCACCGTGCGTTCGAGTGCGATTTCCTTGTTGCGCTCGTCCTGCTTCTCCAACTTCTCCACGGGTGAGAGCGGTGCGGGTGCGGGCGTTCCGTCCGCTGTCTGTGCTTCGGTCATGTTCTCCACGTAACAGAATGTAATCTCCTTCTGCCCGATTTTGGCATAGACGGTGATTTCCCCCGCTCCGCTCCTGCGGGTGATTTCCTCCTCCTGCTCCATGTAGTCCGCCCATTGCTGCTCGTAGCGGGTGCGGGCTTCCCCGTAGCGTTCGGGGTCGTTGAAATTTTCGGCTTTGGGTTCTTTGGGGCAGCTTGGAAAGGCGGTGTACCTGTCAAGGGTCTCCACCTCGTAGCCCGAAGCGGTTAGCCGTTCTACCACCGTCTCGTTGGTAGTGTAGCGGTCACGGCAGAGCGACACCTCCGGCTGGTTCCGCATGATTTGCACGGCTCGCTCCATGAGGTAGGATGCGTTCATCTCGGCAAGGCACGTGCGGTTGGCGCAATGCCCGCACCCGCCATCACGGAACAACAGCAAGTTATTGGTGTTATGTGCGCACGTGGCGCACTCGGTCTTGTCGAAGCGGTAGTATTGCAGGTCGGTGGTGAAGTTCTGCTCGATGCGCCTTGCGACATCGGCGGCTTTCAGTCCCCGCCAACTGTTGTACGTTCCCTCGTCCTGCAAATGCTTCTCGTACACCTCACGCTGAATGTCCTCCCCGTATCGGCAGATTTCAGCCGCCACGCTGATGGTGATTTCATCCGCATCCAAGAGGGCGGCGATTTCGGGGATAAGGGCGGTGAATTTCAGCCGTGTGCGGATGTAGTTCTCGTTCTTTCCGAAGAGTTGCGCCAAGGTCTGCACGGTGTGGCGTCCGCTCTCGATAAGCCGCTGATAGGCTGCGGCTTCCTCCACGGGTGTCACGTCCTTGCGCTGCAAGTTCTCGGTAATCGCCATTTCCTCGGCTTCCTCGTCCGACAACTCGGTTACGATTGCGGGAATTTCGTCCCTGCCCGCAATGACGGACGCACGGTAACGGCGTTCCCCGAAAACAATCCCGTAACGGTCTGTCCCGTCAACGGGGCGCACGGTGATGGGCTGCAACACGCCCTGCTGCTTGATGCTATCGGCAAGCTCGTAAAGGCTCGTTTCATCGAAATGCTTGCGTGGGTTGAAACCGCTCGGCTGAATGTCTGCCAATGCTACCATCGTGATGTTTCTCTCTGCTGCTGATTGATTTGCTTTTGTCTTCATAATCTGTTATTTTTAAGTTGATTGTTTATAGTTGTTCTTTTTGATTTTAATAAACCGTCCCGTTCGGGCAATCGGTTTCTTTGCTATCTTTCTTTCCCCGCTCCGGCTCACGAAAGAAAGTAGCGGGCGGAAAATCCGCCCTTACGGGGCTACCTGCGGTTATAGCATACGTTCGCGAACTTCTTTTTCTGCTCTACTGCCCGTTTGAGGGTGTAGAACGTGCCGCCTATGGCTACCGTATCGTAATAGACCATCAGAAAAGCGGAGTTTTCCAAAAGGTAGTCGTTACGGCGCAGGAAACAGCCCTCGGTATATCCGTCCTGCAAGGTTACCACTTCATCGGCTTGCGCCAAAATGGTGTCGTAACGCTGCTTGTCGGCTTGGGTGTACCGCTCGGCTTGTCCCTTGAAGGGGACAACGCATTTCAGACGGATATGCGGGTATCTCTTTTTGAGGTTCAATACTTCTTCTGCTGCGATAAGGTCGAAGCCCTCGCACATTCCCGACAAAAAGGTGTCGTAGCCTTTTTTGATACAATAACTTTCGATGGCTGCGAACGTGTCGAACGCCACCTCCCTGAAGAGTTTCTCACGGTCTGCCGTGAACTTGGCTATACGGTTGGTGCGGTGTCCCGAAAAGGCTACCGTCTTTTCCTTGGTAACGGGTGTTCCGTTTTCTGTCCATGTCCTTGTTTCCATATCGGTAAATTTTAGAGTATTAAAAGAATGATTATCAGTACGAACACGAAACCGACAAACAGACGCCACGCAAGGGCGAAAACAAGCCGTGCCACGAAGTAAAACAGAGCCACGACAAGCGACAAGGCGAAAAACCGCCCTGCGGTGGTGGTGAGGAAATAAACCACCGAAGCCCAAAGGATTAGGCGGTATATCCGTTTGTAAACAAATGCCGTTTTCATGTTCTTGGGTTTTGTCGGGCGGATTGCTCCGCCCGTGGTTGTTTAATAGTTTCCTTACGGGATATAGCGGTTATCAGCCAACAGCCGGAAAGTGTCGTAATCAGCCGTTCCCCGATAACTTAGGGACAGTTCAAAGGAGAGGTGTCCTTTCTCTATGTAGAAAGTGAAGCGCAAGCCGTTGCGGGTTATCGTCCCTTTCGCATAGTTTCTACGTTCCCAGCTTACGGGTTCGTTCTCGATACTTTTCAAGAAGTCGGCTACCTTTTTCGAATTCTCCGCATTTTCCTGCTCCACCTGCCTGTATATCTGCGTGCAGTAGTTTATCCAATCGTTTATTTTCTTGGCGGTGAACACGCCGATATTGCACGGCTTTTCGTATTGGCTGCCCGCCCTTTCGATGTCGTAGCGGTTGACATATTCAAAGTGTTCCATGTCGGCGGCTATCTTGTACTTGTTCTCTTTGTTTATCTTGTACACATGAAAACGGATGCCGTTGTACGTGAACTCTATGCGCACGCCGTAAAATGCGGGGTATTCACCGCTTACCACGTGGTAGCCGTATTCCGCTTGGGGCATGTACTTCCTTATCTCCTGCATGAGTGGAGACAGCTCTTTTTTTGCCTGTTCCACCTTCTCGGTAAACATAGCTTTTATGTTTAACCCGTTAAATTCCTTTTCCGATAATGTTTTCATCGTCTTATGTCTTTAGTGGGGCGGACTGCTCCGCCCGTTGGTTTATACTCTTGTTCCTTTACCGTCCCGCTTAGGCTGCTGCGGGTTCGTTTATCGGTTCGGTTACCTTGTCGGCAATCATCTTCGCCGCCTTGTTCACGTCCCCCAATATCTCCACCAAAAAGGCGGGTTCTTCCTTTAGCTTGGTGAGCCAGTGTTTCAGATAGGCGGCGTTGTTCTCCTGCGGTGCGGTTGCGTAGCCGAAGAACGCACCGCAAAGGGCTGCGGTAAGTTCAGCGACAAGTTCCTCACGGGCATAGAGCGCATCTCCGAAGAAGCTGCCGAACGTGCGGTTCAGCCGTTGGGGGCTTCCCGTGCTGTGCGCCATCTCGTGCAGGAGCGTGCCGTAATATTCCGCTCCCTGCGGGAACTGCTCACGCTGCGGGCAAATGATATGGTCGGAAGAGGGCGAATAGTAGGCACTGTCCGAATACTGCACCTTGATGGGGCAATACCAATTTTGCAGATAGACAAGCTCGTCCAACGCCTCGTAAATCATCCCGTCCGAATAGTCTTCGGGTTGCTCCCCCTTTTTCATACGCTCGTAGCGTTCGGGCTGCTTTTCGGCAAAATCGGTCTGGTCGATGTTGAAGACATTGTAATACTTCATCTGCGGGATGACCCTGTAATTTTCCTGCTCGGTTGCGGGCAGCTTGCGGTATTCCTCGTACTTGATTGTCTTTTTCGTTTCCTTGTGTACCACGAACTTAAACCAATAATAGACGGGAAACGAGCGTGCGCCCTTGCAAACACTTAAATCCTCTTCCTTCGCTTGGTTGAACGTGAGGAACACGGGCAAAGTGAATTTCATGAACTCGGTGTAGAACAATAACATCAAGACATTTCCGCCGTTATAGACTGTCCCTCTGATGTTGCGGGGCAAACCTTGTTCAAGGCTCGCAATCCACGGTTTTTGCCAATCCGTTTTCAGACACTCGATTTTCTTGATTAACAAATCGGTGAACATCGGTGCAATCTTTTCGATGGTGCTGTTCGTTGTTGCCATAACTCACAAATTTTAATCGTTATTACTCTGTTTTCATCGCTTGTCGCCCCAACCAATTTTTTTCCCTTGGCTGATTGGGAAGAACATTGACCATCATTGATAGCGGAAAAGGTGAATTGCAACCATCTGAAAAAATGGTAAATACTACCCGCAGGGTGGAGATTTGGCATTTTTTGCGGATTTGCTTTCACCTCCGCCTACCTTCGTCAATGTTTTTCCAATCAGCTTAGGGAAAAAATGCCCTGTCAGTCTATTCCAGTCAATGGTAAGTTACTTGCCGGGTGCGGGAAAAAGAAGCCTTCCGGAGAGCCGGGAACGCCCGTTTCCCAAGGCAAGGAGATACGGGCGGGAGAATACAATGGGAGGACGGTCAGCTTCCGGCTGCCGGACAAACGCCGGGGAACTCTTTCGGGCGGCACGGACGGACGTGTTCCGTTTGTCCTTCCGCCCCGATGTCCGGCTTCGGCCATGCAGCCTCACGGAATGGTCGGAAACGGACGCCGGGACGGGACAGCCCGTGCGCCAAGGTGCAAGCGCAAGAAAGTGAAAACCCTTTCACCCACGTTAGGGATTGCAGGGGAAAGCCCACAGCATAGCGAGGACTTGCAACGGAAAGCCCGACCCGAAGGGGAACGCCCAAACAACCGCCCGCAGAACTGCTTTTAAGCATACCATAGAAAAAAAGGAAGACCGAATATTCCGAAGTTTCGTCCTTATGATATATATTTGTAATTGAGCGAAGATAATAGCGGAAAACGTGGATAATTACATATTATCAGTCATTAAAACCAGTAGAACATGGGAAAGCAATTTGAATTCTATTCGCATAAAAATGATGATGAGATGATTGCAAATACGCTTAGAAGTGTATTTGGAGAGTTGTTGTGTGTCCCACATTATAAAGGAGATTTATCTCCTTTTGACATTTGTGCTAATGACCGGAAGATGTATTTGACCGGAAAATCTTTCCAACAATATATATCATATTATACACATGAATATTATGATGGAACAACAGCTGAAGTATTGGACTATGTGAAAAGTCCAGTTTTAGAATATAGAGTTCCTTTTCAAAGGGAAGATATGGCATACATTGCTGGACGTTTTTATTGCTGTTCTGATAATAATGATTTTTCTCAAATGGTTTCCAAGTTTTTTCGTAAAATCAAAAAGAAATTTCTATACGTGAAATTTTGGAAGTGCTATATATCAAACAGCATAGATGTGGAAGCATCTCAATTCTTTATACCGAATAGAATAATTACTATAAATAAAGAAGATTTGAAATAAAAGTGACTGATAACAAGCACCTGTGCCACCTCACGGCGGCAAGCTGCAAACCATTATCTATTTAATAATAAGCATAAAACTATGAGATTCTTAAAAATTATGGGAATATTTACTTCTATCTTAAGTTTATTGAGTTGCGGGCATGGGAATAAACGAGTGACGCAAAACGACGGTATAAACTCCAATATCCCGGTTGCTGCCCGGATTACGATAGACAAACTGCCGGATGTATTGAGAAACGTGCAGGCAGGAAATACTGATTATGATTTTATAGGTATTTGTTCCAATGGTGTGGACTGCATCTACTTTGTGCTGGAGAACGGAAAGTTTTACATAGATTTTGAAGCTATGGGTAAAGAGCAGCTTCCCTACATAGATACCTTGAAACAGTTCGCAAAGGAACATAATTATCCTATTGTCGAAACAACCTATAACAATACTCCGGTCGATTACGAACATCTGAAATACGCTCCCGTCCTTAGCCTGAAAGTCAATGCTGACATAGACAGCATCGTAAAGGTCGGAAAACAGATTGAGCAGACCATTTTCAGGAACAACGAACGAACCGTTTACGAAATAGTGCCTTGATTTTGCCAATAAAGACATTAAGATTTAGATAACAAACAGCACTGCCGCTTAAAGCGAAACGCTGCCAAACATCATCTACATAAGAATATGAGAACACCCGCCATAATCCTGCTTTTAGCAAGCCTGTTTGCCGCAAGCTGCGGAGAGCCGCCCATGCCACCGAGCGACGAGGAAATGATACGCCACTTCGCCACGCACGAGGCGGCGTTCCGCAAGGTGTACGAAATCATGTCAGAGAGTTCAGAAGGTAGTTTCCACTACCCGCCGCTTTCTCCGGAAGAGGTCATTATACTTGATTCAACAGAGCAAAGCGATACATCCCATGAAACGAATGACGAAGAAAACCTCCCGGTATATGGGCTGCTGAAGCCAGACCGAATACAGCTCGATTCCCTGTTGTCAGAGATTGGATGCGGTCTTGTCCTTGTTGACCGCAGGGAATGGGAAACGGCGGATTCGGTATATGTGAGCCTCGTTATGCCGTACTATTCCCACGGCATCGTGGATGCGGGAACGTCCAAGAGTTTCATTTACGATCCCGGATTGGAAAGCCGCCGGAATATCCGTATCACCGAACACGGCGACCTGAACGAGATCTACCGCAGGACGTACAACGACACCACGTTGTACAAGCCTGTCAAGGAAGGCTGGTACATCGAGTTAGACCATTCACGATAACCTGCAAAGAGGGACGCATGAGGATATTCCAATACATGCGCCGATTCTTCCAGATGATGGCAAGGATGCGTAAGGTCATCCATATCGTTTCTATGACCTGTCGGCATGAACAACGCAAGAACGGGCTGGTTCCGGTGGAATCCTACAAACGGGAAACAGACCGGAATCTCTGGATACGCAGCATAGGAACCCATCATTCCACACGGTACAGCATCGTTCTTTTTACAGCTGGATGATGGTATTGCAGCCGCCCTTTGGACTTCCCGATCTGAATGACATTCCGGGGACACCAGTGTACGCAAGCATGGCAAGCCTCGCAACCGGTTCCCCACCGGGGCACTCCGTTTTTCAGCGTAATATTGTTCACGGGACATACACGTTCGCAGACACCACATCCCATACAACCATTTTCCAAGGAGAAGTTCAAGTGCGAGCGACTGAAAAAGGCATTGAACAGCCCTTTGTGCAACAGATCCGATAACCTGCAATACGGGAAAGGCTTTTTCCGTTTGCCTTTTTTCAAGTCGTCGATTATTCGTGAAGTGTAAAGCTCCGCCCGTTCCAGTATCTTCGTCCTCCTTACTGAAGATACCTCGTATTCCTTCAGGCAGTTCCCTACGGTGGGCAGGTTGTAGCCATAGTCCAGACGCACGCCTTTGCCGGACATGATTTTGTCCACAACGGACACCGCACAGCCCTTGTACGTGTAATATGTGCCTATGGAGAAATAGTACACGCCTTTCCTGAACGGATAACTTTCCAAGAACCGGCGGACAATGCCGGGCAGTCCGCCCATATATACGGGGAATATAAAACCTACGATTCGGGAGTCCGATGCGGTGATTCCAGCTGACGGTGTCATTCTGAACAGACCGGCTCCTCCAAAAGCCGCCGCAATATCCTGCGACAATTTCAGGCTGTTGCCTGTGGCGGAGAAATAATAGATGGATATTTCTTTGTCGTTTGCCGTTTTGCTTTTATAGTCCATAACATTTATTTTTGCGACAGCAAAGTTAATAGGTCTCTTAAAAAAAAGAAGAACTGTCTTGGTTATCAGCAACTTACATTTAGGTTAGTTTTCCTGTATATCAATTTGTTGGATAAAAGAAAAATGAGAAAAAAGTTAGATTACGATTATTGTTCTGCTTCCCCTATACTGGAATGGCTGGGTGACAAATGGGCTTTAGTTGTCTTATTGAAGCTACATGAGAATGAAGTAATACGTTTCAATGAACTATACAAAACAATCCCCTCTATATCGGAAAAGATGCTATCTACTGTTTTGCGGTCATTGGTAACGGACGGATTGGTAAATAGAAAAATATATCCCACAGTTCCACCCAAAGTGGAATATTATGTATCTGAATTTGGAGAAACTTTAATCCCTTATTTAGAGCAGTTGAAACAATGGGGGCAAGAAAATTTTGAAACGATAATGGAAAATAGACGGAAAAATAAATATTGAAATTTAGTGCAAGGTACAAGTATATATCTATATATAGCTTGCACCTTGCACTAACCTTAGAATGTTTATTTTCAATGATTTGCATAATCCAAAAATAATGCGGACATCTGAACCCAAGATGTTGGCAGACAGACACCGGACAACAGCAGACAGTTTTTAAGGACTAAAAGCGTGATGGATGCAAAGCCAAAATTTCAGAAAGTGCTGATATTTAGGAATAAATAACGCTTAATTTATAATCCAAGCGGCACGATGCCTGTTCTCCTGAATCGCCCGGATACGGCTGCCGGAATCGAGCCTGTACATGAAGCCCGCCAAGTTCCCGCTCTCGTACAAGCCCATGCCGATGGTCAGGCGGCTGTTGAAGTCGGTCTGGCTGACGACGTACCAGCCGCACCGGGCGAAATGCTCCTCGTAGCCGGAACGGGTCTCCAGCAGGAAATAGAACTTGCCGTCGTCCTCGAAACGGATGACGTACTCGCAACGCAGGCGGCGTGCGATCTTGCCCAAGATGCGGCTCTCCTCCTCGATGACCGCAGGAGTGGCAAGGAAGGTGTATTAAGCGATAAAGACAGCCTCGTCCATAGTGATGATGTTTGGTCGGTTACAAATATGCGAAATGTCCGGCACACGGCAAACGGAAGGGGCGGAAAATATGCGGAAGGGCGTGCGGATATGTAGAGCTTCTCCCTGCTTTTCACCGCCCGGAACGTGACAAGGCTACAAACGTGAAGCAAAACGAGGACAAGCGGTACGGTTTTGATACACGGACATATACAGACCGGTATATTTGCAGGGAAGTATAACAATAAAAACGTATCGGGACAATGGAAATAGTAAGCATCGAGAAAAAGACCTTCGAGGAGATGAAGGAACGGTTCGGCTGCTTCTCGCAGCACGTGAGGGAGCTTTGCGCCCGCTACCGCCCGCCCGAAAAGATGAACTGGATGGACGGGGCGGACGTGTGCGAGAAACTGGGCATCAGTAAGCGGACATTGCAGACCTACCGTGACCGGGGGCTGCTGCCGTACAGCCAGATCAACCACAAGATTTACTACCGGACGGAGGACGTGGAGGCGTTCGTGGAAGCCATGAGCCGGGAAATGACGGAGGACGAGTGAGATGGAAGTGATCACAAGGGACACGGAAGAGGTACGGGCGTACTTCGAGGCGTTGGAAGAGGGAATGAGGTACATCGACACGGTGACGGCGCACTTCCGCCCGGCGATGAACGGCGAGGTCTATCTCACGGGCGAGGACGTGTGCAGGCTGCTGCACATCACGCCGAGAACGTTGCAGGATTACCGCACGCAACGGCTGATCCCGTACATATCGCTGCCGGGCAAGACGCTCTACCGCCAGTCGGATCTGCTGCGTATGCTGGAGGAGAACTACGTGGACATGCGCCCAAAGCGCAAACGGGGGAAAAGTCCAACATAAACGCACGGGGGTGTGCATCGGGAAATGCAGCAAAGGCAGGAACACCGCATCGGAAGTTCCTGCCTTTGCCGCATTCTGCGCCGGGGAAAGGCGTCAAGCCGTTTCCCGGAGGGAGCGGCGCACCCGCTTCCCGTCCTGTTTCCTGTCCTTCTTCTCCAGCACGCTCCGCTGCATGGCGGCGAGGTTGCCGGAGATCGCCCGGAAATCGGAGCTTACCATCCTGTTGGTCACCTCGGCGTAGATCTGGGTCGTGGAAATGTGCTTGTGCCCGAGTATCTTGGAGAGCGCCTCGATGGTGCCGCCGTTGCAGAGATAGACGGTCGTGGCGAAGGTGTGGCGGCTTAGGTGAAAGCCGATCTCCTTGTGGATGCCGCAGGCTTTGGCTATCTGTTTGAGGTGCCTGTTGCACACGCTGTTGCTGGGTATGGGAAAGACAAGGTCGCCCCCGGCAAGCCCTTTGTAACGTTCTATCAGCTCCTTGGCAATCTCCATGAGGGGGACGTTGCTCGACACACGGGTCTTGGTGCGCCGGGTGATGATCCATTCCTCGCCGTCGAAGTCCATGCGCTGTATCTTGTCATGAGTGAGCGTCTTTATGTCAATGTAGCTAAGCCCGGTGAAGCACCCGAAGAGGAACATGTCCCGCACGAGGCTGGTCTGTTTCTTGACGAACACGGCGTTAGCCAAGGTGCGCAGCTCCTCCTCCGTGAGATAGCCCCGGTCGGTCTCCTGCATCTCAAGGCTGTACTCGCCGAAGGGGTCGGTGCGAACGATGCCCCGCCGCCACGCCTTGTCGGTCAGGCTGAGCAAGGGCATAGTGTATATCCAGAGGGTGTTGGCGCTCAATCCTTTCTCCACCCGCAGGTACTTGTCGAAATCGGCGATGATCTCCTTGGTCAGCTCCTTGTAAGCCATGTCGGTGCGCTTCTTCTTCTCCCAAAGGAAGGTCTTGAAATGGTTGTAAACAGCCAGATACTTGTTGTAGGTGGACTTGGCTCGCTGCCCTTTCTCCACCATCGCCCCGAACTCCCGGTTCATGTTCCCGAAGTCTTTCAGTATGCAGTTCTCCATCACGCCGACACCGAGGAAGGCGTTGCGCAATTTCTCGGCGGTGACGAAATCCTCTTCCCGGAGGATGCGGTGGTAGTGGTTGGTGAGCCGGGCGGAGACCTCCTTCAGTTGCCCGTTTATCTCGTTTGCCTCTGCGGACTTGCCTTTCGCCTTGCCGTTCTCCCAGAGGTCGGGAGTGACGAACAGCTTGGTTCCCACTGCCTTGTCATCGCCGTCAACGGAGATTTTCACCATGATGGGGGCTTTTCCGTCCCGGTTTCTCACTGCGGATCTCTTGATGTAGAACGAGGTCGCAAACGTACTTCTCTTTGTTTCCATAACTCTAAAATTTTCGTTTCTAAAGGTAGTTACTTATTTCTTACCAAGAGCTATGCAAAACAAGGCAAAGCAATGAAACAGAACTTGTTATGCTGTATATACCCCGTTTCGGAACCGGTAGCTGTTTAGTAGCCGAACTTTGTCCGAAAGGGGTGTTTTCAGGCTTTTTATGCCGAAGCTTGCTTCAACCCGCCCTGCATACAAGATGCTGACCTGCATTTATTTATGTAGAACTTTGCTTTTCTTTGCGCCTTATACCAA
>NC_003228.3:2579259-2582256 Transposons4
GTTGAGCTTTGATGGTCATTATAAAGAAGTTGATAGATTGTGTGTGATTAATGCTGTTTATTACGTTGGCGGAGAGAAAGGAGAGGCACATCAGGTCGTTCTTGCTCCGGTTCCGGGTGCCATAGCCGAAGGTTTTCCTGACGAGATCGAATCATCTACAGTTGTTCGTATCCGGTATGGTGATAACACTCTTTTTTATAATAATGTCCGTCAGTGTCCGAAAATGATTCTTTCTGATTCACTTTTCTTCAAGACAATGGGTATCGATATTATTAGCGGCGATCCACGTGAATTGGTCAATCCTGAAACCATGTTTGTTTCACGGAGTTTTGCTCGTAGAATATTTGGTGATGAAAGTCCGATAGGGAAAACGCTACTTTATAATCGCACTTTGCCCATGACGATAAAAGGAGTTTATGAAGACATTCCGGAGAACAGTTCTTTATATCACGAAGTTGTAATCTCTTTCTCTACTATTGAAAAGCATCATTGGGAATGTATGGGTTGGGAATGTGGAGATAGTTTTCAAGGATACATCCGATTGAAAAATGCCTCTGATCTGGATAAAGTCAACTCGCGTATCGATCCTATAATCGAAAAACATCTTCCTTTCAGACCTGAAGAGGGATTTGCCATACGCTATTCATTACAACCTATTCGTGGAGTTCATGCCAGCGCTCCTGTCATACAAAAGATGGTGATGATTATGTCACTGTTAGGATTGGTGATTCTTTTTATCGCTGCCATGAATTATGTGCTAATCTCTATCTCTTCACTTGCCCGACGTGCCAAAGCAATAGGCGTACATAAATGTAATGGTGCCAGTGAAAGGAATATTTTCTCGATGTTTCTCTGGGAGACGGGTATCATTATAATGATATCGCTGATACTGGTGGGTGTATTGGTTTTGAATTTCAGAGAGGATATTGAATATCTTGCTTCTGCTTCAATCGGTGCTCTTTTCACTTGGGAGACTTTATGGGTACCTATTTGTGTTATCGTGATTCTGTTTATAGTTGCCGGCATTATTCCGGGACATTTGTTTTCTTCTATTCCTGTCACCCATGTCTTCCGGAACTATACCGAAAGAAAGGGGGGATGGAAGCGTACTTTACTTTTTCTTCAGTTTACTGGAGTTACTTTTGTGCTGGGTATCTTATGTGTGGTGTTGCTTCAATATAACCGGATCACTACGAAACCGATAGGCTATAATCCGGAGGGAATCGCATTTACATATCATAATTTTGCCGATTCGGAGTCTGCATTAGACAATCTTCGCCGACTTCCTATGGTCAGCGATGTTTCAGATAGTGAATCGAGTATCATCTCGGGATATGGAGGTTTGGCTGTTACCGATGAGAATGGGATTATTTTATTTACTACACGTTTGAATGCGTGCTTATATAACTATGTTCCGTTTATGGGTATCCGTATCAAAGAAGGAAGGAATCTCAATGGTCCCGATCAGGCATTGGTAAACGAAGAGTTTGTACGACAAATGCGTTGGACTGATGGAGCTGTCGGAAAGAAATATGAAAATTTCACCATAGTGGGAGTCATGGAGAATTTCCCGGTAAACAGCTATTATGAAGAGCAAGATCCCGTGGCATTCATCGGTCAACAGCAGATTAATAATTGCTATCATGTCCGGCTCAAACAACCATACGAGGAAAATTTGCGATCACTTAATAAATCAATGGAAGAGATGTATCCTACAGAGGATATTGTTTTTAAGTCCCTGTCTTATAGCATTGAGGATCAATATCAGAATGTACGTCGTTTTCGTGATGCCGTAATGTTGGCTTTCGTCGTTATTTTGCTGATATCTCTGATGGGGTTGATTGGGTATATTTCTGACGAAATACAACGTCGTAGTAAAGAAATCGCTATACGTAAAGTCAATGGGGCGGAAGTATCTCATATTTTGAACTTGCTTTCCAAAGATATTATTTGGACTGCCTCGCCTGCGGTGTTGTTTGGAACTGCCGGTGCATACTTTGTGGGCATACAATGGCTCGGACAGTTCGCTGAACGAATCAGTTTACAGGTATATTGGTTTGTACTGATAGCTATAGTTGTATTGGCTATGATTTTTTTGAGTGCAGTGATTAAGGTTTGGCATATTGCCAACGAGAATCCGGTAAAGAGTATTAAAAGTGAATAAACAAATGAATTAAATAGAAATGATTATGATACAGATTAGTGACATTAGTAAAGTGTTCCGCACTTCAGAAGTAGAAACAGTAGCGTTGAATCATGTTAGTCTGAATGTAGAAGAAGGTGAATTTGTAGCCATTATGGGACCTTCCGGTTGTGGTAAATCTACACTTCTCAATATTTTGGGTCTTCTTGATAATCCTACAGAAGGTTCTTATAAACTTATGGGACAGGAAGTAGCTATTCTTCATGAAAAGGAACGTACCCGTGTTCGTAAGGGTAAATTAGGATTTGTGTTCCAAAGTTTTAATCTGATAGACGAACTGAATGTGTATGAGAATGTAGAGCTTCCGCTTACTTATCTGGGTATAAAAGCCTCAGAACGTCGTCAGATGGTAAATAATATACTTCATCGGATGAATATCAGTCATCGTGCCAAACATTTTCCCCAACAGCTTTCGGGTGGTCAGCAACAGCGTGTAGCTATTGCGCGGGCGGTGGTTACTAACCCGAAGCTGATCTTGGCCGACGAACCTACGGGCAATCTCGACTCTAAAAACGGTGCTGAAGTAATGAATCTGCTGACGGAACTCAACCATGAAGGAACAACTATAATTATGGTGACTCACTCACAGCATGACGCTTCATTCGCTCATCGCACAGTGCATCTTTTTGATGGAAGTATTGTCGCCAGTGTGAAAGCTTAACTTAACGGCAGATATGATGAAACAATTTTATTATACTATTCAGACATTGCTACGAGGGCAGGGAAACAATATGATCAAGATAGTTTCACTGACTTTGGGATTATTCGTCGGAATATTACTTTTTTCCCGCGTA
>NC_003228.3:4568005-4569178 Transposons108
CGTGAATTCAACAAGCAAGTGCAAATTTACAACAAGTAAGAGGAAAACATCTCAAATGGTGTTGAGAAATCCAATTTTTTTCTTGGTCTGTTATTGATTTTATTCATAATAGCGTCAATATCGGTGTCATTTATTTTTTTATAGGTGAAGACTTTGGAATATATTGTCTTATGAGTCCATTGGCATTCTCTATGGCTCCCTTCTGCCATGAAGAGTATGGATCAGCAAAATACACAGTGGAATCAAGCCCTTTGGCAATAGCTTTGTGGGCATAAAACTCACATCCGTTATCCGTGGTAACGGTCTTGATGTTTCCTTTGTATGGTGACAAGAGTTGTATTGCTGCTTTCGCAAGTTCTTCAGCATCCTTTCCAAACTTGAGCTTCTTCATGAACAGCATGTTCGTACTACGTTCCACTATCGTAAGGATGGCTCCTTGATTATTGCCGCCAACGATGGTATCCATCTCAAAGTCTCCGAATCGCTTGCCGTCAGCCTCAGGAGGCCGTTGGTGTATACTTGCCCTGTCCGGTATCATGGTACGTTTTCCGACAGGTCTGCGACGGTGCTTCAGTTGATGCCGGCAATACTTATACAAGCTACCTCTTTCGATGTACTTGTCTTTACGGATGATGGCGTAGATTGTCTCATGTGAAATTCTGACACCGTTTCTTGCCAAATAGCCTGATATTTGTTCCGGAGACCACTGTTCATGTTTCAGCAAGTCTATAGCCATAGTACGGACATAGGGCTTGACAGAACGGTTGCCGGGAGCCTTATGTCTGCGTTTGTCTGCCTGACGCTGCGCCTTGTCCCACTTATACACTCCACGTGAACTGGAATTGCGCTCCAGTTCGCGTGTAATGGTGGAATTACTCACTCCAATAGCTTTCGCTATCTCGCTTTTCCTACACTTCTTTTGAAGTAACACGGAAATTGTGTATCTTTGTTCTGAGGTTAGTTGTTTGTACATAAGCAATGCAAAGTTAACTAATCATGAGGAGATTTCGGTCTCCTCTTTCTGTTTGTTCACATTGCTTGTTGTATTCTCTTTAACGGTTCCGCTCTCAGGAGACTTTGCGTCTCCTGCCGCTGAGGCAAACCAATGCAGTGTTTTTCATGGTTGAGGGCTTACGACACACTGTCGTTTTTGCACTTCTATCTTGAACTTAC
>NC_003228.3:4792762-4795309 Transposons19
ATGTAGATACTAATTGAAAAGTGCGCCGTATTCTAATTGAAAAGAGCTCCATCCATAACTGGTTACAAAATTACTATAAGTTTAAAATATTCATTTATCTTGTCTCATTTTTTGTGTTTCCTTAAGCCTATAAGACAGTCCGGTCATATTAACCAGATAAGCTTTATGTGTAAGCCTGTCAACCATTGCCGCCACAAGCACCTTGTCCTTTATGATTTCATTCCATCTGTTAAAAGCCAAATTAGTAGTAATGATTGTAGCCTTTTTCCCGGCTCTTAACGACAGGTGGTTAAAAAGCAGTTCTCCTCCTTCCTTGTCACAACTGACATATCCGAACTCATCACAGATGACCAGATCGTATTTTTCAAACCTTAATTGTAGCGTCCTCAGTGTCTTTGCTGATTTAGCCTCCCTTATCTGGGTAAGCAGGACCGGCACTGAAGTAAACAATACGGTAAAGTCCTGTTGGCAGGCCTTTATTCCTAAAGCCGTAGCAATATGCGTCTTTCCCGTTCCCGGATTTCCATACAGGACCAGGTTTCTTCCCTGTCTGATGAAGTCCAGTGTCTCCAATTCAGGTAATATTACCTGTGCCTCTTTGGGCATGTCTTCCATAACAAGCTCATGCAGATACTTCATTTGTGGGAATCCCGCAGATCTTATCCTTGATCTTCTTCTACACTCCCTTCTCCTGGCGCTTTCCTTTCCAAGCAATTCCGTCAAGAACTGCAGATGGTTCCAGTTTTCTTCAGCTGCCAATGAAAGGGTGCATTCCAGTTCCTCTTTAAAGGACAGCAGCTTCAGTTCTGCAGCATAGTCATAAATGGTTTCTTTTTCTGATTTCATATATTATAAACTTAAATGGTTGGTATTATATCATGCACTTCATTGTATCCTGTCATGAGCGCCGTGATGCCTTCAAGCATATCCACAGCTTCTCTTTCTATATTCTCCTGTTGTGCCGGGAGAACAGGCGGTTCCATGGTTTCTTCTGTTTCTCCCTGTACGCTACCATGCAGCATGGCCTTTACCTGGTCCGGAGATATCTTTCTGACACCACGTCCGGTCAGCTCCTTGCATGCCGTGACAATGTCCGTTCCGGAAAATCCATTTTTTCGGGCATAGTCCAGCAACAGAACAAACGTCCTGTTGTCCTCCTTAAAATGGATGTCATACAGCCTTCTCAGTTCTTCCGGTGCTCTTTGCCAGACCACAGAGTGGGGCAATGCCCCCGGTTTACGGGAAAGTGTACGCAAATAGTGCTCCAGCTTGATGCACCAGTCTCCACCGCAATAACTGCGTTGATGAGAGGCCACTTTCTCCTTCCCGTACAGGATGACGATTTTTTCACTATAAACCTTGACATGTACTTTTTCTCCCACAAGAGAATCAGGTACGGAATAATGAACATTTTTCATGCTGATAGTTGACCATTTATCCACAATGTACTCATAGACCTCAAAACAGCCCAGATTACCGGGAAAAGACTTCAGCGATGACAGGTCAGCTTCCAAACGTGATGTTTTCTCCGCTGTTGAAAGACTGCCTTGCTCGTTGTTGACCTGCATACATACCCGGTTTAAATGCTCCTGGGCAGAATGTATATCACCAAAATGGTCTGTCAGGCAAAAAGCTTTCCTTCTGACATATTCCACGCTGCGCTCCACATGTCCTTTCCCGTACATTACAGAAACGGTACTCAAAACAATAGAAACCGGACATCTTCATCAAAGCTTCTGTAGGTTTCTTATCACCACCGACAAAGCTCTTGACGGCTACACGCATATTGTCATAGACCATCATAGCGGGGACACCATGTATATCCCTGAAAAAGTTACGGTGGGACTCCATGAAGGCAAGCGTATTCTGATGCCTGAAAAGATAGGCGTATCTGCCATTGCTATGCCCGAAAGTGAATACGGCCAGATAAAACTTGGTTTTGACACCGTCAATAAAAAGAAGAACTTCACCCCAATCAAACTCGGCAATGCATCCAGGCTCATAGAACAACCGGATAAAGGCTTCGCTCTTTTTCTTCTCTTTGTATGACTCTATATTTTTTATATAACTGCATACTGTGGCGTAACTGATGGTGTATCCTTGAGATAACAGAAACTGGTGGATATCCTTTTTCAACATGCGCTGTTTGCGAAGTCCGGTAGCTATCTTAACGGCATTCTTCTTCAGGCAAAATCCTATCTTATCCTTAATCTCTTGTGTGAGCCGGCGAGGACGGCGTCTGGAACTGTCATACCTGGGCTGGATGGTAAGCAAATCACTCAAAGCCTCTTCTGGATTGTCCGTGCGGATGGCTGATTCGTACTCTGAAAGAATATTGTCAACGGTATGACGGCTGACATGAAGTTCACGAAAGATACGCCGTTTGCTATAACCGCATACTCTATACATGTGTATTATTGATTGTCTTTCTACCATAGTCTTCATTTTACCTTTGCATTTGGATTATACAAAGGTCATTATACTTATCCTATGGTGGCGCACTTTTCAACTGGAATATTGGCGCACTTTTCAATTAGTATCTACACC
>NC_003228.3:538145-550253 Genomic_islands18
TTGAAGGGACGAACGGTGATTTTCACTGTTCGTCTCTCTCTTTTTATCCCTATTATTCGTTGGAAATGAGTAGTTTAGCATAAAGAATTGATTGACTGTTTTAGGTTCAATATGCTCGTTATTTTTGTCGTAGATAAATCCGTCAGGAAATACCAATTTCTGCAATCTCCTTCTTCCTTCTAATCCTTGTAATTCCCATAAATTGAATAAGTTAGAACGCATTGCGAACGCATAATCAATGAATTTATCAAGGTTCAATATTTCTGTGTTCACCTTTGAATATTCTACCTGTAAACCTCTGATTTCTGCCTCTAATCTCGTCATTACCTTTACGCAAATCTCTTGTTTCTTTGTATCGGAACAAAGTGCATAATTGGTTTCGACTTGCTCCAGTTCTTTTTCCTTTGCTTTGATATTGGATTTGATGGACTGGGCTCTTTCTTTATTTTCTTTATTCATGTTTTCAAAGGTGATGGTTAGTTGCAGTTTTAAAAGTTCTGAGACTTTATCAGATAGTACATACTTGTTTGCTTCTTCCTCAAAGGCTTCATGTACGTTTTTGGTTGAACTGTTATACTTGCATCCTTTGCGGCTGCAAACATAATAACCAATATCGGTACGCCCGAATTTCTTTCGCATCTTAGTTGATATACTTGCGGATAGATTATTGCCACAACAGGGACATTTGATGCTGCCTAGTAATGGTGCATACTCCTTATCTATCTTTTGTTCATATCCACTATGGTTTTTGGATAACTCTCCATTTACTTTCAAGAAAATTTCTTTTGGTATCAATGGAGGATGATTTCCTTGTACAATATCCCCTTGCAAGAATTTATGTGCCATATAGCCACAATAAAAAGGGTTCTTGAACAGTTCTGATAGCTTCTGTTTACAGATATGGAAACCTTCTGCTGCCAGTCTATGCCTGATTTCTTCGTTAGATAGTTTGTTATTGGCTTTCCAAAGGAATGCTTTTCTTATTAGTTTCCCTTCTTCATTGATGGTTATAATCTGCTCTTTCTTTGTTGTCTTTTGGTCATATCCTCTTGGAGCTTTACCAATCCATCTACCTTTTAGTAATGCTTTTACGCTGTTTTCAACAGTTGTTGCTCTCTTTTCGTCATTTTGAAACCTTGCATTTGCAAGTTCCATGAGTTGCATATACTTTCCGACTGGTGTACGTGGGTCATAATTTGATGTTGCAGATACTACGTATGCTCCTCTAGCTTCTACCTCTTCAATAATGGTTGTACTTCCCGTTCTACTGAAACGGGAGGTACTGAACACTATGACGGTTTTTATTACTTGGCTACTGCCTTTTTTATTACTCTGCTTGATGAAGGCTAACATACGGCTAAATTCTTTGCGTTCCTTATCGCTCTTTGCTGATTCGTATGTTCCTCCAAACTCACCGACAATATTGTATGAGTGCATGTTTGCGTACTCTCTGCATTTGTCTATTTGCACCTCTAGACTTTGACCGTCTACTTGTTCACTGGAACTAACACGGGTATAGATGATGGCATTGCCGCCTACTTGTTCTTTTTGCTGTTTTTTGCCTTTAGCAAAGCCTTTTAATTCAAAATTCTCCATATTGTGTATCTTTTTTGTTATATGCCTCATAGCTCAAAAGTGAAAAAGCATATAGTGTATCAATTAATTCTTTTGCATCCTCTTGGGATATTCCTTTGAAGTTGCGGTTCTCTTTGATGGTATCTAAGTTTAAATACTGTGCATTCATATTGTATTTCTATTACAAAGTTCATTATTAGTAAATTAAAGGGAAAAAGAAAGTGAATGTTAGACTGTTTATTAGTATTATTTTGCATTTCACTATTCCGCACTCCGCATTTCCGCACTATCCACCTCAGAAAATTCGTTCTCAACTTCTTCATTAGCTTCGTGCTTGGCACAATATTCTTCATATTCCTCTATCCATTTCTTGATAGTCTTATCGCTTTTACCGATGATTTTAGCTATTTCTCTATAGCTTTTGCCTTCTTTGTAAAGTTGATGGGCTTTTTCTTTTTCAGGGGTAATATCAGCTTCCCCCTTCAATAATTTTTTTCATCGGCATAGCCTTCTTCCTTGAATTCAATAAAACAATCATCTCGTTTCTCTATAGAGCAGACAAGGACACGCCCTTCATGTAAAGTTATGGGACAGCTTCGGGCTTTTAGTTGTTTTATATAAACTTTATTTATCTCTCCTGTGGTCTTCCCGATACAAAAGCAAGCATCTATAAAGTTGCTAATTTGCTTACTGCCTCCAAGTCTATCTAATGTGATAACTCCTTTACTTTGCAGTTTTGGAGAATGTCCTAACAAAAGAATGCTTGCGCCTAACTTGTTCATAAATGTCCTAAATTCAATGGTGAACCTTGCAGCTTGTTCCGTATCAGATAAATTAGGATGTAGACACGTGATGTTATCAACGATGAAGACTTTTATGTTAGATTTGCTTGCAGCCTCTTCCAGTCGCATAAATAATCTTTCTCTTCGTGCTTTAAAATCACATTCCAAATCAAAATCAATTCTTGCTCTGATTAGGTTTTCGGAAAATTCATATCGTTTTGTACATTCTTCATTGGAATATCTATCGCATAGTTGGGACATATTCATTTCATAATCGAAGTACATTACTTTTTCGCCACCTTTGGCAATCTCTTCTGCTATTTGAAGTGCAAGTAAGCTTTTACCACAATTTGTTTCTCCGAATAAAATGGTAAGTTCCTTTTCAAACCATAAATTCTTATATAACGCTTTGCGTTTTTCTTCTTTCATACCCTCATTAATAATCTCATTCATAGTGCTGTAATCAAATACAGTCTCGTTATTATCTATTTTCATTATTCTGATTTTATTCGTTTTACAATATCATTTATTATCGTTTGAGCTCTTTCGATATTGCAAAGATATAGCTATGAAATGGGCTAATAACTACTATTTTGCGAGTTGAGTCTGTATTGTTCAGATATACAGCGTGTTATGAATAAGCAGGGGATTTTACAGGGGATTTTGGGGAGAAATTGAGGGGATTTCAGGGAAGGAGGATGGGGTTTTAGGGGCAGGAGTGATTGTTGAAGTACTGAGTTTACTTACTCAGTACTATTAAAGCGGTTAATAATGTTCTTCATATCTTGAAAGGATGTAATCTTAAAGATTTCTGTTCCAATCTCAATATAGCCATTAATATTCTTATTTGGCTCTTTTTCAAACAACTCTTGAATTGATACTTCTAGTGCTATGGCAATCTTCTCCAAAATGGCTACGGAAGGATTTCCATTAATATGGTTAGATAATCCTACTCTATTAATTCCCATTTTGTCAGCCAATGTCTGAACAGTCATTCCTTTTTCTTTGATAACTTCTTTTATTCGTAGTCCCATAACTCTTCTTTTGTATTATGTATGCAAATATACGTTTAGTTTTAAATTGTATATTGATTGCAATACATAAAAGAAGTTAATGTAGTTCTAATAATATACATTTTTATTTTGATATGTATATTGAAAGCGCTACATTTGTAGTGTAATAAGTAATCAATAACACTACGATTTATGAGACGATACAATAAGCAACAAGTAATGAAAGATGCCCATAGATTATATGGTAGTGAGTTTCATAGAAAAGGTCGTTCTTGGAGTGAATGTCTGAGAGCAGCTTGGGGTTGGGAACATGATGCTGTTAGAGCTCGTGAAGAAAAAGCAGCAAAGCTTGATGCTATGATTGCAGGGAGCTGGATTGCACATAAAGAGGGAGTAGACCAAAGAAGAGATGAAAGAGCTTGGGAGAGAGGTCTCACAAGTGATGAAATATCAAAAGCAATGGGCTATGGTACTGGTCGATATTGTGGAGATTGAAATATTCACTTCTGTAACTTTTGAATATGAATTGATTATCAGTGATTTAATGACAAATAGGTTTGTGTTAGATTCAAAAACGATAGATTTCCATTAAAAGAGAATATTATGAGTTTAAAGAACAGTTATGTAACAAGTGATTATATAGAGTGGGACACAATGCTTTCGTTAGTCAGAAAGTTGTACCGTGATAAGGAATACCGTTTTTCTCTATTGATTGGCTGTGGCTCTTTCTTCGGATTACGTATATCAGATATTCTCGCTCTTACGTGGTCTATGTTATTAAATGATGAAAAGTTTGTTATCATAGAAAAGAAAACGGGAAAAAGACGTGAAATAAAAATCAATTCAAATTTTCAAAAACACATTGCTGATTGTTATACGGTTTTAGGTGTAACAGATAAAAATGAGAAGTGCTTCATTAGTCGCAAAAAGACGGTGTATTCTACACAAAGAATCAATGTGTTATTCAAGTCAATAAAAAACCAATATGGATTGAAGGTGGAACACTTTTCTACTCATTCAATGCGAAAAACATTTGGGCGCAAAGTTGTTGAGGCTGCTGGAGAAAATTCTGAATTTGCTCTCATCAAACTATCAGAATTGTTTAATCATGCTGATGTAATGACTACACGTAGGTATTTGGGATTGCGGACAGAGGAATTACTTGAAACGTATGATATGTTGTCTTTTTAATCAGAGAATAGTTCTTTTACATTAAAATAAGCCGTTCACAGATAACGTTTTCGCTGAACTTTTACTATTTTTGTACCGTTGCAAATAGCAACTACATAATTTAGGAAGCGTTTAGCTATTCTGCATTAGTGAATCTCGACAACTCACCATGTGGCAGGAATAACGGAAAACGTTCTCCTTAGGTTTGTTATATATGTTTCCAACAATATATACTGCCTAAGGTGTGAGCGACTTTTTCTTATTCGTCACAGGGCAGTCGAGAGCCTACTAATGGGATAAGTTAAGTTGGCTCACACTTCTTTTTATAAACCTAAAAAACATACTGATAGAGCCAAAGGTGTTTATTTTAATATGATGAAACACATTGTTAATCTTTGCTTTTTTTTTAGTCTGTTATCTTTGAACATGTATGCAGATAATTGGGATTTTGTGGATATGGGAGTTCGTGCCGATAATGGAGATATTCTTTATTGGTCAACAGGAGATATGGTCTTGTTACAAAACGGAGAAATTAAAATTGCTGACTATGGAGAATTTGGCAGTCAGTTTGGTTGGGGGGATATAACAGGAAAAGTAACGGGGGATAATTTGAATGATTATGGTGGAGTCAATTCTCTTAAAGAAATATCAGGTAATAAAGATTATGATATTGTAAGAGCGAAATTAGGAAAACCATATCGATTACCTACATATACAGAAATAGACCGATTATTTAAGAATTGCTCAGAGGAGTTTGTGAAAATTCCACGTAAATTGAATAGTGTGGATGAAAATGGAGTGCCATTATGGTTGCAAGGTCAATGGATGTGGCAGCATGTTATCCATACTCAGAAAAGAACGTTTGGAGGATGGCTTTCTGTTAAGATAGATGGTTTATTAGTAAATGTGCTTTCATCTGAAGGTAAGGTCTTATTTGAAGGGTTGTATAGTTATTCTAACGGTGTATTGAAATTTTGGGATTTTACTCTTTATTTGGATATGGATAGGAAGCTGATAAAAGATAATAGGGGTGAGTATTTTAAAAAAGTTTCAAGTCAATCCAACTCAATGGAAATTTGTGGTTACATGCTTACAAGCAAAATAAACGGTAATAAATTATTTTTTCCTGTATCACATTCATATAGTGCAGTAAATACGGGAAGTGGTGTTTTAATTATGAACAATAACCAAAAGCTAAGTTATTGGACAGGAACATTATACAATGACGATTTTCGATATGCTGCATCGCTGATGTTTGCATCTGATGGGTGGGGGATAGGGTATCAAAAAAGAAGTTCGCACTTTCGTATAAAAGCAGTCAAGGGTGGGAATGGTTCTGTAAATTCATTACAATCAATATCCACAAAAATAAAAAGTAATGATAACAAGGTAATATCTTCCGAAATTAATAGAAAGGAGGGGCATTTGGAACAATCAGTTACAGAATATAGCTTCTCAATCTCCTATTCTTTTGGAGGGAGACAATCGGTTGCAAAGCCTCAATATTCGGGAGGTGAATCAGGTTTACCCCGTTTCTTTATGAAGAACGTAAAGTACCCTACTTTAGCACAAGAAAGTAATATTAAAGGGAAAGTTGTAGTACAATTTCTTGTAAACGAGGATGGTAGTTTATCTAATTTTAAAATTGTTCAGAGTGTACATCAATCCCTTGATAACGAAGTTTTGCGTGTACTTATGTTATTACCTGAATTTATTCCTGCATCAGATGAAAAAGGTAATCCTATCAAAGCGTATGCCACAATTTCTTTTACCTTCGAAACAGGTTATCTGTAATGGAGTTATTGATACAACTAAACAATCAAGTAGTAAAGACTTCAAGAAGAAGTGAGAGTGTTAAGCGGTGGTATTTTCCACCGCTTGTTTATAAGATAATATTCACAAATCTTGGGAGTGAATATTATGAGTTATTTACCTCATTCACAATCTCATTTACTATTTTTCTAATGGTAGAATATTGAGCTTTAAAAAATTCACGTTTATCATTTAGCCTATATTTTTCCAATTTTTGATGTATAAGTTTTTCGGCTAAAACACAATCAACAGTCTCAAATTCTTCAGCAACTAAATATTTATCTGGAACACCAGTACTATATAATTCTTTAGCTCTAGTCTCAGTTTCTCTTCTAGTTAATCCTACTTTAAAAATATCTTTGTCATGAGAAGCATTTCTCATGATATATATATATCCTTTGTTTTTAGAGTTTATCAACGGTTTTAGATTATTCGTTATTTTAATAGGTTCATTGGTTACTTCATGCCATGTTTTAAGAACACTCACCCAAGTTTTTCCATGAATTGTGTTACCATTTTTGTCTTCACCTATTTCGTTTGATTTAAGTATCTTCCAAAAACCGTCAGATTCAAGTTTAAAACTTTCATTGTATGTTATAGTTTGAGAAGCATAATTTTCTCTCTGTTTTTTTAAGCACCAAACGTCTCTTTTTCTTAGTTCATAAGATGGCGGAACAAGTTTGTCTCTTTTAAAAATCTTTGGTTTATTAGGTTCAGTACCTAAAATAGTTGTATGTTCTTCTAATATTAAATTTTCTTCATAATTTTCTATATATGATAAAAGATGGATACAAAGTCTTCCTACCTCAAATAAAGGAACATAATTTTTTGTTTTCTCTTTTATTTCATTATAGATTTGTTCCCACTGTTCAGATGGAAACTTATTATCTCGATACATAAAAGCTTCTAAGTCATCGGTTGTTGTATCAAAAGCGTTACCCAAATCTTTTTGTACATACTTGGCTTCTAATTCTAAAGTTTCAATATTAAAACGAAGGAGAATAAAAGTTTTCCAATATTCTTTATTTTCCCAAAAACGAATTTTTTCCATTTTGCTCTCTGGAGAAGGTTGTATTTCTTGCTTACTTGGGAAGCGCATTAATTCAGTAATCTTGGGTATATTTACATCAGAGTTTTTCTCTCCAGCGAGAATTATCACAGATATTTCATTTACTCTTTTAATAATTGAAACCCCTCCGATTATATATTTAATATCTTTGTTCTCTAATGCAAAATCAATATCAATCGGATTATTTGTTACATTGAAATTATATATAGTATTATCTTCAAATGCTTTAACTGACTCGTCTAAATTGGGACAATCTGTGGATGTTACATAATCTATAAAGTCAACAAAATCAATCAAAAAATCTTCTTCTTCAAGCAATAAAAAAGTATTTAATTCAGCTTGATAACTGAAAAAAGCTTCCATAACATTAAATGAGGATGGCATTGTTCTTAAGCCAGTATTCCAAGCTCTTGAGTTAAATTCTTCTAAATAATATCTTAGGTCTTGGTCTATATAAAGTCCAGCACCATTTTTTTGTTGAGCTTCTAAAATAGCAATAGCTTTTTTTGTCTAAGAGAGAAATCTTTTCTATGTTCATCTGTTTGATGTCTATCCAATGACTTTAGGATTTTGTCATATCTTGGATTATCTTTTGTGGGTAATGCTATCATATTAAGAAAGCTCATTCTGTCACTTCGCGTCATAGTTAATTAATATTAGAAGTTAATTCAATGCTAATATAGGTTTTTTTTTGAAGATTCCTCGTCAAAAGAACTGCAACTTGAAAATAAAATGATTATGTGATATTCACAAAGAATATAAGTGAATATTGTGATTTGATGTATGTTGTTGATTAATAATGTTTTATGCTGTTTGTGGAAAATGGAGGTAAAATTGATATTCACTTTTATCCAATAAGCTATCTTTTTGAATATAAGTCGATGGCTATCAAAGATGATTTCTTGTAGCCATACAATATAATTCATATCTTTACGGCAGTCTAAATGCTGTTAATATGATATTATCACAAGAAGAAAAAGAATACTTTCAATTATTCAATGATATGATTGTGGCTCTATATGCGGATAATACTGTAGAGCCACTTAAAGATATTTGCCGCCAATGTATAGCAAAAGAGGCTGAGATATTTTCAAGTATGTCAAAGCACTTGGAGAAGATGCGTAAAAGGAATAATGATATTCAAAATGCTCAGTATCTAAAAAACTTGGTTAATGGTGTTATATCTATGCTTGGCAATGAAAATATTGTTCTATATGACAATATTGAAGAGTTGGATGTGGAGCTTAGAAGACAAATAAAAATAAGTCTTGCAACCTTTAAAAGTCTTGATAATGAGTTTGTGAAGAACAAACCTATAGAAGCTATTTGCCAGTATATTTATGAAAATTCATTTCTTAAAGAATTGGATGCTAGATTGATACTTGGATTAAAGAAATTGTATTCGGATGTCAATGCGATTGGTAAAGACGATAAAGATGTTCTAATTATATTCATAAAATACTTCTTATATGATATGCAGCATAAGGTTAAGTATAACTATATCAATATGCTAATTATCGAAAATCAGGAGCAGCCAATTATAGAAGATAAAGCAAATACACTACAATCATTCCTCTTCTATGCCCAAAGAACAGCAGGTATTTGTTATAAGAAGATTGTTGTTAATGAAGCGATTTTGCTTAATGATGATGCTATTGTTGAAATTGAAAAAGAGGCTTCTGTCGGTAGTTCATCATCCAAAGATATATCTAATGAAAAAAACAAAGTTGGTATAGAGATAGATAAGGAGAAAATATTAGAAAAATTGTGCCCTTCTTTTAACAATCGTGAGCAAGTTAAGAAAATACTTGAAAAAGTAGATGAAAGGTTTGAAATAAGCAGCGGTGAGTGTTCAAAACTGGATATAGCTACTCTTTGCCTTATACTGAAAGAAAAGTGCAGCTTATTCAACAAGAATATGAGGAACTTTTCAGACTTTAAAGAATATGTCTGCTTATATTATGGAGTTGTTAATCCTTCTTATAAGAAAAATGATTGTATTGTTAGTAAGGGTTCAAGTCTTTCTCGTTTCGATGAATTATATAATGATAATGGGGCTTTTTGGAATTTATACTTGCGCAAGAATAACCAATTTTGATATAATGTGCGGAAGTGCGGAGGCGCGGAGTAGGTTTATTGCAGTTGCTAACTTGATTCCGCATTCCGCATATCCGAAGTTAATACTATATTGAATTGATATAATGAAAATAAGTGTATCACTTTATATCTGTAAGAGGATATTCTGATACACTTTTAATTTTCAATATATAGTTTTTAAAGTTATACTCTTAAGTAGCTTTTTCGTTGTTTTTGAATGAGTTATCATTGAAATACTGCCGTCGTCAGGGGTGGTTGTTATACCCCTCTAATAAGAGATTTGCCCAATCTATTGGCTTTTCTTCTTTCTCAAATCTAATGAGACTGTTTAAGGTGTAGCCAAATAGTCTTGATAGAAATTTCTTATCAATTAAAGAGTAGAATGATAATTCATGCCTGTTTTTTGTTATATAGTCCCTTATTTCTTCGTTATTGAGATGAACTTCCAAGCGATGTAATTTTGATGGATTGTTATAGTAGTCATCTATGTACCTTTTATCTGAACTATTGGCTATTTCCGTTTTTTTATTATATGCAATAAGGGTACTACCTTTGCTTTTGTCTTTAATCGCCTTTTTCTGTTTAATATTGACGGTTAAGTATTTATCCTTGTCCATGTTGCCGCTAGAGGTGTAAGTTATTTCAGGGCGGTCTTGTTTGCGGTCTATAATTCTTTTCCCATTCAGGATTGTCGTTATTTGCGGATTTCGGATAAGCCTTCGTATTAGTCGGGCTATGTCTATTGACATATCCAAGCATAAGTCTAAGGTCGTTATATTGTGCAATTCTAGTCCCAAATTGCTTTCTATGAAATCTAGATAGTATATTTCATCTGTATATAAGACACGGTTAGAAATACTAATCCATGCTTTATTATATCCATTGGTGTGTATATTGCTTGCCTCTTCATCATCGTTGATACCAAGCCTTAATTCTCCAAATAGTTTATCTTTTCCCATATCGTCATAACGAATTTCGTAGACGAACTTAAAATGCTTGCCTTGTATTCTCCGCAGATAGAAGTACATAAAATCAATTTCTTCTCCTACTTCCTTTGTTTTGATGATATTAATATTGTACGGTTCTTTGATTTCATAACATAACCGTAGCATATCTATATTCAATCCATATACCTTATTCATGTTCTTCAATTTTATTTTCGTTATTATTGGGCTGGTTTGGAACATTAGTCCAGTACTTTTTTAGTCCGTTAGAAATAGCCTGTGTATGTGTTGCTGATTTGGTTCTGCCTTTTAGGCTTTGGCTAATCTTTTGTTTAGTGGTATCATCCAATTGACGATACTGCCTTTTGTAATTGTTATCCATATTTTATTCATTTAGTGTATATATAAATATGTAGTTAGATAAGAAAGTAAAGTCTAATAAGCTGATTTTTCAAAAAAATATCTGGGAATTTTTTATGAATGGCTAACGGTTGGCTCTTTATCACACCTACTAAAATACTATTGTTTCAGTCCGAGGTTACAGTGGTAATGTTTTGATAAATAAGTGTTTAATTGCACTTTTGCGAGCGTGCTCTTATTTGTTGTGTATATTACCGTACTTGCTAAAAAGGCTATAATATTTTACTTTATAATTCTACTTTTGTACTCATTGTGTATGTTTTTCCAAATTTTATCGTCAGATATACAAACTTTGATTATTTTTGAACTTTTCTTATTCAAAATAGGACGAAAATCTTCGCTTGCTTTCTCATTCATAAAAAAGAACACGCTAAAATCCACGAGGTTCAGCATGATAACATGCTTTTTTATATTAAATATTGATAGTGTGCCTTCTGGATTTTTTGTGGTAGATTGCTTTGAGATAATTTCATACGAATAATAATCATTATCTTCTTTATGTGAACAGTCTTGATTGTCGTACTCTTTGCGTGAATATTTAAGATTATCATTTAAATCTGCCCTCATCTGCTCTTTTAGCTTTTCATCAATATCTAATTCAGAAAACCATTTATGAGAGGATATTGAAGTTCTCCATACTAATGATATGATAAACAGATTGAATATATTAGGGTTTAGGTATTGCCCTTCTTTGTATAATTGCGAACAATTATTTCCTCTAATCTCATTTTTTAGTGGGAACTTTATATTCGAATTAATATTGTGAAAGGCATGAAAGAAATGATTACTACAATAAGTTTCTACTATTGCAATTCTATTTTCACATTGGTCACACAGAATATAATCTTCTTTGGGAGATTTCTGTATTTTGCGCTTTTGTCCATTTTTATCAATCTCGTACATGAACCCATCAGAGAATAGCCTATCATTAAAGAATTTAGGTAATATGTGTGAATTCCTTTTGTTAGCTTCACGTATTTTACATAATAAACAAATCCGCTTTGAGTTTTCTTCCATAAATTGCTAATTGTTGATTCTGTCTGGAAACAAAAATAATAAATTAAAATCATTAAAACCTATAGGAAGGCTTTAATAATGTAGGCATTGATGTTTTCGCTCTAAACTCTATAATGATTCGATTAGTTTAAGTATTTGTGGTGTCGTTTGCAAATAATCCACTATCTTTAGAAAATGATTCCAAAGGTTCAATATTTCATCCGTTAAGG
>NC_004307.2:1422432-1423798 Transposons38
GATAACGCCCGATTTTTTGCGCACTTTCGGATTCCGGGTCTGACGTAAGAGGGCATGGCCCGCGTCCTGTGTACGATTTTCATTCGCCAAAACAAAAAACCGCGATTGGAAGCCAGGAGACGGAACCATGCCCGAGAACATCATACAGATCGACCAGAACCTGCTCGAGACCAGGCTCGACCGCTTGGTCGCCGAAAAGGTCGCCGAGCTATTGAACGCGATGCTCGACGCCGAGGCCGACGAGATCGCCAACGCCGCCAAGTACGAGCGCACCGGGGAGCGGAAGGCGTACAGGGCCGGCCACTACGACCGGAGCCTGACCGCCAAGGCCGGCAGGCTCGCGTTGAAGGTGCCCAAACTCAAGGGCGCGGTCTTCGAGTCCGCGGTCATCGAACGATACCGGAGACGCGAGGAGAGTGTCGAGGAGGCCCTCATCGACATGTACCTGGCCGGCGTGAGCACCCGGCAGGTGGACGACATCAGCCAATTGCTGTGGGGCGACAGGATGCCGTCCCAGACCCTGAGCGACAAGCTCAAGAAGGTGTACGGGGAGATCGAGGCGTGGCGCACGAGGCCGTTGGAGGACGAGTACCCGTACGTGTTCATGGACGGCGTGTGGCACAAGCGTTCATGGGGCGGGCACGTGGAGAACGTCAGCGTCCTGGTCGCCATCGGAGTCAACGCGGAGGGGCACCGCGAGGTGATCGGCGTGGCCGAGGGCATGAAGGAGGACAGGGACAGCTGGGAGCAGTTCGTCCGCTCCATGATCGAACGCGGCCTGAAGGGCGTGCGCCTGGTGGTCGGCGACCGGTGCGCCGGACTCGTCGCCACGGTCGGCTCGATGCTGCCCAAGGCGAGATACCAGCGGTGCATGGTGCATTTCATGCGCAACGTGCTCTCGAAGACGCCGCCGACACACCGCGAATGGGCGTCCGCCGCCCTCAAGGCCATATTCGCCATGGAATCCCGGGAATCCGCCCTGGCCAAGGCCGAACAGGTCGCCACGGAGATGGAATCCAGGAGGCTCAAGGCCGCCGCGAACTGCCTGCGCGAGGGCGTCGGCGAGACGACGACCTACCTGCTGGACGAGTTCCCGGACGGGCACCGCAGGAGGATCCGCACGAACAACATGATCGAGCGGCTGAACAGGGAGATCCGCCGGCGCACGCGCGTGGTGGGCGGCTTCCCCGACGGGAACAGCGCGTTGATGCTCATATGCGCCCGCATCCGTCACGTCACCGCGAACGAATGGTCGACCCGCCGCTATCTCGACATGTCCCGGCTCGGTGACAACCTCGTGGAAGCGAACTGACTATCGCGCCATGGACGGCCACGATCCAAAGTGCGCAACTTTTCGGGCACTACC
>NC_004307.2:1439067-1441657 Transposons74
TGTTTTGCTTCAATGTTTGTTCGACAGGTTCGGCAGTGTTTTTCCGCAGTGTGGGCTGATGGTTTTCCCCGGTGCCGTCATCGTTTCCCGGTGATGTGAGAGGCATCGGTGCCGCCGCCTGTATATTCCCGAGTTGCCAATCGGTTTTGATTCGGCCGGTTGCCGCCGGCCGGCGCTCGGGAAGGAAAGGAACATGGCGATACCGATGCCCATTGTGCAAGATATCAGGAGACTCGACCGGCAGGGAATGTCGCGCGCGCAGATAGCGCGTCGTCTGCATGTGGATCGCGGGACGGTCGCGAAGTACGCGGATATGGAGGATTGCTCGCCCAAGCCGAAGGCGGATCGCAGGTACGGGTCGAAGATCGACCCGTACGCGCATCTGGTGGACGGGTGGCTGGAGGCCGATCGTCTGCTGCCCAGGAAGCAGCGGCACACGATCAGGCGCGTGCACGACCGTCTGCTGGCGGAGACGGACTACGACGGCGAGTATTCGACCACGATGCGTTACGTGCACCGGTGGCGCGAGGCGAACCGCGGCGTGCCGGATCGCGAGGGGTACGTGCGGCTCGAGTGGGCGGCGGGCAGCATGCAGGTCGATTTCGGCGTGGCCCGGGCCCGGATCGCTGGCGAGATGGCGGACGTGCATTGCCTGGTGGTCTCGTTGCCGTATTCGAACATGCGGTTGTGCGTGGCGTTGCCGGGCGAGAACGCGGAGTGTCTGTGCCATGGCCTGATGCTCGTGTTCGAGCATATCGGGGGTGTTCCTCCCGTGATCGTGATGGACAACGCGACCGGTGCCGGCCGGCGCAACGCGAAGGGCGAGGTCACGTTGACCGGGGTGTTCTCCGCGTTCGTGGCGCATTACCGGCTCGAGGTCCGGTTCTGCAACCCGTACTCGGGCAACGAGAAGGGCAGCGTGGAGAACGCGGTCGGGTTTTTGCGGCGCAATCTCATGGTGCCGCCCATGCACGCGGAATCCTACGGGCAGCTCAGTCGTTTCATGCTTGAACGGTGCGACGGGCTGGCGGCCTCTTCGTATTGCCCGAGGTTGCCGGGCGTGCCCGTGGCCGAGGTGTTCGACGAGGAGAGGGCCGCGTTGATGCCGTTGCCGTCCACGGCGTTCGACCCGGTTCGCTGGGAAAGCCGGACGGCCGACAAGTACGGGCTGGTCGACATCGACTCGAACCGGTACCTCGCCGGCCCCGATTCGGCGCGTTCCAAGGTGCTGGCCGCGATCCGGTGGGACACGGTCACGCTCGCATCGCCCGCCACCGGCGAGCTCCTCGCGGAGTATCCCAGACAGTACGGACGGTCGCGCAATGTGGAGGATCCCGCGCTCGTGCTTCCCCGGCTCGCGGTCAAACCCCGCGCGTGGCGGGAAAGCTCGATCCGCCCGGACGTGCCCGACGATATACGCGCGTGGCTTGATTCCATGGACGAAAAGACGTTGAGGGAGAGCCTCAAAGCGATCGGGGACGCGTGCCGGGCGGCCGGGTTCGATCCCGCGATGCAGGCGTGCGGCGAGATCCTGCGCTCGAACAGGGACATGGGCCTGCACGCGGACTCGCTCACCCCTATCGCGTTGCGCATGCGCGACGGCGAGTGGGAATACCCCGGCGGGATCGAGGAGCCCGACCTGAGCGGCTACGACCGGTTCATCACCGGCACGGACGACGGAGGGGAAGAACGGTGAGCGTCAGACCCGATCCGGTGATCCCGGAGACCCGACGCAGGCGCGCGTCCACGACCGAGAAGAGCGAGAGGATCCTGAAGATGAGCCGCAGCCTGACCCTGACACGCAGCGTGCTCGCGGGCACGCTCGCCGAGGCCACGCCCAACCAGCTCGACTTCATCGAACGCTGGTTCACGGCCGAACTCGACTCGCGCGAGCGATCCAAACGCCTGCGCCTGCTCAAACAGGCCGGCTTCCCCGCCGACAAGACCCTCGACGGCTATGACTGGACCAACCTGAAGATGCCCGCCGACTGGGGGCGCGCGCAGCTCGAGAACCTCGACTTCGTCGCCGGATGCGAGGACCTCGTGCTCTACGGGCCCGTCGGCACCGGCAAGAGCCACCTGGCCATCGCGATCGGACGGCTCGCCTGCGAGCGGGGCGTCCCGGTGCGCTTCTTCACCGCGACCGGACTGCTCATGCGTCTGCGCCGCGCCCAGCAGGAGAACCGGCTCGACCGGGAACTCGCGAGCATCGGCAAGGCCCGACTTCTCATCATCGACGAGTTCGGCTACCTGCCCATAGACGAGGAGGGCAGCAGGCTCCTCTTCCAGATCATTTCCGATTCCTACGAGACAAGGAGCATCATCTACACCACCAACATCGAATTCAGCGGATGGGGACGCGTGCTCGGCGACAAGAACATGGCCGCCGCCCTCATCGACCGCACCGTCCACCACGGACGGCTCATCAGATTCGAGGGCCGCTCCTACCGAAGCGAACACGCCCTCATGACCAAATAACCAACACAACGCAGACAGGCAGCGGCCGATACCGCACACCCTGCGGAAAACCCGCTGCCTACACTGCGGAAAAACACCGCTCACAAAGCGGACGCCAACTTGCTAAAACACA
>NC_004307.2:1683179-1684544 Transposons38
GATAACGCCCGATTTTTTGCGCACTTTCGGATTCCGGGTCTGACGTAAGAGGGCATGGCCCGCGTCCTGTGTACGATTTTCATTCGCCAAAACAAAAAACCGCGATTGGAAGCCAGGAGACGGAACCATGCCCGAGAACATCATACAGATCGACCAGAACCTGCTCGAGACCAGGCTCGACCGCTTGGTCGCCGAAAAGGTCGCCGAGCTATTGAACGCGATGCTCGACGCCGAGGCCGACGAGATCGCCAACGCCGCCAAGTACGAGCGCACCGGGGAGCGGAAGGCGTACAGGGCCGGCCACTACGACCGGAGCCTGACCGCCAAGGCCGGCAGGCTCGCGTTGAAGGTGCCCAAACTCAAGGGCGCGGTCTTCGAGTCCGCGGTCATCGAACGATACCGGAGACGCGAGGAGAGTGTCGAGGAGGCCCTCATCGACATGTACCTGGCCGGCGTGAGCACCCGGCAGGTGGACGACATCAGCCAATTGCTGTGGGGCGACAGGATGCCGTCCCAGACCCTGAGCGACAAGCTCAAGAAGGTGTACGGGGAGATCGAGGCGTGGCGCACGAGGCCGTTGGAGGACGAGTACCCGTACGTGTTCATGGACGGCGTGTGGCACAAGCGTTCATGGGGCGGGCACGTGGAGAACGTCAGCGTCCTGGTCGCCATCGGAGTCAACGCGGAGGGGCACCGCGAGGTGATCGGCGTGGCCGAGGGCATGAAGGAGGACAGGGACAGCTGGGAGCAGTTCGTCCGCTCCATGATCGAACGCGGCCTGAAGGGCGTGCGCCTGGTGGTCGGCGACCGGTGCGCCGGACTCGTCGCCACGGTCGGCTCGATGCTGCCCAAGGCGAGATACCAGCGGTGCATGGTGCATTTCATGCGCAACGTGCTCTCGAAGACGCCGCCGACACACCGCGAATGGGCGTCCGCCGCCCTCAAGGCCATATTCGCCATGGAATCCCGGGAATCCGCCCTGGCCAAGGCCGAACAGGTCGCCACGGAGATGGAATCCAGGAGGCTCAAGGCCGCCGCGAACTGCCTGCGCGAGGGCGTCGGCGAGACGACGACCTACCTGCTGGACGAGTTCCCGGACGGGCACCGCAGGAGGATCCGCACGAACAACATGATCGAGCGGCTGAACAGGGAGATCCGCCGGCGCACGCGCGTGGTGGGCGGCTTCCCCGACGGGAACAGCGCGTTGATGCTCATATGCGCCCGCATCCGTCACGTCACCGCGAACGAATGGTCGACCCGCCGCTATCTCGACATGTCCCGGCTCGGTGACAACCTCGTGGAAGCGAACTGACTATCGCGCCATGGACGGCCACGATCCAAAGTGCGCAACTTTTCGGGCACTAC
>NC_004307.2:2112892-2115102 Transposons1
CCAGGTTGTCGCAGAACTCCTGCCCCTGGAACACCGATGCGATGCCCATGCGGTCCGCCTCCCTGATCGAGGGAATGGTCACCTGTTCGCCGTTGAGATAGATATGGCCGAATCCCGGCTGCAGAAATCCCGCGATGACCTTGATCAGAGTGGACTTTCCTGCGCCGTTATCGCCCACGATGGCGACGACCTCCTGGCGTTGGATGGACAGATTCACCGATTTCAACGCCTCGACGAAGCCGAACTTCACACAGATGTCCTCCAGCCGCAGCAGAGGAGGTGTGCTCGAATTCCTCATGGTGTGTTCCTTCTTCTCACTCTTCTCCTGGTACCGGTCACTGGCTGACGTCATTGCGAACCGAGAACTCGATGGCGCATAATGCGCCGCCTAGCGCGCAGTTGTCGTTCGGGTGGGATGACACGAGTACATCGATGGGTGCCACGGCATCAGGGAACAGCATGCGCTGCAACGCTTCATTGAACGGTTGGATGAATACGTCGCCGGTCATGGCCAGCTTGCCGCCGAGCACAATGACCTCCGGATCCACACTGATGCACAGATCAGCCGTCACCTGACCGATACGCACGGCCGTGTCGGCGATGATGCGACGGCAACCGGGGTCGCCTTCGTTGGCAAAGGACACCAGATCATCCAGCGTCATATTGCCGTGTGTGACGCTGAGCAACTGCACCAGCCTGTTTTCCGCCACGACGGTGTCAAGGCAGCCGCGGTTACCGCACGAACAGATGGCACCCAGCGGGTCGACCTGGATATGGCCGATTTCACCGGCCAGGCCGGTCACGCCATGCATGATTTCGCCGTTGATGACGATGCCTGCGCCAACCCCGTCGTTGGCTGAGATATATACGAAATTGCGTTTGCCTGCCGCCACGCCCATACGGGATTCGCCGTATGCCGCGAAATTCGCGTCATTATCGACGTATACGGGAACGTTGAACGCCGTGCGCAACGGGGCCGTGATATCGACGCCGTCCCATCCGGGCAGAATGCCGGGAATCGCTATGGTGTGGTCGCTGGTGGCCACTGGTGCGGACACGGCCACGCCGATGCCGACCAGCTCGCTGGCTTCGGCGTCGATGCTGCTCAGGGTCTCATTGATGAGCAGCATGGCGCGTTCCAGCGTTGTGTCCGCCTTGTGGCCCAACGGCAGGGGGAGCGTGTGCTCAGCGATGATTGACTTCGAGAAGTCAACGATAGAAAGCGTAAGATGACGTCGCGCGATCCAAAGCCCGACGCCGAGGCCCTGATGCCGTGCAAGGGTCACCAGAGTGGCTCTGCGACCGTTGCGAACGGTGTTTTTGGTCTCCAGCTGGTCTTCGTCGACAAGCTGATGGACGAGCGTGGACACGGTCGCAGTGGACAGTCCTGTCACCTCTGCCAGTTCGACCTGTGTCATGGCGCCGAACTTGTGGATGCTGGCCAGCAAGTTGGCGCGGTTTGCCTCGCGAAGCGAGGTCTGCGAACCGAAAAGCCTTGTTGCCATAAGAGTTCAGTGTAGTCGTTACCGGCATGAGGCACAGCGAGGCGCAGAGCGTGGATTTTTCGGCGTGTCGCCTTGTGATGCGCGAAAAATCGCCATTGCGTTCATTGGTTGAACATAAACGACAGGAAATTCGCTTTCTTGAGTTTGACAACTTAACTCAATACGGTATTCTATGAGATGAACCTGAGGTTATTCTCAGGTTCGGGCGACCAAGGAGGGTTCGCCATCCCCTCGAAGATGAAGGAGAACAAATGAAGTTCACTAAGAAGATCGTCGCCGTGGTGGCAGGCGTTGCCATGTGCGCGGGCCTCGCGGCCTGCGGTGGCAGCCGTAGCGGCCAGGCAACTGGCGGTGATGCCAAGATCGAAAAGGGCGCCACTATCGGCATTTCGATGCCGACCAAGTCCGAAGAGCGTTGGAACAAGGACGGCAACAACCTGAAGGCCAAGCTGGAGAAGGCCGGATACAAGGTCATCCTGTCCTTCGCCGACGATAAGCCGGCCCAGCAGAACGCTGACATCGAGAACATGGTCAACAACGACGCCAAGATCGTCGTGGTCGCTTCCAAGGACGGCACCGCAGTGGGCCCCGCCGTTGAGAAGGCCCGCGATGCAGGCGCCAAGGTCATCGCCTACGATCGACTGATCATGAACACCGACGCCGTCGACTACTACGCCACCTTCCAGCTGGAGCAGGTCGGCGTGC
>NC_004307.2:455847-457213 Transposons38
GATAACGCCCGATTTTTTGCGCACTTTCGGATTCCGGGTCTGACGTAAGAGGGCATGGCCCGCGTCCTGTGTACGATTTTCATTCGCCAAAACAAAAAACCGCGATTGGAAGCCAGGAGACGGAACCATGCCCGAGAACATCATACAGATCGACCAGAACCTGCTCGAGACCAGGCTCGACCGCTTGGTCGCCGAAAAGGTCGCCGAGCTATTGAACGCGATGCTCGACGCCGAGGCCGACGAGATCGCCAACGCCGCCAAGTACGAGCGCACCGGGGAGCGGAAGGCGTACAGGGCCGGCCACTACGACCGGAGCCTGACCGCCAAGGCCGGCAGGCTCGCGTTGAAGGTGCCCAAACTCAAGGGCGCGGTCTTCGAGTCCGCGGTCATCGAACGATACCGGAGACGCGAGGAGAGTGTCGAGGAGGCCCTCATCGACATGTACCTGGCCGGCGTGAGCACCCGGCAGGTGGACGACATCAGCCAATTGCTGTGGGGCGACAGGATGCCGTCCCAGACCCTGAGCGACAAGCTCAAGAAGGTGTACGGGGAGATCGAGGCGTGGCGCACGAGGCCGTTGGAGGACGAGTACCCGTACGTGTTCATGGACGGCGTGTGGCACAAGCGTTCATGGGGCGGGCACGTGGAGAACGTCAGCGTCCTGGTCGCCATCGGAGTCAACGCGGAGGGGCACCGCGAGGTGATCGGCGTGGCCGAGGGCATGAAGGAGGACAGGGACAGCTGGGAGCAGTTCGTCCGCTCCATGATCGAACGCGGCCTGAAGGGCGTGCGCCTGGTGGTCGGCGACCGGTGCGCCGGACTCGTCGCCACGGTCGGCTCGATGCTGCCCAAGGCGAGATACCAGCGGTGCATGGTGCATTTCATGCGCAACGTGCTCTCGAAGACGCCGCCGACACACCGCGAATGGGCGTCCGCCGCCCTCAAGGCCATATTCGCCATGGAATCCCGGGAATCCGCCCTGGCCAAGGCCGAACAGGTCGCCACGGAGATGGAATCCAGGAGGCTCAAGGCCGCCGCGAACTGCCTGCGCGAGGGCGTCGGCGAGACGACGACCTACCTGCTGGACGAGTTCCCGGACGGGCACCGCAGGAGGATCCGCACGAACAACATGATCGAGCGGCTGAACAGGGAGATCCGCCGGCGCACGCGCGTGGTGGGCGGCTTCCCCGACGGGAACAGCGCGTTGATGCTCATATGCGCCCGCATCCGTCACGTCACCGCGAACGAATGGTCGACCCGCCGCTATCTCGACATGTCCCGGCTCGGTGACAACCTCGTGGAAGCGAACTGACTATCGCGCCATGGACGGCCACGATCCAAAGTGCGCAACTTTTCGGGCACTACC
>NC_004307.2:623130-624495 Transposons38
GTAGTGCCCGAAAAGTTGCGCACTTTGGATCGTGGCCGTCCATGGCGCGATAGTCAGTTCGCTTCCACGAGGTTGTCACCGAGCCGGGACATGTCGAGATAGCGGCGGGTCGACCATTCGTTCGCGGTGACGTGACGGATGCGGGCGCATATGAGCATCAACGCGCTGTTCCCGTCGGGGAAGCCGCCCACCACGCGCGTGCGCCGGCGGATCTCCCTGTTCAGCCGCTCGATCATGTTGTTCGTGCGGATCCTCCTGCGGTGCCCGTCCGGGAACTCGTCCAGCAGGTAGGTCGTCGTCTCGCCGACGCCCTCGCGCAGGCAGTTCGCGGCGGCCTTGAGCCTCCTGGATTCCATCTCCGTGGCGACCTGTTCGGCCTTGGCCAGGGCGGATTCCCGGGATTCCATGGCGAATATGGCCTTGAGGGCGGCGGACGCCCATTCGCGGTGTGTCGGCGGCGTCTTCGAGAGCACGTTGCGCATGAAATGCACCATGCACCGCTGGTATCTCGCCTTGGGCAGCATCGAGCCGACCGTGGCGACGAGTCCGGCGCACCGGTCGCCGACCACCAGGCGCACGCCCTTCAGGCCGCGTTCGATCATGGAGCGGACGAACTGCTCCCAGCTGTCCCTGTCCTCCTTCATGCCCTCGGCCACGCCGATCACCTCGCGGTGCCCCTCCGCGTTGACTCCGATGGCGACCAGGACGCTGACGTTCTCCACGTGCCCGCCCCATGAACGCTTGTGCCACACGCCGTCCATGAACACGTACGGGTACTCGTCCTCCAACGGCCTCGTGCGCCACGCCTCGATCTCCCCGTACACCTTCTTGAGCTTGTCGCTCAGGGTCTGGGACGGCATCCTGTCGCCCCACAGCAATTGGCTGATGTCGTCCACCTGCCGGGTGCTCACGCCGGCCAGGTACATGTCGATGAGGGCCTCCTCGACACTCTCCTCGCGTCTCCGGTATCGTTCGATGACCGCGGACTCGAAGACCGCGCCCTTGAGTTTGGGCACCTTCAACGCGAGCCTGCCGGCCTTGGCGGTCAGGCTCCGGTCGTAGTGGCCGGCCCTGTACGCCTTCCGCTCCCCGGTGCGCTCGTACTTGGCGGCGTTGGCGATCTCGTCGGCCTCGGCGTCGAGCATCGCGTTCAATAGCTCGGCGACCTTTTCGGCGACCAAGCGGTCGAGCCTGGTCTCGAGCAGGTTCTGGTCGATCTGTATGATGTTCTCGGGCATGGTTCCGTCTCCTGGCTTCCAATCGCGGTTTTTTGTTTTGGCGAATGAAAATCGTACACAGGACGCGGGCCATGCCCTCTTACGTCAGACCCGGAATCCGAAAGTGCGCAAAAAATCGGGCGTTATC
>NC_004663.1:1128627-1130231 Transposons60
TGTACTTCCCTAATAATGGTTGACTTGTTTATCTCTAATAGCTGCTATGTGTTGACTAGAAATATTACTAACCCTGGCAGCTGTTTACTTTATTATTTATTATTCCTGCCTCCGGTTTACTTATTTTTTTCTTATTCCTTTAACCGGTTGACTCTTCTCTTTGAAAGAAGAAAAAAGAAAGGAACTCACCCTTTTTCCTCTTTCTATCCCGCTAGCAGGGCATTCTTGGTCTTTTCATAAGCAAATGTACATATTTATTTTTAAGCAAGTGCTACATTCAGATACTTTTCTCTGTAGCTTATCCATCTTTTCCTGATAGGTCCTTGCATTTCTCCTGCCTGTACCGGGGTAAGCATATCCAAGCTCATATGAGGCCTTTCGTTGTTATAGAAGTGAACGGCTGTTGCTACAGCTTTTCTGACTTCCTGTATTGAACTAAAGCGCATTCCTTGCAGCAATTCATTCTTTATAATGCCATTCACACGCTCAGCTATGGCATTGTCCTTGGGATTGCCATCCTCTGTCATGCTGGGAAGAATCCCGTTATGTCGTAATATGGCAATATAATCCGCACTGGCATATTGTACGCCTCGGTCGGAGTGATGGATCAAACCCTTAATCTCCTTTGCAGCTATGCGTCTGACTGCCATTTCCAGAGCTTCCACTGTGTAACAGCTTCCCAGAGTATCACCTACGCAATACCCAATGATCTCCTTCGTATAGGCGTCTGTCACCAGAGACAGGTAGCAGAACACATAACTGCCGTCAGGCAACCATATGGTAATGTAAGTGATATCACTAACCCACAGCTGATCAGGATGTTCTAATAGCAATGTCCTGGTTAAATCAGGATACTGTGGCAAGTGATGAGAGGAGTCTGTCGTACGTGGAGCCCGAAAACGTTTGCGTATTGTCAGCTTATACTTGGACAATATAGCACAGAAACAGTCACGCCCAACAAAGGCCTGGCTGGTGCCGAACTCATTACGGTACATCAGCCAAAGTTTCATCCCCCCAATACCAGGGTCCTTTGAACGCACACGTTTGACAAACTCAAGAACAAAACGTTCACGGGCCGAACTATCCGTACTATGGTCAACATACTTATAAAAGGCTTGCTTTGTTACACCAAACAATTTGCAAAGAGAGACCACCGTATAGGCATGCCTCCCTTTACAAAGCCTTTTTATTGTTTGGTACCAGCTTTTTTTCGGATAGGAAGATTAAACATCTCCTCGGCAACATCAATCATCGTATCGAAGGCGTGCGCACGCATTTTAGCATCTTTAAGCTCTGCACGTAAACGCTCATTCTCAAGACGTAAGGCAGTAATTGAGGAGGATTCATCCGAGGACTTGGGAGACTTGTTCTTTTTCATATAAGCGGATATTTCAGGATTAGAATCCTCAAAGATACGAACCCAACGCCAAAATGTAATGCGGGCAATCCCTTTTTCTTGGGCAAAACGAGAAACTGAGAAATTCGAACGATAGAAATCGCCAAGAAGTTCAAGCTGATAAGGACTAAAGGTCATGTCACTCTTTTTCATCTTTTATTCATTTTAGTTGATACTTATAGTAGTCAACCAAATCCAGGGTAAGACA
>NC_004663.1:126390-127707 Transposons23
CATTGCTGTCCCATTAAAATCTAAAAGAGTTCTTTGAAATATTTGAAATTTAGTTAGTTACAGCGATTTTCCGAGCGAACGGACTTGAATTTGTAGCTTTGCATCAGATTAATCCGATGGCATATGTTCCAAGACAAATACGTTTTCGCTCAATTGGCTTCATTTCTGAATCGAAGTAAGTTTAACCGCATAGTCACCAAGTATGATGGTGATAAATATGTGAAGCACTTCACCTGCTGGAATCAACTACTTGCTTTGATGTTTGGTCAACTTTCTAATCGTGAAAGTCTGCGAGATTTGATAGTTGCTCTTGAAGCTCATCATTCCAAATGTTATCATTTAGGAATGGGTAAAAATGTATCAAAGTCATCGCTGGCAAGAGCAAATCAAGATAGAGACTATCACATCTTTGAAGAATATGCTTACTACCTGGTTAGCGAAGCACGACAAAAGTGTGCTAATCATATTTTCAAACTTGGCGGTAACGTTTATGCTTTCGATTCGACAACTATTGACCTGTGCCTTTCAGTCTTTTGGTGGGCAAAATTCCGCAAAAAGAAAGGTGGTATCAAAGTGCATACATTATATGATGTGGAAACACAGATTCCTGCATTCTTTCATATCACGGAAGCATCCGTACACGATTACTAAAGTTATGATTGAAATTCCTTATGAACCAAGCTCTTATTACATCTTTGACCGCGGTTATAACAACTTCAAAATGCTGTATAAAATTCATCAAATTGAAGCCTACTTTGTTGTCAGAGCAAAAAAGAATCTTCAATACAAATCCATCCAATGGAAACGTAGACTGCCTAAGAATGTGCTTTCAGACGCAAGTGTACTTCTGACAGGATTCTATCCTAAACAATATTACCCAAAGCCACTTAGACTGGTTAAATATTGGGATGAAGAACAAGAACGAGAATTTACATTCATAACCAATGCGATGCATATATCTGCGCTTCAAGTTGCTGAACTTTATAAAAATCGCTGGCAGGTAGAGCTGTTTTTCAAATGGCTCAAGCAGCACCTTAAAATCAAAAGATTTTGGGGAACTACAGAGAATGCTGTTCGAATACAGATATATGCTGCTATATGCGCTTACTGTTTGGTGGCAATCATTCAACACGATATGCAACTGGACAGAAGTACATATGAAGTGTTACAAATACTGAGCATCTCATTGACTGATAAGACTCATCTGAGAGACCTCTTTGATAAAACTAAATTTCAAAATGACAAAGAACGATTCGGACCAAATGGGCCAAGTTTATTTAATTTTTAATTCGTCCCAATTTTAATGGGACACTAATG
>NC_004663.1:1383148-1384277 Transposons13
GTGGATGGACTGCATCCACGCATCGTCTTTCGTTTTCAATTCATTAAACATTATATAGATTAATTTGTTATATGACTCATTTTGTGACTGATTCTGAAGTTGTGTAATCCACAAGCAATAAGAATCACCATATCTTCGAAACCGAATTTATGGCATCTGAATCGTTCTTTGACAATACGGCATTTTTTCATACCACCTATGGCATGCTCCACTTTAATCCTAACTCCGGAAATCCGCTTGTTCTCTTGTTTTTCAACACAAGTAAGCTCTTTCCCTTTAGGTTTCTTTTTGGGCATGCATATTTCAACTCCATCCGGTTTGTGTCCGATGAAACCTGTATCCTGCCAGAGCCTAATACCTTTGGGAAGTAGAAGAGGTTCTTCATCACAAATCTTTTTGTCATGGACATGACCTTTGTATGTGGAGCTCAACCATACAATCCGAAGATTGTTAGTACATAACAGGTTATTCTTTATGCTATGAGTTTTTTTTACCACTATAGCATGCAGACTGCCAGTCTTCATCCAAAGGACGCTGAATAGGTCGCTCGGTTCCGTCCAACAAGACTTCTTCGCACCCTTGAAGAATGTGTATCAGACGTTTGGAGTTACGGTCAGGCAATTCACCAAGCGTTTTCAATGTACGCCGGAGAATCTCAGAAAGAAGGTGAATCCATCTATTGGCCTGGGGCTGGGTCATCTCAAACTGAATAGCATGGAGTTCCTGAAGGGGATTGGTCTTCAGATATACCAATATGAAGAACATTTTGTCCTGAATCAGAGACAACACTGTTGTAAGATATACGTTGGCGCACTTTACCTTCCAAGGTAAAATGGCTGTAATATTCATCCCAATGGTACTTGAAAGTTATTAGCAAAGCGTCAAACTCAGCAGGAGTTAATCCTGTCGCAGCAAGCACTTGGCTATGACGGTGGCGAATCTTGTCGTAATACATCAATTGAACTTTTTAGATCACAAAGATAAATCAAAGAACGCTTTAATCAATTATTCGATATAAACTCTATTATACATACTGCTCATTTGTCTTTTGTTGATACTTCAGTTCAATTCCTTCAAATGGTGTGCCCCCTGTAGCGTGCATCCTTGCGTCTGTCCTCCACTTTCGTGA
>NC_004663.1:19494-20871 Transposons66
GGATGTGTAAATTAAACTGTGTCATGCTCTATTCTCATTCAATCTCATCGGTCTAGGAACGGCCCGGCGCCAATGGGCGGGACTAACCGTCCCGACGAGCGTAAAATTACAAGAATTTAAACTTATCTCCAAATTTTATCGCCAGTTGTTGAGTAATGGCTTCCCAGTTAGCCAGTGGCATAGTCCATTTCTTACGTATGTTGCGATAAGCGAGGTAAACCAGTTTTTCAAGGGTGGTGTCGTTAGGGAACACACCCTTGTTTTTTGTCACTTTCCGTATCTGACGATGATAGCCTTCAATTGTATTTGTGGTATAAATCATACGGCGTATATCTGATGTGAACTGGAAGTATTCAGTAAGTTTTTCCCAGTTGTCCTGCCATGACTTGATGACGATAGGATATTTTTCTTCCCATTTCTCATTCAGATTAAAAAAACTCTGTTTCAGTAGCTTATTTATGTACTGCACCATAAACCCGTTTCAAGTTTTTGAGGAATTCCTTCTGATGCTTACTACCGACATATTTAATGGAGTTCCGTATCTGGTAGACGATACAAAGTTGTAATATTGTGTTCGGAAAAACACTTTGGGTGGCATCCAGCCTTTCAGGCCATCAACGTACGCAATAAGGATATCATGAACTCCACGGTTCTGCAAATCCGTCAGTACGTTTAACCAGAAATTTGCTCCCTCATTTTTAGAGATATACATTCCAAGCAAATCCTTGTGGCCTTCCTTGTCTATGCCTAAGACGTTGTAGATTGCGCGGGTAACGGTACACCCTCTCTCGTCAGTGACTTTATAATGGATAGCGTTTATCCAGACTATCGAATAAACATCATCAAGGATACGGGAACGCCAAACCTTTATTTCAGGAAGAACACGATCGGTTATTGAACTAATCGTTTCGTCAGAAACACGGTTGCCGAGATTTTCCTTTAGCCAGTCACTGATCTCACGTGTGCTGTTACCAAGGGAATAAAGTCCGATGATACGGTCTGCTACCCCCTCCGCCAAGATGGCCTCACGCTTCTTTATATACTAAGGCTCAAAACCTGAATTACGGTCACGAGGGGTAGACACAGTGATCTCACCTAATGGAGTCTGGACTTGCTTCTGCATTTTACTATTACGACGATTACCCAACTGACGTTTTTCTTCTGTAAGATGCGCATCCATTTCACCTTCCAATGCTGCATTCAATATACTTTCCAATAAGGGGACAAAAGCACCATCCTTACCAACAAAGGCTTATCGGTTTTCAGCTGTTCAATAGCTTTGTTCTTAATATTTTCAAAATCAAATTCTGCTTTCATAAAAAAACAGTGTTAGCAAAGTTAATTCCTTGATGACACAGTTTAATTTACATTCTCTAA
>NC_004663.1:2169228-2170602 Transposons61
TTTACATTTGCAGTATTAAATATCACAACAAAATATAAGTGTATATTTGAAAAGTAGAGTTGCAGTGAACTAACTTTGACACTAGTCTTAAATGACTATAGGCTGAATCAGACTGCAACTCTCTTAATAGGAGAACCTAGCCAGTTAGAATTGTAGGCTCACGACCTAATAAATGTATTAGCTGTTTCTCCTTCATGTTTAATACTGTAAATACAAAGTTATGAATTATTCTCATTTTGTAGGTCTTGATGTAGGAAAAAAAACTTTCGATGCATCATTAATGTCCGCAGACGAAAAAGAGTTGTCTCACAAGTCTTTTGATAACACTCCAACTGGGATCCAATCTTTATTGGATTGGATAGCTGGTTATCATCTCTCTTTATCCAAACTCTTGTTCTGTGCTGAAAACATGGGAAGTTATGTCACAGAGTTATCTGTTTCCAGTGTCTCCATGGGATTTTCCCTGGCTTTGGTTTGCCCGTTGACCATCAAGAAGTCCATAGGCTTGCAACGAGGCAAAAATGACCGCATTGACGCCAAAAGAATAGCGAACTATGCGGTATTACACTATCGAAAACTGGAGTTATACAAATTGCCTGACAAAGACTTGGTGAGACTGCGGGGATGGATTATTATACGTGACAATTTGGTCAAGCAAAAAGTATCAAGCATAAAGTTATTGGAAACATTCTCCTGGATGGCTAAGTTGGCTGATGTGACAGAATCCATTTCTTTTTTGGAAGAGCAGCTCAAGTCGATAAAAGAAAGAATCCTGGAGGTGGAAGAGGATATGGAGCAACTAATAGCCGCCAGTACATCGCTTTACACAAACTACTTGCTATTAAGAAGTATAAAAGGAATAGGAATTATCAATGCCATTGTATTACTGTGTGTTACTGACAATTTTCAAAGATTTGACAACCCGAGGAAATTTGCCTGCTATTGTGGGGTCGCCCCATTTGAACATACTTCAGGTATTTCCATACGGGGAAAAACGCAGACTTCTTCATTGGCTAACAAAGAAGTAAAAGTATACCTTACCCGGGCAGCTATTACTGCCATCTCTTGGGATCCGCAGATGAAAGCATACTATAAAAGGAAAATAGCAGAGGGGAAACATAAAGCATCTGTAATCAATGCTGTAAGAGCCAAAATCATAGCAAGGTCTTTTGCTGTGATACGAAGGCAGACTCCATTTGTAACATTAGCCGTATAATAAAAAGGTCCTTAACTTCGAAAATATCTTAGGTTTAGGAAGTAGCTATACACTTCTGAAGAGTAGGTATGTCTATATACAAACTTACCCAAGGATACGTTAATGTTCGTAAACTTGGGTAAGATTTTATAGATATTGTTTGGAGAGGACTTAGAATT
>NC_004663.1:2282143-2283459 Transposons23
CATTGCTGTCCCATTAAAATCTAAAAGAGTTCTTTGAAATATTTGAAATTTAGTTAGTTACAGCGATTTTCCGAGCGAACGGACTTGAATTTGTAGCTTTGCATCAGATTAATCCGATGGCATATGTTCCAAGACAAATACGTTTTCGCTCAATTGGCTTCATTTCTGAATCGAAGTAAGTTTAACCGCATAGTCACCAAGTATGATGGTGATAAATATGTGAAGCACTTCACCTGCTGGAATCAACTACTTGCTTTGATGTTTGGTCAACTTTCTAATCGTGAAAGTCTGCGAGATTTGATAGTTGCTCTTGAAGCTCATCATTCCAAATGTTATCATTTAGGAATGGGTAAAAATGTATCAAAGTCATCGCTGGCAAGAGCAAATCAAGATAGAGACTATCACATCTTTGAAGAATATGCTTACTACCTGGTTAGCGAAGCACGACAAAAGTGTGCTAATCATATTTTCAAACTTGGCGGTAACGTTTATGCTTTCGATTCGACAACTATTGACCTGTGCCTTTCAGTCTTTTGGTGGGCAAAATTCCGCAAAAAGAAAGGTGGTATCAAAGTGCATACATTATATGATGTGGAAACACAGATTCCTGCATTCTTTCATATCACGGAAGCATCCGTACACGATTCTAAAGTTATGATTGAAATTCCTTATGAACCAAGCTCTTATTACATCTTTGACCGCGGTTATAACAACTTCAAAATGCTGTATAAAATTCATCAAATTGAAGCCTACTTTGTTGTCAGAGCAAAAAAGAATCTTCAATACAAATCCATCCAATGGAAACGTAGACTGCCTAAGAATGTGCTTTCAGACGCAAGTGTACTTCTGACAGGATTCTATCCTAAACAATATTACCCAAAGCCACTTAGACTGGTTAAATATTGGGATGAAGAACAAGAACGAGAATTTACATTCATAACCAATGCGATGCATATATCTGCGCTTCAAGTTGCTGAACTTTATAAAAATCGCTGGCAGGTAGAGCTGTTTTTCAAATGGCTCAAGCAGCACCTTAAAATCAAAAGATTTTGGGGAACTACAGAGAATGCTGTTCGAATACAGATATATGCTGCTATATGCGCTTACTGTTTGGTGGCAATCATTCAACACGATATGCAACTGGACAGAAGTACATATGAAGTGTTACAAATACTGAGCATCTCATTGACTGATAAGACTCATCTGAGAGACCTCTTTGATAAAACTAAATTTCAAAATGACAAAGAACGATTCGGACCAAATGGGCCAAGTTTATTTAATTTTTAATTCGTCCCAATTTTAATGGGACACTAATG
>NC_004663.1:241230-256279 IMEs132
ATCTCCGTATCTATTATTACTTGATTATCAGTATTATACGCTCTAAACGGTAGAAAAGTGGCTATGTGGATTCTGTTTAGATACGAAAAGGTGAATATTTAACGTATTTAACTTCCGATTACATCAGGAATCACGAAATAAGGGGTGTGAGGGGCGCTTTTAACCGCCCCCATAATGTGGTGAATGGAAGTTATAGGACGAAATCCATAAAGGGGTACGGTTGAAACGACTCCCTTGAACGTAGGGTGTGATTACATGTCATACCCTTTGTTCTAAAAAGCATTTTTGTGTAGTTTACGATGCAACGTTTTACTGTTTTTTTGCTTGATAAACGCAGTTTTTTCATTGATTGTGCTGGATTTTGGGATAAAACCATTATTTTTGCGGTGTAAAATATGATACCAATATCAAAAATAGTACTCTAATATGATATTTGAACGTAAGAAATATTTGGATGAACTTATTGCAGGACGTGGAAATGGTCTTGTGAAGATTATAACAGGTGTCAGACGATGTGGAAAGTCTTTCCTGCTGTTTGACATCTGGCATAACTGGCTGTTGGAACATGGGGTGACTGATAATCACATCATTGAGATACAACTTGATGATTTCCGAAACAGACGGTTGAGGAAGCCTGATACCTTGCTCGACTATATAGATTCAAAGGTTATGGATGATGGCAAACCTTATTATATAGTCTTGGACGAGGTACAGTTGGTAGAAGAATTTGTGGAGGTTATTCTTAGCTTGACACACATGAGGAATGTAGATGTGTATGTGTCGGGCTCAAACTCTCGTTTCCTGTCAAGTGATGTTGTAACTGAGTTCCGAGGTAGAGGTGACGAGATACGCATCTGGCCTCTCACCTTTGACGAATACTTTAGTGGTATTGGTGGAGATATACGCAAAGCTTGGTTGGATTACTATACTTTTGGAGGACTGCCACAGGTAGCTTTGCTTGAAACGGAAGAAAAGAAAACAGACTATTTGCGTGGTCTGTATGAAACTACCTATCTGCGTGACGTAATTGAGCGTAATCATCTGCGTAATCCTGAAGGAATGAAGGAATTGGTGCGTGTAATAGCCTCGGGCATTGGTTCGTCAACCAATCCAACGAGAATAGCCAATACCTTTCAATCTGCACAAGGAGTAACCATAAAAAGAGACACTATAAAACAATACATTGACTATCTGAAAGACTCTTTCTTGATAGAAGAAGCCTTACGCTATGATGTGAAAGGTAGAAAATATATTGGTACCGAGACGAAATACTACTTCGCAGACATCGGTATTCGTGCAGCCATTCTAAACTACCGCCAACAAGAGGAAACGCACATTATGGAAAACATTATCTATAATGAGCTTCGCAGTCGTGGATATAATGTGGACGTAGGATTGGTTGAACTTGGTGGCAAGGATGAGAACGGTAAGTTTGTCAGAAAACAGTTGGAGGTAGACTTTGTGGTGAACCGCCCTCCATACAGAATGTATATCCAGTCGGCTTTTCACATGCCTACGCCAGAAAAGGAACAGCAAGAGCGACGTCCTTTATTGTCAATCAATGACCACTTTCGTAAGATTGTCATTGTTGGTGATGATATTCATCGCAAGGAGGACGAATACGGTGTGTTGACTGTCGGACTTTTGGATTTCTTGACAGACAAGAACTTGTTGGAGCAAGGATAATCATTTTATTATATAATTATGCATAAATCCAAGAACTCTTTCCTTGAGTGGCTTGTCTACTCGCTTATCTTCTTCTTCCTGTATGATATCATTTGGTTATTGGTAGACCTGCCCGACTTCCTACAGTCGGTAAACGGACTGTATCCTGAGTTGCTTATCGACTTTGCACTCTGCGGTTTGTTCTCGCTTTCGAGTTTGTGTCTCAACCGATGGCTGTTCAGACAGCGGCGCTTTTGGCGCGAGGGACATGGCCACCGTGTGTTCGTGCAGAACGGACTGGTGGTGTTGGGCTTCAACCTGCTTATTGCAGGTGGCTGCGAACTGCTGCTGAGCCTTGTAGCACCTAAGCTTATGATGCAGGATATATGGGGAACGTCTTTTCTATTCGGACTGATAGCGAGTCTTGTAGCACTCATCCACCTTTCGATGCACTTCTCCGACATGATTGTTCTGAAAGGAAAGGAGAATCTCGCCTTACAGAAACGATACCTTATGATGCAGTTGGACCCACATTTTGTGTTTAACAGTCTTAGTTCACTTGCTGGAATGATAGGGGAGGACCCGAAGATGGCTGAGGACTATGTCGTGAAACTCTCACATATCTACCGCTACATACTTCAGCATATCGACAAGGAGTATATAACCCTTGCCGACGGCACCGACTTCATCAAGTCGTACCTCGGCCTGCTCAACATGCGCTACGACAACGCCATCGTCTTGCACGCCGACGATTTGCACGGCGACCGCGACGAATGTATCCTCTCGCTGAGTCTGCAGCTTATCATCGAGAATGCCGTGAAGCATAACTGCCCGCAGAGCGGCATCGAGCTTCATGTGTCTCTTGGTCGCCAGGGCGACATGCTCGTCATAAAGAACAATCGCATATACGCTAACCACAATAACGACCAAAGTGTAGAGTCTTACGGCATAGGCATTAGCAACTTGAAGCAACGCTATCGACTGGAGGGCGAAGCTGAACCGGAGTTCATAGCCCATAAAGATTCATTTGAAGTGCGACTGCCAATCATAAAACGAAAACAATAGAAGAACGATGAAAAAGGTTTTGATTATAGAAGACGACCATTTCAGCGCAAGACGTCTGAAAAGGCTCATTATGGATATTGACGACACGATAGACGTGCATGGACCGCTGAAAAGTATGTCGGAGGTGACAGAGGAGCTTGCCGCCAACAACGACTATGACCTTATCTTTTCCGACATCCGACTTGCCGACGGTGACGTGTTTGAAGCGTTCCGCAAGGTGATGCCACAGTCGTTCGTGATCTTCACCACGGCTTACGACGAATATGCAATGGAGGCGATAAAGAACAACGGACTCGACTATCTGATGAAGCCGATTGACGCTGACGAGCTGCGTGCCGCAATCGGCAAGCTGCGGCTTAACCGCAATGCACAACAGTCTGCCGTAGAGAGTCCTCTGCATGGCGTGCTTAACGACACACGCCAATACCGCGAGCGCTTCCTAATCACGAAAGGCGACGAGCTTTGCATGCTCTGCGCTGACGACATAAGCTACATCAATATGCATGACAACCGCATCACGGCGTTTGCCGTCGACGGCACATCCTATCCGCTGGCCATGAGCATGAACGACCTGGAGCAGGCTTTAGACCCTTCCCGTTTCTTCCGTCTCAATCGACAGTATATCGCCAACATTAATGGCATCAGGAAAATCAGTTTTTACTTCGGTTCTAAACTGATGGTGAAGCTTAAAGGCTGCGAGGATGACAATATTGTTATAAGCAAGGAGAAAGCGACATTGTTTAAAAAATGGTTGGAGAAATAACAAGATGGTGTGCATTCTATGTTTCTTGCGTAGAATGCACACCCTCTTGTTATATAATGTCGTTAAAACGTTACATCGACGCCAGAAGAGATTGAATGGCGGATGCTGTTATAGTATATATTGCAAGATTATTGTTTTGCTGCATCTTGTACGAACTTGAATTCGTCGAAGGCATTTCCTGCTTCCACGCAAACCGTGAAGGAACGTGATGCGTTCGTTTCGTTGCGATTGATAATAACCTTTAGTTCGTTGTCCTCTATCTTGACGAGATACCAGCCTCCGTCAAACTCTTTGTATGAAGTGTTTTCCTTGAATTTTCCTTCTTCCTTCACGCTACTAATCCAAAAACTTTTGTAGTTTTTGCAGGCAAACAGGCTGCTTCCTCCTTCGGCTTCCACTTTCAGTTCGCCGTTCTTCAAGCCCGACGGAACCTTGCTCCACTTCATAGGGTCGGCAAGTCCATCAGGGTCGGACAATTCGCAGCTTGTAAGGGACATTACGCCTACCATCAAGCATAACAATAGTTTCTTCATACGCTTATTTGTTTAAATTGTTTGAAAATGTTCTGGTCTGCTTAGAACGACCAACCGAAGCCTATGTACGGAAAGAAAGCAGCCTTGTTGAGTCCGTACTTGTCGCCAAAGTTGAACGACGGCGAAACGCCTACACGAAACATGAAGCCGTTGGGGCGCTGATAGCGGTAGCCGATGTCGCCGAAGAAGAAATAACCGAATTGAGTTTTTGATGAAGTGTAAAATTCAGTTTTAGGAGAAGTTTCGTCTGTATTCTCCCCACCTGGATACCATCCTGTATCTTTTACGTATCCAATTGTTTCCTTTACCTGATATACACCAAGACTCGCACCGAAACCCAGCTCCAACTTGCTATTCTTCTTTCCGAGCAGATAATTTAGCTCCAACGGAACACCAACGCCATTGATTTTCTGGTCGGGCCAACCAGAATTGTCTCCATAGCCATAGCCAATGCCCACACGGTAGCCTAAACCTGAGTTTACATCGAATCTGCTGTCGTAGTTGATGCCCACAATAGTTTGGGCACCAAGTAATTCTACAGACAGACTGCGTGTCTTCTGTTGTGCCATTACTGCCGAAAAACAGCATAATGCAAATAGTGATAATACAATCTTTCTCATTATATATTTTATCATATGTTTATTGTCGGTGGATATTCTATCCTTTAGTTTGCTCATAACTACATACATATTTCCCATTATTAAAATAGTGGTATGAGTTTATTTTTCTATTCTCGTCATCACATTGTGTCAGACTCTTGTAGAACAGCTCGCCATATTTTTGATAATTGTCTGTATTATATATACTGTTGTCTATTACAAAAATAGGAAAAGTGTAGCTTGAAGGTATTGGAAAAATACCATCATATACGGATGAAATTACAACAAGGTTGATATGGTGCTTTTCGCAATAGCGTTTAATTTCTATTGGGGATATTCCATTTACACCAGAACAAAAAGGTAAATACTCATAAACTAGAACTCTTTGATGTTTCTTAATATAGTCGCTTACCTGCTTTACAGAGACTTTATAAAGATTGCCATCATTCGTAATTGAGTCAAGTGGAACTTCGCATTTCTTTACATGCAGTTTTTCTGATTCTGATAAATCCGAATAGCCAGAGCCATTCACCTCGATACATGAGGTTAAAATGACTCCGGCTGTCAGGAGTTGAACCGAATGGATAATTCTATTCAATTCCATTGTATTTGTGTATGGGGTTGTTAGAACATATATGAGAATCCCAACTGTAGGTCTTGGGCTTTAGTATTGAGTCCACCTTTAAAGATATTGGTAAATCCTCTACTATAAGAAAGGCTAAGCTGGTAGTGCTTGGCGATTTCAACGCCAACCTTGGCATCGAAGCCGAAGTTTACACGATTGAAGAGTTTGTCTCCGTAAACATTTGAGGACATTTTCTCCTCTTTGCTATGTCCTTTAGCATCAGTCGTTGTGACTTTGTCCGTACCTGTCAAGCCAAAATCTGCATAAGGGCCAACAGCAGCGAGGAGATTCAAGTTGTCTGAAAGGCGGAATTTGTAGCCTACATTGACTGGAACGAGAAGAGAGTAGGTTGAGTACTTCCAGCACTGAGTCAACTTTGTTTCGTTATTGAAATAGTTTTCGCTCTGTCTGTTTCTGTTGTTGAACAAGACCGAAGCATCCATAAACCAACCGTTCTCTGGGTTGTTGAAGTTCATTTCTGCTTTTGCACCTACAGCAAAACCGATCTTTGTTTTTGTCTCATCAGAAATGTTCAGATTTCCTCCTACAGTTGGACCGAAGCGGAATGTTTGTGCATTTGCGGCTGAAAAACAACCTAATGCAAGCAATGATAATAAAATCTTTTTCATATGTTGTTATGATTAAATTATGCTCAAGGACAAGTTGCCTAAGAACTTATTATTATGCAAAAGTACAATCGTTTGTTTTTATACACAACGCCTCCTTATGCGAAACGGCAAAAATGTATTGCGAAGCGGCAATATATTCTTTTGAAGCAATTATAGGTATTCCTCTTTTTATAATAATCCTCTCAACTCTTACGGATAAGTAACAAAGATGATGAAGTCTATTTTGTCACTATTCTCTGTTCTTTTATCGCCCCAGCCCTTTTTCTTTCTTTTGTGGAACGCTTCCAAGCCCTACCTTTTGTGTTCCGTCCCAATTTGTAAGTTGGTCAGCACACCCATTGGAGCCACCGAGTGAAACGTATGTGTCTGCACTACATGACATGTGGTCAACAAAAGCGAGAAAGTTGTCAATGGCATTGTCTGTGAATTGAACTTCATTCGTGGCGAATAGTTTTGTCCAACTGGTAATACATTCTTGCTTGAAGTCTGTAAAACCATGCCACGACATGCCAGATAAGAACCTTTTTGCTGCCGATTCTATACAGGCTTTAGAGTCCAATCCAATATTATGCTTTACAGCAGATGCCATAATGCCATAGTATATGGAAGCCGATTCTTTCTCGTTGAAGTTGACTCTGTCTGTCTTGGCAAAGGATGATAAAGCTTCATGTCCCTCATGGATGAACTTGTCAAGCACTCCTATGTATCTATTTTGCCGAGCCATGCTTTCACGTTTGGCTTCGGCTTCTTGCCGAGCCTTTTCTTTTGTTTCTTTCTCCTTACGTGCTTCCACTCGTCTCCATGCGTCTGTCATTTCAGGCTCTTGCCAAATGGCATTCCAACGAGCCTTCAAATCATTGTACATTTCCATAAGTGTAGTATTATAACTTTTGGCACTGGCGAGTTCTTCCTTCGCACAGACAAGTTGAGTAGTCACTCGCTCCACAGCCTTCTCGTCAAGTTGAGAGATACGTTGTTTGACTTTGTTGTTTTCAGTCTTTAGCGCATCATTCTCGGCACGAAGCGACTTGTTCTCCTCTATCTGCTTATTGAGATTCTGCATATAGTAAGTGTATGTCTTATTGACAGACTTGCGTACATCTTCATTCTGCTTGTCACGTTCTGCATTAACGGCTGCTACAAGAGCCTTGATGGCAGCGTAGATATTAGACACACGCTCCTCACGCCACGCCTTTTGTCCGATAATAGTAGGAATCGGGATGGCAAGTTCTTTCTTTACGGCATTCATCGCTTCTTGAACTGGAGCCTTGATGTTGAGTAAAGGAATGGTCAGCTCCTTCTTGTCAATTGTGGCAAGCACTGCATACTTCTCCACTTTGTCAAGAGCGACTTTCGCCTGACGTTCCGCTTCAAGTACCACCTTGTTCTTATGCTTGCGTCCCCGTTTCTCTTCCTCTGAAAGTTCATCATAGGAGAAGCCTCTTGCCAAGCCATACTTATGCCCTACCTTGTTGTAATAGTCAGTATGCAGTTGGGAAAGGTATTGTGATTTGTCCTTTGCTCGCTCTCCCCACACTTTGGCATAAGAGACCCTTTCAACAACACCCTTTGCCGCTTCCGATTTTGTGTAGTTGTCACGTTCTTCTTTTGGAAGTGCTCTCCATTCTTTGGTTGTAAGAACATTTTCTGGATTATCCTTGTGAATGTACTTGCTTCCGATGCGCCCACGTTTCCTTACTTGTTCAACAGGTACGGTCTGCACATGGGCATGGATGCTTGTCTCGTCACAATGCACATCAAAGCCGATGACATTCTCTTCTCCCCATTTCTCACATGCAAAGCGGTAGGTGTCCAATGCCCAGTCATAGATGCCTTTTTGCAATACAACCTTGCTGTGGTCAGCATTTGGATCTGATGTGTTGAGTTTCTGTTCACCAAAGGCAAGCCTGTTAAGCACATCATGGTCACCACTGAAAATGATGCCGACAGTGCAGTTCGGACTGTTCCTTGAAACTTGGTCGGGACGCTTGGCATCCATATACGGCTTGAAGCCAAGTTCATCGAGTCTGTGCTGCAAGCGTTCATGCAACGGCACTGACTGGTAACCAAGAGGCACTATCTTTTCGCCCTTGACTATCTCAAAGTTGAGTCTCTTGCGTGAGTAGTTATAATGGTTGTTCTTGTCTATGTCTGCGTTTTTTAGTTGGTAACGCTTCTCGTCCCAACCTCTGCGTTCCGCCTCGTTGCCCACTTGGGACGAGAACGATTTCTTGTCTGTGCCTACATGGATGGCGGCACGTGGCATGTTTCTTTCCATAAGAATCTTGTTTGAGTTTGTAACGTAGTTCTAGTATAATTGGAGACAGGTCTCGGGCGGAGCCTGAGCATAATAGAAGGACTTTTTAAGTGAACATCGCAAGCATGTGAATCTAAAAGTCCCTATTATGTTTAGGACTTTTTTGAAAGTCCGTCACGCAAGCGTGCTCGCAGATCCTTACCAACTCTGCTATGACTCTTCCACCAACACCAACCCAAGACAGTCTATCAGATGTTTGAGTGGCGGATGTTGCTTTATCAGCCTTTGTAGCGCCATCTGCGGTGTTTCCGCCATCAGTAGGAAGTCAGCAATGTCAAGACCTTTGGTCTTTTGTTCATCGGTGGCATTGTCTTCCAAGATGTTGCTTATGACAACCCTTTTGCAAACAGATTGCAGCAATGGAATTTTTGATTTCCATTTGTCCGTTGCTCCAAGGTCAGGGAATAGAATGATGTCCCGACCTCCCAACACCTTGACAGCGATTTGGTTGAGACAGCCATGCATACCTCCAGTTGCCAGCCAGATGAAATTGGGGATGAAATGGGATGCGATTATGGCAGTTTTTTCACTCTCGACAATAGCGACCGACATTGTGGGATGCTGTGCCAGCAAATGCTCACCAAAGAAACATTGGCACAAGTTGAAATCTGGAAGATGAAGAAAAGCATGCGCCCATCCAACATAAGAACGTGGCTCTTTCACACGATGTCCGTCTTTGGGATTATACAGCATGACCTTGCCAGTCCTCACCTTATCATCCTTGTCAACTTGCCAATAAATGGTTGAGCCTCCCCACTTATAGGATGTTCCGACATGATACATCTTCATCAGCCTTTCTGTCTCTTGTTCACCAAAGACCTTGGAAAGGTACTGGTATAACGGATTGATTCCGTAATGAGACAAGGAACGCTCCATAATAGCGTTGGCGATATAGGAAATAGGCTTTTCTACGACTTTCGGTTGGGTATTCCCTCTTGTCGGATAAGGCAATTTGTCCTTAGATAGAAAGTCTGGATGCTCACGGAAATAGTCTTTAGGAGTATAGTGATACCCACAACTATGCTCATGGTCGCATTTGCCTACATTGTCAGGGAAGGACACTTCCCCCTCATCATCTATGTATCTTGTGAAACAACGCTTGCGCTCACAATTCGGGCATGTGTAACGATTGCCCAATCTGTATTTCTCCAAGTGAAATCTATACTCGTTCATCATCGTAACTGAAATGAATTATTTGTGAATTTCAGCTTTCAGTTCTTTCATGTTTTCAGTTACGCACTTGTCAACTGAAAAACTGAAACAAATGAATACTGAAAACAGGTTGATTTATGTTTCAGTAGCCTGTCCTGTTTCGAACTTTACTTTTTCGTAAAATCCTTTCTTTGCCTTTGTGATTAGTCCAGACTTCATAAGCTCCTTTATATAGTTCATCACAGTACGGTCTGTAACATGCAGATTCTCCATTCCTGTTTTTATGGCTGTTTTTGTGTCAAAACTGTCTTCCAACAGATACAGCAACTCCTTGGACATAGAATCACAGGTGTCTTCAGCAACAAAGGCTCGGCAGCGTTGATAGCAATTCTCACAGTATTCATTGAGTCGTAATGCTCCTTCTATGGAATCCACATCAATACTTTGCAGATGGCTCTCGCCACAGGCGTATCTTAGAGCTTGGAGCAATAAGGCAATGCGTGCGACGTGGGTATTGTGCTTCATCACCCTCGTTTCAACATCTTCATCGTCCTCTATGGCATTGATGGCATCCACATTTCTGTTCCACCAACCAAAGAAAAGGGAATGTGCATCCTTGTCCATATAAAGGATATTTGGACAACATTCATTTGTGTCATTACACCTTGCATAGTCAAGTCCAAAGATTTTCCCGATGATGTCAGCCCATTTTCTTGAAGCCTCGCTCTGGCGCACATGGCTGTCTTCCTCATCCAGCCAGTGTGGAACTTTCTTGGATTTGGGATATACAACCAGAATACGGTCAAGAAAACCTGTATCCATGAATTTGGAAGCCATCAGTTCCTTCATTCGTTTGGTCTGTGTTGTACCGATGATGTTGACACATGGCTCTTCTACACGTTGTGGGCGGTCATTCTTGACACGTGTATTCTCCAAGTGGCATCCGCTCCAGATGGAAAGTAGGCGTTCAAGCATGGGATTTTTCCCATACCTGTCTGTATTGGCAAGCAGTCCGAGAATTTCATCATAGTTGATGGCTATGCCACGCAAGTTGTTGTAATGCTCCAATACCAGAGCCTCCAATGTAAAGTCATCCAATGTGACCCTTTTCAGAATAGGCTTCTTCATTTCCTTGCTTCCGCTTTCCTTTGTTGCACATGCTGCCTCATACAGGTCAAGTTCATGGCAAAACTTGTCAAACAGCTTTCGTTCATACTCCCGAATTGGCTTGTATGCAAGCTGTAATGGTGGAGTTTTGCCCATGCCAGGTCTGCCAACCAATATGATATAAAGAGCGGCATTCGTGTCCCAATCCTGCTTAACGTGAATACGATAGGTATTGCCAAGAGCCGCTGATGCTGCCGACAGCATGGACATGGCGACATAATCCACCTTGAAATTGCCGTGCACCACCATGTCTATGATGATGGACTGCATTTTTTGTGGAAATACCTCAAGAGGGAAGCCTGAGTCCGCTAAAGACTCGGCTTCCATGTTGATTTTATTACAGAGTTCAAGCGCATCCATGACATTACCAGTTTAAGGGTTTCGGCTTGCGCTTGTTTCCTGCAAGAATGGCTGCGTTCTCTTCCTCTGCCGTAAGAGGTACAGGATTCTTGCGGTTAGTCTCCAGCCACTTGTCAAGTTCATCCTGATAGAGGCAGTAACGTTTGCCTGGCTTGGTGGCAGGAATGCTGCCGTTACCAAGTTTCATGTAGAGAGTTGCCATCGGCATTTTCAGGTATGCCGATGCTTCCTCCACACTCATAGGTATGTGCGTATTAGCCTTGTGTGGCTTGTTCTGTGATTGCAGACTGACGATCATCTGCTTCATGCCCACCACTTCGTCCCGAAGCTGGGCAACGACCATTGGAAGGTCGTTGAAAGTTAATTCCTTATTCATTCTGATACTTTGTTAATAACTGGTGCAAAGGAACAGAATGATGCTTCCGTTACTGAGGTTCGTGACAGTCATTTGTCATTCACGAAGGATTAACTCTAACAATAGGGATTATTCGGGAATTTTCTCCGTCACATCATGGAAATCGTATCCACCATTGTCTGGCTCATCAATAGGAATGACATCATTGGAACATGGTGCTTTCAGGTTCTTCAATGTGCTGTAGTCCAAGCCTTCAAACTGTTTGGGAAACAAAGCCTTGATAAAGGCAATTCGTATTGCCATTGTGTAATCACGTTTACCCAAACGTTCTGCGATATTCCAGACAAAGTGTCTGAGTGGGATATTCTCAACCGTCTCCTTGAAACGGTTTATTGCTGTCGGGGTATATTTGGTGTCGTTGCTCCATTCCTTGACTGCCTCAATTACCTTGTACAAATCTTCCTCATACAGAAACCTTGACATGGTACGATGCACATAGTCAAGTACGGCTCTTGTTCGCTTGTCCTTTTCCTCCTGCGCTTCTTTTTCTTGTGTCTCTACACACTTGGCATAGTCTTCATGGCTGTATTTTACTGGCTCTGTTTGTGATGAAATTTGCTTTGGCTGTTCTTGTTCTGTTGCTGGCTCTGCTTCTACAACGTTTTTCTTTGTCTTGCTGTTGCTACCAATGGTCATCAGTTCATAGGGATAATTCACCATGGAAATGAATATTGCCCAAAGCAGGATGTTGCTTCCTACAAAGATGATTGATTCGACAAACAGACTTTGGTGAAAGTCATTGCCTATATACATAGCCACGACAAGAGAGATGGCGAGAATTGCAGTACCAACAAAAGCGTAGATGGTACAATCTGAAGTTTTCTTTTTTTCTATCATTATTGTATTCGTTTTATTGTTATTCGTTCAAAAACTTCCACAAAGTTAGATGCGGAAGCATGTAAAAACCGCATTTACGTTCTCTGGCACTCTTTCTTTTACGCTTTATTAGCGTTCTAATATGATTTCATACTCTGAATCATACTTGAAACTTCTCGTTAGTGCCAGTTGCTGCTTATTACTGGCTACAAAGGTAAGGATGAAGAAAAGGGATATTTGCAGTTCCTCTTTAATATCAACAGAAATTGGAATGAATTTGTCGGATTGGTTCTATCCACGACAGCAAATAGAACCAACAAAATGAGAAAAGGACTATTGGAACACTATCATTCCAACAGTCCTTTTCTGTGTATTATTGTCAAATGGTTACTTCTTCAAGGTGATGCAGCCAACCGAAGCACGCTTCTGTGCATCGGAAATCTTGGCATACACTTCTGTTGTTGCCACATTCTTGTGACCGAGATAACGCTGCACAACCGCAATACTTGTTCCTGCGTCCAGCTGGAGACAGGCAAAGCTGTGGCGTGAACAATGATAGGAGATATGCTTGGTAATCCCTGCATCTTTCAGCCAATTTTTCAGCGGTGCCTGTGTCATGGAGTCTTTGAAATCGGGGAACACCTTGCCTCGTTTATCTGGTGAATAGCCTATCAGTTCCAAGGCTTCCTCACTGATAGGGTTATGCACGATGTCCTTTGTCTTCTGCATTCGTGTGGTGACATACATCACACCATCGCTGCCGTATGGCTGTATCTCCTCCCAAGTGAGTTTCTTGATGTCGCTCTTTCGCAATGCCGTTAGGCAAGAGAAAAGGAAGGCTCGCTTCAAGGCAGGAGCAGAGCATGGTGTGGATGCCAAGCGGATAACCTCGTCTTGTGAAAGATGCTCCTTGTCAGTCGGGATTGTCTCGATACGTTCCAAGAAACCGTTCGGGTTCTCCTTTATCTTGCGGTCACGATAGGCAGTGTGGATTGAAGCACGGAAAGTTGACCAGTAGTTGGCTGCTGAGTTGATATGTAGCTTTCTGTTCTTATGCAGTCCCTGTGGTGCTGTCAGCAGATACTCACGAAATCTGTTGCACAAGTCCACGTTTATCTCCCCAAAGGTACACTTGCCTTGCGTGAATGTACGAAAGTGCATATAGACGTGCTGCCACTTGGAGTTCTTCTTGTCTGCCAGTTTCTTGAAGTAGGCAAGGAAATCTCCCTTCATTTTCTCCTTGTCGAAGAAGTCGTAACGCTCGTTGACGATAGCTTCGAAGCGACGGCAGCGTATCGCCTCGGCTCTTGCCATAAGGTTGAGGTTGTACTTCTGTTCCATCTGGTTCTTCGGCTTGGCATAGATGTAGATGCCAAGCGACTCATGGCGAATGACTTTCATCGTGCTCTCGTCACGATAGCCTGGATAATAGTCAAGATAATAGGACAGCATGTGTCCGTCCTTGATTTTGCGTGTACGCAATGATACGGTCTTGCAAATGTTGCTCATAACTGATATGTATTATTTATGATTATTCGTAGTGAAGTGTCTCTTCACGGCTGCAAAGGAATAAAATGATGCATCCGTGACTCCAATTATTCATAGTAACTGATGGATAATGCTGAAATCACTTGCTTTCACAGTCCTTTAGCAGCTCTTTCTGCCATTGCACGCTCCACATCCGTCTTCAAAAGCAGGTTCTTTACACCCACTTTTACCTTACTGATATGGTGAACTCTCACGATATGGCAGATGTTGGCACTTGTCAGACCATATATCTGCTGTACTTGCTCTGTGGTATAATAGCTGTCATCGCTCATAAGGTCAGTCCTGCGCAGTTCTTCAAGATGCTCCTTTGAGTAATAGGTACGACCGTACTCACGTTTAGTCGGTATCTTATGACGGTAGGTGTATGCCCTAAGTGCTGACTTGCTCATGCTAAAGGCTTCCTCTACATCATCAGCTGTCACCCATTCCGTTATGCTGTTGAGGTCAACGGCAGTACCGAAGAACTCATCAATATGCCGTTTGCTGTAATAGTTCTTGCCAGCGATACGGCACATCGGTATCTGGTTGCGCTTGGCGGATGTATAGAGCCAAGACTTCTTGACCTTATAAATGGACATCACTTCCTCGCCCGAATAATAGTCAAGCACATCATTCTCCTCTTTCCCTTTTGTTGGTTCCTGGTTTTGTGTTGGCTTTTCTGCTTTTGCCTTTTTACTGAGCTTGCTCTTGCTGGCAGGAACCACACGCTTGTAGGGATGACCCTCAAACATCTTCTCTATATCAGCCTTTCTAACGAATGCCATTCTGCTGCTCAATCTTGATGCCTTCAACTTGCCGTTAGCCACAAGTTTGTAGATATACTGTCGGGTGCATCCCATTAGAATGGCAGCTTTGGAGAAGGTAAGATACTCCTGATGTTGCAGATCCATGATTGGCTCAATGCCGTTAATCAAGTCCTGCTGTCTTTTCTTCCTAAGACGTTTTGTCTCAGCCTGACATTCCTCGGAACAGTATTTCTGCATACCGCTCCTTGGCACGAAAGTCTTGCCACAAAATTCACATTTTCTTGTCGGTCTCATACTCTTTGATATTGCTATGTTCTACATACTTTGAGTATTCCACCTATGGAGTAAACGGAAGTGAACCATTGCCAACCTTTGTCAACCCTGTGCACGATATAACGCTTTTTGCCTATCAGCTTCAAATCTGTCCTTCATCGTAACCACTCGTAAACCCTTGTCAACTACGTTCACGATATGACAAAATAAAAGCTCCGCAAATTCTCCACGATAGAAATACGCTGCAAAAATATGTGGAAAATCGGGAACTGCCAAAAAGTACTCAGAAAGTGTTAAAAATCAAAGAGCATTGAAAATCAATACTTTATGGTTAGTTAGTCATAGTAAGTTATGGTTAGTTATAAGGCTCTAAATA
>NC_004663.1:2426534-2428405 Transposons39
GATTTCGTGCAGCAACAAGGCGTGAAGTGTAACTTTGCAGATTCTATCCCATGGGTGATATTGTCTCCCATTGAACAGAGCATCAAGCAGAAGATTGAGTCTGTGGGAATACCCTTGAAGGATTGGAACATCCAAATCAACTATGGGATAAAAACTGGTTTCAATGATGCTTTTATCATTTCTACCGAAAAGCGTGATGAGATACTAGCGAATTGTCAAACAGAAGATGAACGTGTTCGGACGGCTGAACTTATACGACCGATTCTTCGTGGCAGGGATATCAAGAGATATGAATATGAATGGGCGGACTTGTGGATTATAGCCACATTTCCTTCGCGGCATTATGATATAGAAAGTTATCCTGCGGTGAAAAATTATCTTCTGTCAATTGGCATAGAGCGTTTAGAACAAACAGGAGAAACTCATATTGTTAATGGCAAAAAAATAAAAGCCCGAAAGAAAACTAGTAACGAGTGGTTTGAAACACAAGATAGCATCAGTTATTGGGAGGATTTTTCTAAGCCAAAAATTGTATGGAAAATAATCGGAAACCAAATGGCTTTTGCATATGATGCCAACAATTATGTAATGAACAATGCCTGTTATATTATGACAGGCGATCATTTGGATTATCTGTTGGCAGTATTGAATTCCAATAACTGAAGTAACCTTCGTGTAATCATACGAGTCTGTGATTTCCTGCGTTTACGCAGTTTGCTATAAGCAAGATAGGCACGGCGTACATCAAGATACTTGTTACGGGGACGTTGTATGTGCAAGGTCTGGCAATGTTTGCACAGATGACGATGAAGCCATACAATACCTTCCCATAAGAGTTTGGTATCAGTAGGAAAACGCAGATGACTTTCATAACAGGTGGCATCGGTCATACAGACATGAAGGTTCTCAAGATAAGGTTTCCAATGCTCGGCAAGAATGAGCTGGAGGGGCTCAACGTCAAGGCGATGCGCTAGTTCCTGACGAATTGCACTAACGATTTTAGGATTGGTTAGTGGATGAAGCGGATCAATCTGAACACCACAAAACAACTGGTAATGAATATTACCGTTTAAATGCTCAATCAGTTGTGCATCGGAAAAGTTGGTATAGGACTTCAAGACCATCAAGGCTATTTTACCTTCGGGAGAAAAATAACTTTTACGACCCAAAGCAGAGGACTTCAAATGCATTTGTCGGGCCAGTTCCGAGAAAGGAAACAGAGCATGGAGGCGACCTAATTCACTCGTTGCAAAACTTTGACGATATTTTTTTAGCATATCGAACTCGGTAAAACCTAAACGAGGTTCGATTTCTGAGATTTTTTGTATCTTTACCATGTGTTTTTATTTTAGATTACCCCCGTTTTGGCCGTCAAACCGTTTTTTGGGGGGAATGCTTAAAGATACAAAAAAGGCAACTAACTCGCAATGAATTAGTTGCCTTAAATTTTATTATTTTAGGAATATCCCTGTTTTAATGATTGGTGTCTGGAACTGGTTGAGGAGTTATACTATAGACATTTACTGAATGTCCCTGTATAGTGTCGATAATATTAAAGAAAAACTTGTTATCTCCCTATATGCCAAAGGAATGAGCGTGTCAGACATAGAAGAGGAGATGCGTGAAATCTATGAGATAGAACTGTCCACATCAGCTATTTCCATCATCACGAACAAAGTCAACCAGGCTGCTCAGGAATGGCAGAACCGCCCTTTGGATCCGGTCTATCTCATCGTTTGGATGATTCTACCTATTTTGACTTTTCAGCCTATTAATTGTTTTGGTAACTTCGTTCATTAGCTTTTGATTGGAAGTTCTAAATGTGTTAAGTTCTTTGATTATATCTGCTTTATTATAGTATAAATTATACC
>NC_004663.1:2509388-2510854 Transposons51
AGGGCGTAATCTGAACTCTGTCCCCAAACAATTATCTTTGTATTATGGATAGAAACAGTGAAGAGTATCAGCAGATGCGTGACAAAGCGTTATCTCAACTGCGTAGTGGCGAATCGCTCACGGGCAAAGACGGAGCCTTTGGTCCGTTGCTAAAAGAGTTTTTAGAGGCCGCTTTAGATGGCGAGATGTCCTCCCACCTTGATGATTCAGAGCGTCTTAAAGGCAATAAGCGGAATGGTCGTGGCAGCAAACGTGTCAAAACCATGGCCGGCGAGATTGATATCGTGACTCCTCAAGATCGTCACAGCAGCTTTAGTCCTGAGATCCTTAAAAAGCGCGAGACGATTCTTGCGGACAACATGTCTTCCAAGATTATCAGTCTGTATGGTATGGGTTTGAGCCTTAGGGATATTTCCTCCCATATCGAGGAGATGTATGATGTTGAGATCTCCCACAACACCCTAAGTGAGATTATTGAACGCATAGTTCCCAAGGTGAAGGAGTGGCAAAGCCGCCCCCTGGAATCAATGTATACCATTGTGTGGCTTGACGCAATGCACTACAAGGTGAAGGATGGTGGTCGTACCGAAAGTCGAGCTGTCTATAATGTTCTGGCAGTCAATAAAGATGGCCATAAAGAACTGATAGGCATGTATGTATCAGAAAGCGAAGGGGCTAATTTCTGGCTGAGTGTCTTGACCGACCTGAAAGCACGTGGCATGAAAGATGTTCTGATCGCTTGCATTGACAATCTCACGGGATTTGCTGAAGCAATCAGCACTATTTTTCCTGAGGTAATCATCCAGAACTGCGTCATACATCAGATTCGCAATTCATTGAAATACATAGCCTCAAAAGATCAAAAAGAGTTTATGGCAGATTTGAAAACAGTCTATCAAGCCCCTAATAAAGATTTAGCAGAGCTCAACCTTGATAAACTACAAGATAAATGGGGTAAAAAATACCCTGTTGTCTTGGAATCATGGCGACGAAACTGGGATAATCTATCGGCCTATTTTGCTTATGATGAGCATATCCGAAGACTGATTTACACAACTAACGCCGTCGAGGGCTTCCACCGTCAAGTACGAAAGGTGACCAAAACCAAGGGTGTCTTTCCCAATGACATGGCATTGATGAAGTTGATCTACCTGGCTGTGATGAACATCTCCAAGAAATGGACGCAACCGCTCCAGAATTGGGCGTTAACTGCCGGGCAACTACGAATCAAGTTTGGAGAGAGAATGCCTCTGGCGATATAACCCATTTCCCCTTTTTTGCTTTTCAAACGCAAAGAAAAGGTAGTTCCCGGATGTGAGCAAGGGTATATAAACGGCTCATTCTTCGCCGCCCTTGCACACATCCAAAAACTACCTTAAGAAGCATTTGTAAATCCAAAAAGAAAAAATTATATTTGTTGTGATTTAAAAGAAATAGAAACCAGACAGAGTTTAAATTACACTCCC
>NC_004663.1:2690769-2692354 Transposons40
GATGTGTACTGGTTTTAGTTGACAACTTCGTTTGTTATAACTGAATTAGTTTACTCAATATACTTTAATATCTAAATAGGTTTACTTTTGTTATTCTTATTCCTATGTTAGTTGTCTTTTGTTGGTGCTTGCAAATTTATGCATCTTCCTTTATTTACGCAAGCCTTCTTCAGGAAAATGTAATGTTGCCAACAACCAAAAACTCTTCGGTCGGGGATCGCCCTAGCGGCAAGGGGCGGGACCACCCGTCCCGACGAGCGGGTATTATGCTGTTAATCCTCCCGTTTCGCTGACCACTTCCATAGGTGTCCTCATGTTTATCCCTTGATGAGGCCGCACATGATTATATACATATACAGCATCTTCAATGCGCTTGCTTACTTGCTCGAAGCTCTCATCATCACAGTCGAATAGCCAACCGTTTTTAATGGTGTTGTTCATTCTTTCAGCCAATGCATTATGTAAAGGATCACCACACTGCGTCATACTGATGTTGATTTGATGCTCTTTAAGCCTCTCTACATATTTATTTGAGCAATATTGGACACCCCGGTCGGAATGATGAATAAGAGTGCTCATGTCTATGTGATACTTCTCATAGAATGATATTGCCATCTCCAAAGCTTTCAAGGGCCCCTCCGTCTCAAGAGTTTTGTAAAGCGCATATCCCACGATGGCACGACTTGACGCATCGGTAAGCAACGAGAGGTAAGCCCAGCCCTGACCGGTGTTTACGTAGGTTATATCCGCCACTACCATAGCGCCCAATCTTGTAGCGACAAATTTGGGTGCAACATTCAACAGATCGGGGTAGATATAGTAATTATGGTTCGAATTCGTTGTTTTAGGACGCTTGCGACTTGTACGTTGACACAAACCATTGGAGCGAAAAATGTCATAACAACGATCACGACCGATAACCATCTTTGGTCCAAACTTACTCACGCAGCAGGCGTATAACTCGCGCATACCAGCTTTGGGCATGAGTTCCAACAGTTCTTTGCAGTACAACACGATGCTTGTGGTAAGGATATCAACCTCCAAATGTCGGTTCACATGCTTGTAATAACCTTGTCGGGTTATGCCGAAGTAATCACAGAGGAACTTTATACAACCACGTTTGCGTCGGGATGAGTACCTCTGTGACAAGGTGTCGATTACTTGGCATCGGAGTTTTTTCGTACCTTGATATGATACGTGGATTCAGCAAGATTGATGAGTTCTTCGCACGCCTCGTGACGTAAACTCTCATCAGCAAGAGCCCGATGAAGTTTACGGTTCTCAGCACGCAATAGCGATAGTTCTTTCTGGAGCTCAGAAATACTAGAATCAATAGCATCGCTATTTACTGGTTTAGAGGATCTACCCATATCTTTGTCTTCTATTTGATACTTGTTAAGCCAATAAGTAAGAAGCTTGGCACAAAAGCCGTGACGCTTACAAAACTCAGATTTGCTCTCGGGACTTGATAAATACTCACGAATATAAGACATTCGTTCATCATCACTGTAATAGTTGTACTTCTTTTTCGAATATTTCATCTTTATTTTCGATTTTTGAAGTGTCAACTTATTCAGTACACTAC
>NC_004663.1:2857579-2917803 ICEs4
TAGAAGAAATGAAAATACTCCGACAAACTAAGACAAAGCTCTTTAAACCAGTGGTTTAAGGAGCTTTTTTCTTACCCGCCTACGACAGAAAAAAGACCTCAAAAAGCCACCCTGTGAAGATTAATCGTTACTAATTCGTTACGGTTTTCCGTTACGATAAAAACCGTAACGAATTTATAGGTAAGTCGCTCATTTGTCGAATATTGGCAGTCGAAAGTCATAGCCGTTACGGAATGAACAAATTAACTTTGCAACAAGAAAGGAGTTACGGTATGAAATCGACATTCAAGACACTCTTCTATTTAAAGAAGAACGAACCGAAGAAAAACGGTCATGTAGTAATAATGGTACGTATCACGGTGGACGGTGATCAGGTGCAATTCAGCAGCAAGTTGGATATACACCCCGATAACTGGGACACGAAAACGGGAAGAGCCGTCATCAACAAACAGAGTGCGGACAAGAAAGAAAACCTCAGGGTATCCTCACTTAACAAGACACTGGACGAGATACGTTCGGCCATCACCATGCACTACACACGCATGATGAACGTGGACGGTTACGCACTGCCGGAAAAAATCAGGAACGCATTCCTGGGATTGGAGGAAAAGGAGAAAACACTCATCAGTTACTTCACCCAGCACAATGAACAGTATGCAAAGAAGGTCGGCAAGACTGCCACGCAAAAGACCTATTCCCGCTACGAACTGACCAAGCAGCGGATGATAGAGTTCTTGCAAAAGGAATACAAGTTGTCGGACATTCCCGTGAAGGAAATCACCGTCACCCACATCGAGAACTTCTACCTTTATTTGCGTCAGGAATGTGAGGTAAGCAACAATACCGCCATGAAATTTGTACAACGTTTCCATACGATACTGTTGTTTGCCCAGAAAAGCGGATTGAGCTTCATTGATCCCTTCGGGAATTTCAGGTTCAATTTTGACAAGACCGACAGAGGGTATCTCACGCAGGAGGAAATTGACACGATCTATTATAAGGAGTTCAAATCAAAGCGGTTGGAACACGTGCGTGACGCTTTCATCTTTAGCTGTTATACCGGTTTGCCCTACTGTGACATCTATACGCTTTCAAGCGAGGACATAAAGATCGGGGTGGACGGCAAGAAGTGGATTATGAAAGACAGGGGTAAAACCGGCGTGGAATCATTCATTCCCCTACTGCAAATACCGTTGGATATTCTCGCCAAATACGAGGGCAAGTTGAAAGATGGAAGATTGCTTCCGGTAATCAGTAACCAGAAGATGAATGAATATTTGGCGGAGATAGCCGCAATTTGCCAAATCAACAAACGGATCACCTACCATCTCGCCCGGCATTCGTTCGCCACGGAAATCTGCCTTACCAAAGGCGTTCCCATTGAAAGCGTATCCAAGATGCTCGGACACACCAACATTCAGACCACACAGATTTATGCCCGTGTGGTGGACAGAAAGTTGAGCCATGACATGAATATGCTGGATCGAAAACTAAAAAATATGCAAAAAGGTACGACGCAAAACGCTGTATGAATAAACAAATCATTATATTGTCACACCATTTAAAAAACAACGCCTTATGGAAAATAGAGGATACATCACCATCACCGGTTTGGAAAACAAGGATGAACAACCCATCGTCAGTGTAAAGATAGAGAACGGCAACGTATGGATGACCAAGCACGAACTTGCCCGTCTGTTCGGAGTGTTCGTTCAGACAATAGACGCCAATGTGCGCTCCATCCTCAAATCCCGCCTGCTTTACGACGGCGACGTGACCATAACCGAGAAACAGGACAAAAGCATTGTTACCTATTATAATCTGGAAGCGATCATATTTCTCAGCTTCCGCATCAACACCTATTGCACGAAGCTGTTTCGTGAGTGGGTACTCAACTCCCTGTGCGAGTACAAACGCCTGCAAGAGAAAAAGCCCGAAGTCCTTGTTGTTTTCCATCCCGACAGCAACCGGACTACCATTTCTTATAACTAACGTGCATAGAAACCTGTAAATAGCGAGCCTTACCCGAAAATCCAACGGGCAAGGCCTCTTTTTCTCCCGAAATTTCTATCTTTACGCCAAATAACAATGTCATGATAGAAAACCTCACCATATCCGTATCCTTCAGCGAGGTGGAGGAAGCCCATATCAGCAACTATTTTCGCCTTTCCGAAATGTCCGGCGAGTTTCTGATTATCCAAAGGTCTGACAATACCTTCTACTTCCTTTGCACCAATAACTGTGACATCGTGAGCATCTGCCAATCTTTTGATTGGTATATTGTATCAAAAGACACTTTCAATGACCACCTGATAATCGGCATTGGTTTATCGGATAAAGAAAGTATCAACGGAGAACTCTATCGGGTACAGGATGAAACCACGCTCACCCTTTGGCGTGATATACTCCACTTTACTTTCGAGAGCGATTTCGTGCGCCGGTTCTTCCCATACAATACCCATTTCAAAGGCAAGATGCGTATCGACGGAGCCTTGTGTTTCTATATCCACGATTATTACCCGACCAGATGCAAGGACATATCGGTATCTGACAGAAAGACGAGCAATCTGGTATTTAGATTTAAAGAAGGACGACAAGCAGCCCTTGTCGCCAAGATCTTCTCGCTTTGTATCGCCCGGATGCCGTTCTTTAAGGAGAAAGCCGCCAACGCCGTGCTGATCCCCATACCAGCGGCAACCCGTGAACGGAACATCACCCGCTTCGCCCGTTTTTGCAGCCTTCTCTCACGTCGGCTTAAAGTCGTGGACGGATTTCGTGCCACATGGATAAAAGAAGACCGTGAGCAGATGAAAGGAACTCACGGACAAGACAAGTTATCCAACTTGATCTTTCACCCCGATTATTTTAAAGGCCGGGACGTATTTTTAATAGATGACATTATCTCTTCCGGCGAGAACTTCACGCAAATGAAACGAAAACTGATACAACTCGGTGCAAAATCCGTTACCGGTTTGTTTTTAGGTAAAACAATAAAGTCTGAAAATCAAAAGTAATATGACAATCAAGAAATCCCAAATCGAAAAATGGATAGCCGCCCAAAAGAGACACCGGCTATCGGACACCCATGTACAAATGGCCCGTGAACTTGGACTCAATCCCGATAAACTCGGCAAGATAGACAACCACCGGCAAGAACCGTGGAAAGCCCCCTTACCGGAATTTATAGAAGAGATCTTCTATAAACGTTTCAAAAAGGAACGTCCTGATGTAGTAAAGCCCCTAAAGCAAATCCTTAAAGAACAGGAAATAAAGACTAAAACCAAAAAGAAGGAAAAAGAAATACGGCGTAAAGAGCGTGAACAGGAACAGATTAATAACGGAACAGATGAAGTTCTTACATTTCAATCCCCAACCCCAATAACGGAATAAAAGCCACATTATTATCAGTAGAAAGAACGTTCCCATTCTTCCGGAACCGGAACAATCTTTCATCCATACAAAACCGCAGAAAAGTGTTGTACAAACAAGCGCGATGAATCACACATTGGACAGTACAACACCTTTCTTTTTTCCGGTTTTGAAATAGGAAGGCTTTTATTATATCGCTCTGTTTTTTTACTCTCTGATCTCCTCAAAGGCAGTATCTATCACATCATAGTGATCACCGTCATTAACACTCAATGCAGCCACAAGGCTGTTCAATGTCCGAACTGCGTCCAAACGCTTTTCCACATCACTTTCATCCGGATTGCTCAAGACATCTATCGCACAGGTCAAATGCCCTTTCATCTCTTGCAATGTAGATAGACTCTGAATGGGAAACAGATAGAAAAGCCCATCTTCTGAAGACCGGACTACTCCTTTCAGGGGAGTCGATTGTAAATCCATAACAATAACGTTAGTATATTAAATTGACGTAACGCTGCCAGTCACAAGTCCAAAGCATCGCCAAACGCTCAATACAGAGTGAACCGACAGGTTACGTCAAAGTATATAACCTACCCCGTTCATTTACCTCTGTATTTTTGAAATTGGCGATTTCTGGACTACGGTAAACGAACACATTACACGATGCTATTTGCAGCGCTAACACAAAGGTAGAATTTTTTCGTATTAATCATCGCTTTATGTATAAGGGATTTATAACACAACGATTTTAAGCAAAGTTTAAGGCTAACTTCCTTCGGGGTATTTCTCTCACTGTTTTCAGTAGCCATCACTCCACATTTAAAGCAAAGGAACGAATTAAACTAACTTATTCAAGTGCGAAGGTACTTCGGGTTCTTAACGGAAAAACAAGGTCAAGCCGTTCCGGTTTTGAAAAAAATCTTCCCTGCGCCATAAATGGCACGAGGTATTTTTTCCAAAAACCTTGTTTTTCCTGAACCCTACCTTTTGACGCACATGAAATAAGTCAGCTCAACTCGTCAATGCATAAAAAAAATGTCGTGATTATGAAAACAGCAAGAGAAATACATAACGGAAATAAGAACAGACTCAATCTGCCTCTGCATAAATTGTTTGGCTGGTCGGTTCGGCTCATTCTTTCAGGCTTCTGTTGGAGTCTGTACGGTGGCAGTCTTTTGGCGTGGTTTATCGGTCTGTGGCTCGTAAAAGAACTGATAACGGACGTGATCCGCTTCGCATGGGGTTATCTGGTTTCCATTCTTTCCTTTGCTGTCGTAGTCGGGATTATCATTTGGTTATTAATACTTTAATACACACAGTTATGACAATGGATATTACAAAATCAGTAGCGTTCACCGGACACCGTTCAGAGCGTATCCTCCAAGTCCGTATGCTGTATCTTTATCTGGATATAGTTTCGCAAGTGAAAAGGTTGTATAGTCTGGGCTATCGTTACTTTCTAAGCGGAATGGCGGAAGGCTTCGATTTGCTTGCAGCCCAAGCGGTAACTGCCCTTAAAGCGGAATACACGGACATTCGACTCATTGCCGTTGTGCCGTTCAGCCGGCAGTCAAACAGATACCGGCCGGAGAACAAGTCCTTATACGACCGGATAATGAAAACTGCCGATGAAACGGTCATTCTCCGAGAAGATTACCGCAAAGGCTGCTTCCACCACAGGAACGACTACCTGATTGACAACTCCGAGATTGTTTTAGCCTATTGGGACAAGCAGCCCTATGGCGGTACTTATTATACCGTAGGAAAAGCACGGATGGTGAACAGAATCATTATAAATCTTTATAAATAAAGCCTTATGAAACGATACAGCAGGACTGTCGCACAGCAGTGCAGATATTACGAGGTAAGCAACATTTTCGAGTACATGGTGGAAACCTACCTGAACGGCAACATCACCACCTTTGGAGAGCTTTACCAGGAATTGTGCAAAGAAGCGAGAAAAGATTTTATCGATTTCCTTCTCAGTGAGGTGGAGCCGATATACTGGAGAGAGATTTTGAAAATGACTGTCTAATGAATAAATCAGAAAAATATGAACGTAACGTTTGAAACCACAATTTGTGCATGGGATGAAAAAATCCCTGCACTCCTTATCCGACTGGTAAACACCCTTCTCTTTTGCCGGACAGAAGAGGAACTCCGTCAATCCATTAACAAACTTCGGGAAACGGCCGAACTGGACGAGTTTTTCACCTACGGCTACGGCTCACACCATTTCTGGTGCAACCAGCGCATTTCCAAAGGAAGTATGCAGTTCATCCAAAGCCGGTTATTCATTGCAACATTTTAACCCTCTAATACATAAATGATATGAAACCAATATCCCAAATGACACGAGAAGAGAAATTGCAGGAGATTGTAGAGTACAACCCTTGCAGGGTAGAGCGTAGTGCAGTCCTCCGTTACTTGTTGGCAGTACGCCGTAATGACACGGAACAAATCGCTTATTTCGAGAGTTTTGGCAAGAGTGTACGACATATCATACTCAATGTACGCACGTATGAAAGAGGGATGATTTTCGGTTATGTCGGCAAGCAGTTCAACGAACACGGTTGGATAAATGGCATGTTGCCGATAATAGAGGAAATCAAGTTAGACACCTTCAACACGATCCATATCGGGCAATCCGTTGACGGGACGTATGCGGTAGCCATCGACTGGTGTACCGGCACAGCCGGAGGCGGTAGCCACCCGTCCGTTTGGGATGAACCTGTCAGAGATTATAAGGAAGCTGTCCGACAAGGAATCCTTCTGTTGGAGCGACAATACAACAAAGCGGAACGTTGGTCTGTTTCCGACAGAAGCAATTACAACCCAAAGGTTATCCGCAGTCTGAAAGGAAAACTGTTGGAAATCAAGCGGAAATACACACAGCCCCGACAGTTAAGTCTGTTTTAATATTCACGAACTATAAAATCATAAGTTATGGCAACAAAAATGAACGAGAACGGAGTTTCAACCTGCAAGACGGGTGAGAAATATGAAAAATTCCAAATGACCGTAGGACGGAAAAGGCGCACGTTCTATCACTATGATTATAGGGATACGGCAGACAACGAACTTTTCTCCTGTGTGAAGCCCACATTGGAAGAGTGCAGGCGACAATGCAACGAGTGGCTTAAAAAGAAAGAGGACAAGAAATAATACAGGAACAAGCTCCCCTTACCGGAATGGAAACCGGTAAGGGGAGCTATCTTATTAGATTTTCATTCAGTTTCTCTACTCAGCGTTATCGCTGCTTTTTTTTCGGGGTATATCCGGCATAAATCATTCGGTATCCTCCTTTTCATCTTCCGCTTCATTATTAAAGGCAAAAGACTTTTGCACAACCTGACCGAAGGAATCAAGAATGTAAATGTCTATTTTCTGCTGGTCTGTGCCAAATGACCTGTAATAGAGCCTGAATGTTTCTTCCGGTAACAGGTACAGGTCGTTCGGCAACAAAACCGTACCGTTCTCCATGCGAAGCTCCCCTTTGCCTGTCGGTTGGAAGTACCTGATGAAGTATTTGGTGTCCTGATACTCGCCGCTTCTTACGAGCTGACAACGGATTTCCGCTTCCTCGCCCTTTACGATTGTCGTCTGCACCGGCAAGGTCGCCAGATCAAACTCATACATCTGCTGAACGTCCAATTTGTCAGAACAGGCGGTCATATATAACAAGGCTACCAGCATACCACCTGCTATAATCATGCTTTCAATCATCTTTTTCATTCTATTATTGTTTTATCAATTCAAAATAATTTTCAATCCCACCCCGAACTGGAAATGAAAGTGTCCGCTGTCATTTCCCCAGAGGCAACGCTCACGGGCATGGAACAGCAATACCACCTGGTTGGCAAGGTAGGTTTCTATCTCCAGCGATACCGCACCGCCATAGACAAATGCATCCCCGACACACAGGCGTGAACCATCGAACAGCATGCCTGTGCCCCAATTCACGGTTTCATATCCCGCCAACACCGAACCGCCGGCATAGCAGAGAAACACCTTGTTGGCATCCGAAAGGAAATTATAATAATAGCCGCCTTCCGCAGTGAATTGGGAAACCGGGACACGTATGTCCTTGTATGGATAATACTTCTGGAGATACTCGCCACTGAATACCCACTTATGGCAGCCGTTCACATACCTGTCCATTCCCATCCCGAAATGGTAACCCAGCTCGTTACGTTTGTCCGCAGTGTGAAAGCCATCCGTCATGCCGGCGGTAATACGCAGCCCTTTTGTACCGGGCAGGCAACGTTGGGCATGTGCCTTGTCCGTCAGGACAAAGTACAAAAACATACATATAATAACAGATACCCTTTTCATACTATTTCACCTTCAGCTCGTTAATGACTCTGGCACGGATCAGCTCGGCGTTGGTCAGAATAAACCGCTGATGCCTTCCCCCGTTCTGTTCGTTCATCTCAACAACCAGCTGCTTGTCATCCGGAAGGGTGAATTTGGGCAGGGTAAATACCGTCCGTTCCGTGCTCTTTCCGTCAACCGCCGTCACATAGTTGAAGGCACGAAGCGGCACGATAACCTGTTCCTGAATGGCGGTACGTTTTGCAACCTTTTTATCCACCACCTTAAAAGTGACAAAGTCAACGGAGAATGGCACGTTGGAAGCGTTTTTCAGTTCCATATGGAAATAAAGCAGACCGTTGTGCGTATAAATCCCTTTCAGGATATACTGGATACCGAAGCGCTTGCAGCCGATATGCTTCACCAGACGTTTGTTGTTGTCATAGACGGACTTCATGATCAGCCGTACCAGCAGCGGGGACTCGCTGCCGAGTTCCGTAAGGTAGATTTCCTGCGAGTTGTTCGGCCGGTTCACCGCCTCGCCATCATGGATGAAGTCTTTCATCTCGATATTCAGCTTGGCCGGCTCGTCCGCATACTTCACGTTGAATGTATAATAGCTGCCGTCATCCGTGATCACCGCCAGATTCGTTTCACGGGAGAAGTCCCTCAACGCCGCTTTCACCCGAAGCACGTTCTCCGAACCGTCCGCTTTGCCGGCAAGAATGTCAGCCGATCCCAGATCCACATACTTGATAGCAGCCGGGAAGATAAGGTGTACAGTTTTATTAAATGTCACCTCCAAGGCGTATGGAGGAACCATCCGGTCGAATGTCACCGGACGTGTCAGCCCGTCAAACAAATCACCGGTGGACGGGCTGCGCCTTGCGTCCTCCTTATCCGGCAGCGGCGTGGTTCCCGTTTCTCCGGAATCCGCCGTTTCTTCCGTGTCATTTCCCGTCTTTCCCACTTTCACGGTCTTTTGTGCATACGCACCGGTCATACCAATGGCAAAAGCCATCATTAAAATTACTTTTTTCATGCTTGTTGTTTTTTCTTGATTAATAAATTGATTTTAACCGTTTATTGTCTTGACACGAGCAATAGCTCGTAATCCGCCTTCAAAGTCGCCTTGGCACTCCTGAACTTTGTGGAAAGGTATTGCGATGCGCCCTGTATCACCCCTTTGCCCAAGTCCGCAGCCAGCTGTGCACCGGCATTGCTGGAGATATTGATGCTGCTTCCCATTGCCGAACCCATGTTGGCCGCCATCTCCTTGACGGCGGTAAGCTCCTGCGATCCCCTGACCTCAATGCCCTTCATGCCCCTCGTATTATAAGCATCCAGTTCCACCGGCAGGATTGTTCCCTGAAAGGCGACCGAGGAAACGGTGATTTCCATGCGTTCACCGCTGATTTTCGCCGTGCCGGTCAGTATCGTGTTGGCGGGTATGTACAACTCTCCGGCCTGCACCGGCTCCAGCAGGCGGAGTCCCACCTCCTGACCGTCGCTGCCCGAAACCGTTACCGTCCTGTACACGCAGGCACGGATACCGTTCCTTTCCGTACGGCTCCGGACTGTCCCCACCGTGTGGAAACCCATGTTTCTGGGCTTGCCGTACTGTCTGGCGAACTCTTCATCGGACAAGGGTGCGGCCAGCAGGCTAACCACCCGTTCCGCTACCTGCGTAACCGGGCAGACCGGCATTTTACCCGTAGAGGAGGACACGGCGACCTGTTTGGTTTCACCACCGCCCGGCATGTATCTTGCCGCCATCTCGTAGGACTTCTCCATCAGCCGCAGTTGTTCCTCACCGTTTTCTCTGGCCTTGCGCTCTTCCTCCGCCTGACGCTCCAGCTCCTGAATACGCCATTCCAGTTCCAGCGTTTTCTGGTCATCTTCCGCAGGCCGTATTTCATAAAAACTGCCTAACTGCCGGTTGATGTCTTGATAGGCATTGGCGGAGGAACGGATAGACGGACTGCCGTTGTCCGTGTCCTCTTCCGTCAGGAATACCTCGTCCGCCACCGGCTCTTCCTGTTCCAGCGATACCGCCAGATCCTGGAGCGTGTTCATTTTCTCCTTTTGTTTCTTTTCAAAGGCACTTTGTTCGTAGGCGGTCTTTTTATCCGACGGCAGCCCCTTGTCCTCCGGCATCGGGACATCCACGTTGAATCCCTCCCTTAATGGCTCGTCGCTGTCAGAAGGAGCGAATATCAGCCACATCGCTCCCAGAAACACGAGAAAGAACAACGGATACACGAGCATCTTCTTTCGTTTGAGCATCTCTTCCGGAGTCAGAGGTCTGGCCTCTTTCTTCCCCTGTTTCGGCGTTTGCCCTTTCTCTTCCGCTTTTTCAGACGTTGCAGCGTTCGCCGGTTGCCGTTCCTGATTTTTTAGGTTCTCCATAATCCACCTGATTTTTAATGTTTATACTATCCTTGTTTATCCCCCTGTACAGTTCCATCCGCCTGATATGCTCCATTTGCAACTGCTCCCCCTCATGCCTGCCGATGCGGTATATCGAAGATACCGTCATGTATATCGACAGACAGCCGAAGCCGGTGAGCATGGCCACCACGCAGACGAGCCGTACATCGGGCGACATCCGTCCGCACAGATAGCGGAGTCCGGCGTCTATCCTGTCAGGCACGTACCTGATCCATTTTTTCAATCGGTTCATTTCCTGTCTTTTTTTAAGTTATCGTTCAACGGTTCTCAAATCCCGGTTCTCCACGATATTGAACTGCTCCATCGTGAAGCCGTGCGGGTTATTGTCCGACCTGACCGAGTTCAACAGCCGGCAACGGGTTACAAGGCTCCGTTCCGTGATGTTGCTCGACCTGACGAGCGACTGCCGTGCGTAAGTTGTCACCACATACGGGTAGCTGTTGAAATCGCACGCCACGCTGTCCACCCGGATGCTCTGGTTGATATTGGCCGAGATTATACGGTTGTAATACCCCTTTTCCTCCCAGTCCTTGTAGTAGCGGAACGCACTCTCGTCGCACAGGAACAACGCCCGGCGGATATTCGACTCGATAGCCGCCTTGTCGGGCGACAAGGTGAAAAACAGCTCGTGGAAACGCCGGATATGTTCTTTCGCCTCCACCGGCCTGTTCTGCGAAAGGTCTTGGGAAAGAGCAAGTATCAGGGACTTCCCATTGTCCAGCACATAGATTTTCTCCCTCTGCCGTTCGGCGAACCGGTAGGAGCTCCAGAGAGCATAGCCGGTAACCAGGGCACAGAGCGAAACGAACACGATCCCCATCGTGCGAATTTGCCGGAAGCTCGTTTCTATATTCTTTAAACTTTTAAATTCCATACATCTCTAATATTTACGTTGGTTCATCTTCCTCTTAACTTGCCGGCTATATGCCCGATGGAAGCACCGGTGATGGCGGCAGCCGCACGTCCGCCCTTCAGTGACCACGAGTTGACCTGCTTGCCGTAATTGCCGGCTCCCGATGCCTGAATCACCCATGTGGATACTGTCGGAATGGTGAAATAGCCCACAATGGCTATCAGCATGAAGATGATGTAAGCGGAATTGTTCACGTCGGGCACATAGGCGGGATCGCTTAGTGCGGCGATGTCCTTCTCGATCATCAGCACCTGAATCCTTGCCAGCACGGAGCTGAACAGGTCGGATATGGGCAGCCACAGATAGATGCTGATATACTGGCAAATCCATTGGATCATTGTATTGTGGAAGCCGTCGTACACCGATATGGCGAATGACAGAGGTCCCAGAATGCTCAATACGATCAGGAAGAAGGTTCTCAGCGTGTCCAGTACCAGCGAAACCGACTGGAACAGCAGTTCCAGAAAGCTGCGGAAGAAATTGCTCACGCTCTGCCTGGCCTGGTATTTGAGGCGTTCCGCCGCCATGCCCGCCATGGCCTTCAAATCCGAAGGCGACCATCCCAGATCTTCGATCTGGCGTTCATATTCCTCGTTATCGACCAGATACGCCGTTTCCGGATTTCTCGTCATCGCCTCGTATTCCAGTTTCTGCCGCTTCTCGGAATACTCCCGTATGTTCAGTGTCTGGCCTTCCATGATACTGTGGCAGCCGGTGACCACCGGACTCATGATACCGTTGATAGTCCCCAGAACGAATGTGGGGAAAAACATGATGCACACCCCCAGACAAAAAGGTCTGAAGAGCGGATAAATGTCAATCGGCTCGGCTCTCGAAAGAGCCTGCCACGCCCGTGAGGCCACATAGAACAGCGCACCCAGCGCAGCCACTCCGGTAGCCACACCCGTGATGTCCGAACAGAGCGGCATCATCTCGTCATAAAGGTTACGCAACACTTCGTGAAGGTTGCCGAAAGTTTCCTCGCCTATCATGTCACCAGTATTTTTGATTGTCCGTTCCGTACAAGTCCAGCACCCTTTGGGTATCATTCTTCTTTTTCGCACGCAGGTAAGAGATACCGATGTTCCGGTTCGTGTAATACCTGACCAGATTGCGTTGGTTTCTCACGTCACGGTACACACGGTCTATCACGTCCATGCGCTCCTTGTCCGTCATAGAAAGGCCGGTGGAGGTCACAACGATCTTCATCTCGTTCAGCATACCACTGCTTTCTTCCAGCATCTTCGCATATCCGGAGGCGATTGCCGAAAGCTCGTCCGGCGTATAGTTCCCGTCCGTCAGCATTTTCTGGAAAGAATTTACATAGATGTCCGATATTTCACCGACCAAGAGAACGGTCTGCTGCACCTTACGGGCATCTTTCACCAGATTGTTGACCGCTTTCAAAGCGTCGTAATAACGCTTCCCCTGTTCGTAGATCTTGACTGTTTCCTGAAAATTCTTCACCATATTTTCTGCCGTCGTCGTGGTCTGCACCACGTTACGGGTCGTATTCACGATGCTTTGTGCAAGGTTCGAGGGATCGAACGTTACCCATTGCGCCTTTACCGCCATAGTCGGACAAAGCAGCCCGGCCAGACAGACAGCCATTATTCGTTTCATGTCTTTTAAAATTTTAACGTTAAATAAATCGGATAGTTTTCTTTCCATTTACAGGAGAACCGGAGTTCTCCTTTTTCTTATGAATCATCCGCACGTACATATATCTCTTCGGTAGCCAGCACCAGACGGTCTTCCTCCCGGTCATAAGCGAGCTGCACCCTTCCCAGAAGATCCGCCCAGATGATGCCGCCGCTTTGGTGGATCGTGCCGACCACCACCGCATCAAGGTGGTAGGTCAGGGCAATCTTGTATGTACCACCATCACGGAATACGGTGACGGGCGGCGACTTGCGGCTGCTTTTCCACTCCCCGCATATCCAGTAGAGCGGAAACAAGGTTTCATACTCCATAAGCACTTACGGTATTTCATTGTTTTGATTCCGTTTCTTTTCCGCAAGCCTTCGGATAGCCAGTTCGATATTGCCGCCCAGTTCCTTTGTGAGCCCTTCCAGTTCCACCTTCTCGCTCTCTTCGGTCGAATAGCAAAGGTATTCTTCGAGTGATACCTCCGTGGCGTACACTGTTGACTGCACACCCCCCAACCCAAACCAGACCTCCTTGTATTTGCGTCTTGGATCATTAGACATATTCACCGACAGGATCTGCGCCTTTTCCTTGTCCGTCAGACCCAGCAGGGACTGTATCTGCGAGAACTTGTTAAGATACTTCCTCTGGTCAAGCAAAATCTTGCAGTCGCTGTTGTTCACTATGGACTCCTTCACGATAGGAGAGGAAATGATGTCATCGACTTCCTGCGTCACAACAACCGCCTCTCCGTAAAATTTGCGGACAGTCTTGAACAGGTAGCGGATATAGTCCGCCATCCCTTCTTTGGCAATGGCCTTGCCGGGTAGGTCAGAGGCATTACTGCCCCTTTCCCCCCTCAGAACCGTACGTGAAAGTTTCCAATCATACGGCTCAAGCAGTGTTAAATTTCTATTTAATAGAAACCAGCTCATAGTTACATCTTATTAGTTTGAATGACTTTTCTTCTACAACTGTCATGTAGCAGATTATTTACTTTCTTGCCGTTGACTGTTTGTTGGGAAGTTCCCCAAGGATGTTCCTTGTCTATGGGTTTACCACATACGGGACATAAATGGTTCTGTCTTTCCCACATGTACAGCAACGATTTTCTACCGTTGAGCGACTGTAGCATCTTGTAAGTCTTGCGCTTTTCAAAATACTCTGTCCATTCGGGGGCAAAGGGATTTGCTTCACCTTTTACCTTGACATATCGGGTAATCTTTGTGTCATACAGCCTTTTCAGAGCAATCCTGTCATCAGTCTTGCCTTTCTTGAAGTTTGCCACGAAGCACCAGTTACGGTTCTTTACCCGTGTAAAGTATCGGTCGGCAATCCAATATTTGCCTTTCTTGGGGTGTCGTCTTGTAGCCCATTGCCATAACTTTTCAAATATCAGGTAGTCAGCTTTTCTGAATGTGTCAGAAGCCACACAATTCTTGTAGTAGTTTACCCAGCCTGTTATCACAGGATTCAAGAGCCTTATAAGTGATTCCTGTTTGCTTCCTTTATTGGAATCGATGATTCCTCGGATTTTCTGCATGAATTTCTTCAGGCTCTTTTGGGACGGTTTGATTAGAAGCACTCCTTTGTATTTTCGGATATTGTACCCAAGAAAATCAAATCCGTCATCAATATGTGTAATCTTTGTTTTCTCTTCCGACAGGGTTAATCCCCTTTCTTTGAGAAAGTCCACTACTAACGGTTTGATTTCTTCCAAAGCTTCCTTGTTTCTACCCGTGATGATAAAATCATCCGCATAGCGTACAAGATGTACTTTAGGATAGTAGGTCGTCGTCTTCCTGGTTACAAATTTCTTGTGATACTTCTCTGCAAGCATAGTTTGCAGTCCGTCCAGTGTCATATTCGCAAGAGTTGGTGAAATGATACCGCCCTGTGGAGTGCCCTCTTCCGTGGGGAATAGCTCCTTGTTGAAGACGAAACCGCATTTGAGCCATTTCCGCAGCATCACTTTATCCATAGGGATATTGTTCAGCAGCCATTCGTGGCTGATGTGGTCGAAACAACCTTGGATGTCACCCTCCATAATCCATTCGGGAGAAGCTTTCTTCGCAAGGACACAAAAACATTGTTCCCTTGCATCTCCGGTACTTCTCTCTTTACGGAAACCGTAGGAATTACTGTCCGCAGTTGTTTCCGATACAGGTTCCAACGCAAGCAGGTATAATGCCTGCATAGCCCTGTCTTTCATTGTCGGGATACCTAAAGGACGTAATTTCCCGTTACTCTTTTTGATATTGACCCTTTTTAACGGCTGGGGCTTGTAGCCTCTTCTTTTCAGTTCACCGATAGCCTTGAATCTGGCATTGGGAGTTGACCATTTCACCTTGTCAACGCCTGCGGTGTCACTGCCACTGTTTGATGTAACACGCTTTACGGCTAAAGCCTTAGCGTAAAACGAATGCGTCAGCACCCACTGCAAGGATTTCACCCTGCCGTGTTTGCCCGCCTTTTGAGCTTTTACAATACGTGCTTGTAGCTTATTAACCGCTATCACACACTTGTTCCAGTCTATGCTTTCCCAAGTGCTCCATTTACGGTCAGTAGATGCACACGATGTTTTAATTTCGTTCATTTGCTTTTCTCCTTTAATAAGTTCTATAAGTTTCTTGTAAAACATCCACCATGCGGAAGTCTGCCCACTTTCGTGTGAGGTAATGTTTCAACCTCTATCCGTCCCATTACAGAACGGCATTCGCTTTCTCCGCATTCCTCTGCCCGCACTCCATTCGGCTTCACTTACGGTCTGCTTACCTGCTGTTACACAGGAGAAGTACGGGTTTACCATGTTTCTTGTATATGACAAACGAATGGGTTAGAATCCGTCTATCCGCCGGCAGTCGTTATGTCCGTGTAACCTTAGCATGGAGAAGGTTAACCGACTGCATCCCTTTTGGGTTAGAGCCCAGTATCATTAGCGGCTCATTCGAAGTTACGACGTTTATCAACGGTTCACATTACGTTATTCATACCATTCAGCCTAGCTCCCCTGTCGTTCGATACTAACGGCAGTTGTCATCCCCTCACGGTTCAGACTTCTCCTTTCGGAAGGGCTTCATTGTTGGTTCTGTTACCGCACGGGTTCATTGCTTAATACCGCACGTTCCCATAGGCTACTGTTGACGGAACAACAGGTTCAATCGTTCGATTTCCAACTCGTGGAATGAAAGTTGAACAATCATATACAAGACTTACATGTCACAGCCACGCTTCCTCTATGATGATCATCTTGCGTACCCCTTTCAGACGACGCATCTTGTTGATAAACAACTCCATAATAATAATAGTCGTCACCGGAAAAAGAATGGGGTGATCTTTGATCTGATCAATTTCGAAGACGATAAACCGCTTACCGAGCAAGTCAAGCTGCTTGTCGGAGTTAAGCAGAAAATCATATTCTCCACCACGGTAATAAGGCTCCAGCACGTTCAGGAACCCCGCAAGGTCGAAATCCTTTTCCCGGACTTCTTTCTCTTCCAGTATCCTCCGGTAGTCCGTTTTCACGAACTCGTAGAAGGTGTTGAACGAGGGAACGATGCTTTCATCCTCCTTGATGCGCCTGATATACAGGGACACCGCATTGGACAGAGCCACTTCTTCCGAACGTGTCGCCGGTTCATTGTCCTTTTTCCAGAGTGTGAGGATTAGTGTCTTGATACTCTCACGCTTCTCAATATCGAAAACTTTATCATCCGTGAAAAAAGGGTTGAACGCTATCGGGTTTTCGTCCGTATAAGTGAAATAGATACCGTCCTTTCCACCGCTCTTCTGGTGTATCAGCGAGCAAAGCCCCTGGTAACTGTTTCCCGTGTCGATCAATACCACGTGCGTGCCCTGTTCATAATATTGCCTCGCCAAATGATTCATAAAGAATGACTTGCCGCTTCCCGAACCGCCCAATACGAATTTGTTGCGGTTGGTGGTTACGCCACGTTTCATCGGCAGGTCGGAGATGTCCACGTGCAGCGGTTTTCCGCTGATACGGTCTGACATCTTCAGTCCGAAAGGTGAAACGGAGCTGCGGTAGTTCGTTTCTTCCACCCAGAAGCAGAGAGCCTGTTCGATGAACGTGTAGAAGCTCTCCTCTGCCGGAAAGTCAGCGCCGTTCCCCGGTATCGCCGCCCAGTACAGCGTGGCGGCGTCCACCGTATTATGGCGTGGCTTGCATTCCATCATAGCGATCTGGCTGCCCACGTCATTACGCATATTCTTCACCTCCATAGGATTGTCCGTCCATGCGATGATGTTGCAATGGGCACGCACCGAGGTAAGCCCGAACGAATGTGCGTCATTCAGGTACAGATCGATCCACTCTTTGTTAATCTGGTTACTCCGTGAGTACTTCGAGAGCGACTGCATGTTGCGTGCGTTCTTCTCAAAACGTTGCAGGTTCTCGCCGCTGTCATCCAGAAAGATATACTGGTTGTACAGGTGATTGCACGAGAGCAGCAGGCCTACCGGACTGGCGAATGACAGCTTGCAGTCGCTTTTGTCCGTCGATAGCCTTTCATACCGGCAGTCCGTACCCACCTTGCTGGGCAACGCATCCAGTTCCGAGAGCGTATGTACCGAAACGTGCTTGTCACCGACACGCAGGCCGTCATCTCCGAGTTCGATGTCTTCCAGTGCAGTGGTATTTTCCATTGACAGACAGAAATATTTCTCCACCAGTCCGGCCTTATTCTCCGTGCCGGTAATCTCATCACCGACGAGCCGTCTTAGGTGTACCAGCCCTGTATCGTTCACGATACGGGCGAATTGCCCCACCGTATCCAGAAAATGGGCGGTGGTATCCTTGTCCACCTCCTTGGGGATGATGAATCCCCTGCACAGCGAAGAGAAGCTGCTCTGCATCCTCATGCGCTCTTTCGTCGTTTTGGTCAGGTACAGATAGCATTTATGGTTCAAGAAAGGACGCTCGTTGAAGTGCATCTCGTAGCTTCGGGAAAGGAAACTTAGATTCTCCTTGTCCGTCTGGCTGCGGTAATCCTCCCGGATAAACCAATCCTGCTTATGTACCACCGTATAATTGGGCAATACCTTGATTGCCTTTGCCCATGCCGCATGGATAGCCTCGTATTCAGCTGCCGTCACCGTGAAGAGTTCGGGCAGATCCACCTCAAAGACGGCGGTGATGTCCGCATCTTTGGAGATGATACAGTCCGCTTCGACGGCGAGAAGCGGAAACTTGCTTTCCAATGTGGCAGCCTTTAGTGTGTTACGCATACGTTCTTCTTTTTAATCGTGAATAGTTTCCGGGGACTGATCCGGTTGATCAGGTAGCGGGGGTGCTGTTTCCTGGCCAGCAGCTTCATCAGTCCGTGTTCCCCGAACTTGCCGTTCAGATGGAAAGTCAGCCGGACCAATACGGATGCGGATATTACGCCGAAAGCAATGCAGAACCACTGGTTCACGCCGGCCATATAAAGAATAACAAACAGCACGAACAGAGCCAGCAGCCCACCGACGAAAATAAAAAGATATTGAGCCTTGAGTCCCTTGAACTCCGCACTCTCGCCGATTCCCTTGTTCAGTTCATAATTCATATACATTATTATATATAGGTGAATCCGGTTCTTAGAGAAAGAATGAACGAAGAATAGTGGCAGCCACGATTAAAAAGATACACGCACCAAACCAGCTCGCCGCCGTTTTCGAGGTATCCGGATCGCCGGAGCTGAACTTGTTGTACACCTTAATCCCGCCGACCAGACCTACCACAGCTCCGATCGCGTAGCACAATTTCGTTCCCGGATCGAAGTAGCTTGTGACCATTTTCGTCGCTTCCGTGATACCGGCCGATCCATTTCCTTGCGCATAGAGCGAGCCTGTGGCGATTAACATAACCGCCACGAACACAAGTTGTTTCGTATTCATAAAATAATTGAATTTGAATGTGGGCACGACAGATGGAAAAGTCCGCCGTCCCCCGTTGTTAATTAAATTTGTTTGGGTTTCTTCTCGTGAAAAATGAATAGACAAGCTATCCGTAATCTCTTTCCTTCATGTACGTTTTACTTCGTTAAACAATATCATTTATGGAGAAAGTGTCCGGTATGGTTTCTGTCGCCGCTTCGCTGTCCGGGCTATTCCGTCTGCGGCATGCCGCAAGATGCAGCTCTATCAGCGAGTCGATACGTTCCTCACGCTCCGCATCGCCGAAGGTCAGCTTGTCGAACATCGGCGTGTTGCGCAGTTCAGCCAGTGTCTTTCCGGCCTGAAGCTTTTCCTCTTCACTGGCCGCTTCACCGCTGACCGTCACACGCACCGCCAGTCCCATATCCTCGAAGCGGATGCCCGTGGCTTGCGGCATGCATCCCGGCAGGCATCTGTCCTGCTCGTCATCGTCTATCCGAGGATTGTCATCCGCCGGTTCTCCCCGGAACTCCAACGGGACATCCATATCTTCCATCAGTTCAAGATCTTCCGGCAGCGGACCCCCTTCGGCAAACAGCTTGTCCAGTTCCTCGGCAGAAACTATTTTCGGGTACTTTTCCTTCTCCGGTACAAAAATACCTGCTTCGCTTACAGATTTTTCGTTTTCAATTTTTTCGGGCGTTTGTGGCGTGGAGTGGCTAAGGGAAAATGTACTTTTGCCTAAAATCTCGCTCACGTCCACCGTCATCCGGGTAAGGATCTGCCCGGCTTTTTCCGCTCTCTTCCTCCGACTGTTCCGCTCGTGGAAGAGGTAGGCGGCTATCCATAACAGATAGCTACCGATAAGTAAGAATAAGATTGCTGACATGGTTTCCGGGGTTTAAAACAGTTCGGTACTTCGTTTTCTGTATTCCTTCGTGATCTCGTCCTGATAGGCGGCAAAGTGCTGTTCCAGCACATTGTCCACATAGCTGAAAATGGACATCTCGTTGTTCCCAATTGTCTGGACGATCCTCTGAATCCGTTCATGAAACTCCTTACGAAGATAGATTGTCTTGCCAAGCCGTGCGCAGACCGGTGACTCGTGGATGAACAGACGGACATATCCGCTCTCTTCACCGGACTGTCCCTTATTCCCGGCTGCTTGCGCCTGCCCGTCCGCCGGCCGGCCTTCCTTGAACGAGGCGACTATGGAGTTCTCGTCAATGTCCGTCAGGTTTATTTTTTTCCGTTCGTTTCCCATAGCCTACTTCCTGATAATGGACAACAGCTCTTCCGTAATCTCTTTCAGGTTGCTGCCTTTGACCAGCGTACCGTCTGCGGGGAACAGCGTGGAACGGAACAATGCCCTATGTCCCCCTGTCAGCTCACGGCGGAACCGTTTGCTGTCCGGCAGGAAGGTCTTCAGCACTTTCAGTCCCAGCTCGCCGATCACCTGTTCATACACTTTGTACAGTTCCGATTTCTCCCGGCCGTCCACCATGTTCCACAGCAGGTACAGCCCTTTGATATTCGTCTTGCCCGTAGCGATCAGCGTGTCATTCAGCCGGCTCGCAAAGCGGAGTGTGCTTTCCATCACCACCCTGTCAGCGGCAATGGGGGAAAAGACATAGTCCATGTTCACCAGCGTGTTCAACACGCCCGTACTGTTTACCGTGCCCGGCAAGTCGAAGAACACGATGTCTGTTTCCGGCATCTTTTCCAGCAGTTCGTCCGCTTTCGTGACAGCGTCCTCAGCCGTACTCTCCGCTACCGGATAGGCTTTCTTCCTTATCCGTTGCAGTTGTCTGTACGCCATCAGCTTGTAATGCTCGTCCTCCATGACCGTTTTCAGGTCACGTTTTCTCATCTCGGCAATGCTGTGTTGCGGGTAGTCGCAATCCACCACCGCCACATTCATCCCTTTCACATAGTGCAGGTAACTTGCCACCAGCACGGTCAGCGTTGTTTTTCCCGCTCCGCCTTTTTGCGTGGAAAAGGCGATAAAGAGTGTTTCTTTTTCCATGATGCAGTTTGTTTACAAATGATACTTTTGAATCAACGCCGCAAATAAAGAAGGAAAAAGAAGGGAAATTCATGGTTTGGGAACGGCGGAGTTCAAGTGGCCGGCTCCTGACGTGGAATGGCTGACTGAACAGCCAACCGACCGAAGTATTGTCCGTCTGATTGGCCGACCGACGGTCTGACCATACATGACACAATCCGGCGGACTGCATAGCCTGTCGGACAAACAGGAAGATAATCGGTTGCCTAATCATCCCGCCGGACAGACAGCCTTTTATCCGCTTGGTTGGCTGGTCAGCCAGCCGACCGCACCAACGTTGCAACGGCTGACCGTCTGGTTGGTTATCTGACCGGTTGGTCATTCAGTCCGTCATTACGCATCCCATTCAGGCACATCCTCAACCGCTGATTCAGCCATCATCGGCCGCCCGTTTTTCCTCCTGTTCCACCCGTGTGCACAAGTGGCTTCCATTTGGCATAATGTGGCTAATGTTAGTGATATACAACTGATTATATCACTTCCTAACTTTGCGCCATCCAACCGGGAATGGGCAGTTTGCCTTCCGTCGGTCACCAATCCCCGCTTTCCCCGAAAGCGCTCTTTCCTCTCCAAAGAGGAAAGATTTATGTTCGCCAGAACATAGCAAGCTGTGTTTTTTGCAGCACCACTCCGTTTTGCAGCAAAAAACGCTTGCCCTTGCAGGGGGGCTGCAATTTGCTCCGAAGTCGCAAATTGTGGGAGGGGGAGCTGACGGAGGCAATTCCACCCGGTGGAATTGTACCACATAAAAAACGTATATATGAACAACGAGAAAAAGCGTCCCCGCACACGGGGAAAAGGGGGCAGGTTACCCAAGCCGAACCCGGCCATCCGCCGTGAGACGGTCAATCTGGACGAAGCCGGCCATGCACGGTTTCTCACCATGTTTGAGCAGTCCGGTCTGTTGTCCAAATCCAAGTTCATCGCAGCACGGATCTTCAACGAAGAGTTCAGGGTGATCCGGACAGACCGTGCCACAATGGAGTATGTAGTCAAGCTCACGGAACTGTTCCGGCAGTTCCGTGCCATAGGAGTGAATTACAATCAGGCAGTCAAGGAATTGCACATCCATTTCACTGAAAAGAAAGCATTGGCACTGCTCTACAGACTTGAAAAGCTCACCCTTGAACTCGTAGAGCTGAACCGCCGGATTGTCGAACTTTCCCAAAAACTCGCCTCACATGGTAGCCAGGATCAGCGTGGGTAAGAACTTGTACGGTGCATTGGCCTACAACCAGAACAAGGTCGATGAAGGCGGTGCGAAAGTCCTTTCGGCACATCTCCTCCGTTATCCCGAAGACGGGCGTTTCCGTCCGGATGAATCCGTGAGGCAGTTTCTCGAATGGATGCCGAACCATTACCGCACCGAGAAGCCGGTCATACACATCTCCCTCAACCCGCATCCCGACGATGTGCTGACCGACGGGCAGCTGGCGGAAATCGGCAGGGAATACATGCAGCGGCTCGGTTACGGCAACCAGCCCTATCTTGTCTTTAAGCACGAGGACATCGGCCGGCATCATATCCACATCGTTTCCCTGCGTGTCGATAGTGAGGGAAGGAAAGTATCCGACAAGTTCGAATACCGTCGCAGCAAGGAGATTACCGAACTTCTGGAGCAGAAATACGGCCTGCATCCGGCGGAAGGCCGGAAGAAAGGCGAAGAGTGGCAGCTGAAGCCGGTAGATGTTGCAAAAGGGGACATCAAACGGCAGATCGCCTGTACCCTCAAACCCCTGCTCGAGCTTTACAGCTTCCGCACAATGGGCGAACTCCGTGCCCTGCTTTCCCTGTATAATATAGGAGTGGAAGAAGTGAAGGGGGAAATTGGCGGACGCACCTATCACGGCATACTCTATACCGCTTTGGACGGCAACGGCGAAACGGCGGCCACTCCCATAAAGTCCTCCCGGCTGGGAAGAACGGCCGGTGCACAGCAGTTGGATAGGAAGATGCGGGAATCCGCCGCAAGAATCAAGTCCGCCCCGTGCCGTGAACGGCTTCGACCGTTAGTGGCCGACGCTTTGCGCCAGTCCGTGGACGAACGGGATTTCCGTGACCGCCTGGCGAAAGAACAGATAGACTTGGTTCTCCGCCGCAACGGAACCGACAGGATTTACGGCGTTACCTTTATAGACCACCGCAGCCGCACCGTACTTAACGGCTCACGTCTGGGCAAGGAATTCTCGGCGAACATGCTCAACGGACACTTTCAGGAACAGCCGCCAAATTCCCTGTCGCCACTTCTGCCGCCCGTTCCGTCCGCTGTGGCTTCCGGAAACGGGGAAAAAATTCCGGGAGGGTTGCTTTCCGATATGGAGCCGGAGCTGAACTATGTTCCCCGGTATCCCAAGCTCCTGAAGCCCGACAAAAAGAAACGCCGCCGGCGTTACGGCCGTCAGGACTGAACCCGTATTACATAAGTATCAAGATGATAACTTTTTAAAATTCAGTATTATGTCACAAGAAGATGATCTCAGGGGACTGGCGAAAGTCATGGACTTTATGCGTGCCCTCAGCGTATTATTCGTAGTTGTCAATATCTATTGGTTCTGCTATCCGTCCATCCGGGAATGGAACGTCAATATCGGAGTGGTGGACAGGATTCTGCTGAACTTCCAGCGCACGACCGGATTGTTCGGCTCCATCCTTTGGACAAAGCTTTTCTCCGTTACCTTCCTTGCCCTCTCGTGTCTGGGCACGAAGGGTGTAAAGGAGGAAAAAATCAAATGGGTGCATATCTGGACAGCCCTTTCCGCAGGTGTCGTCCTCTTCTTTTTCAACTGGTGGCTGCTCTGCCTGCCCGTACCGTTATTGGCACGCACCGCCTTTTATATATTCACTCTTGCTGTCGGCTATCTCTGCCTGCTCGCCGCCGGTGTATGGATTTCCCGCCTGCTCAAACAGAACCTCATGGACGATGTGTTCAACAACGAGAACGAAAGTTTCATGCAGGAAACAAGGCTTATCGAAAATGAATATTCCGTAAATCTGCCGACACGGTTCTATTATGGCAAGAAGTGGAACGACGGATGGATCAATGTCGTGAACCCTTTCCGTGCCTCCATCGTGCTGGGAACGCCCGGTTCGGGCAAGTCCTTTGCGGTGGTGAACTCCTACATCAAACAGCAGATAGAGAAAGGCTATGCCGCCTATATCTACGATTTCAAGTTTCCCGACCTCTCCACCATTGCTTACAACCACCTGATCGGTCATTTGGAGGGGTATAAAGTGCCGCCGAAGTTCTATGTCATAAACTTCGACGATCCCTCACGCAGCCACCGCTGCAATCCCCTCAATCCGAAGTTCATGACCGACATCTCCGATGCTTACGAGAGTTCATACAGCATCATGCTCAACCTCAACCGGTCGTGGGCGGCGAAGCAGGGCGATTTCTTCGTCGAGTCGCCCACCATTCTCTTTGCCGCCATCATCTGGTTCCTGCGGGTGTATAAGGACGGCAGGTATTGTACCTTCCCCCATGCCGTCGAGTTCCTTAACAAGCCCTACGAGCAGATTTTTCCCATCATGTCCTCCTATCCCGAACTGGAGAACTACCTCAGCCCCTTCCTCGATGCGTGGCTGGCGGGAGCTGCCGACCAGCTCATGGGCCAGATCGCCAGTGCGAAGATTCCCCTGTCCCGCATGATCTCGCCGGCACTCTATTGGGTGATGTCCGCCGACGAGTTCTCTTTGGACATCAACAATCCCGACGAGCCGAAAATCCTCTGCATAGGCAACAATCCCGACCGGCAGGCGATCTACGGTGCTGCGCTCGGCCTGTACAACAGCCGTATTGTAAAGATTGTCAACAAGAAGGGCAGGTTGAAGAGTTCCATCATCATCGACGAGCTACCCACCATCTTCATCAAGGGACTGGACAACCTGATAGCCACCGCACGCAGCAACAAGGTCGCTGTGCTGCTCGGCTTTCAGGATTTCAGCCAGCTTATCCGTGACTATACCGACAAGGAGGCGAAGGTGATCATCAACACGGTAGGCAACATATTTTCAGGACAGGTCGTAGGGGAAACGGCCAAAACCCTCAGCGAGAGGTTCGGCAAGATACTTCAGAAACGCCACTCCATCTCCATCAACCGGCAGGACGTTTCCACCTCCATATCCACCCAAATGGACAGTCTCATTCCACCCAGCAAGATCAGCGGACTGACACAGGGAATGTTCGTCGGCTCCGTAGCCGACAACTTCGGGGAGAGGATTGAACAGAAAATCTTCCACTGCGAGATTGTCGTCGATGCCAAGAAAATAGCCGAAGAGGAAAAGGCATATCAGAAGATACCCGTTATCACCGGCTTCGTGGACGGTGAAGGGGTGAATCACATGAAGGAAATGGTACAGGAAAACTACAACCGGATCAAGGAGGATGTCAGACGGATCGTGGCCGACGAGCTGGAGCGCATCGCCGCAGATCCCAACCTCAGACATCTTCTGGAACTGAACAAATAACCGTAAATGCAAGGCCTTCACACACGTGGAGAACCGTGTGTGAAAGGGTCCGCATTTCATCGGTTGCGTCTCCTGTGCCCCTCGTCATCGTCTTCCATCCGTTTGAGCAGAACTTCACGCAGGCGGTCGATGAAGTAGGTTCTGTCTCCCGCCTTACGCCGCCGCATCCGCGCGTAGTAGCTCGAGGCATTCTTCACGTTCACCCCCAGCACATGGCAGACGTATTCCACCACACGCCCGAGTGTCACCTCACCGCCGTTGAACATCTTCAGCTCGTGGCAGGCATACAGCAGTTCCATCAGGCAGATGACCTCTGCCGTCCAGCAGACCGGGGGATCACCCTCTGTAGTCGGCAGACATGCCGGAGCGATGGCGGAACCGCACTTATGAATGAACCTGCATCTGTCCAGCAGACCTTTCAGGTACTCCAGCGTACCAATGATATAGGCATAGCAGGGCAAGTGCTCTTTTTGTGCTGTGCGGTAATGCTCACGCAGAATGACCAGTTTGCAACTTAGATATTGCAGCTGGAAAAAGACGAGCGTAACATCCTTTTCCACACGTTGCAGCTCATAGACCTCACGGATGAACTCGGTGTTGGCGTTTGCCAGTGTATTCCTGTCACTCTCTTCTCGCTCCAGTAACAGGAAATAAGGGATAAAAGTAAACAGTTCCATGCTGTTCGGGATTTTAATTAAACACCGGCAAGATAGCGAAACGAGCACTGATAGCCGTTACGCTTTTTATTTGAAATAAGCTCTACATCAAGCCTGATGAATTTTTATTTGCTCCGCCACCGGTGAGCCAGTGCCTGCTTCAGCCTCCCCGGAGTGCATCCCATGTTTCTTTTACAGAATTCACACAGACGGCTTGCTGATGAAAATCCGTTCCTCTCCGATATTTCTCCCAGTGAAAGTCCATGATTATATTTTATATCCAGACATATGCGTTTTATTCGCCGATTCCTTAGCCAACGTCCCGGGGGTAACCCGTAAACAGACAGGAACCTGTTTCTGAAGGCCGAATAACTCATACGGCACAGCAGGGAGAGTGTACCGACGGAATACACGCCGGGGCTGTAAAAAATCACTTTCAGACGAAATACGGCGACGGACAATATCCTCAACCGCCTTTCTGCGAACTGAAAGTCCAGTTCACTGACACAAGTGGAATATCCCCGGAGCTGTTTCCTCCGTTCCAGATAGAAATACAAGCAAACCTCCCTGCAAATATCATGCAGGGAAACAGATGGGCCTATAGCATACAAAATCTCACAAAGCCAAAGCATTTCCTCCGTGCGTCCCCTCTTGCGGCATGGCAGGACGGCATTTGCCCGCAACCTGCACAAAACATCCCTGTCCCGTGAAAGGGAGAGCAATACCAGAACGGCCCTGTATGCAGGACAAGCCATGCCGGGGAGTTCCGGCAGCATCTCCAGCACACGGAGCACATGACCGCAGAGTTCGGAGTTCCCTGCGTACCTTCCCAACACGAGCAGCCTCTTTATCTTCTTCGTCCGGGAGAGTCTTCTCACATCATTGCAAAACAGGCTGACCATCTCTTTCTGCCCATCCTGCGCATGCTTTCTGAACAGTTCCAGAAGATCAGGCTCCGCCATTCCCGCCCATACCCGTTTACTTCATACCGTGCCTTATCATTCACAGCACACCCATTATTCTGATACAATCGTCATCAACCAGACACGGGTATTGCGCCAGTCGTTCCAGCACCGGTTCCAATGCGAATCCCTGTATAATTCTGTGACGTTTGCTGTCACTACAAAACACACTTTCCATCTCCATTTCAGGAAAGTAACACAGAAGATGGGCGGCAGAGGCGTCAAAAGCCACAGGGCCGTCCTCGTGAAGAAAAATGTAAATATCCGACACATTTGCACTTTCCATTCCCTTGATCAGATCTGTTATCTCCATCTTGCACATTTTATAATATTTTTACATTTTTTCTTATTTCCCGAATACTCCGAGCATACGAATTTTCGGTTTTATGCCAAACATCCTATTCTACGGCCTTACGGAATTCCTTATCCGCAAAAAGCTCCGCCAGTCCCGATATCTGCTTCAGGCGCAGCAACTCATCCTTGTCCATACCCAGGTTCCTGCGTATCCACGAATCCGACATGCCCGACCTCGTAAGTTCCCCGACAAGCCGTGTCATAAGCTCGATCTTATGCATTCCACGGGCACGGTTATGGCGGATGGTAGAGGCCATACGCTCGGCCAGATCCTTACGGATGACGGTAACGGGTAACAGTCCGTTCTCCCGCTTGTATATTCTGGGCGAGGTCATCATGACCTTATACCTGTGATAGCCGTCCACAAGCTCGTACACATCCTCTTTCTCAATGTAATAACACACGCACGGCATCGTGTACCCATCCTCCCAAATCGAGAGTTCCAAAAGCCGCATCTCAGGAGGGGCCGTCACGTTGGGATTATAGGAATTCGCCCTGATCCTTTCCACCGGTACAGCCTTGACGCCATACACGGGACTGGTAAATTCATTGTCCATCTTTTCATTCATTAAAATAAGATCTATATTCATCCATCATCTTCCGTCTTCTTTCCTGTTCCTGTTTATTTGGTGAAAAGCCCATGTACTTGCAACAGTGGTCGTTTTTCAGGATACAGATGCACATCCGCTTGTACGAGGGCAATTCACGGAATTCAGGCAGGTCTATGTCATCAAGGTATTCCATCCTGACCGGGAGCTTGTGCATCCTGTATCCCGATGTCCCGCCAAGTTCGAAAGGGATATTCAACCTCTTGAGTTTCATGATAGTTTCTTTTGCCAGACAGCCGCCCTTCTCCCGCCAGAACCGCACGCTTACCTCCAGTTTATCCAGATAGTTGTTCCTGGCATCCTCAGGAAGGGTGTCCAGAAGGAAAAAAAGATATTTTTTCCAGGTCATTCCCTCAGGCAGCCTGACACCCCGCCATCCCATCGCTACAGAGTTACCGTACCCCCCGGCAAAATTAACACCGTTCACACGTCCCAGCATCTTGCCCCACATCTCCGGCTCGATCACCCTGTACAGATGCAGCGACGGGATGGCCTGGGAAATGAACGGGCTCGCAACACGCTGGCTGTTCAGAGGAACACCCGCCTGATAATAGAGGTCATACAACCTGTTGTATTTCCAACGGAAACGGCCATTGGCAGTCCATATATCCGTAGTATGCCAGTCATACAACGGATACACGTTGTCTATGCCCTCATCGACAGGACATATCCAGTCGGCTGAAGGGCCCGGAGTGCTACGATAGATCGTTCTCCAACGGTTAAAGCTTTCCTGGGTACGTATTCCAACCAGACATGCCACTTTTTGCACTCCAAGTTGCTTGCGGAGCCAAAAGGAAAAACATTCCTGGAACTCGTAATCCCACATCTGCGGAGTATAAAAATCAAATGCTTCCGTACCCAGGTATTCCACAGGCATCTCCCTGACCCAACGGACACAAGGGTCCCAGGGCCGCCAGAATCTCTGGTACATGGATGCAGCCGAACCGACCTTGAAAGGCACGCAACAGCGGTAAACATCCAGAATATCCCGGTTCGAAGACAGCATCTCATCCACATACTCCGTGGTCAGGGAATACTGCACTTCGTAATCCATATGGAATACTCCCATCCGACCTCCATATTGCCTGATATGCTCCACACAGGCATTCAGCAGCACACCGCTGTCCTTACCCCCCGAAAAAGAAAGGTACACATAATCATACTCGCCGAAGATTCTTCTGATCCTCTCCCGCAACGCCTGATATACATTCATCCGAGTTCCTCCCATTCTCTTTCAGCCATCCTGTTTCCCACTGTCGGAACCCATACGTACCAATTCCATCATAACATATAACTTGGTTTCCCGGATCGTGATGAAATTCATGTATTTGAAAATTCCGGCATCCCGTTTCTGAACGGTCGCCCGCAAAGGGGAAGTCTCATCGCCCGACTCCTTGATCACGCTCTTCAACAGCTTCAGCAACTGATTCCCCCTCTCCCTATCGGGAGTGGCATAATAATTATCAATTTTATAACCACCATCGAGTTTTCTCTCAACAGGCATGAAAGCCACTACCTGGTCTTCATGGTAGAGAACATGCCAGGTAAACATCCGGGAGGATTTATAAGGGTAGTTGTTATTCTCCCGCAGACATGCAGGACTAAGTACAAAGTGCCCTACGGCCAGATAAAGTTCGGGAGATTTTCCCTCAAATATTCGTACCTTCAGTTTCATAGGCATACATTTCATACATATACTGGTGCTTATTTACTATTCCTGTCCCCGCTATCTTCACGATGTACGCTATTATCCATAATCCGCCCCCCGGTTTCAGGAAAAGTTTCGGGTTCTTTTCCTCTCCCGTACGTATCTTTTATAGGGATCAGAAAACGACTCCTAATACCGGCTTTTCTATAACCTCCCGTAAAATAGAAATATTCTTTCAAAGGTGAATTACGCAAGAACCTATCCAGCAGAGCGTATGATCTGAAATGCTTCAAATGCCCCTGGTAGGAGTTTAGCACAGCCAACATCTTTCGCAGTCTTTCCGGAGCGGGTTTTCCTTTGGAACTCTCTTTTTCCAGCCTGTGTACCGCTTCCCGAAAAAATCCTGCGGTACGTTTTGACGGATATTTCCTGTACGGTCTCACATACGCTCCCAGAAAAGCCGCACCACGACTGTAATGCTGCAATTCGATTTTATCCGGATGCAACTCCAACTCCAATTCTTCCTTCAAGAATTCCCGTATCCATGGAATCAGTTCCTTTAGATAGCGTTTGCTTGGATGGACAATAAAAAAATCATCCACATAACGCCCGTAATGTTTACAGCGTAAAACACGCTTCACATATCCATCCAACTCCCCCAAATAGATGTTACTGAACAGCTGGGATGTCAAATCTCCTATGGGAAGTCCCACACCTTCCGGAGAATTGAACAAACTTTTCGTGGGTGGAAGTCCTTCCCAATCTTCCGCGCTACCCCGTATCCGGCAATCCCGCTGGGGATTTCTGAATATAATCTGTCTTAGCAGGAAATCTATCAGTTCCATATCCGGGCATTCTTTTTGTTTCCGGCTTCTTCTATATCGTTCCAGTCCCTTGCAGATAAGATCGTACAGACGATCCTTCCTGATACTCATGAAATACCCCCTTAAGTCCAGTTTTAATATATAGGCACTATAACGATAATTTTGCGTACAACTGCGTATGTGGTGTTCCAGGCGTGCTATTCCCTGACTTGTCCCCTTTCCTCGGCGACATGAATAACTGTCAAAAATCATTCTGCCCTCAAACATAGGAGAAATATAATTATACAACAGATGATGCACTACCCTGTCCCTGAAATCCGAGGCAAAAATTTCTCGCTTCACTGGCCTGTTAACCACGAAACATACCCCAGGTGAAGGAGTGTAGTTCCTATCCCTTATCTGTTCATACAACTCCATAAGATTATGTTCCAGATCAATCTCAAACGCAAGCTGGCTCGCAGTATTTCTCTTTTCTTCTTCCTCGCCTCGTAATAGGCATGAAAAAGATCCGTAAGCAAATCCTGTCTCTTATAACATTCAGCCATTTCTGTAATTTACATTCAAAGGATTCCCTGCCTCGTACAAGGATAAATTCTTGGGAAGAACGCACCCCAAACCCGTACGCCCGATTGTTGTTGTTCAACGGGTTCACGTTCGACGAGTTGAAGTTCAGGTTGCGACCGTTGTTCTGGTTGTTCGGAACCGCCGACCAACAGTAGCCGTAGCTGCCAACGTTGTTCGCCCCGCCATTGGAATAGTTGCGATACCCCGACGCAGGGAAATATAACCACTTATTGTATATATCGGAGGACCTTTCGGAACCCCGATATAAAACTGTCCATTACTGCCCGCAACATGGCTTCGGATACATCTATCCGCCATGACCGTTTTTACACGGACAGTGGGTTACTGAATTTATCTGGCACTCTCTCGCAAGTCTTGGCTATACGAAATGCTGGCCTTATCCTGTTTTGTGTAGGCAAAGGAATCCTTTTTATTTATATCTTTTCTTGTTTATATTTTTTCTTGACTCTTTGCGTCCTGTCTCCGTGCATAATCATGCCAAGCCGACAATTGCTTCGACAGCAACTCCACCTGTTGGGCAAACGCCGCATACTGCTTCACACTGATATGCCGCATATCTTGCAACAGTCTTAAACGGACCTTGACTCCTACAACCAGATCTCTTGCCCGTTCAATATACGGAAGTTTTCCAGTCGTAGCATTAGCCCTGTATATCATTACCATAATCTCGGTCAGATCCTTTTTCAACACCTCCACCAGTGTATATTTCACATCTCGGGGAATCTTTCCCGTCTTCTCATACACACTCCTTAACAAGTCATATGCAGCCTTATACACAGGCAAATTATCATAAACTGCCACTTCTCATTCATTGTATATTAGAGCATCTTTTTCAACTCATTTACAAATAACATACAATCCATCGGAGTACTTTCCGCCAGATTGAACATCCGGATTCGCATGATTAACTCTCCATGCGGAATATTACTCCGTGACAGATTCTGCACACACGCATCTCTCCTCCCTACAACTGAATGCTCCGATGAAAGTTCCTGTTTCCATTCTTCAAACCTCTGTCCGTCTATAGGTTTTAACGTTCGCAACACAAGACGGTCAGGCATAGTCTCCATATGCTCCAAAGAACCTATATACTTTTGTTCATGCTTACATGGAAATCCCACTGAAACTATCTCACCGCCACCGAGTGACTTTAACCTTCTTTTTATAGCCTTCAAAGGCTTGATCTGCGTACAGACAGCGTAAGCAGACTTTTCATAAGCTTTCCAGAAAAGCCCCTCACGATAAAGAATGATACTTCCGTTATTACCTGCTTCAGCTTCTATAAAATCCTTGCTGGTCATAATTATTTAATTTTAATATCTATAAAAATCGACCGGCTTCGCCGGTACTATCCCTACGGCCTTAAAGCCGTAGGGAAAATAATCCAATGAAACGGATACGGTCGCTACGCTCCCTATTCTTGGGAAGAACGCAACCCAAACCCGCACGCCCGAGAGTAGTAGAGCAACGGGTACACGGACGACGAGGAGAAGTCCAGGGTGCAACCGTGGTACTGGCTGTACGGAACCGCCGACCAACAGACGCCGTAGAAGCCAACGCTGTTCGCCCCGCCACCGGAACAGTCGCGAGACCCCGACGCAGGGAAGAAGTTGGGTTTACTCTTTGAGGGATCAGTGTAGAAATTCCATCCCTTCGAGGAGTCGTCCCACGTTCCGTTGATTTCAGAAGGATTATCTGTATTGCCTCCGGTTGTTGTGAATCCAGTGAAAACATTACTGGGAGGAAGTTTGAAGCCCACAGGAGAGGGATCATAGACCGTTTTTACAACAGAATTGTCATTGGCGGTATAAACATTGTTATCGGCACTCCATAGATTTGCATATGTACAATCGCCATAATCTGGACTCTGCATCACATCCGGTTTGAGAATATAATTCGTGATACAAGGGGCGCCGATAGAAAAGTCCTCCGTTTTAGGACTTCCCGTGTGAGCATTGCCGTCTTTGTCGTACCAGGTTTTATTGATATCGCGTAATCCATTCGAAGGCAGGAAAGGATCCTTGCGTCCCCATTGATAGTAAGGATGATTACCACCGACAACGATTGATTTAGAGGCCTGTCTGATAGTTATTGTCTGACTCTCTCCTCCGGCTGTGAACTTGACCTTGCAACTACGCTCTGCATAATTCGTGGTACTTCCATCGCACCAGCCGAGATTGACAGACATCAATTTATACTTCTTACCCTGGAAATTGGTAATTTCAATGGCATTATTGATATCTTCATCGGTAACCCAGATATGCCAGGACCACAGGACATTGTCGCCGGCATCCTTGATGGCAATGATGGCATTACCCTGTCGGATGGTATTCTTGTCCACCGTGAAAGATATATTGCCGTTGCCCGTATTGTTGTATTTTATATCGGTAACCAAATTCGGTGCGTCCTGCCATACCAGTTCTGCTTTAGCAGGCGTGCAGTCAGCGTTGTTGCGTATATAGGGGTCAGTGATCGCGTTACCAGCATGGTTGATGAAATGACTCAGAATAGTGGTTCCGTACGGATCCGTACCGGACGGAGCCGTAGAGGTATATGCGGACGTATTGGTCGTACCACCTTTGATGGCATTTCCATATACCAGAGGGAAAGAGTAATATCCCGGAGCACCGACAACGTAGCAGTTGGCGGTGTTTTCATCCACTGTGCCACCATTAGTCTGGTTGGCAAGATTATATGGGACAGTTTCAGTACCTTTGACCGAAGCATTCTGTAGAGCAGCCGTATGTTGAGGATTAGCCTCTACGCCAGTCTGTGCGATGACAGTTGCATTGTATGATTGTGGAGTATCTCCACCATTTCCGGATACGGTAAACGCATCCAGCCAGCCGGGTCTGGTATTGCTCCATGATGCCCCGCCATCTTCTGAATATTGTGCGGTCCATGTGACAGCCTCTTTAACCCCTTTGGTGTTCTGCCGGTAACTGGTCACATTGTATTGCTGCGTACCGCCTTCATAGGTAAAGTCGGCCGGGGAGGTAACGGCAAGTGTGTAGGTCCAGTTTATGGAACTGCTGGAAATCTTATAAGTGACGGTCTTGCCAACAGGCCAGACCGTGCCTTTGAGATCGGCAGTCAGCGTGTGGTCCATGCTGGAGTTATCAGTGAATACGACTTCAAGTTGCGCGCCGTCGGGAAGGGTCTGCGGAACCATCATGAAGGTCTGCGCATCGACAGTAAGGGGTTCGTCCGGGATTCCCGTAATGGATCTGTCCAATGTCTGCGGGAAAGTGGCGGGAGTACCTACACCGCTCCATGTCTGCGTTCCCATGTTGTAGGCCCCACTGGAATATACATTTTTCAAACTGACGCTCTTTACGGTACCTCCCTGCATGTCAGCTCCGCACACGAACCTGATGGCGGTCAGGGCATGCCTGAAGGTGAGCGGCACGGCAGCGTTGGTGTTCCCGTCCAGTTCATCCGTCTTTGCCACGAGAAGGTCTTCCTGCTCATTGACATCGACCGGAACGGTCACACTGATGACAGGAGAACCGGCATATGCGCTGCCGGAAAGCACATAATGCCCGTTGTCTTTCGGAGCGTATGCGAAGAACCTCATTTTGTATGAAGCCCCGGGCCAATAATAGGCGGAGGAAAGGACATAGTCACTGCCGGACTTGCTGGCAGTGGCATTATAGAAGTAGTCGGGGGTTCTGCTTTCGCTCCACGAACCGGTGTAGGAGTAAGCGGAGACACCGAAACTGTTGTACATATTGTCATTCTTGATGGGAGTGGCACGGGTAAGAGCTGCCGTGTCCGGACGATCGTCCGAAGAGGGTGAAGCAATGCTGTCTGTGTAAAGCGTGTGCAGGTAAAGAGGAGTGCTGCCTCCCTGCAGGGCGATGACAGTACCTTGCGGAACATCAGCATCGGTAGTGGAACGGGTTGACGGAGTCCAGGAGGAGCTGATCTCGGAGGTGAAAGATACATGCGGGGAAAGTGAAGGACGATCCATGTCATCCTCACAAGAGAAAAGGCAAATACTGCCCGAAACAAGCGCCGAAAACAGATGACGCCAAAAGGCGTACCTGCCGGGAAATGATGTAAAACGGGAAAATTTCATATCTGTTACTTTAATGAATTAATCGTACCGGTAATAAAAATCATACAAACGTTAAAAAAGGATTTCCGACATGGATACCCCTTGAAAGAAAATGTCCGGAATACCTCTGGTAAAAAGTGCCTGGAAAGGAACAGACAGGGCGAAGATAGTAAAATCCGGCCCTGTCCCTCGCGGGGTAATGCAAGTCCAATCCCGTCCAGGCTGATTGTTAAATTACAATCAAAAATGAAACAAAATACTTTAGATTTTACATCGCGACATCTACTGGCTGGTCGGTCCACTCGTCAACAGTTACAGTAAACTTGATGGGGTTGCCCAGAACAGGATCACCACCGTTACCACCGGGTACCGGATCCGGATCAATGGTCGGATCGGTGGGATTCGTCGGATCAGTGGGGTTCGGATCAATCTCACCAGTACCACCGCCGTTGCCGCAGAAGTTCAGCGTGTAGGTATATTTCTTACCAGGTTCCCAGTTGGTGTTGATACCTACGGCAGAGAATGCGTATTTGCCGTCCTTGGCATCACCTGCTGCCGGTTGCGGGTAAAGCAGTATTTCATTGGCGCCGTCCAGGCTGTATATGCGACAGAGCACGGACAGGTAAGCACCAGTAGTTGCAGTAGTACCGTCCCATGCCGTTAGCTGCTGTGGAATAAGCATGAAGTTGTCGTCACCGAACATGATGCGTTGGGCATCAGCTGTCAGGATGACGGGCGCCCCACCCTTGATCATGTAGGCCTTTGTAGGATCGTCTTTTTCACTCCAGTTAGACCATTGGCTTTGCTGCAGGACATAGCTGGACTTGGTTTCCGTTTCCGGAAAGGCAAACTCGGCCTTTGCGGCGGCATTCACCAGTTTAACGCCCATGATCTCAATCTTTATCTTGTCATTGGAACATTTGGCCTTGACCTCGATCTGGGAGAGGGCGTGCTTGAAGTTCATGGCAACACCGGGACCCTCGTTGACAGCCTTAGTTCCCGTATTGTAAGAGATCACAAGATCCTTTTGATCTGCAACGGCCTGTGCGGGAGAGAAACCGGTTATCTTCTTTGACGCATTGTCTATACTCACTGTGCCGGCGGGAGCTTGGGGAGCATAGGCGAAGAAGGCAAGCTCATAACCCGGCCAGTAGTAAGTGGAAGCGGTTGTCCAGTTTACACCGTTATCAGCAGAACTGACACCCAGGTCCGTGAAATAATTCTTGCCATCACCGATGGCGGTCACATTGAATGCCGCCAGATTCTGCAGGCTTGTTACATTGGTACGGGTAACGGCCCTGTCCAAAGAAGCACGGAAGGAAATGCCACCGCCATTGTTCACGTCAACGACATCATCGTTGGAACAAGAGGCCAACGCTGTTACAGCCATAGCTGCGAATAAAAGATTCTTTTTCATACAGTAAAACATTAAAATTAAAAATATATTAAACAGATAAACTATTCATTCTTTACCTCCGTATCGTGAGGCATGGAGAGCACGGTCCGCAAATCACATGGGAACATCCACGTCAACGTTCTGCCACTCGTCAACCGTGGGATGAAAGCCTCCGCCGTTAACAATGGGCTTGGGCAGGGGAAGGCCGTCCAGCATGATATGGACATCACGGGGATCGGGGGCACCGTCAACCTGCCGGGTCACGTCAAACGTGTAGTAATTCCTACTTCCGTCAGACATGATCACGTAGATGACCAACTTGTGTACAGAATCTTCCGGACCGGTCTGCCCGAAAACCAGAAAGTCGGCCGTCAGGGTGGAGGTACCGTCGGAAACAACCCCGAAAGGTACGGTCACGGGATCGGACGTAAGTTCGTTGCGACCGACAAGCATTCCTCCGGACATACCGGTAAGGGCACCGGAGACACCGTCAGGAGAAATATATTTTAGATTGGACACATTCGTAATCGTAACCCGGTAACGGCATACGGAGAGTGCGGGATAGAGGGTTACCGTTTGGCTCTCTTTGGAGGGTTCAATCACAAGGTCGTAAAGACGGTCGCTGTAAAGACGGTCCGGAGACCCGGCGATACGCTCTCCCGAGGTGCCTTCCGCACGGGGAGCCGGAGAGCCCCCCACGTTCAGGACACCTTCGGGGGCATAGGCCTCAAGGCCGTCGAACGAGTCGGTGTTCCGGTAAAGCACGGACTCCGTGTCCGAGTTGACACACAACGCCCTATAACCTCCCGCAGGCACGTTAATGTAACCTCCCCGGTAATCGGTGAACTCGTAGGCCTGGGAGGTACCCCCATCGACAGGGAACAGATAAAGGCGCATGGTTTCAGGGCTCGCGCCGGGAGTGTTACGCCAGTCGAAAACCACCTGTACTCTATAGGTATGGGAATGGTCGTAGCACAAATCCTTATGTTCGCAGGATATTAATAACAGACTTGCAAATACAGTGACAGCCTGTAAGATTAGATTCATCTTGTTCATTGCTTGCCTCCTTTCTCGTTATGGTTGCCTCTTCCCAAAAGCCACACGAGCGAAACCTCCGCTTTCGTGGGACCGAACCAGTGACGCTGCAGGGTCTCTTTCCAGACATAGCAACCGTCAACGGGGTCGTATTTATGGTATTCACCACCCCAGTAGCCCACGCCGATGACAAAATCCAGGTTCAGGCGACGAGCGATGGGCAGCGAGTAGCCGTATTCCAGTCCCACGGCATAGTTCATCTTCTCCCAAAGCGTACCACCCGGCCTGCCGCCCATGTAACCCGTCCCCCCGACCTCGAAGTCGTAGGTGAACAGCTGGCCGTAAAGTCCGAGGTGATGCCCGGCAAGCGGTTTCTCTGCGGCACGGCGCCCGAAGTATTTACGGAGGGCCAATTCACCCCCGTATATCCGCCAGTAGTTATGGTGCCTGTCGCTCTTCCACCAGGCATACATCCAGTTGCCGCCGAACGACCAGCCTCTGCCGAGGTAAAACTCCACACCAAGATTCGGAACAAGAAGGGCATCGTAGAGCAGATTGGTTTTCAGACCCATGTAAAAAGGCTTGAGGGCATTGCCAACGGAAGCGGGCACCTGTACCGTGTCACGAATAACAACGGTTCTTTCGACAGTGTCACGAAGGATGACCGTATCCCGTGCTTCCGCCTCTTTCTGATAAACGGCGATTTCCCGGTCATTTCCGGAAATTACGGGTCCAAACTCACATTCGACCACGGTACAGTTACGGAGTTCGGGAAAAAAATGTTCGGCCATATAACGCCACACGCTCCCGCCACGCAGATTCATCAGCTGTCGCTTGCGGGAATCAACCACTTTACCGCCCCGAACCACCCACACGGGAGTATCACGAAGAATACGGAGGACCTCGTCACGGCAGGGCATGTCAGACTCCCCGACAAGGACGGAGAGGCCCTCCCAGTCTTCTCCCGAGGAGAGGCAGACAAGCACCGAATCGGGGACGGAAAGACGTTCCCGCATGACGGCACGCAGAGACACGAGCCGTTCATCGGACAGGCGTCTGTTCAACATGGAATTCCCTTCAGGGGAAGCGCCGGAACGCAAGCGTACACGGCGCAGTACGGCACGTTCCTGCAGGGAGCGGATGCTCGAAAGAAAGGAGTCCAGACGAGGGCCATTGTCCCGGTAGGAAAGATCCGGAATGGCACTGCCGACGGGGAAATAGAACCGGCAATGCAAGGTGTCACCACCACAGAAAGCCGGACAGACACTTCCCAAGAGCAGGACCAAAACAAAAAACTTCTTCAATTCCATAAAATATAATTTATTCAACATACTTACATATAGCAAAACGAGTTAAAACATTAATCATTAAAAAATATATTTTTCCACTCTCCATGACAGAGAGTGGAAAATAGAGAGAGAAATGCATATACAGGCATTAAAATGCATTTTGTACGAATATAAATTGGAAAATAATATATATAAAAAGAATAATCCGTAGATATACAATAATATAACCTTATATTTTTTACTAAATAACAGAAACAATGGGAATATTATATTTAAAAGAACATACTTCCTGTTACAATTACACAAAATGCATCCGGGAAGGATTTCTATATCACAAATTTTGTGATATAGAAATGGATGAGGAGATAAATGAGACTGATTCCATTTTATTTGTAATAGAAGGAGAACTGGAAATGTCTTGCAACGGAAAAAAAATGAAGCTTTTGGCTGGTAATATGATTTGTTTCGGTAGGGGGAGTAGATTTAAGATCCACTCACGAGGGAAAGGGAGTATTGTTATTGCACAATTTGATAATGCCGTGCAAAGTTGTGAAAAGATTTCATTCGCACAACTTAACAGCCTGGATTCCCCCGGTGATAAAATATATCCTCTTGAAATCAGAGACAGGTTGCATTTGTTTCTCAAGCTTTTAATAAGTTATTTGGAAGACGGAGCCAATTGCGTTCATTTTCATGAAACGAAGCTTAAAGAGCTCTTCTGGAGCATACGGTTTTATTATACAAAAACGGAACAAGCCGCCTTTTTCCATCCCATATTGGGAAATGACTATGATTTTAAAAAAAAGATATTCAATAATTATAGAAATGCCAGGACAGTAAAGGAACTTGCCGGACTATGTGGAACTCCCCTTTCTTCTTTTAAAAGGAAATTTTTAAAAGAGTTCAGAGAACCTGCGGGTAACTGGTTACAGAAACAAATAAATAATATAATTAAATATAAACTGGCTGATGAGGATATACCGATAGGGAATATAGCTGAAGAGTTGCATTTTTCTTCACACCCCCAATTTTGTAGGTACTGTAAAAGAAACTTCGGATACACTCCCGGAGAATGGAGAAAATTACTGAAAAATAGGGATAAAACTCCAGGAAAGCTCTCCGGTAGAGTGTAATTGAGCGAAAAAGATAAAAAGAAGAACTCTTTAGATAATTGTGTTTAATTGAGAGTTATCTATTTTTGCACACAATTAATATTAATGTTGTTATGTCGCTTTTCCGTATGATAAAAAATGACAAACAAGTGATTTTTCACTCTCTGTCATGGAGAGTAAATAGAGTGTATTTACAAATGTATTATATTCATGATTAAATAATGTATTATAATTATAAAATTAACATATTTTATCTGCTATGTGATTATTCACTTCGTCCAGTACCGACCGGTCAAGTTCTTTCAGATAGATTCTGGTCACTTTCTCCGAGGAATGTCCCAAACATTCACTGATAGTATGAAGCGGAGCACCGTTCTCACGAGCCATCATTGCCCAACAGTGACGCGCGGCATGCAAGCGCAAAGGAATGCTCATACCGATATTTCAGGAAACCTTTTTCAGCGCATACCTCATCCTGTTATAAGCTTTTTTATACCCCGAATAAGGAGTTTCAGATTCATCAACCAGAGGGAAAAGATAGTCACCGGAAGTATCTCCATACCTTTCCAGCAAATTCTGTATCTGCCGGTTAATACCTATTTCAAGCAACTGACCGGTCTTCTGCCTTCTATAGCGGATTACCCCGGGAAAAATATCGCTCTTTTTTAGAAAAGCAATATCTACGAATGACATTCCGCGAGTATAGATACTGAACATAAAAACATCTCTGGCCAAGCATTCCGGTGTTCCGACTGAAAGTGACAGGTTGGCAAGAGACTTCACCTGCTTCATAGGAAGACTTTGTTTGACGGTCTTTTCAGACCGGATTCTGATATTGCAAAAAGGTGAAGGAAATACCAGATTCAATTCAAGACATCCACGCCTGTACACCGCTTTCATATTATGTAAATAAAACCCTATCGTATTCTTGCCCACACCGGCCTCCAGGAGAGTATCACGATACTTAATGACAAGGCGGGAAGAAAGATGTGCAAATGGAAAATCAGTCTTACACAAATGTTTTTGCATGGAATGCAGGGTCGCCTCATACGCTTTTGCCGTCCCTTCATGCCCGGTGTCGAAAAGCACACGGATTCTCTCACGGAAATAGCTGTAAAAACCCACTTTGCCAGTCAGGGTTTCATAGACTCTGGATATATCACATGTCGTATATTCATTACCCTCCCTTTCCAATATGCCTATGGCTTTATCCAAGATTTTACAAATTTTCCGGCATGTACGGTTCATGCGTCGGACAGTTTCCATGGTATATACACCATTAAAGAGTACTCGTCCGCTAAAAGAATCAAACTCACAGGGGGTAATGCTGTATCCTGTATAAAAAACTTTCTTTTTCCGTTTATGAAGGACCTGCACAGCCAATGGATAGGCCCCGCGACTATTACACCGCCCCTTTACTAATACTGTTTTTACTGTTGCCATAACTGTATTATAAATTACTATATGAATTAACTATTTACATAAAAAAGACGCAAAATTCGCATGAAAGAAACAAAACAGCAAACAAAATACATGTTATTTGTAACAATGTTCTACAATAAAAAATAGAAAATCAACAAGAATCCTCCATTGGTCAATGATTAAACATGCACAAAAAGAATACTACACAAACAAAACTGACACGGGAAATCTTTCTTCAACAAGCCTCTCCTCAAAATAATAGTATGGTATTACCTTGATAAATACGGCAAGGATATATTTGCTGTTGTTTAAGCATTTATTCTATTAACTGTTCTTAGTTTTATCTCAAAGGAAAATATTTCATGACTCCCGGAAAAGTCACAATATCAAAAAAAAGCTGGCCGATACCCATGGGATACTTTTCTTGATAATCCTCCTACTCCACCGTATTCTCTGTCATGTACTCAAAAACGGGAACGTTTTTTTCGGCCCGCCGTTCGGATCATCTAAAATATCCGATGAATGATTCTTCGGCAACGTCTTGATGTTGCCTGCGATGTATAAAACGAATCACACAGAATAGGAAACAGGAGACATTTCATGCCAACCGGTAGCCACTTGTATCCGATCGTCACGTTCCCTCTCGTCCAACAACAGCTTAAGCCTACCTTCGTACCACAAGTAACTTTATTGTTTCACTATTTAATCCGATTGATTTATGGACAATCTCAAAGATTTCAAGAACGAGGCATTGGTAGTCACCAACGCCTCCGACGGTAACACGCCGCACATCGTTCAGGGTATTGAGCCTGACGGTTCACTCCGCACCAAACCGCTGGCACAGGCAAAGCCCTCCGAGACTTTTCTGCACATCGACCGCAACAAGTCCGTGATCGGGACGTTCTTCTCCAACATGAACCGCCAGTATGATCGACCGTCGGACTTCCGCTTCTACCACCTGCCGGTGGAAATGTTATCCGCAGCCAAGGACCTGGTGGAGATATTCAAATTCCCGGAAGAGAACGGACAGCTTCTTTCCAATTACGCCATTGACATCCGGCAGCCGGCACAGGAGCAGAGCATCACAGGCGACACCCCGCAACAGACCACCCGTTGGGGAGTGGACGAGGTGGATTGGCAGCAGCTCGCACGCATGGGCGTAACCCCCGAATCGTTGGGCGAAACGGGCATGCAACGCCTGCTGAACGGCCACGAGTCCGCCGTCCTCGACATCAGGATCTCCTTCGAGGGTATCGACTTCGAAACGCCGGCCTGCATCCGTCTGGTGGAATCAGCCGGCGGCAAACCGGTCCTGAACGTGGAGTGCTGCAAGCGGTATCCCGAACTGGACCGGCCGTACATGGGTACGGAGCTTTCTCCCGAAGTGAAAGAGAATCTTTCCAGGAGCAACAATGCCGGCTGCGTCGTTGAGCTGGAACTTGCCGGAGGAGTGCGTGAGCCGTGTCTGCTCTCGCTCAATCCCAAAACCAACCGCCTGCACCATGTTCCGGTCAGTGAAATCACCATACCGCAGGAAGTGAACCGGGTACGACTCTCCGACGACCAGACCACAAGGCTGGCACGGGGCGAGTCCGTGCTGGTTGAGAACATGTGGTCCGAAAAGAAACAGGGATATTACGACGCACGCCTCCAGTATAACGTCTGCAAGGGCGGCTTCACTTATGACTTCAGGGGACTGAACCGCAAACAGGCGCAATCAGAGACACAAATGCGAAGCCGTGAACTGGTCATACCACAGGTACTCAAAGGCGTCGGGCTGACACCCGAGGTACGGGAGAAGTTAGCCGCCGGCAAGACAGTCCATATCAAGGACATGACTGACAACGAGGGAAACTTATTCAGTGCTTTCGTCCGTGTCAACCACGAGCGGGCAAAGTTCGATTTCTTCAAATGGAATCCGGACAAGAGCAAAAAGCAGGGACAGTCGCAACAGGCGGCCGTCCGTCAGGAGGGCACGAAGCCGGAAAACACCGTCAGCCGGAACCGCCCGGTACAGAAAACCGATAAGAAAGGAGTATCCATTTAACCATTCACATAAATAATACATTATATATGAAAGTTATCATTGCAGAAAAGCCCAGCGTGGCGCAGGCCATAGCGTCCGTAGTGGGCGCACACCAACGGAAAGAGGGGTATCTAATGGGGGGCGGATATGCCGTGGCATGGGCATTCGGGCATCTGGTCGGTCTTGCCATGCCCGAAAGTTACGGTCTCTCCGGTTTCCGTCGGGAACACCTGCCCATATTGCCACAAGAGTTCAGGCTTGTTCCCCGCCAGGTGCGAGAGGGTAAGGCTTACAAGGACGATCCCGGAGTCGTCAGGCAATTGGGAGTGATCCGGGACCTGTTCGACAGGTGCGAGTCCATCATCGTCGCCACCGACGCAGGTCGTGAGGGCGAGTTGATTTTCCGTTACGTGTACAACTATCTCGGTTGTACCAAGCCCTTTGCCCGTCTGTGGATCTCCTCGCTCACCGACAAGGCCATCCGTGAGGGGTTGCAAAACCTTAGGGAGGGAAGTCTTTACGACAACCTTTACCTCTCCGCCAAAGCCCGCAGCGAGGCGGACTGGCTCGTGGGCATCAACAGTTCTCAGGCACTCAGCCTTGCCGCCGGACAGGGCGTGTTCTCCCTGGGACGGGTGCAGACCCCCACATTGGCGATGATCTGCTCACGCTACCGGGAGAACAGGCAGTTCGAGCCACGGACATATTTCCGGATAAAGGTTTCGGCGGCCAAGGACGGCATCGACTTCTCTGCACTGTCACAGAACCGCTTCGATGACCTTGATTCGGCCACTGCCAGGCTTCGTGAGATTAAGGACGGCTGTATGCTTGCCGTCACTTCCGTAGAACGCAGGGAGGCCGTTCAAGAGCCGCCGTTGCTCTATGACCTGACCGCCTTGCAGAAAGAGGCCAACAGCAAACTGGACTTCTCCGCAGACAAGACGCTCACGCTTGCGCAAAGCCTGTACGAGAAGAAAGTGCTAAGCTATCCACGTACCGGCAGCCGTTATATATCCGAGGATGTTTTCGACGAGATCCCCTCGCGCATAATGCTCCTGCGGCAATATCCACGCTTCACCGCCACCGCATCCGTCTTGCCGGACGCACCGCTCAACCGCCGTCCGGTAGATGATGCCAAAGTCACCGACCACCATGCGCTTCTCATCACCGAGAACCTGCCCGAAGGTCTGTCGCAGGACGAGCAGGCTATCTACGAAATGGTTGCCGCACGCCTGCTCGAAGCCTTCTTGCCATGTTGCGTCAAGGAAATGACCGAAGTTGCCTTGTCCGCAGGCGGTGAGATATTCACTCTCAAGGGTGCGGTCATCAAGTCCGCCGGTTGGCGTGCCGTGCGTGGCGAGCCGGAAGAGGAGGCGGAGGAAACCACGTTGCCAGGACTGCAAACGGGTGAAACCCTGCCACTGCTCGCCTCCGAAACAGTGGAGAAACAGACCAAGCCCCAACCACTGCATACCGAGAGTTCACTGCTCTCCGCCATGGAGCATTGCGGCAAAGAGATCAGCGACGAACAACTGCGTGCCGGAATCCGTGAGATCGGTATCGGCACTCCGGCCACTCGTGCAGCTGTCATCGAAACATTGTTTGCCCGTGACTATATACGCCGGGACAAGAAGAACCTTGTGCCTACCGAAAAAGGACTGGCGGTTTACGATACGGTAAAGGACAAAAAGATTGCCGACGTCGAAATGACAGCGGCGTGGGAGAACACCCTCGCCAAAATAGAAACCGGAGAGGCCGATGCCCTCTCTTTCCGCCGGAACATAGAGGTCTATACCGCACAGATCGTTACCGAACTGCTGGCCGCCACCCTCAATGTCGCTCCTTCGGGGGAGCAATGCACCTGTCCCAAGTGCAGGAAGAGCCGCATCCTGTTCTTCGACAAGGTTGCCAAATGCGCCGATGTCGATTGCAGCTTCACCCTGTTCCGTAACAAGGGAGGTAAGATACTGACCGACGGACAGATCATCGAGCTGGCGACCAAAGGCCGCACTCCTCTTGTCAAAGGCTTCAAGAGCCGTGAGGGCAAGAGCTTCGATGCCGCATTGGTGCTTAATCCTGACTTTACCATAGGTTACTCCTTCCCGGACAGGAAACCGCAGGAAAAGAAAAGCGGCAGGAAGAAATAACCCGTCCGAATTGTATCACTTAATAATCCGATAATTATATGAATCAGAATAAATCCAATGTGCCGGTATCCGTAGCGGAAGAACCGGATGAATTATCTTACTACCGTCTTACCCTGTTGTCCTTCCTGCGTGAGTCGCATCCGGATTTGGCGGATGACGAGTCTTTTGTCGCCACCCGCAGCGAGCAGGCCGCCGAAGCCTTCAGCGCAGCCGTCCGTTCCGGCCTGACCTACGACGATGCGGCACAACAGGCGAACGCCCTGCTTTTTCAGGGGTTGCATTTCTCTCCTCTGGACACGCTGGTTACCGTCCTCTGGAACGAGTTCGCCGCCGAAGTCCCCGAAGGCAGCGCACGCAGCGTGGCCTTGCAGCTGCTTCCCGAATGCCGGAAGGTCTTCGCCGGCTATACGCTCTCGGATGATTTCATGTTCAGCCCGGAGTTCGGGCAGCTCTATGACGAGCTGACAGGTACGGTTGTAATCTGGTTGGAAGAGAATGGCTTATAATAAAAAGGCGCATCTCAGGGACAATATAGAGGCAATCCGGCTGATGTTCCGTTTGGAGAAGGAACAGCGCACCGCCACACCGGAGGAAGCGGGCATACTCGCCGCCTACTCCGGGTTCGGAGGTATCAAGGCGGTTCTTTCCCCTTTCGGGAAACTCACCGACATACTCCGCTGGACACAGGCCGACCGTGAACTGTTCCCCCTGATTACGGAACTTCACAACGTCCTGCGTGACGGAGCAGCTGACGAGCGTGAGTACAGGAGGCTGGTGGAAAGCGTGAAGGCATCCACCTTTACCGCTTTCTACACGCCGCCGGCGATTGTCAATGCCATTGCCTCTTCTTTGGGCGAACACGGAGTGTCGCCCGGCCGTTTTCTCGATCCTTCATCGGGAACCGGCAATTTTGTCTCGGCCTTCCGATCGCAATGCCACTCCGCATCCGGCAACACTCCCGAAATTGTTGCCTATGAAAAGGATTTGCTTACCGGCCGCATCCTTGCCCGGCTCCATCCCGAAGCGCAGGTCAATATCAAGGGCTTCGAGGAGTTGCCCCCGCACCGTAACGGCTATTTCGACGTGGTGAGCAGCAACATCCCCTTCGGTGACATACGTGTTTTCGATCCCTCCTTCGACAACGGCACGGCCAGGCGTTTTGCGCTGAACAGCCTGCACAACTATTTCTTCGCCAAAGGGCTGGATGCCGTCCGTGAGGGAGGAGTCCTCGCCTTCATCACCTCACAGGGGGTGATGAACTCCGCTATGGCCTATCCCGTAAGGCAATACCTGATGAACCGATCCCGGCTGTTATCGGCTGTCCGCCTGCCCAACAACCTCTTTACCGACTATGCCGGTACGGAGGTGGGCAGCGACCTGATCATCTTGCAGAAGGACACGCTTTCCCAAAGGGAATATACGTCACTCGAACGGTCTTTCGTGGAAGTCGGCACGCAGACCGACGGGACGACGCAGAACGAGTATTTCGAGCATACCGCCGCCATCGTGCATACACGTGGCCATGTCGGTACCGATCCCTACGGCAAGCCGGCACGCATCTACCTGCATGACGGGGGTATGGAAGCCATCGCCGCCGACATGAAGTATTTCCTTGACCGCAACCTCTCGGAACAGCTCGATCTGGACTTGTATCTCCGCCATTCACCCGTGCAGGAGTTCCGCAATCTGGTGAGCCGTCCGGCGGAAACCATGCAGCAACGCATCGCACAGGTGCGGGAAATCAACCGGTCCGGTAACATGAACGGACATTCCACTTCTACGGATCGACAGACGATACAGGTGGAGCGTCGGACTTCCACGCCGGAGCAGCCCTCAACGGATGCCCGGCCAACCGCCGCAAAGACCACGCCGGAGCCGGTCATGTCCCTGTACGACCTTTTCGGCTTCACACAAGAGGAGCGTTCACAGGTCAGGAAAAGGAAAACAAGGAGCACGAAGAAGGACTCCGGGCAGTTGTCCCTTTTCGATATGCCACCGTTGGAGCAACATCCCGCCCCGGCCGAACCGACTCCCCAAGAGAAAGAGCGGCAGGAGCGGGAACGGCAGGAACAGGAACGCCGCCGGCAGGAGGAAGAGGCCGCACGGCAGGAACGCATGAAGCCCCGTCCTTATCCGGCCGGCCTGCATGGACACCACCGCAACGGCTCCCTTGTGGACGATGACGGGCAGATAGGCTACCTCTCCGCCATTGGCGGGGCTGCACCGGTATTCAACCCGTTGGATCTGCCCGAACGCCAGCGACGCCGTGCGTCGCTCTACATCGAGATACGTGACACCTACCATCACCTGTACGAGAACGAGGCGGCCGCCCATGCCGCAAATCCGGCGTTGCGCACCATGCTCAACACTCTTTACGATGACTTCATCCGTCAGTTCGGCAATCTGAACGACAGGAAGAACATCGACCTGTTCCGCATGGATGCGGGCAACCGTGAGATATTGTCGCTGGAACGTTACATCGACGGCCGGGCGGTCAAGGCCGACATCTTCGACCATCCCGTTTCGTACAACATCAACGAGATCACCCATACCGATGACGTGCACGAGGCGCTCACCGCCTCGCTCAACAAGTACGGCAACGTGGACATGGCGTACATGGAGTCCCTGACCGACAAATCGCAATCTGACTTGTTGGAGGAACTGCGTGGACGGATATTTTACAATCCCCTCTCGAAGAACTACGAGATTGCCGACCGTTTCATTTCCGGCAACGTCATGGCCAAGGCCGAACACATCGAGGAATATTTGCAGTCGCATCCCGACAACGGCGAGGCACGTATTTCCCTCGAAGCCCTGCGGCAGTCGCTTCCCGCGCCCATACCTTTCGAGGATCTGGATTTCAATTTCGGCGAGCGTTGGATACCGGCGGGAGTGTACAGCCGCTACGCCTCATGGCTGTTCGACACGGACGTGTCCGTCCGTTATACCGCCAGCAGTGACGAATACAGCATCAGGGCCGACATGACCTCCCCACGCATCATGAACCAATATTCGGTGCGTTCGGAAAGCCGCATCTTCAACGGCATCGCCCTTATGCGCCATGCCATCCACAACACCACGCCCAACATCACCAAGACCGTATTGGACAAGACGGGCAAGGAAATGAAGATACGTGATCCGGAGGTTACCCTGCTTGCCAACAGCAAGATTGACGAGATCCGTAACGGCTTCTCCGACTGGCTCATGGAACAGTCGCCGGAGTTCAAGCGGAAAATGGCGGACATGTACAACCGCAAGTTCAACTGCTTCGTCCGTCCCAAGTACGACGGATCGCACCAGAGCTTTCCCGGTCTTGACCTCAAGGGGCTGGGCATTCCCGACCTGTATCCCAGCCAGAAGGACTGCATCTGGATGCTCAAGCAGAACGGAGGGGGGATCGCCGATCACGAGGTGGGTGGCGGCAAGACGCTCATCATGTGCTGTGCCGCCTACGAGATGAAGCGTCTGGGACTGGCGAACAAGCCCCTTATCACCGGCCTGAAGGCGAACATCCACGAGATCGCACAGACCTTCGCCACCGCCTACCCGAACGCCAAAGTCCTCTATCCCGGCAAGGAGGACTTCACGCCGGAGCGCCGTGTCGAGATTTTCCACCGGATGAAGAACAACGACTGGGACGCCATCATCCTCTCGCACGAGCAGTTCGGCATGATACCGCAGTCCCCCGAAATCCAGCGTGACATCCTGCAACAGGAACTGGACAGTGTGGAAGAGAACCTCGAAGTCCTCTACCAGCAGGGTGCGGAAGTGAGCAACGCACAGATCAAGGGCATGGAGAAACGCAAGATGAACCTTGAGGTCAGGCTGAAAGAGCTGCTCCACGAGATCGAAACCCGCAAGGACGATGTGGCGGACTTCAAGCGCATGGGCATCGACCACCTCTTTGTCGATGAGAGCCACCGGTTCAAGAACCTGATGTTCACCACCCGGCACGACCGTGTGGCAGGTCTGGGCAACAGCGAGGGCAGCCAGCGTGCGCTCAACATGCTCTTCGCCCTGCGCACCATCCAGCAGCGCACCGGCAAGGATCTGGGAGCCACCTTCCTGTCGGGAACCACCATTTCCAACTCGCTGACCGAGCTGTACCTGCTCTTCAAGTACCTGCGCCCCCGGGAATTGGAGCGTCAGGGGATCAACTCCTTTGACGCATGGGCGGCGGTGTTTGCCCGGAAGTCCGTCGATTACGAGTTCTCCGTCACCAACGAGGTGGTGCAGAAAGAGCGTTTCCGCTACTTCATCAAGGTTCCGGAACTCGCTTCGTTCTATTCCGAGATCACCGACTTCCGTACCGCAGCCGACATCGGCATCGACCGTCCGGAGAAGAACGAGATACTGCACAACATACCCCCGACGCCCGACCAGAGGGAGTTCATACAGAAGCTCATCGAGTTCGCCAAGACCGGCAATGCCACCGTACTGGGCCGCCCGCCACTGAACGAGAGGGAAGAGAAGGCGAAGATGCTCATCGCCACCGACTACGCCCGGAAGATGTCGCTCGACATGCGGCTCATCGATCCGCTCTCCTACGGCGACGACAAGGACAACAAGGCCACCCATTGCGCCGATATGATTGCGAAGTATTACAATAAATACGCCGGGCATAAAGGCACTCAGTTCGTTTTCTCGGACTTGGGAACCTACAAGCCCGACCAGTGGAATCCGTACAGCGAGATCAAGCGCAAGCTGGTGGAGGATCACGGCATCCCCGAAGACCAGATACGTTTCATTCAGGAAGCCAAGACCGAGAAGAAGCGCAAGGCGATGATCGAGGCGATGAACGAGGGAAAGATACGTGTTCTCTTCGGCTCTACTGAAATGCTGGGCACGGGAGTCAACGCCCAGAAGCGGTGTGTAGCCATCCATCATCTCGACGCACCGTGGCGGCCTTCGGACTTGCAGCAGCGGGACGGCCGGGGCATCCGAAAGGGCAACGAGGTGGCCAAACTCTATGCGGACAACAAGGTGGACGTGATAATCTACGCCGTGGAGAAGTCGCTTGACAGCTACAAGTTCAACCTGCTTTACAACAAGCAGCTTTTCATCACCCAGCTCAAGCAGAACAACATGGGTTGCCGTACCATCGACGAGGGAGGCATGGACGAGAAGGGAGGCATACCTTTCTCAGAGTACGTAGCGGTGCTTTCCGGAAATACCGACCTGCTCGACAAGGCACGGTTGGAGAAGCGGATTGCCGGCATGGAAGGGGAGCGCAAGGCCTTCCAGCGTGGCAAGGGGGAATCACGCATCAAACTGGAAACTTTCCTGGCGAACCGGGCAAGCAACGATGACATCATCGCCCGTGTCAGGAAGGACAAGGCCGCCATCGAGAGCCGTATGCAGTACGACAAGGAGGGCAACAGGCTCAACCCCTTGAAGATTGACGGCGTGGCAGGCGATGATCCGAAAGTGATTGCCGCCAAGCTCCACGAGATAGAGGACAGGGAACGCACGCACGGCCAGCCGAAAGTCATCGGCTCGCTCTATGGCTTCGACATCGTTGTCAAGACCGACACCACCGTCAAGGACGGTCTGGACTTCTGCGAGAACCGTTTCTTCGTGCGAGGTGAAGGCAACTTCCTCTACAACTATAACAACGGCCGCTTGGCGGTCGATCCGAAAACCGCCTGCCAGAACTTCATCAACGCCTTCGACAGCATCCCCCGCCTGATAGAGAAATACACGAGGGACAACGAAGCCATTGAGAAGGAACTCCCCGTCCTGGAACAGGTCGTCGGGGAAGTCTGGAAAAAGGAGGACGAGCTGAAGCAGCTCAAGGCCGACCTTGCCGCTCTCGACCGCAAGATCCTGCTCTCCCTCAAATCAGTGGATGCGCAGGAAAAAAGCACCGACGGAGTAATCGAAGTCGTGCCCTCCCAACCGGTAACGCCCGACGGACAGGATAACGCCCCCGCCGCCGGCATACCCGTCGCCGATGCTCCGCCCGGCAGTTCCTCACCGGGCAGTGTCCCCACACAGGACACGCCCCCTGCCGAGCCTTATGTCCACCGGATGCCCGACTTCCTCGCCGACAGGCAGCGCACTCCGCCCAAACTAAGCGGAATGCCCAAAAGCATCAGCATCAAAGAGGCAATGGGAGCGCCCGGCGGCAAGCTCGTCATCGGAGGCGTCCCCAAGTCCGGCAACAAGGACGATCCCGATCCTGACCGGCCCGAAAAGCCCAAACCCAAGCTGAAGTTATAGCTCCTGTAACCGAAGCCATAAAAACAACCCCACTCCGCCGGCTTCCCATGAAACAGCGGAGTGGGGTTTTATACTATACAGACAACCGACATTTTACCGCCGTAAAATTTACGGCGGTAAAATGTCGATTTCCCTGAAGTTAAAAAAACATATATTATTCCTTATATATACTCAAATCCTTGTTTAAAACAAAAGAAGTATCTATATTTGCAGTGTCATCGCTCGAAGAACGAAGGACTTGGTTGCCCGCATTACCGTAAATGCGGTTTTTTTATGCCCTTATTTTTCCCTGTTTATATATTTGTTTTGGTAATAAGGTTGATTATCGCAATCAACACAAAATCCTGTAATTAATGCGTAATCCGGTTGTATGTATTCAACTATAACAATATATTGTTTACCTCTATACCAATAATAGTCACGGAGAGTTCCGTCATCTTCAATATACCGAAAATAAGTAATACGCTTATCTTCTTTATTCTCTAAAATAGGTCTTATCCAATGTACCCTATTAGCTCTTTCTTCACGAAATTCTCTTATTTTTCTGGAAGTTTTATACTTTCCACCTTTAATAGTACGAGTAATTACGTGAACAAACTTCTCATAGTATTGCTCAAAATCAACAGGAAGATTGTCTTTTTTGCTATTTTTATACAAATACGGTTTCACTTTTAAAGGAGTACCATCAATAATTACGGTATTCTCAAAAAAATCCCGATGAAAAATGGCATGAAGTTCATCCATTTTTTCTTGTTCCGTTTCTGCAACCCCGTCTGCAAAATACGGTTTTAAAGCTCCTAATTCATCTGCTACTGTCATTGCGCTTACGAGGTTGGTGATCAAAAATATTAAATTTGATTTCTCCCGGTTCTGTACCTTCATCCAAAACATAACCAGATTTCATTTCAATATAGTTGATCAGTTCTTTTTTTGCCAAGCTGCCATCTTTCTTCAAGTGAAGACCTCTCGCTTTATAAGTTACTGCACCTATGAAAAAATCTGCTAACTGTATAAATTGTGATTCATGGGAACGTATATGCTGAAAAGAAAGAAAAGGCGATTTACCATGAAACTTATTAGAGAAGACCTCTTGGATTTTATTAAGTTTTGCACGTCCTTTCGTATCTTTTATATCCAAAAATACACGGTAATTATTCATTGCAGAAGGATTAGTGTATGGATTGACAAGCAAGTAATAAATCATTTTATAGTAAAAATTATCATGCTCGCCGTTGTTGAAAGACAAATTGTCTAAACGGTCTTTGTACTTAACAAGAATACATCTGAACTCCATGTTTGAGTCAAAAAAGTAATCTATAAGTTCTTTATACATATCAATATGGGTGTTACTGATTGTATTCCATTTTATCTCATGTAAAATATTATGCCCTCGCTTAATCGCTTTTATGCATTGTTTCATTTCTTCAGTCTGCTCCTTTGGCACCTTTATATAACCAATACACATGACAGGAAAATGATCATGTTCTAAATGACAGCTTTCATCTATATAGAATGTAAATTGTTCTTTATTCATAAGGTCGCTATATATTATTCTTTCCAATTATAATTACTGAATTCTCCATTTTCTCACTTCGGGTAATACTTGCTTATCTATCTTTACATTGTATAAAGTAAGAGGATTTAGTGTATTCCATAATGGCAATGCTTTGTTTGTACCGTATATGTTCTCAACCATCGCTCCAAGTAAAGCACGCACCATTGGAGGATATTTTTTTGCAAGTATAAGTAGCTCATCCCTATCTTTTTTATTCAAATTCTGAATAATAGTCATTATACACTTACATGATTGGCTGGTAGTTGTATCCGGTATCTCTTTTATAAACTTAATGGCATCCAATAGCTGCAATAAAGGTATATTTTCCTTTGTTATGGGATTAGACTGAATCACGAAACTAATCGTGAACATTCCTCTTACCGTTTTGTTTTTACGTACATTTGTGCCAATTTGGATGATATTCGGCACTTGTGTAGTCAATCCTAATCGATTAAAAGCTAAGTATCCAGTCATATAACCAATAACTTCTCCATCCTTCTCAAGAAAGTCTTTTACAACTTCTTCTAACTTAGGCTTTAGCATTCCAAAAACACTTTTTTTAGGTTTATAGAAGCGTCCTTTTGAGATTTTGGCAATAATACCTTCAGCTACTAAGCGATTTAAGATTTTGATAACTCTTTCACTCCGTTCTGGAGACAAATTTAAATCTTGATATGTAAAAACATAATCAGACTCAAAATTTTCAATTCTTTGTCGAATTTCCTTTATCATTACCGTCTTTCTTCAATAGTTATGTCCTGCTAATAAGATTATTACCACGAGGTTGTATTAATGACATTTTTAAAGTACTTGCTATTCTTTGTCTTTCATCATATTTTACATAATTATTGTACAAATATGATTTAACACGTGCTTTTAGTATTCTTAATGCCACAGGATTATTCTCAAACTCTTTATATAATAATCTTAACTCGGGTATTGATAATTTCCCATAGCACGTCTTTATTGAAAATGATATTAGTTTCGCAGCAGGAGTATTCAATTCATTTGCTACATCATCAAAAATAGGTTTAAGATCTCTATTCCCTACTGAATTGATCACCTTTGAGAAAATACCCAAGCAAAAATTAAAAGACATTAATTGAAAGAATAAATTTATTCTTTCAGCAATTTCTGATTTAGAATCAGCCTTTTCAACTTTACTCTGAATAGAAATAGTCAATTCTTCTTTAGTGCTTTTGACTATTTTCCCCAAAAAACCTATAGTTCTAAAAGCAGTTAGATACAACTCCTTTATCATTTCATGTAACTTTTGTTTTGAAATAGAACCTTTCCTATTTTTAATAATTTGTCCTACAATTTCCAATGATCTAACAGCTTGATAGAAAGATATAATTTCAGAAGGCATATTTTGATAATCTTCTTCGTAAGTATTATCTTTCATCTGCAATTCTAACTTATCCCTACTTTCTAAGCTTTTCTCACGTTCCTGTATGGGATCTGTATTAGATCGGATAATATCATCTTTAAATTCCTGAATAATATCTTTTATTAATTCATTAAATGAACCATTCCTTTCAAGGGTTATAGGCTCAATATCATCAAATGGAATCATTGATGCTAATATTGTTTCATCTATTAAAAATGAATCTTTTGAATGATGTGCAACAAAAATCAGAATATTAGCATATTTATCAACCTGTATATTTTTACATAAATATTGTATTATTTTCCTTCCTTTTTCTTCTGTTAATATTGTTGCAATCTTTTGGGCAACAAGAAAATAGAAAATATAATTATAGCCAAAATGAAACCATTCATCTTCATCATAGACAAGAAGACCGGATCCTAATAGTTTATCCCTCACTTCGGTAAAAGAAGGTGCTATATAATTAGCTGAATAATTTTTATGAAACTCTTGAAATTCAATATCAGACAACGATTTTTTCTTTTTATCAAACAAAGAAAATGCTAATTCTGACAAATAATTTATATAAGTATCAATATCTTCATTTTTGATTTTAGCCTTTGCCGCTAAAGCGAAATGTATTAAAGACTGATAGCAATATCCATATGAAGTTTGTTCATAATTGTTAGGTTTTACTAAATTCATTGATTGAAGAATGGATAATACAAATATAGGATAGGAAGGTATTAATTTATCTCCCAAAAAAGTTTGAACTTGTTCATATGAATCTTTTGTTTTTTCTAAAAAAATCTGTTCTGTAATACTATATGGATTTTCCTCATTTAAACGATGATAATTTTCTATTAATTTATTTCTTTTCTTGTGACCAAGGGGTAGTATCTTACCACAAAAAACATCTTTAGTGGTAGATTCTAAAACAGAAATAATATTATATATAGAAGAAGTTGTAATGATAATTCTCGAAAAACGATTCTCGAGCTTTTTTAATAATTCTAAGATTGATTTATTATTCAACTCTGCCGAATTAAGATTATCTATAAACAATATCTTACATTCGTTAGAATATTGACTATATTCTTCAAATGATTTATTTTCATATTGTTCTATAAAGGCTTTTTCTAAAGGTTTATCTATTTCCATCTTCTTAAAGCATTTCCCATTAATCAACAATGGGAATTTTTGATGTAAAATAGAGTCAAGATACATCATATTAATCAAGCTGGATTTACCAGATTGATTTTCTCCTTCAAGCAATACTACTTTGTAATTTGAACTCCCTATAAAAATAGAACTGTCAACATAATTCTCATATAATTCTTTCTTTAAATCATTGGTTTTCTCAATGTCAGGATATATAAATATATCTTTCAATTTGATTTTTTTATCATCATTGAAAAATAAAGGCAGTTTCATATCATTCAAAGAAGACAAGAAGGCCTGATTTGAATGAAAATCAAGATTGTTATGTCCTATTTCTTTTAATGAAAACTTTTGTTCCTCCTGTTGTGAGTAGATAGTTCCATTCCAATGAAATGGATAATTAAATCCAATCCTATTTTCTGTGTTTATGATGAACACTTGAAAACCTGAATGAACTTTTTTTGCTTGATTCATTTGTAATGCCTCTCCTGCAAAAATATAGCACTCCTTATGTGTGTTTAAGTCCGTATGAATCATTCCTTGCCTTTCATGTTCATGTCCATAAATAACTACATCAGAAAAGCTATTGATCAGTTCGGAAAATTCATGCTTATTATTTTCTTCTGTATTAGGATTTAACCAAGATGAATGATGATGAAAAACTGATATATTTATCGTTGCTTTTGTATTAATAGTCTCTTCTATATTTTTTATAGGATAGAAAAGACTACCAACATTTTCATTAATAGAAGACATCCAAGCTGTATTAAAAGAATGAAAAATAACAACCTCTTTTTGTATATCATCTATATATTCCTTGTAAATACATGGTTTGGTTTCTTGTCCATTAATCGAGCTTTCAAAATTCCAAAAAGGTTCTTGCACGATAAGACATTGTTCTATAACACTATTATCATCACCAATATAATCATAATTCATATTTTTTATAGCATTTTTCTCGCCTGTCTATCCATATTGAAATTGCAATCATGATTTCCGGGAGTAAAAATTATTTGTTCATAGACCTTATCTTTATACAATGTTTTAAGTAAACTTCTTATTGAATTCAAAAACTTTGAAGCCAAAATATATTCTTCTTCACTACCAGAGTAAACAACATCACCTGTAAACACTATATATATGCGATCACATTCTTCATATATCGTTTTGACGGAAGCAACAAGAGATGAAAACTCACTCAAAATCCAATCAGTGGCACTTTTTATGTGAGAATCTGTAAAGTGTAATATTCCTAATTTCATAAATGACAGTTTTTGCAAAGGTAAAAAAACGCCCAGTTTTTACGCCACAAAACTGGAATATTTTTAAGTGCATACATAAAAAATGATACCCCTCCGGACCGCTGTCCTTTGAAGTATCACCATTCGAACAAGAAAAGAAACTTCATCCTGTTTCACAACTGTATGAAGTCATTGCCATGACAAACACCAATACGCAGTTTGGGATTTCCTGCCTCACGGCAGTAGTTTCACCGGTACAAAGCAAAAACATGGACTTATTCTTTCGGCAGCGGATAGCTCTCGGACAGTTTGTCCTCACGTGCCTGCCGTTTTATCTCGTTCTCGTCGAAGTTGTTGCGGATGAACTCGTGCAAGTCCGACTCCTTGTAATATGTCTTGTGATATATCGAATAGAACTTCAACACCCCGTTATTCCGGTATCGTTGCAGCGTGCGTTTGCTGATGCGCAACAACAGGCATACTTCCTGATTGTCGTACAGACGCTCTCCGTTCAGGTAGTTCAGGTGCTTTTCCCTCGTTTCCGCCTTGTCCAGCTTCCGTGAGATGCGGTACAGCTCACCCATGATACGTTCCATCCATGCTTCAAATTCCGTTTTATCTACTAACATACGCTTTCCTCCTTAAAAGTTCCCGACAACATAATAGCTCTGGTTATCGGATGATTTCAGAATGATTTCTTTCTCACGCATGAACCTGATGTAGCTTTTCGCCGTACGTTCCTTCACTTCCAGTATCGACTGGATTTCTTCCGCAAGCTCCACATAAGTAACAAAGCGCCTCCGGCTGAATACCTCTTTGGCCACCGCTACAAGCTCATCCTCTTTGCGCTTGTCCTTTTCCTCTTTCGGCTTTTCGCCCAGATAGACGTGCATGGCCTTTTCCTTATCCCACGAAAACTGCATGATAGGCACATCCAGCGGACTTCCATCCCTTACTTTCAGAGCCTTCACCACCGATATGGCCGGATCGCTGTCCTTCTCTATGGAAAGGATTGCCGCAGCCTTCCGCTGCAACTCGCTTCCCAAGTGTCCCCTCAGCTTCAGCCCGTTGGGGATAAAATGCAGTACCGTAACGATACACGTCTTGTAGATACCGGCCAGCCGGTACAGCTCTTCCACGACGGCTATGCTCTCCGCTTCATCGTTGGCGCATTTTATCAAATCCGCAATCCCGTCTATCACCACCAGATGAACACCGCCGTATTGATAATGGTACTTGTCCAAGCTCTGGATAATGGAAAGCAGGCGTTCTTTCCGGCTCATTCCCGTAAGACAATACGCCTTGAACCATTCCGGCATCGCCTCACGTCCGCATCGCCGCAGCAGGTTGCTGATATTCTTATACAGCTGTACTTCGCTCTGTTCCGTGTCATAGAACAGTACCGCCTTGTTCCTGCTGTTTTCGTGGAGCGTAACGCCCAGCGCATCCACATCCGTTCCGGTGGGACGGATAGCACCGGCAATCAGTGCCGCCACATAGTTGCTTTTTCCCGTGCCTTCTCCGCCGGTGATACAAAGCAGGTTGCCTTGAGTTCCGAGAGGCACGTCATTTACCGATACGATCATCTGTGCAATGGGAGGCGGGTTGTTGAAATCCACCTCGCAGGATTTCAAAGCCGACATGGTTTCACTGTATAAGGTTTCCAGATAGTCCAGAAAAAGTTTTATCAAATCCTCACGGCTGTTCCCCAGCATGAAGTAGTCCGATACATCCTTTTCCGTCTTTGTACCGGCAAGCGGGAGCAACAATCGTTTAATCCCGTATTCCTTCAGCTCCTCTTCACGCTTCGCCGAGCTTTTCAGTCCGGTACTGTCCACATCATAGAGGAGGATGATATGCTTGAACCGGAACGAAAGCCGGTGTATGACAGCCGCAGGGATAAAAGCCGTTTCCGAATTGAAACAGATCGCATGGAAGCCGTGTGCCGCCAGGCTCATCACATCCTTTTCCCCGCCTGTGATAAAGAGCAGATCACCCTTTGCCGGCAGCTGCTCCAGCCCGAAACAGTAGTTGTCGCCAAAATCACCGGCGTACAGGAACCGCATTTGTGAACACGGACGGTAAACCTTGATATGCTGTTTCCCCATATATCCGAACATCGGTTCATCGACGCTTGTCATGCAGGAAAAAGGCTTCCTTTCCTGGTTCTCGCTGCTGAACTTCTTCAGCGATACCGTCCGGTACGCTTTCAGAACATTTTCCCCGATTCCCGATTTACCCCAAAAGGCAAGTTCCGCAGCCGTAAAGGGCTTTTGCACGACAGTATAAGGCCGGACGCTTTTCGCTTTCGGTTCTTCCGATACCACTTCACTCTTTTGGGGGACTTTGCTATGGCTCACATGATATTCCTCATGTGCGGACAGCCCCAAATGCAGATCGCGGTTTATCATTTCCATGATCTCGACAAACTCTTTAGGCTCCTTGCAGCTAAGGCCGTTCAGCCTGCCCACCAGTTCAAAGCAGTCCCCTGAATAATCCTCGTTCCCGAAATCCTTCATTTTAAACACACCGGCCTTGCGTTCGTAATAAATATTGCACGAAGCCTTCGTATCCTTATAAAAAGGGTTCAGGAAGTTCTTTCCCACCTTGAAGTCCACCGGCAGGTAATAGCGGAATACGGAAATGCCCTTTTCCGTCATTTTCAGTATATCATCCTTTCTTATCATTGCCGGTTCTCGTTAGGTAGTTCTTGCGAAAATCCTCCAATGTTTGAGGCTTGCACCGAATGGTACGCTCTTCCAGACAGCGTTCGACCTCCGACAGCTTGTACATACACCGTCCACGCAGCATGGAGTAGCTGATCAGGTTTTCATCCCTCAGGCGTTGCAATGTACGTGTACTGATCCCTAAAGCTTCCGCCAGTTGGTTGCTGTCCAGCCAAGTCTCCTTTTTTTCTTCCGAAGGCAGCTGCGCTTCGGCTACATACCCGGCGATTTTTTCAATCTTCCCTACAAGCGCTTTATACGCTTCACTTTCAAATGTAATAACTTCCATAACAAACTTAATTTTTAATGTTTGCTGCAAAAGAATAACAATAAAAGGCAGCGCATGGGATACTATACGTGTACTACACCATGATTTTTTCGGTTCAGCGAAAAAGGAGGGGGAACCACTTCACATAAACGGCGGTATCGAGGCGGACGGAAAGGCTGTAGGACTGATGCAACATCCGCCCGGTGCAAGGGGCAAACCTATCCATATATATAGGTTCGCCCCTTGCACTAGGGATCTTTTTTTAAAGATTTAATAATCAAATGTTTGGAAAATAAAAAGTAATGCTCTATCTTTGCGGCATCAGAGAACGGCTGACAAACGAATGCCTCTCACTGACAACAAGCGTTCCTATAAATCGTTACTAATTCGTTACGGTACAATTTTTTAAGGTTTACAAGAGCTTATAAATCAAAGATATAGACCGCTACGGTGAA
>NC_004663.1:2928669-2931213 Transposons21
GTAAGCCCCCGATAAAGTACCCGTTGTCTTTGTATCTTTAAGTCTCGATCTTTGCCAGAAAAAAGACTATGCAAAAAATGAGTAAAGAAGAATTCATTGAAATCCTGTCTCGTCAACAGCGTAGCGGTTTGACGATAAAAGACTTCTGTATAAATGAAGCCTATACCGAATCAAGCTTTTACTATTGGAAAGGAAAGTTTGGCCTATCGAGGCGTTATCATATGGATAGGCATTCTTCCTCTTTAGAGGAGTTTGCACCGGTTAGCCTCACCTCTTCACCTGCTTCCCACTCTGCCTGTGATAGTGGCGCTATACAAACGGGTGAGATCCGGATAGAGTTCCCCGGTGGTATTATCGCCCACTTCAGTGGTATGGCTGAATCCCAGGCGGCCATGCAATTGCTCACTCAACTCTGCAATCGCCATGTTTTGCCTGAATGACACGATGCGCTACTTTCTCTGTCCGGGTAAGACAGATATGCGTAAAGGTATGAACTCATTATGCGGGGTTGTTCATGATAAAATGGGATATGATGTCCGTTTAGGTGATGTGTTTATCTTTATCAACCGCCAGCGCACTACAATGAAACTGCTACACGCGGAAGATGGCGGACTGGTTTTGTACATAAAACGACTTGAAGAAGGCACTTTCCGCCTTCCCTCTTATGACAAAGAAAGCAAGTCGTACCCTATGCAGTGGCGTGACCTGGTTCTGATGGTAGAGGGAATCAACGACGAACCTTCCAAAAGGCTCAAACGTCTGAAAGCGTTACGAAAAAGTGACATGCAGTACTGAAAAACAGCAGGTGAAACCTTGATTATACGGTTGCTTTTCTGTATTTTTGTATTGTTCAAAACAGGTATGACGAATGACTCAGACAGAAACATTAGAACTTTTGGTGGCCACACTCCAGCAGGCTAATAGCTCCCAGTCTGAGTCAATCGAGCGTCTGACCCGGCAGAACGAACAGCTGCAAAATAAGCTTCAGGAACTGCTGGCTCAGGTAGCCTGGTTAAATCGTCAGTTATTCGGCCGTAAGAGCGAGAAATTAGCCCATCTGGATCCGAACCAGCTATCACTGTTCGATCCACCTGTTCAGCCGTTGGAACACGAAATACCGGAAGAAGCCGCAGCCCAAGAACCTGTCTGCTCGACGACTCCCAAAAAGAAAGTGCGTCAGAACCGCAACATGTTGGATGGCCTTCCTGTAGTGGAGATTGTCATAGAACCCGAAGGAGTCGATCCGGATAAATACAAGCGCATAGGCGAGGAACGCACACGTACACTTGAATTTGAACCGGGCAAATTATACGTAAAAGAGATCATACGTCCCAAGTATGGCCTGAAAGACAATATAAGTTTGCCTCAGGGGCATCAGGGCAGTGTTATTATAGCCCCTCTTCCGCTATTGCCTATCTACAAGGGACTTCCCGGTGCCAGCCTGCTCACTGAAATCCTCTTGCAAAAATATGAATATCATGTACCATTCTATCGTCAGGTGCGTGAGTTTCACCATTTAGGCCTGAAGATCTCGGAAAACACGCTTCAGGGGTGGTTCAAACCTGCCTGTGAATTACTTAAACCTCTCTATGAAGAGTTGAAGAAACAGGTATTGAAGGCCGACTATATCCAGGTGGACGAAACGACATTACCGGTTATCAACAAACAGAATCATAAAGCGGTTAAGGAATACTTGTGGATAGTCAGGGCGGTTATGGATGGATTGGTCTTCTTTCATTATGATGACGGTTCCCGCTCACAGGAAACAGCCTGGAAATTATTACAAACCTTCAAAGGATATCTTCAAAGTGACGGCTATGCGGCCTACAACATCTTTGAGGGTAAGAAAGAGGTGTGCCTTGTCGGATGCCTTGCCCACATAAGGCGACATTACGAGGTTGCCAAAGAAGAGAATGAATCCCTGGCCGGATATGTTCTGGCTCAAATACAGCAACTCTATCGGATCGAACAGATTGCCGACCAGGAGGAACTCACTTATGAGCAACGCATGCTTAGAAGACAGGAACAGGCACTTCCCATACTTGAGCAACTGGAAAAATGGATGGAAACAGCCTATCCGAAAGTGCTTCCTAAAAGCCGGATGGGGCAAGCTATCGCTTACGCGTATCAACTTTGGCCACGTATGAGGAATTATCTGAAAGACGGCAGGCTTAAAATAGATAATAATCTGGCCGAAAATGCGATTCGTCCGATAGCCTTATCAAGAAAAAACTTCTTATTTTGTGGAAACCATGAAGCCGCGCAGAACACTGCCATAATCTGTTCGCTCTTGGCATCATGCAAAGCCTCCAACATTAACCCCCGGGAATGGCTCACGGAGGTGATTGCACTATTGCCGTATTATGCAGCCAACAAGGAGAAAGACCTAAAAGAGCTGCTACCCCATTGCTGGGAATCGGGAAACTCCAAAGAACTCTAATAATACTCTAACGAAAAACAAGAATATAAATACAGAATCACTATAGCTTTGTTCGATTTGCTATAGCGATTCTTTTTTATACGGGTACTTTATCGGGGGCTTAC
>NC_004663.1:2993451-2995055 Transposons60
TGTCTTACCCTGGATTTGGTTGACTACTATAAGTATCAACTAAAATGAATAAAAGATGAAAAAGAGTGACATGACCTTTAGTCCTTATCAGCTTGAACTTCTTGGCGATTTCTATCGTTCGAATTTCTCAGTTTCTCGTTTTGCCCAAGAAAAAGGGATTGCCCGCATTACATTTTGGCGTTGGGTTCGTATCTTTGAGGATTCTAATCCTGAAATATCCGCTTATATGAAAAAGAACAAGTCTCCCAAGTCCTCGGATGAATCCTCCTCAATTACTGCCTTACGTCTTGAGAATGAGCGTTTACGTGCAGAGCTTAAAGATGCTAAAATGCGTGCGCACGCCTTCGATACGATGATTGATGTTGCCGAGGAGATGTTTAATCTTCCTATCCGAAAAAAAGCTGGTACCAAACAATAAAAAGGCTTTGTAAAGGGAGGCATGCCTATACGGTGGTCTCTCTTTGCAAATTGTTTGGTGTAACAAAGCAAGCCTTTTATAAGTATGTTGACCATAGTACGGATAGTTCGGCCCGTGAACGTTTTGTTCTTGAGTTTGTCAAACGTGTGCGTTCAAAGGACCCTGGTATTGGGGGGATGAAACTTTGGCTGATGTACCGTAATGAGTTCGGCACCAGCCAGGCCTTTGTTGGGCGTGACTGTTTCTGTGCTATATTGTCCAAGTATAAGCTGACAATACGCAAACGTTTTCGGGCTCCACGTACGACAGACTCCTCTCATCACTTGCCACAGTATCCTGATTTAACCAGGACATTGCTATTAGAACATCCTGATCAGCTGTGGGTTAGTGATATCACTTACATTACCATATGGTTGCCTGACGGCAGTTATGTGTTCTGCTACCTGTCTCTGGTGACAGACGCCTATACGAAGGAGATCATTGGGTATTGCGTAGGTGATACTCTGGGAAGCTGTTACACAGTGGAAGCTCTGGAAATGGCAGTCAGACGCATAGCTGCAAAGGAGATTAAGGGTTTGATCCATCACTCCGACCGAGGCGTACAATATGCCAGTGCGGATTATATTGCCATATTACGACATAACGGGATTCTTCCCAGCATGACAGAGGATGGCAATCCCAAGGACAATGCCATAGCTGAGCGTGTGAATGGCATTATAAAGAATGAATTGCTGCAAGGAATGCGCTTTAGTTCAATACAGGAAGTCAGAAAAGCTGTAGCAACAGCCGTTCACTTCTATAACAACGAAAGGCCTCATATGAGCTTGGATATGCTTACCCCGGTACAGGCAGGAGAAATGCAAGGACCTATCAGGAAAAGATGGATAAGCTACAGAGAAAAGTATCTGAATGTAGCACTTGCTTAAAAATAAATATGTACATTTGCTTATGAAAAGACCAAGAATGCCCTGCTAGCGGGATAGAAAGAGGAAAAAGGGTGAGTTCCTTTCTTTTTTCTTCTTTCAAAGAGAAGAGTCAACCGGTTAAAGGAATAAGAAAAAAATAAGTAAACCGGAGGCAGGAATAATAAATAATAAAGTAAACAGCTGCCAGGGTTAGTAATATTTCTAGTCAACACATAGCAGCTATTAGAGATAAACAAGTCAACCATTATTAGGGAAGTACA
>NC_004663.1:3037562-3039166 Transposons60
TGTACTTCCCTAATAATGGTTGACTTGTTTATCTCTAATAGCTGCTATGTGTTGACTAGAAATATTACTAACCCTGGCAGCTGTTTACTTTATTATTTATTATTCCTGCCTCCGGTTTACTTATTTTTTTCTTATTCCTTTAACCGGTTGACTCTTCTCTTTGAAAGAAGAAAAAAGAAAGGAACTCACCCTTTTTCCTCTTTCTATCCCGCTAGCAGGGCATTCTTGGTCTTTTCATAAGCAAATGTACATATTTATTTTTAAGCAAGTGCTACATTCAGATACTTTTCTCTGTAGCTTATCCATCTTTTCCTGATAGGTCCTTGCATTTCTCCTGCCTGTACCGGGGTAAGCATATCCAAGCTCATATGAGGCCTTTCGTTGTTATAGAAGTGAACGGCTGTTGCTACAGCTTTTCTGACTTCCTGTATTGAACTAAAGCGCATTCCTTGCAGCAATTCATTCTTTATAATGCCATTCACACGCTCAGCTATGGCATTGTCCTTGGGATTGCCATCCTCTGTCATGCTGGGAAGAATCCCGTTATGTCGTAATATGGCAATATAATCCGCACTGGCATATTGTACGCCTCGGTCGGAGTGATGGATCAAACCCTTAATCTCCTTTGCAGCTATGCGTCTGACTGCCATTTCCAGAGCTTCCACTGTGTAACAGCTTCCCAGAGTATCACCTACGCAATACCCAATGATCTCCTTCGTATAGGCGTCTGTCACCAGAGACAGGTAGCAGAACACATAACTGCCGTCAGGCAACCATATGGTAATGTAAGTGATATCACTAACCCACAGCTGATCAGGATGTTCTAATAGCAATGTCCTGGTTAAATCAGGATACTGTGGCAAGTGATGAGAGGAGTCTGTCGTACGTGGAGCCCGAAAACGTTTGCGTATTGTCAGCTTATACTTGGACAATATAGCACAGAAACAGTCACGCCCAACAAAGGCCTGGCTGGTGCCGAACTCATTACGGTACATCAGCCAAAGTTTCATCCCCCCAATACCAGGGTCCTTTGAACGCACACGTTTGACAAACTCAAGAACAAAACGTTCACGGGCCGAACTATCCGTACTATGGTCAACATACTTATAAAAGGCTTGCTTTGTTACACCAAACAATTTGCAAAGAGAGACCACCGTATAGGCATGCCTCCCTTTACAAAGCCTTTTTATTGTTTGGTACCAGCTTTTTTTCGGATAGGAAGATTAAACATCTCCTCGGCAACATCAATCATCGTATCGAAGGCGTGCGCACGCATTTTAGCATCTTTAAGCTCTGCACGTAAACGCTCATTCTCAAGACGTAAGGCAGTAATTGAGGAGGATTCATCCGAGGACTTGGGAGACTTGTTCTTTTTCATATAAGCGGATATTTCAGGATTAGAATCCTCAAAGATACGAACCCAACGCCAAAATGTAATGCGGGCAATCCCTTTTTCTTGGGCAAAACGAGAAACTGAGAAATTCGAACGATAGAAATCGCCAAGAAGTTCAAGCTGATAAGGACTAAAGGTCATGTCACTCTTTTTCATCTTTTATTCATTTTAGTTGATACTTATAGTAGTCAACCAAATCCAGGGTAAGACA
>NC_004663.1:3063279-3105940 Genomic_islands47
AGTAATATTTAGAAATGCAGTAAAAAACGGAATGGCGAGTATAAAACGTAAAACGTTTATAATTAAGCACTTTACGAGAATTGCAGAATAGGCTGGCCTGCAAAAGAAAACAAAATATTGCAGCGTTTCAGTTACCAGGCTGTTAGCCGCCTGTTTCTGAAACGACGACAGGTAACCGATTTTTATCGATAAGAACAAAGCGGATTTGTATTCACTGTTCATCAATATTTTGCATGCCAAAGGGCGCTTTTCAAAGGAGTATTTTTACAACCTAAAAAAGAGCGTTATGAAAGTGGAAAAATTTAAGGTACTGCTCTACCTGAAAAAGAGCGAGCCGGACAAGAACGGCAAAGCCCCGATCATGGGACGGATCACCCTCAACCGCACGATGGCGCAGTTCAGCTGCAAGCTATCCTGTACCCCTGAGCTATGGAACGCACGTGAGAGTCGGCTGAACGGCAAAAGCCGGAAAGCGGTGGAAACCAATGAAAAAATAGAGAGGCTACTGCTTGCCGTACACTCGGCCTTCAATTCCCTCATGGAAAGGAAAAAGGACTTCGATGCCGCCGCGGTCAGGGACATGTTTCAGGGTAATGCGGGCATACAGATGACCCTGCTCAAGCTTCTCGACCGACACAATGGGGAAATGAAGGCCCGTGTTGGCGTAGACCGTGCGCCCACCACACTCTCGACCTACCTCTTCACCTACCGCACGCTTTCCGAATTCATCAAGGCGAAGTTCAAGGTCTCGGACCTGGCATTCGGGCAACTCAACGAGCAGTTCATCCGCGACTATCAGGATTTCATCCTCATGGAAAAAGGACATGCCGTGGACACGCTTCGCGGCTACCTGGCCATCCTGAAAAAGATCTGCCGTATCGCCTACAAGGAGGGACATTCGGAGAAATACCATTTCTGCCACTTCAAACTACCCAAACAGAAGGAAAGTACACCGAAAGCACTCAGCCGGGAGAATTTCGAGAAACTGCGTGATCTGGAGATTCCAGAGAAACGCAGGTCGCATGTCATCACCCGGGACCTCTTCCTCTTCGCCTGCTACACCGGCACAGCCTATGCTGATGTGGTAAGTATCACTCGGGAGAACCTCTTCACGGATGAAGAAAACAATCTCTGGCTGAAGTACCGGAGGAAGAAGACCAACTACCTCGGGCGCGTCAAGCTGCTGCCGGAAGCCCTCGTGCTGATCGAAAAGTACCGTGATGATGCCCGCATGACCCTCTTTCCACCGCAGGACTACCATACGCTCAGGGCCAATATGAAATCCCTGCGCCTGATGGCAGGACTCAGCCAGGACCTTGTCTACCATACAGCAAGGCATTCCTTCGCTTCTCTGATCACACTCGAGGAGGGAGTGCCGATCGAGACCATCAGCAAGATGCTGGGACACTCCAACATAAAGACCACCCAAATCTACGCCCGTGTAACCCCGAAGAGACTGTTCGAAGACATGGACAGGTTCATTGAGGCGACACGTGATCTCAAACTAATTCTTTAATCCTAAAAACGTCATTACCATGCGCAGTACATTCAGACTCATGTTCTACATCAACCGTAACAAGGTGAAATCGGACGGAACGACAGCCATCCTCTGCCGGATCAGCATCGACGGCAGGAAGTCAGCTGTCACGACAGGCATCTATTGCAAGCCCAGTGACTGGGACAGTAACAAAGGAGAAATCAGGATGAACAAAGAAAACAACCGCCTTACCGCTTTCCGCAGCCGACTGGAAGAGGCATACGGGAACCTGCTGAAGAACCAGGGAGTGGTCACGGCGGAATTACTCAAAGCTACCGTATCAAATACCGTTTCCATTCCGGAATTCCTGCTGCAGACCGGAGAGGCAGAACGGGAACGGCTTAGAATCCGTTCAGTCGAGATTAACTCCACCTCAACTTATCGCCAGTCAAAGACAACCCAGCTCAATCTGAGGCAGTTCATCGAATCCAGGGGGATGAGGGACATCGCCTTTTCAGACATCACCGAGGAGTTCGCCGAATCCTTCAAAATCTTTCTCAAGAAAGAGCTGGGACATGGGAACGGACATGTGAACCACTGCCTGTGCTGGCTTAACAGGCTCATCTATATCGCTGTGGACCGGGAAGTATTGAGAGCCAATCCGATAGAGGACGTGGCATACGAGAAGAAGGACAGTCCGAAATTGAAGCACATCGGGCGCAATGAGTTGAAACTGATAATGGAGACCCCGATGCCCGACCCGATGATGGAGCTGGCACGCAGGACATTCATATTCTCCTCTTTCACAGGGCTTGCCTATGTGGATACGCGCAGACTCCATCCACGCCACATTGAAAAGAGTTCCCTAGGAAGAAGATACATCCGCATCCGCCGGGCTAAGACGGGCGCAGAAGCATTTATCCCGTTACACCCGGTAGCCGAACAAATACTAGAACTTTACAACACCACGGATAACGAGAAGCCGGTCTTTCCGTTACCGGTCCGGGATATCCTCTGGTACGAGGTCCACGGGCTGGGTGTAGCACTGGGGATGAAGGAAAATTTATCCTATCATATGGCTAGGCATTCGTTCGGAACTCTAATGATGACCTCCGGTATTCCGATAGAAAGCATCGCCAAGATGATGGGACACACAAACATCAATAGCACGCAGGTATATGCGCAAGTCACTGACCAGAAAATATCCTCGGACATGGATTGGCTCATGAAAAGAAGAAAGCGGAAGGATACGGACTGGGTTAAGAGCTAAAAATGTCCAGATAAAAAATGGGATGAGTGTCGGAATCCTTGACAGTCCCAACACTCATCCCATTAAAGCCTAAAAAGGGCAATATTATATCAGCGCCCTGTGATAGTTACCTTCCAATAATTTTTCAATGTCCGACGTTTTATACAGCACCTTTCCACCCAGTTGGACATAGGGGAGCCGACCCTGGTCACGATAATCCTGCAGACATCTGCGACTGATTTTCAACAGCCCGGACAACTCCCTGTCAGTCAGGAACCGTTCACCGTTAAAAGGCGGGCGGTTACCCTCCATTAGCTGATCCATTTTTACCTGAATATTCTCCAGCAGAATAAAGAAACGCAGGATACTCTCACTCTCCTTACCGATAATTCCTTCCATTTCTTGCTTTTTTAAAAGTTATTGCTTTTTCTTCTGTCTCTCACCGCCTTCTCCTTGCGCCTCATACCGACATAAGTCATCAGCCTCTCCACATCTTCCGGTTTGTAATAAAATTTACGCTGAACCTGGGTGAACGCCAACCGTCCGGTATCACGAAGGGTCTGCAGGGTACGGGAAGAAATGTCAAGGCGCAGGCAGACATCCTGACCGTCCAGTCACTCACCAACCCCTTTATTCGCATTTTTCTCATACAGCCTGTCCACGCGTGTCGATAGACTTTCGACACATCCCAGCATCCTGTCAAAGATACCGGCTTCAATGTAATATATTTCCATATGATCGATTTTAAATATTCGTTGATGCGAATGTAAGAGAAAAAACGATACCTGCCAAACTGGACCGGACTGATGGCAGGAATAGTCATGGATAGTCAGCAATTGTCAGGAGATGAAAAGATATTTATAAAGGGGTATCTGAATCCGCTATACCCATCCGAAGAATGTGTCACTCATGAGCCCGTTGTGTTCTATATAAGGGAAAAAAATCCTGCCAAACGGGCATTTCCCAACCCATAGGCGGACTACCTGAGTACGTAAAGGATATGAGCAATACCTAGAGCATTCGGTTCTCCCGTTTTTATTTGGCGATGAATGAGGGAGAATCACGTTTCTTCGGCAATCAGGGATATTTTCCATTGTACTATCGGATGCTTCACAACTCGTGAGAGAATAGAAGTCTCAATTCATAGATTTTCTTTGCGAAACTTGTTTTCTGTTAAAAGCAAAATATATTCCAGAATATACAACTTTCATTCAGGAATATATTTTGAGGTATATTTATCCATAAGATAATGTACGCCTTTACCCATTTTTCCTCGTATATCAAAGAAGCCTTCACCCAGTAGGCCTATCCACTTCTTAAAAAATGGCAGTACAAAATCTATACCTTTTGATACATGCCTGACTTACTATATAATGGCAGGTGATGCAGAAGTATACTTTCATTCGTTTAGTCCATCAGTTCAAAATAATTAAGTAGTTCCTTCATATTGCCGACAAAATACAGCCAGTCGATACAATAAACTTTATTGCACTCAAAAACGATCGGATATTCGTATTTGCCGACAACTGTACTACCCCTTCTTGGTACTGAGACATATATGTATTTAACGGAAGCAAAATTCAATCGTTTGAGATAGTATACCTGTATATTACTATTTATTTTAGAAACTAATATTGGATATTTAAGTCGACATCAAAACGTCTTAAAATATAAATGTTAGTCTTACGTTAGATAATATTAAGCATCTCAATAATAAATATCTGATTATAAGATGTGTATAAATGTTTTTGTTAGATTTTATATTTTCTTCCATAACTATAAAACATCGATTTAGTCTTATCTTTGTAGTATGATATTATTAATTTTATCATGAAAAAAGTTTTTGCATTATAAAGAAATTCAACGTCTTTTCCCAGAATTATACTGTATGTTTTATAACCATGCCAATAAGACAGAAAAGATAACGGTCAAAATAAGCCCTCAAAACAAAAAGTTTGTTGTTTAATTGTCTTATAATGCTGGAAATAAGTTTGTAAACTCTACAAAAGACCTTGAAGATTGTATCAGATGTTGAGGTTTCAACAATATTAAATATTACTTTTATTTATAGTAACTAATTTGCATTAATATGAGAAAGGTATTTATTCTTTTGTTTATTTCTTTAGCATTGTTATCCTGTCAAAAAGAGGAAAACAATAGAAAAACAGAGTATCAAGTATTAACAAGTAAGGACGCATCCAAACCGTTTAGCTGTCTTGGAGAGAAACGTATTATTACGATTACGATTATAAAAAAAACATTAATAGATGATGTTTTAAGTTCAGAGGTTCCGATTATTCCCAGGGATGTTTCGGTAGAATTTGATAAAACTCTTTTTTCTGATATAGAAATAAAAGTGGAGGGCGATCAGGTAGTATTAAATATAACCTCAAATATTAATAAAGAAGATAAAATTTTGAATGCTGATTTACAGATTTCTTACTCTACTATTAATGGCATAAAAGTAGAAAAAATTCCACTAATTATAGATAAAGGAAAGTTGACATTTGTGTATAAAATCCATTCGGAACAGAATCCTTTTATTCTACCAGCTGAAGGTGGTAGATTTGAGTTACCTTTTACTTGTAAAAAACAGACATATTTGAATGGCCAGTTTATAGAGGAAACTTATTCATCATTAAACGGATTGAGATTTAAAACGATAAGTAGTGGTAATGTCTGGTTCCTTACAGTCAGAAAAGACGGAGAAAAAATTGGTTTTTACAAATTTTCTTTTGTGGGAGAAGGACCATATAACCAAAAAACAGATCCAGAGTGCTATTTTAACATATATACCCATGATGCAGATTTAATTACAGATAATCCTACAGAAATATTCAGACAAGATTTTATACAACCCCAGACCCCGGGTGAGGATTATTATAAACCTTCCCGGTCCTCTTATAAACATGGCACTTTTGACTTTTAACGTATTCAGTATTAACCTTAATTATATAAATTATGAAACAACATGCACATTTATTGATTTTGACAATTATGTTTTTAACTTCATGTTCCGATGACACAGAAGTAATGAAACAAGAATCTTCGCCACCATCTTTAACAGAAAAAGCCCCGACTTATCGTACTAAAGAGAATGCTATTATTGAAGTGGAACTTTTTATTAAAAATAATAGAAACAATACACGAAATAGCTCTTTTCTTAATTATTCAATAAACAATGAAATCTATTTCTATAGAGATACAATTACTAATCAGACATATCCCTCATTTTATATAGCCAATGCAGAGGGTGGCAATGGCTATGCAATAGTATCGGCCAACCTATATACAACTCCTATTATTGCTTATTCAGAGTCTGGCAATCTTTCTTTAAGTGACACGCTTCAATATCAGGAATTATCTTTCTTTTTTGATTTAGTTCAAAATTACATTTCTAATAATAAAAAGTATGAGATAGAGTTCAAAGAAGAAAATGATGACGATAACTCTTTAGACACATCTCAAACAAGGGGTAGAAGACGTCCTATTTATATAAAGAAACCTGGAGAATGGGAAGAAACGGAAAGAGTACAACCTTTGATTTCTGTTAAATGGGGACAAAGGAGTCCATATAACAATGCGGCACCTCTTATAGAAGGACAAAGAGCCCTCACAGGCTGTGTAGCTACTGCAATAGCTCAAGTAATGGCATATCATGAAAAACCTTCAGGGTATAATGGGGTGTCATATAATTGGTCTGAAATGAAACAATTCCCCACCACTCCAGCAGTTGCCCATTTATTCCGCTCTATAGGTGATTTGGTTAAAATGGATTGGGGAACAGATACAAGCGGAGCTAAAAGAAAAAATATACCACAATGCTTCGAGAAAATGGGATATAGGAAACCCAATAATCCTCAAATTTATAGTCAATGGGATGTTATAACATCTATTAAAGCTAAATGTCCGGTTATAATATGTGGCAATTCGGTAAGAAAGAAAATACTGGGTATTAAATATTACCAAAATGGTCATGCTTGGGTTTCTGATGGCTATTTTCATAGAGAGAGAAATGTTGATGTCTATAGAAAAGGAAGCGATAAAGTTCATCATTCGTATACGGAGAAAGAAGATTACCTGCATCTAAACTGGGGCTGGAATGGTAATAGTAATGGTTATTATTTGGCGGGTATTTTTAATGGAGGTGAAGGACCTACTTTTCCTTCTACTAGAGCAGCCGGCAAGGGTAATTATCCATATAATGTAGAAATAATTCCATATATTAACATAATAAAATAAGAAATATGAGACAAACTTATTATTTTCTGTCTTTCGTGTTACTTTTATTTGTATTCATTTCATGTAGCAATGACGTCGTTGGCAAGGGAACAGATACGATAGGCCTAGAGACTAAAGAGGTATTTTTTAAATCCAGTAAAGATTCTATAGAGTTACGAACCAGGAAAGGTGACGACTGGTGGCTGACTGAAATCTCTACTAAAGACACGATATATAGAACACACTCCCTTAATGTTCAAGTAATAGAAGGTGGTGGACTTTATGTGGAGAAAACAGGTCGCAAATCAATCTTTATCAGGATTGATTCAAATTTAACAGGCTTGGAAAGGAGATTTACAACAGTTATACAAGCAGGGAATTACTATAATACAATTACTATAATACAAAAGGCCAAAGAATAAATAAAAAGGTGGAGACTGCTATTCTCCGCCTTTTTGTTTACTTACTTTTTAGTTCTAGAACTAAGTTTTATATTTCAAGTGATACTATAAAGAATCAACCTCCATTAAAATCAGCTATTGATTTTATAAATGGATTACGGGATCTTCCAATGAAACGTATGGTGGCTGACGAAGGTATCCTTGCTGGAAAATTAATAATAAATTGGACGGTATGATTATAAAAAAATAAGTTTCTATGTTTAAAATCTGAAGTGACGGATAACAGTAGATAGCACTAAAAAAGCTATACCATTTTAGTAAACTTCATATTATATTGAAGTCATAACTCATTAACTAAAACGATATAGCTTATGAGACGTGTACAAAGTAACACATTAGATGTAGGAATTGATGTCCACTTAAAGAATTGGTCGACAGCAATCTTATCAAAGCATTCAGTACTGAGGAGATTCCTGCAAGTTGATTGCGAGGGACCTACCCTCATCTCCTACATAGTTGCGAAGCATTTAGCACATGCTTCTCGTGGCACAATCTCACCCTACCGTACAAACGGTTCCGCATACGGCGGTTTCGCAATCTATATGTATTTGCTTATAAAGATGAGATAACATTGGATACCCCGCTTTCCGAAGAGACTCGTCCTCAATAGCATTCTGAAGAAAGGCACGCGTACAACGCCAATACCCTTTCCGAGTATTTGCCCACTCCTAAGCCTTACCTTTCGGTATTCCACATTTCTGCAAATTTGAAAAGCGAGTCTTCACTCTCTTCCAACATTTCCATATACACATACGCAAGTGTCTGCGATACCATTGGTCTAATGGAATCAGCAGACTCCTCATGTCTGCATATTTGAAATACCCTATCCAACCTCTAAAGGTTTGCCAGAGTATCTCTTTACGTTGGGCATAACCCATGCTGTTACTACGTCTGGTAAGAGATTTAACCTTACGTTTGAATTTCTCTTTTGTTGTCTTGTGAACACACAGCCTGCATTTGCCTTTCGTGAAATAGAAGGAAAAGTCCGTTATGCTTGAGCATACGCGTTCGGCGGACCTCTTACTTTTGCACAGTATCATGCTATCATCTGCATAGCGTACAAAGCAGTGTCCACGTCTCTCCAATTCCTTGTCTAGTTCGTTCAGCAGGATATTGCTGAGCAAGGGGCTCAAAGGGGCGCCTTGTGGTGTACCCTCTATACTTGGTTCATAATGCTTACCTATCATTACTCCGCTTGTAAGATACTTGTGTATAAGAGAAATGACACGCCCGTCATTTATTGTCCTTGATAGTATTCTCAGTAAGAAACTATGGTTTACCGTATCAAAGAATCTAACAAGGTCTATGCCTACAGCATATTTGTAGCCTTCGCTTGTATAACAGCACACTTGGAGCAATGCTACATGCGCACTACGTCGGGGCGAAACCCAAAACTGCTTGGGCTGAACTGGCGTTCGTAGATAGGCGATAGCACTTGGACGATGGCTTGTTGTATCAAGCGGTCAACAACGGTTGGGATGCCTATAAGCCGTTTCTTCCCGTTATCCTTGGCTATATCTACCCTACGCACTGAATTCGGTTTGTACCTTCCAATGCGTATCGACTCGATAAGTTCTGATTTGTGTTCATGAAGATAGGGAAGCAGTTGCTTAAAATCCATTCTATCAACACCTCCAACCCCTTTGTTTCGTACCACTTGTAGATAGGCACGATTGAGATTGTCGGGAGAAAGAATTTGACTCATTAAGTCATCTTTATTTGGTTGCACTGCTATCAAACTGCCGTCTTTCATGTCCATATAGGTCTGCACTCCCTCATAGCTTTCGGATTCCATCCTATTCTTTTGAGGGTAGCCAAGTGTACTTTCTATGACTCTTATTTTATGCATTCTTTCCTATTTAGAGTTAGTTACGTGTTTATAGCTATTGCGATTCAGCCCTTCCTTAAAAAGAACTTAAGTACTATGGCTTCTGCTGACTTCTCACAATAAGCTTTACTCCGTGTTTGGCAATCTAAACACATGCTCCACACGTCCGTGAGACCTCCCCGATTAAGAATATAATCTTTCACACTTATACCTGCTTGATTTACACCGAGTGTTCCATATAGCTATAGGGCTTTATCTTGTTTGGCAGACTTACCCACACTCATATGCCTTAGTATCAAGTTTCTGTACGTCAGGTCAGTGCTTTGCCTAAGACTTCCTTTAGATGCCGAATCACTACGGACACCATTGCCGTCGGCTGTACGCTTGCCGATATAAGGCTGCGATGGGGACTTACACCCATTAGATTATGCCCATGTCGGGCAAACTCCAAAAGGCAACTAACTCGCAATGAATTAGTTGCCTTAAATTTTCCTATTTTAGGAATATCCCTAGCTAATGGTACATCGGGCAAACATTCTCGATATTTCCACACCATAAAAACGAGCAAAGACTTGATACGGTTCTTGGTATGTATGCTGTCTTTTGCAATCAGGTTTCTTAGTCTTATAAAGAGCGTATTTTTGTGGTTTCCTCCCCAGAATATAATTCCTTTTCAAATGAACCGAAAGGTAACTCGTGGGCCAATTTGCTACAATTCACAGCATTGGTCTTGCGTAACTTCTCCTTGCTCATGGTAGGCACATCGACTGGATTACCCCGTAAATGTTGGTTATTCCTAAATTCATCAGCCTCTCATACATGCAGAATCTGCAGAAACCAGCTTCATTGATTAAGAAGTAATTGTCACCCGAATAATTACTTGCCAAGTACTAATGCAAAGCTTTTTATTTTTTTATGATAAATTCATCCAGCATTTTTCCGTCTCGATCCATTACCTCTATCTTCATCTGTGTGGTCGTGGCATAAATACGTAGCAAAGATGTATTGGAATTAACTACTACGGGGAAAGACGTTTTGTCAGTGGCATCATGACGCACAAAACGATGTAAGTGTCCACAAAGCATTAAATCCGGATAAGCCTGGCGTAATAAAGGCATAAACTTCTGCTCTACTTCTACATTTCCATGCCAATCCTCATCGGGACCAGCTTCAGTAACTGCGGGAGGAATGTGAGCTACAATTATTTTAAAAGGCGCTTCTTTATATTCGGTACTTTCCAAAATACTGGCCAACCATTCGGACTGTTCGGTACGGTAGAGGTCATATTGGGTAATACCGGCATATTCAATATCAGAATCAGGCTTATCTTCTCCCGTATCCAGAACAATACAATAGACAGGACCTTGTCGAAAGGCATAATAAAGATGTTCCTGACAGGGAGAAAAATAACGTTGGATTTCGGTTGCAAATACTCCCCGTGTTTCGTGGTTGCCACGGGCGTAGTACATCGGGATCTCAGAAGCGAAAAGTCGTACAGCCGTATCCATAAACCCCTTGAAAAGCTGATCTTCACTATTTATGAAAGAGAGCATATCACCATTAAAAAGAACAAAGTCGGTTTGCGTAAGGTTACAACGGGACATTAAGTCCTCCAGCAGTTTGTTGTCCCCATGTATATCGTTGACCATTACAAAAGAGGTGGCAGGCGCTTGCGGATTGCAGGTATGAAAAGTAAGCGGTTTACGATAATAGACATCAGTGGAAGCATAACTTCCATAAATGATTTTATACCCAGTATGTTTCAACACTTCCTGAGCAAAAACACGGTAACGATATTGTTTTCCCGGTGTCAGTCCCTTGACTTTAACGGCATGGATGGTTGATGTATTCTTGATGCCATTAGACGTGTCAAAATAACGCGGATGCTCTTTGGCGTAAAAACTGCCGTTGCCATCTGAGGCCAGTTCCACCCATCCTATAGAGGGCTTATCCGTTATCCATACAATGGTAGCTTCGTTAGATCCCACGTTTTGCAAGTAAGGTCCATGAGTTATTGTTATTTTGGAAATTTCATCTTGCGAATACAGGAATGTAGCTATTCCCAATAATAACATTTCTAAGAATATGATTTTTCTTATCATAATGCCTAATCTAATAAATTGTTAAACTTTCGTATGTGGAAATCTGGCAGACAGAGATGTATCCTTACTTTACCTTCGGTATCTGGTTTAGCCTGCCTCCTTCATTATATCGTTGATTATTCGGTAATCCCTTTTTATTCACTCCCTTTTGCATGAGTGATTTTAATTCCTCCAAATAATAATGGTATATGTCACGGGGAGTGGCTTGATATTTTTTGCATAGTGAGGCTGCCATGCCTACAACTTCCCCCATCATACCTGTAGTGCGCATAACTCGTACGGTTCCCAAGGCAACATGTGTGACACTGATATTGCGTCCTGCCATGAACAGATTGTCTATATTACGGGAATAAAGACATCGGTAGGGAACAGGATAGGGATAAATTACTACATGGTCTGTCGTCGCTTTGAATTCCCGTCCCGGGAAATACCGGGTATTCTCGGGGTCGGGCCGGTGCAGATCAATACTCCAGGTAGTAGTGAAAGATGCGTCCTCATGGGCTACGTGCTTTGTTAAATCATCCTCTTTCAGTACATAGTCGCCCAATAGCCTCCGGGATTCCCGCTTTCCGGCAATGTAGGCTACCCATTCCAATGAACGTTTTTTATAATATTTTCTTCGTTCCGATTGATTTTTCAAGTAGCTCCAATTAGAATATATAACTAACATTCCATAGTCACGTATTTGTTCAGAATCATTAATCTGATTTTTATTCATTCCGGTTTCCCAAGTCCATTCACCATAAGTGACAGGTTCACAGGTCTCCTCATTGAATTCGATGCCGTACCGGAATTCCGGAAAATAGGATGTTTTTGTGTCTTCCACAGAATACCATTGAACAGAAGTGCCCATTACTAAGCTATCAGCTATTTCGGGAGCTATAGTCTCACCGTATTCAGAACGGCTTTCACGGCCCATACGATAGTCTGCCCCGGCCAGATAACCGATAGTGCCATCACCAGTACAGTCAGCAAATAAACGACCATAAAATTCGATTTCTTCACCGGATTCAATATGACAAGCGGTTATCGAGATGATCCGGTCCTCTTCCTTCTTCACCGAAAATGCCCGATAATTAAGAAACAGGGAAACATTAGTTTCAGCTTGCAGCCATTCCATTTTTTTATGATCTTCATAATTGCCTGCCGGTTGTGCATTACCCTCCTTGACGGGACCGAACTCTTTTTGCAGCCCCCCCAGTTCAGGATATTTTCCGATCTCGATAGCTCCTCCCAAATGAACACGAATCTCGGAACTATTGTTTCCACCGACTACAGGGCGATCATTGATAAGTGCGACTTTACAGCCCAGGCGGGCGGCAGATACTGCTGTACTCATACCTGCAATACCTGCACCTATAACTACTAAATCATATGATTCTGTTTTTGGGGGGGCTAATAATCCAAGTTTAGCACGACGAAAGTTATTTAAAGCCGCCATATCCGATGGCGGAATATCATCTTTCCGTGTCGTAAAATAAATAGCATCACACCGCCCGTCAAAACCTTTCAAGTCATGCAAAACAATGTGAATATTCTTTTCTGTTGCCTGATATTGCCCGGCATACTGCCATATCCACTGATTGCCTATAATACCCAACCGGTAAGAGATTTTCTTTCCGTTTACTGACAAACCGAACAATCCGGGCCCTTCACCCTCCTGCCATGGAGACGTCCAGTTGTAGGTGCGTACAAAAATATAATATGTGCCATTTTCTGGAAGTTGTACATTGGTACTCGCATTTTCAACAGGACTACCTAGACCGTGTGCCAGTAAATAAGGTGATCCCATCAAGTCCATAAATTGTTGGTCCACTACCCAGCCTCCTTTTTCCGTGAAACTTTCTGCTTCTACCAATAAACTGGCAGCATGAAGACTCGCTCCGTGAAATACCATCCAGATGAGAGAAATATATATAATTTTTTTTATCATAACAATTTTCATTATTCTTATACTTGTTTATTCATAGTAGCGAAGGATAATCTCCTTGATAGTCAGCCGGGCCATCAGTGGAGTTGTCAATTCCATTTTGAGGGCTTTAATCATGGCTAGTGTACTGAAAGATGCTGACAATTCTCCATTTTTGTTATCTGCAGCTACTTTCTTAAATATTGTACCGTCCTCGCTGACAGATAATTGTACATGTTCCGGATGTTCCTTTGAAACATCAAACACAATTCTGATTTCCTGTACTGCTTGTCTTTTTTCCAAAGTAAGAGTAAAATAATCTCCTTTTTTTAAGGAATAGGGGGTTGCAAAGAAAGTCTGTATATCACCGTCAAACGCATATTCAGGCATATAATACTTGATTCCCTTCATATTGGTATCGATACGGGCAGGACATACAAGACGGGGCCTTTGTTCGCTTTGCGGAACAAAACCTGTGTTATCCCAATCCTCGTCTTTGAAGTAACAGATATTCAGTTTTTCCATAATAGCACCGAACTTGCTGATACGTTGTCGGAACCCTTCCCATTCTTTCTTTTCTTTCGTGTTCCAGAGGGTTTCGGCCAAGGCACAAGTTCTGGGATATAACATCCTTTCCACCTCATCCGAGGTTGTAATGAATTCAGTCCACAAATTAGCCTGTCCTCCCTTGACGAGATGTGCTTGAGTATTCGTACATTCTTTGCCAACTGGTTCCCATTCATACAATCTGCGTGTGGAATTCCGTGAATACCCGAAATCAAAGTAACAGGGATCCTTAGGAGACATAATGACTGACAACCCTCTTTTCAAAGCTTTCTGTTGCTGTTCTCTTCCATCACGTTGCCAGATCATGATCACGTCACTGATGTCAGCGGCATTACGGTCATTTATTTCATCCCAACCTATCATCCTTTTTCCCTTGGAACGTACAATTTCACTAACTCGTTTCGTAAAATAGTCCTGTAACTCGTGCCATGAAGTCATATTCTCTTGTTTGTAAATCTTTTGGCATTTCGGACATTGTTCCCATAGATGTGTCGACACTTCATCTCCTCCCAGATGTATGAATGATGAAGGGAAGAGATCAGTGAGTTCTGCTACCAGTTTTTCCACAAACCTATAGGTTTCAGGATTTCCTATACACAGCATATTCTCATCTGCTCTCTTCCGTTTTTGTCCGTCCAGTTCCTCTGGATAGGCTTCAAATTTTCCGCCTTTACATGACAGTTGGGGAAGGGCTGCAAGCAAGGCCAGACAGTGTCCCGGAAGGTCAATCTCCGGAATGATCTCTATGCCGTACATGGCGGCATAGTTGATCAATTCCTGCAACTCGCTTTTACGATAATAATGTCCCGATAGATCCTCGAATGTCCGGTAGTACGTACCTTTGAACGCTAAATCCGGATATTGGTCCAGATACAGACGCCAGCCTTGATTGTCTGTCAAGTGCAGATGTAAAGTGTTAAGTTTAAAAAAGGCCAATTGTTTGGTATACTTTTTAAGTTGTTCGATAGTCCAGAAATGGCGGCTACAATCTATCATGACTCCCCTGTAACTAAAACGGGGTTTGTCGTGGATTATGAACCGGGGTAACTCTTTTCCCTCACTTCCCAGAATCAATTGTAAAAGAGTGGAAAAAGCATGAATCATACCTGTCTGGTCACCTGCTTCTATGATGATCCCCTGCTTTGTAATTTCCAGCATGTACATTTCCGGCTCCTGCATTTTCACCTTTTTTACATGAATGGAAGGATTTGAGGCATTCACCATGACAGACAAATTTGCCAGTTCTTTCAGATCGCTGACAAGGAGGTTTCCTGTATTTTTCCATTCGTCCGGGAAATGGATGCTTTCCAGACGTTCGATGGATAGCGTACCTTTTTTCCGGACCATGCTTTCAACTTGCGGGATCAGACAAATATTATCTTGAGAATAAATACTGTCTGGTAATATGAGAAGAAATAGAAAAAGGTGAAAAATATAGCTCTTTCCAATCATAAAGTTAGAAAAATAAAAGGGTGAATAATTAAGGAGTTACCTTTTCCCGGACTATCAACAACTTTCCTGCATTTAATAGCCGGGATTTTGTTTTAAGTTCTCGTTGATCTGAAGTTCCGTAGTAGGGATAGGCCACAAATATTGGCGATCGTTCCAACTACGTACAGCAAGTGCCTGACATTTACCCGCTTCTTCCAATTTGGAGAAATCTGCACAACCATCCTCGTCCATTTCCGGTGTGAAAGCCCAAAACCAATCTCCCTGACTGGTTACCCGTTCGATACATAGTGAGGCCGGATAAAGGATACCATATGTCTTGCGATTCATAACCTTTTCGGCCAGTTTCCAACGGATGATATCCGTATATCGCATGTGTTCCTTTGCCATTTCCATACGACGTTCTACACGTAGCTGGTGGCGAAGTGTGGACTGGTCGTTAGAAGTGAAAGCCGGATAACTTGCCTTATCGGACTTGTCCACACCATAAGCACGCGCCCGAACCTCATTCAGTGCATCCAATACGGAGTTATCTATCTCATTTAATTCGATTTTCGCCTCGGCATATGTCAACAATATTTCGGCATAACGACAATAGATAATATCCTGGTCTACCTTGAAACCATTCTGAAGCCATGTTTCGTCTATCCCTTTTTTCCACACCAGACCATCGAAAGAAGCATATTGGGCATTGGCACGTGTATCATAATTTGTCACGATTTCACCCGTATTATAGTTCATACACGTCAGTGCCTCCGGGTGTGGGTTGTATTCATAACCGAGGTGGTTGGAACCAAATGGTACAATGGTTTCTGCTAAACGTGGGTCACGATTTGCAAATGGTTCATGCGGATCGAAGAGTGGTGATTCGTTAATAAGCAGACCGTCGGTACAGGTGAATGCAGCTAGTAACTCCCATGACGGACAGGTCTGCGTCCATCCTCCTACGTTACGGGGTAGATCATTGTATACCTGGTTAACTCCTCCGTTTCCTGTTCCCAGATAAATGTCATATGTAGCATCACGTGGAATTTTGAAAATAAATTCATTCGAGTTTTTTGTAGTAGACAAAAAAAGATTGCCAAAATCGGGATGCAATTCATAAATATTCAAGTCCATAACCGCCTTGGCTGCATCGGCCGCTGTTTCCCAATCTTCCATAATCAAGGCAACCCGGGCTTTTAGTGCCAGTGCAGCACCTTGGGTGGCTCGCTGTTGGTCAGTATAGGAAGTTGGAAGCACACTAATTGCATCATCAAAATCTTTATAGATTTGTGCCAATACGATGGATTTATCCGTACGTCCCATTGTCAACCCTTCTTCTGTACTTACATCGGTTAATACCAATGGTAAGTCACCGAACTTTACAATCAGTTTGGCATAAGCGGCAGCTCTATGGAATTTGGCTTCGGCAATCAGGCGGTTAATAGTAGTGGCAGATGCGCCATTTTCGATAGCACGATGCGATTTCTCAATAACTGCATTGGCACGTGAAATAGCTTTGTACTGATTGCCCCATAAACTGGTAACCCAAGCATTTTGTCCATTTAGAGTTCCGTCATCAAAAGAGGTCAGGAGATCGCGTGAAGTATAGTCGTCCGACCAGTCGGTCTGTTGTTGTCCGTCTTCCGGCCAGAAGTCATATCGATATAACTCATCAACGGCCATCTGCACTTCAGTTTCCGTGGAATACCAGTTTTCAGTAGAACCGCTTGACAATGGATTTAAATTGAGATCATGGCAGGCAGAGAGTAAGAGTATTCCTGCCCCGATATATAAGAGTAACTTTTTCATGTTTTTTATGGCTAGAAATTAATAGAAACACCAAATATTAGAGAGGTGGTAATAGGATACCCTTCTGTACTTACTTCCGGATCCCATCCTTTGGGGGCATTACTGATGGTAAACAGGTCACTTCCGCTTACATAAAGACGGACTGTATTCATACACGCCTTCGTAGTCCATGCTTTGGGGAGCGTATAACCGACAGAGAGATTTTTTAAACGAATGTACCGACCGTTGTAAAGCCAATAATCAGACATACAGAAATTAGCATCCCGATTGGTGCGAGTCAGGCGCGGATATTTGGCTGTCGCATTCTGCTCATCCGTATTTTTCGGACTCCAATAATTGCCGTCAAGAATAGTAGGGAAATTGAGCCAGTTGTCTCGAAGCCCTTCAATCATTGCAGCACTGATTTGAGATTTCTGACTTCCAACACCTTGTAGTGTCAATCCAAAGTCCCAGCCTTTATAGGCAGCATTGAAAGTGAGTCCAAACATATAGTGAGGCAGGGAACCGCCCAAAAGTACACGGTCATACTCAGGTGAGATAACTCCGTCGGGGACACCGTCCGGTCCGGAAATATCCTTGTACTTAATATCACCCACTTTGACGCTGTTGTTCAGTTTGGGCGACTTGTCCACGTCTTCCTGAGTCAGGAACAAGCCATCGCTTACGTAACCATACCATTCGTTATATTCACTTCCTTCCATTTTTACCTGATTGCCTAGGAACTGTGTACCATTCAGGTTTCCCATTTTGGAGGTAAAATCTGACAGATTAGCGGAAATGGAGTAAGTGAAATCACCGACTTTGTCCCTCCAGCCAACTTCAATATCATAGCCGGTAGTGTGCATGTTTCCGGCATTGACTTCCGGGTTGTCGTAGCCGATGAAGTGTGGAATTTCCAGTGCCAGCAACATGTCCTTCGTATTTTTTCTATAATAGTCAGCGGAGAAGTGCAGACGGTTATCCAGAAAATTAGCATCTAAACCGATATCCCAGCTTTCTGTTGTTTCCCATGAAATATCTCGTACGGCATACTTCTGCTGTGCGGCCGTAGTCACGGAAGAAACAATCCCCTGTGAATTCTGAAATAGTGCAGTGCTGTAATCAATTGCAGCCTGGTAAGGGTAATAATTATAAATAAAGTTACCGTCATCGTCATAAGCCCCGATACGTTCGTTTCCCAGTTTTCCCCAAGAGCCTCTCAATTTCAGGTAAGAAAACCAATCCATATTTATATTCTTGAAAAACTTCTCTTCAGAAATTACCCAACCAAGTGACACGGAAGGAAAATTGGCCCAACGACAATTGGATGCAAAACGTGAAGAACCATCCCGGCGGAGATTTGCTTGGATAAGATAGCGGTCTGCATAGCTATAGGTCATGCGTCCGAATAATGAGCGGTAAGCATATTCTTCCGCATTGCCACCATTATCCCGATAATCCTCCGAACCGAGGTCCAGGTAAGGATAGCTTGTCAACTGGTACTGGTCTCTGGATGCATCCAGGTTTTCCCAGAAAGCATAATAATCCTCGTAACCGATCATGACAGAGAAATCATGGCGCCCCAGTGTCTTGGCATAGTTGGCAAAGAACTGTGTTGTTATATCATGGCTGTCATTACGATTTTCCGTCAAATTGGTAGTGCGATAACCTCCCATGTAACCAACAGTGGTATTCGGATCTTCTGAACGGGTGTATGGAATCTGTTTGACAAAAGTTTTCTTCTTTACATTATTGAAATTGGGCGCCACGGCTGCTGATATTTTCAGCCCATTGACAGGAGTTATGTCAATACCGAGTTTACCGCCAATATTGGTTCCCCAGTTGGTAAAAGTGCCGCCATCTGTAATTTTGGCCAGCATATTTTCTCCATCTTTCACATCACCCCATAAGCCATTGGTCCATGTAGCAGCATAAATTGGCGGAATGTTTCGTCCACCTGCCCCCATGGGGTTGGAATTAGGCGAGAGAGCTTTAGAACGGGAAAAGTTCAAATCCAGATTTGCGGAAATATATTTATTTATATTGAAATCATTATTCACGCGTACCATAAAACGGTCATATTCCTTGTTTACATAGAGGCCGTCCGTTTTGTCATAGCGGAAAGAGGCTTTTGTACGAATAATCTTACCCCCACCAACAATGCTTAGAGTATGTGTCTGCCGGGGTGCGGAGCTTTTCAACAGAATATCTCCCCAATCCGTCATAGGATATTTGTCCGGATTAGTCGCATTATTTATGCTCCAGTTGGTAATTTCATCTTCCGTATATGTTTGGTACCATCCACCGTCTGGATTATCGTTATAGCGTGTTTCATTTACCATTTCCATGTAACGCTGGGCTCCTACATAGGTCGGCAACTTAGTCGGTATTTCCCACCCGTACTCAAAGTTGTAACTCAAAGCCACATCACCGCTCTTGGCACGTTTGGTCGTGATGACAATTACACCGGCTGCGGCACGTGAACCGTAGATCGAAGCCGAAGCAGCATCCTTCAATACGGACATACTTTCTACGTCTTCAGGATTTACGGAGTTGATATCACCCGGAATTCCGTCAATAATCACCAACGGACTGGAATCACCAATAGTTGTTACACCACGTATCTGGATAGAAGCACTACTACCGGGAGCTCCATTGTCACGACTGACCATTACTCCGGAAAGCGCGCCTTGCAAAGCTGTGGAAAGTTGGGTGGTACGACGGGCAGCAAGTTCGTCTCCTTTAACAGCTGTTACCGAACCGGTGAGATCTTTCTTCTTCATCGTACCATACCCCACTACGACTACCTCATCCAATTGCGCATTGTCTTCCTGTAGAATAATGTTAATATTCCTCTGCTCGCCGATATTGACAGTCTGCGTTTGGTAGCCAATATAGGTTATTTGCAATGTAGAATTGGCAGAGGCACTGATACTGAAACGTCCGTTCATATCCGTAATTGTGCCTGCCGATTTTCCTACGACTTGAATATTTGCTCCGATAATAGGCTCACCATTTTCATCTTTTACTATCCCCGTAACTAAAAAATCTTTTTGCTGCGCACCCTTTTCCTTATCCGTAGAGTTAATGAGCATGATGTTTTTACCTTCTATAGCATGGCGAATGCCTGTATCCTTGAATATATCATTCAAAACTTCATTAACGGCTTTATCTTTCGCATTCACTTTGACATTACGTTTGATATTGATATCTTTTACGTTGAATACAAACAGATAGTCCGTTTGTTTCTCTATTTCATTAATCACTTGTCCGATTGTTATATGGTTGGAAACAATCGTAACATGAGCTGTCTGCGCATAGCTTCCTATAGCTAGAAGATTTCCTACACATAAGAAACAGACGTAAACAATAATTTTCATAATACGGAATAACTGTTTATTTTCTATAAATAATTCCTGGTATAGAGAATTTTTCATATTTTCGCAACATATTAGTTTATTAGGTTTAACTTGATCTAGAACTATTTTGTCAGTTGGTATAAACTGATGGAAAATGTGGGATGGTGTTGCAGCACTGTCCCCTTTTCTTTTTTAAATGTTTCTTTATTGTTTCATAGGCATTAGAAATATTAAAAAGTTAATTAATGGTTATCGTATTGCTCTCGTTATCTTTAATATAGGTAAATTTATTATTGAGGGCAAGCACACGTATTACATGTTCAATCCCATCATGGGTCCGGAATTTTCCGGTATAGTGCGCATCAAGAATCTGTTGATTGTTAATGACAAAATTCACATCATAATAGAGTTTTAATTTCTCCATTATATCGCGTAGGGAGATATCGTTGAAACAAATAAGCCCTTCTTTCCAACGAAAATAGTCTGTTGTATGTATCTTTTCTTTAGTAAGTTGGTTTTTACTTAGTCTGGCCATGTCACCTGGTTTCAGTTTCATGAGAGATACTTCACTTTTCTTTTGCAGAATTTCTACAGCACCTTCCAATAAGGCTGTTTCCCATATACTATCTTTCTCATAGGCCAGCACATTGAATTCTGTCCCCAGCACCCGGATATTGCATCGGTTAGTTCCAACAATAAAAGGTTGTTTTATATTAGAACTGACTTTAAAATATCCTTCACCATCTAATTCTACATGACGTACCTTTTTAGAAAACCGTCCCGGAAAAGTCAACCGGCTACCGGAATTCAGCCATACATGCGTTCCATCAGCCAGGTATAATTCGGCATGCTGGCCTGCCGGAACAACTACCGTTTGCATATTCTCCTCCTTGTCTTGTAAAACGTGGTGAGTGTAAAAATAAGTGGTTGCCACAGTAAAAACAATGACAGCCGCTATCCGTACAATAACATCGAGAACCCTCCTCAGCGGATCTTTCTTCTCTTGTTGTATATCAACGGGACTTTTAGTCTGCCATAACGTAATGTCATACAATTTACGTTGCCGCTTATATTCTCTAAGATGCTGTTCATCTTCGCGCAGCCACTCCATTATCCTCTGTGACTCTTTTTCAGAGGCATTTCCTGCTATATATTTTTGTAATAGTTCATCCATCTTTTTATCGTTTTCATTTATATAACGATTCATCTTCGGTTTACCCTAAACGAAAAAGAATATTTTTTTCAAAAGATAAAGGAACGTGCGTAGTAATCGGTGTTACATATGGTAAAAAAAGAAATAAAATAAAGGCAGGTAATCTTTTAGCGTTTTTCTAAGAGCCTTAAGTGATTTGGATATATGATATTCCACATCTTTGATTGAAATATTTAATTCGCAGGCAATTTCCCGATTTGTTTTATTTCCAAATCGGCTGAGAGTAAATATACGGGAGGTTTGTTCAGGTAATGATTGCAATGTTCTTTGCACAATATCCATAACTTCTTTCGAGAATATTTCATTTGGATTACAGTCTTCCAGTGAGGAGAGGCGAAGAGCTAACTCTTCATTTTGTTTCTCACTAATCCGTGTGATGACCTGTTGTTTCATGCTTTCATGACGTAAGTAGTCTAAGGCTTTATTTCGCAAAATACTGAGCAACATCGGTTCAATATTTTCCACCGGGTTGTCCTGTATCCATTGCCACAGTTTGATGAGTGATTCAGATGCAATATCCTCGGCTACCATCTCATTGTGTATATACGACTTTACAAATAGAAAAGACTTTTTGTAATATCGCATATAAATATTATTAAAAGAATTCTCTGGACGAGTGAGTTTTGCAGGCATTTTAATTCTTTTTAGTTCATTAAAAATTTTGAGAAACAAAAATATAAAATGATATTTGATTCGCAAATTTTCTTTTTAGCTATTTATCCCAGCCAATAGATGTAGAGTGTTTGGTTTATTTCGTTATCCTCCTTCTCATGAGTGGTTGGAAAACTGTTTCCCATTTGATGTCAATCGTTCTGTTTTGCCAGATGAAAGGTGTAGTTTATTTTCTATTCGAGAGATGGTACAAGCAGTATCGTAATATAGAATTTATTTCCGTTGAGATTATGTATGGAGGAGAATCTGTTCAAAACATTAGCAAGGATGATGTCCAGAGTATTGAAATAGGTATAAAAAATCTTGTTCTTGTCTTCAGCAATGGTCTTACAGTCCATTACTATAATCTATGTTATAATACTTGAATGGACTGATCGAAAAATAGAGGTGATGTGTTAGCATTGAATGATGGTATTAAAGTATGGATTGAGTGTCTGCTGCGATATACTGAACATTGGCCGATTGTATACATCCCATACATTGTAAAAGTCTCTGGATGTCTTTTTTTTCGTGTGGTATGAGAATCTAATAGCGCAATTTGTAGGGATAAATAGTCCAAAGACAGATATCGGTTTTATGATTCTGTGCGACTTAGGAGCATGAACTGAATAATGGTTTGGCAGCGAAATATGCTGTTAAACCATTCGGTTTTCGTTAAACGAAAACACAACTTGCTGTCCCCTAATGGGGACAACGATTTGAATATTACGCTATATCCATATAGTGCTATAAAGCCTTTTGTCAGGGGAAAAACGCATACGGTTTCCGCCGGTTTTTCTGCATTTCCGATCTTCTGAAGGGGAATATTTCCCCACAGAACGTGCGTCTTCCCGCTATACTGCTATAACCATATAGCCATATAAAAAAGAATCGGAAATTGAAATATCATTGATTGACAGCATAATTCATTGATTTTCGAGAATCTCTTCTGTAGTCTTTAGTCCGCTATACCACTATCGGCATAGCTTTAGTTATCTCTATTTCGATGTCACCCCCTATGTGGTTCGCCATATCATGATATATCGCTATCCGGCTAACCCGTTATACCGCTATCAACATATCCCCGTCTATTCCTATTTCGATGTCACATCTTATGCGGTCAGCCATATCATGATATATCGTTATCTGACTATTCCGATATATTGCCGCCTTTTGTCATCCGGGACTTGCAGCGGATAAGATAAGGATCCCCCCAATAAGGACTTTTAGTCTAAAACAAAGTAAGCTAATGCAGTGATAATAAAGTTCTTATGATTATAGTTTCTCCTATAAAAGCATTATCTTAGTAGAGTAAATAAAGAAGCTAACAAGTTATGAACAAGCAAGTTAGAAGCATTTTAGCACAAGAGACAACAAAAACGAGCAAGATCCGGCAACTGTATCTTTTAGGGATTCCCCGTGCGGAAATCGCAAGGATGGTGACCAACGGTAATTACGGTTTTGTCGTGAACGCCCTGCGCCGGATGAATGAACGTGAGGGCGGTCTGAATATCCATCCGGCGACAGCTGCACTGGATTATACTTTCACCCGCAAGTTCGGTATCGAGATCGAGGCTTACAACTGCTCCCGTGAACGGCTCGCACGCGAGCTCAGGGAGGCCGGTATCGAGGTTATGGTGGAAAGTTATAACCATACCACCCGTCCGCATTGGAAACTCGTGACGGACGGCAGTCTGAACGGCAACGACACCTTTGAACTGGTCAGTCCGATCCTGGTCGGTGAAGCCGGGTTACAGGAACTGGAGAAGGGCTGCTGGGTGCTTGACCTGTGTGACGTGAAGGTGAACGGGAGCTGCGGGCTTCATGTACATATCGATGCCGCCGGTTTCAGCATGGAAACCTGGCGTAACCTGTCCCTGAGCTACAAGCACCTGGAACCGGTCATCGACAGGTTCATACCGGCATCCCGCAGGGACAACTACTATTGCCGTGGCCTGGGTCATGTCTCTGACGGGATGATACGTTCCGCCCGGATGGTGGACGAGCTGAAAGGAAGGATCGGTGACCGTTACCATAAGGTGGACCTCGAGGCCTACTCACGGCACAAGACGATCGAGTTCCGCCAGCATTCCGGAACGACCTGCTTCACAAAAATGCGCAACTGGGTACTGTTTCTCCACAAATTAGTTACCTTTGCCACGAGGGGACAGGTGCCTGTGGCCACCGCGCTCCAGAACATCCCCTTCCTCGACAGTGAACAGAAACTATATTATAAATTTAAGGACTAAAAAAATATCGACATGAACAGGCATATATATTTTAGCGGATGGCGGCAGGATTGCCGCCTCCGGCCCTTCCGAGTTTGTACGCATCCTGCGTGAAGGCAGCTGGTTTGACAGCGGATGCACCGACGAGGAGTACATAGTGAATTTCTCCGGACGGTACAGGGAACTGCACGGGGTGACGGTGAGAACCGACACCCCGGAGCAGTTCATGGACGACCTGAAAAAGTACGGTTACATCAGGGGCTGAGAAGCCCGTTCCTTTTATTGTTACGCTCCCTGCCGGTCTCACATGGACCAACAGGGATTTTTCTTTTCATCGCCGTAGTGTTCCCGTCCTGCTGTCTCCTCGTATATCGCTATCTTGCCAACATGAGTTCCCGCTATCTTCATAGCTTGACATATCACTATTCCAATAACATAAGCTGTTACAATATCCGTAGCCTGGTGTACCATTATCCCAAGAATGTAAGCTGTCAATATCTCCATGGCTTGACATGTCACAATCCTAGCAACATCGGGGAGAATCCTGGCCTCCCGCCGGACTGCCATTTGTTATGTCTTTTGCTGGCATTGACTATTCATGTCTATATATGACTATAACTGACAAGGTATCCTTTCCCACGTTTATTCTTTTTTTCTTTGCAGAGTAGGACGATAATCCGCCATCAGGAACATCCGCCTTACAAAACGCCCAATTGTCACATGGAATTAATGTATAAATCATAGTTATGGACAGCATTGAAAGGAAAAAAACAAAACCGTATAATATCAACGAGAAGGAGATACTGGATATAGTTGCCGCTAAAGGCTCATATTTGAGCAGTATTTCCGAGAATCTGGAAGAGGTGCCGCCCCACAAGGAGTCTTCATCCCGGGCGGAAAGTAAAAAGACGATAACGGATGAAGAGGTAAAAAAATACATTGAAGCCCTCCTGAACAATTTTTCATCCAACCGGCGCAAGCCCCTGCATATTGATGCACAGGTGTACGAATGTATCTCAGACATTGTCTGGGCAGTCAGACGTAAGGATTTTACTGTTTCCGGTGTTATAAGCCGCATACTGGTTGAACATATCAAAGAAAACGCCGGCATGATAAAGAAGATCACAGGACGAGATTACAAACTGTTACAGCCGTAATATGACGGGAAGTCCTCCTTAAAACAGCTCTGGAGGGGGAGTCGGAAATCACGACTCCCATCCGGAAGTGCATTTGGAAAGTATTTTGAACTGTATTTCAATAATTTGAGTTTCTAAAAGGAAGCTATTTTAAATAAAAACAAGAAAAATGGAAGTATATTACATTGAAGCCGGAATCTTTGAGGAAATGCTGGCTAGGGCTGATAGCCTGTCCGCACAGGTGGACCGCTTGTATGAAAAAAACAGGGAAAAGAAACCGGGAGAGTGAATGGATAACCAGGATGTCTGCCTGCGCCTTGACATCTCTCCACGTACCCTGCAGACTCTCCGGGATACCGGACGGCTGGCATTCACCCAAATCCAACGGAAAATCTACTACAGGCCGGAGGACGTGGAAAAGCTGATGGTCTATGCCGCCATGAAACGCAAGGAAAAGGCGGTGAGAGAAAAAAGAAAGAATGAATAATTAATTGGATGCAACATGGAAGGAATTATTAGCAAAGAGACGTGCAGTGTCCGCCGATTCTTTGGCCTGCTGGATAACATTCAGACGAAGCTGGAAAGGCTTGCGGAGGATAACCGCCCCCTGTTTAACGGTGAGCGTTTTCTCTCTGACAAGGAATTGTCGGACCTGTTAAAAATCAGCCGCAGATGCCTGCAGGATTATAGGGACCAGGGGCGTATTTCTTATATCCGGCTAGGTGGAAAAATTTTGTATAAGGTATCCGACATTGAGAAACTCCTGGAAGATAATTATCATGAGGCCCTGATATAATCGGACGTTCAATACTCAAGAATGCCGGCCGGAACCATTAAACATCGGTTTCGGCTGGCATTTCATTATTCGGATATTTCCGTTAGGGGGACCGTACTCCCTTTCTGTCTTCTTTTCATCAGCCGGTCCATGTCACCGGATATCTTCTGGTCGGTAACCTATGCATAGACCTGCGTACTGTTGATGTTCGTATGGCCCATCATCTTGGCGATGCTCTCTATCGGGATGCCGGAGGACAGCATCAGGGTTCCAAACGAATGCCGTGCGGTATAGGGCGTGACATCGGAATAAGGATAAACGGGGATATGCTGATAGTGATATAACATGATATGGTGAGCTGCATAGAGGATGACCTCGAAATAGAGATAACTAAAGCTATACTGATAGTGGTATAGCGGACTAAAGACTACAGAAGACATTCCCGTAAATCGGTGAATTATGCTGTCAATCAATGATATTTTAATTTCTGATTCTTTTATATGGCTATATAGTTATAGCAGTATAGTGGGAAGACGCATGTTCTGTGGGGAAACATTTACATTCAAAAAACCGGAAATGCGGAAAAAATGGCAGAAACCGTATGCATTTTTCCCCTGACAAAAGGCTTTATAGCACTATATGGATATAGCGTGATATTCAAAACGTTGTCCCCATTAGGGGACAGCAAGTTGTGTTTTCGTTAAACGAAAACAGGACGGTTTAACGGCGAATATGCCGACAAACCATCCCAGCCTTTGCCTCCGGAGTTGGTATGTTTATAAGTGAAAAGACAACAGTATTAAAACAGAAGCAATTTAGCATATTTAAAAAATCATAATTCATTTCAGCCTTGACATTTTATTTTTAAAGCATAACTTTGTGTTCGGATAAATAAAAATAGCTTCTTATGGTATATTGTAACTTATTGTTTTTGATATTTTTATAAATATAATATAACTAGATGTACATATCCAATAACGCTTACAGCGGTTTGAACTCACTTCGTGGAGGGCTGAAGCATAGCTATTGGAGCGGTTCATCACTTCTTGACACGACAACCTTTCAATCTGAAAGTGGAAAGCCATCATGTAATTATACGATTTCCCGAAATATGCAGTTTGGCTTTCAGGACACCCTTTCTATGGATTCCAATGTTTTTTTCATACGCTGATGGGGAATGTATTGGTACACCTATCTATTTCTTTTTTGCTTCCAATACGGTGTCCTAAAGGATACCTCACAAAGGCTTAATTTTAACGAACTGGCCCGTGTAACGAAAAAATACAGTTTATCCGTGAGAGTAACTGGTGCTGCCGACAGTTCTACTGGTACATCAGGTATCAACGATTCTTTGAATATATCAAGAGCTTGCTTGGTTGCTACAGAACTGGAATGACATGGAATATCGGCCGAACGTATTATCAGAATTAGTTAAGGAGAAATTGCCGACTATACACCTGCGGAATCCAACAGATATACGAAAGTAGAGTTGTTTTTTCAGAAGCGAAATAGAAATTTCACATAATTGATATTTAATTTTATCACAACTAATAAAGCCTCCCCGCTGTGAAACGAAAAGTTTTTTTTCGATATGGTACACGCTATGCCGCCATTTCCATACCGTCGAGACCAGAGTAAAAATTACTTCGAGGCTTCGAGTGACTCTTTTCTGAAACGTTTGAGGAGTTTTTCAAGTTCGAGTGATGCTTTGCGGGCACGGGTTCCGGCAGCTTTGTTTCCTTTTTCTACCTGGAGGCTGGCATCTTTTGAAAATTGATCAAACAATTCACTGATTTGTGCAAATGTTTTTTCCATGGTCATATTTTTAAATGTTATACAATACTTTGCAAATATAGTAAAAAAATCAGGGATCAGATTATATTGTAATATATTCGTTATAGTATGATATCTCCTTTTATCCTCTCCCATATATTTCCCATTCCGAGTATTTCCTGATCGTGTCATTGGCAATTCTCTTCGGAGGGATTTTATCTATAAAGTTAGTGATAAAAAGTGGGAAAACCGCAGTGGATGCAACGAGTGCAGGATAATAATGTGAAATACCGTTATTTGTTGATGTGGGGGGAAGTAGAGGAGAGCCTTTGATATGCTGGAAATCAAATGCAACTAGTAGAGAGATAACGGATTCATCCGGAACCGAACCGATTCTGTGATCGATTCTGAGTACGACAGAAGGAAGTAGAAAGAAACGCTGAAAGCGTGTAAAGCTGCTCAATAAACAGCTCGGGAGCTAAGGAAAGACGCTGATGAGTTCCAAACATAGATGAGAAAAAGCCGAAGCAATGAATCATGTTCTCCGCTTCGGCTAATTTGACTTACCTTTTTTCCCTCTGTGCCGTGTTCTTTCTCGAGCTGCAACTGTGTTAGTAAGCAGCTCCTTGTTTTTATTGCAACCCTTTAGTCTTGGCAAGGACGGAGCGCATACCCGAATCCCCGATCGACCATATATGTTGGCTGTACGTCTACTGAGCTAGTTCTAAGGTAATAATTATTGCCCTTCGCTACCGGATGTGCCGACCAGAAGCAACCCTGTGTCCCGATACTACCTGGCCGCATAGTGGAATAACTACGATACCCTAACGCCGGGAAGAAAATGCTCTGTGTTTTTTCGGAATTTGTATAAAAATACCAACCTTTTTCCGAACTACTCCAGGTACCGTTAACTTGAGTGGAAGATGATACACTTTCTCCTGTTGTGGTAAATCCTGTGAAAGCGTTACTGGCAGGAAGTTTAAAACCAACGGGACACGGATCGTAAATAGTCTTGTTAACAGGATTGTCATTGGCAGAAGTTGTTTTATTATCGGCACTCCACAGGTTGTAATAGGTATAATCTCCATTATATCTATTGTGCATCAGATTAGGATTGAGAATACAGTTCTTGATACAATCATTCCCGGCCGAAAAGGTTCCTTTCATAGGATTTGCTGTAGATGGAATTCCCTCCTTGTCATACCAGATTTTGGTTGTGTTACCCATTCCGTTCGAAGGGTAGAGCGGATCTTTACGTCCCCATTGATAAAAAGGAGCATTACTTCCGGTAGCGATTACGTTCGCCAACTGCTTGATGGTTATTTCCTTACTCTGGTCCCCGGCAATGAATTTTACCTTGCAACTCCGTTCTTCATAGGTGATGGTATTACCGTCGCATTGTCCCAGATTAACGGGCATAAAATTATATTTTACGTTTTGATGATTGGTTATCTCAATCACATTGTTAATGTCTTCGTCTGTAACCCAGACATGCCAGGACCAGAGGATGGCATCACTCACATCCTTGATCGCAATGACGGCATTGCCTTGCCGGATGGAAGAACGGTCCACTTTGAAAGAGATATTGCCGCCATTGGAATCGGCATTGTATTTTATATCCGTAACCAGGTTCATCGCATCCTGCCAGACCAGTTCGGCCTTGGCCGGCGTACATCCATTACCGCTGATGTATGGATCCGTGATCCCGTTCCCGGCATGGTTGATGAAAGGATTCAGGATATTGGTTCCTGTCACCGTGGAGGTATACGCGGAAGCGTTCGTGGCTGAGTTCTTGATCGCATTGCCATATACCAGCGGCAAAGAATAGTAACCGGGAGCGTTGACCACGTAACAGTTGGCAGTGTTCTCAACAGTATTCCCCCCGGTGTTGTTGGAAAGGTTATACGGTGTGGTTTCCGATCCCTTGGCTGTGGCCGCCTTCAAAGCATTCTCATGTAAATCATTTGATATTCCGGTCTGCGCCTCGACCGTCGCATCACAAGGTTGCGCAAATTCACCGCCGGTACCAGATGCCGTGAATGCGGTAAGCCATACCGGCTTGGTGTCTGTCCACGTGGTTCCGTCTTCTGCATATTGTGCGGTCCATTCGGCAGCTTCTTTTTCCCCTTGGGCGTTTTGCCTGTAACTGGTAACACAATATTGCTGTGTACCACCGGTATATGTAAAATCGGCCAGGGCAGTGACATCAAGCGTGTAAGTCCAGTTGAGAGAACTACTGGATATTTTGTAGGTCACAGTCTTGCCCATCGGCCACTCACTTCCTTTTATATCGGCTATTAAAGTGTGGCCTGTATGGGTGTCGTCTGTGAATAAGACTTCTATCTGCGCGCCCTCAGGAAACCGCTGGGGCAGCATCATAAAGGTCTGCGCCTCACTCGTGAGCGCCTCGTCAGCTGTTCCTGTCGTCACTTTATCCAATGCCTGTGAGAAGGAGGCGGGAGTATCCAAACCGCTCCAGGTTTGTGTCCCCATATTGTAAGTTCCTCTGGAATAAACGTTTTTCAAACGGACCTGCTTGACCGTACCTTCCCGCATATCATTCCCGCACACGAATCTGACGGCGGTCAGTGCATGGTTGAAGGTCAGTGCAACAGCCGTGTTACTGTTTCCCCCGAGCTCAGATGACCGGGCTACCAGCAGGTCCTCCTGTTGGCTCACCTCTTCCGGCACGGTCACGCTGATACGGGGGGGAGCCGGCCTGCCCCTACCCGGAAAACACGTACCGGGCGTTCTCTTTGGGTGCATAGGCGAATTCCGCAGGCATTTTTATTATATCATCCGAAAATAGAAAGATAATCAGGCATAGCTATGCATACCGCCCAGCAGATAATTTACTCCGAAGTAAGTCATCAGCACCGTAAGGAAAGCCAACACCATATAAGCATGGAAGAACCGGGGTTGCCGGAAGACGGCAAGCGATGGTCCGTGGAATGCCGCACCATAGATTAAAAAGGAGATCAAAGCCCAGACTTCTTTCGGGTCCCAGGCCCAATAACGCCCCCATGAAACATTTGCCCACACAGCACCAATAAAAATTCCCGCCCCCAGACAAAATACTGCCGGATAGAGCATCAACCGACTGAAAAGCATCAATTGCTCCACACGGACCTTACGCTGTTCCTGAATCTCCGAATCGATTGCCTTTTTTCGCCAACCTCCTATGCAGAATGCCAGTAATCCATTTAGCATCATAAAGGCAAACAATGCATAAGATACCATAATCAGAGAAACATGAATACTTAACCAGGGAGACAGCAACACAGGCATCAGAGGAGTGATCTGAGGATTGTTCTGCCCAAGATAAGCTACCAACAAGGCAAAACCCGAAATGAGCAATCCAAAAGACAACGTAAAAGAGAAGCGACACCGGAATATGCATGCAAGCAGAAGTGTACACAGTGCCATAAATTGCATGGTTTCATATCCATTGCTCAACGGAATACGTCCGCCAACATACCACCGCAAACAGTAGCCAAAGAGTTGAAAAAGGAATGCTGCATAAAGTGCAACTGTAAAAACGCTCCATGCCTTACCTGCCGAACGATGCATGCTGCAATAAAGTAAATAGAAAAATGCCAGCATCCCTACAGTCAGATTGAACATGAACAACAGTTTGCTGAATGGAATACGATTGTACAATATTTCAGCCTGCACTTTTACGTCAGATAGTGGTTTTATACTCCCATCTTCCGGTAAAGGATGGATAAGTGTTCCACTCCGTAGCATCAGTATCAATCCTACCTTTTCGTCCGTTTCCATGATAGCCTTTTCCAACGAAGTCATTTTCATATGTGGCTTTTGTCCACCCTTCCAAAATTCCTGCAATCGATAGTTTTGTCCATCAAACAAATCAGTAAGACGGGCATAAGAAGACGATAACCGGAGTAAATGACGAAGTTCCGCACTCTTTATATAAATCATCGGTTCATTCTGCCAAACCTCCGGACGAAGTAGCCAACCTCCGACAACCTGTTCGGGTGTCATACCACCATAAGAAGGTTTTCCGGTCAGTTTCAATACAAAGTCTCGTGCAAGAGTATTAAAAGGTACTACGCGATCATGATAAATCACTTGTTTGAATGCCAGACTATCCGCCTGCCTGAGTGCAAGTGCCGGAAGGCTTCTGTTTTCTGCTTGCACCACCGTTACCACAGCCATGAGCAACCACACAAACATTCCCCCTTTCCGAAGCAATGGATGCCTGAGTAATCTACGGAATTCTCCACTGCGACCGACAAGCATCCACAACATGGAGATACCCAGCAAAATATATCCTGCATACGTAACCCCTATTCCCCACGGATCATAATTCACTGACAACCAACTCCCCTCCTTATCATCATCAAAAGAAGACTGGTAAAAGCGATACCCCTGACGAGAGAGGATACGATTCATGGAAACTGGTTCCGCATCCCGGATATAGCTGACATAATCTGCCGGAGCCTCCGTCCCCGGATAATACTCCACCCGGAAACTGTCCAGACACAATGTGAATGGTAATTCGATCACCCGCTTACTGTCTTGGTCTATGAAAGTTCCCACCTCAGTGCCTACTGTGAGATGCATATATCCTTTCTTGCTGCATGAAAATGTAATCATGGCTCCCACCAAGATAAAAAGGAAGGAGCCATGCAACAACAATGCCGGGAGATGCCGCCACAACTGCCGCTTAACCAACACGACAACTGCCAATGCAGCAAGTACTCCCCACAAACAACAAAACCAAACTGTATGATAAACATACTTTTCTACAAACTCTGTTCCGCGTACATGCTCCACAAAGGTCACCACAGCAAGTAAAGCCACCAGACAGATATATAAGGAGACGAGACTTTTCTTCAGATTAAAAAGGTGCATATTCCTTATTCTTCAAAGCCTTAACTCCCATACATTCCATTTCGATCAACCATCCGGGACGGCATACAGGCGCATGTACAAATACTTTAGGAGTATCTGGGAAACACTTGTCATACATACTCTTCACAACTGCATAGTCTGCAATGTCACGCAAGTAAACAATCATATGCCCCAAATCATCAAACGTGCACTCCGCCTCTTTCAGCAAGGCTTCTACATTTTCCCACATCCGTTCCGTCTGCCTACGGATGTCGCCGGGGTATACTACTTCCCCTTTATTGTTGATACTTGCCGTACCTGAAATAAACACTTGACGCCGGTCACCGTAATCGACATACGTTCCGCGTTCAAAGCTGACACCATACTCATAAGTAGGATTCAGATGCGTAGGAGCATAAAGGAAGTGTATCTGTTCCGGCTTTAAGCCTGCCACAGCATAGGTATCCATTTGCACCAATACTTTAGGATCAGCATGACGTCCGCCGATACCTGTACTGGCAATATAGTGTGTTTTTTCCGTCAGGTTCTGAGTGACGAAAACCTCATTACGCGCCTTTACCACACCGGCATAATTCACATCCACATTCTGTACGAAGAACCAGGTACGGATACAGTTATCCGCCAATTTACATCCTTGTTCCATAAGTTGCATCGCGTAGTCATTCAGCAACAAACGGGTCTGGTACTCAGAATTTGCGGCACGATTGAAAACACTGCCTCCCCACAGGTGGCGGTACGCATTGTGCTTTACTTCAAACAATCCGTTGTGCAGCACTTGTGTCTGCACATTGGTCTGTAAATAAGCCCACAAAGCTATTTTCGTCCCATCCAAAGGGGGTTGCTCTACCACGGAAAGAGCACAGTCGGAACTTTCGGTAGTGATAGCCAGCAGGAGGTCAGCCTGATTGGCGGTATCACTCAGAAAATAACGTTTAAACACAGCCATGGCACCTTTCAATTCACCTGCAAGCAAATCATTGTAGGCATTGGCTACTGCATTTAATTGTTCTTCATAAGTGTCTTCCGGCCGGGTAGAGTGAATCATTACATGAAACTCTGAAACGCCTTCTTTTACTTCATATTTAAAAATCTCGGTTAATGTATTCTCTGATTGATTGGTTGGTTGTTTTTTGTTGTTCATTTCCAATATCGTTTACTCGTTATTCAAAAAAATACCTTCGTTTATCCAATTATCTATCAGTTTCAATAAGGGTTGCTCATCTTCTGACAGCATATCGGTATGGTTCATACTCGTATCACCAGCCCTGTTCAAGACCAGATGTAGAAAACTCTCTTCTGCACTGCCGGGCTTCACCAATAGTATATCACTATTCTTATGCGCCGGCTGGTTGACCAACGCATGATAGCTCTTACCCTCCGTCAGAAATAAATTACCCGATGCAGAACCGGTCTGCCCATGGCACGCTACACATCTTTTATCGAAAACCTGTGACTGGATGGAACTGAACATACCCACGTCCAGTGTTCCCACATCCATTAATATAGTATCTGTAATAGCTGCGAGTTCTTCATCTTCCATCGTCTTAAATTCGACAATACATTCGCGCAGACGACTGATAACACACAATTTGAGTGATTTCACTTCATCACTGATACCTCCCAGTGTCATAACGATATCTGTTCCGTCGGTTACATTGACTGGCAGTGATTTCGTTATAACAGCGTATTCACTTTTATCATTGAAGCCTGCCACAACGACACTATAATCATCCGTCCAATTGCTGATACCACTGAAACGACCTGTCAACTTTAGGACTCGGCCACCACGCTGCACCTCTATCTCCTTCTCATAGATTCTTCCATCATCACATGAACAGAAGCAGAGTGTCATCCAGATAGCAGCAAAGAATAATATACATTTCTTCATAACTACTCTCTTTGTTTTTTTAGAAAGTATATTGCAGCATTACTGTTGCAGAATGAGTGGCCAGACCTAAATTATCATTATCTCGGTCGAGCTGTGTATCGTGCCCCGTACGGGCAATATACTGGTACATAGCCTGGAGTTTCAGGTTACAACCCTTAAAGAAATAATTCACACCCACAGCCGGCATATTCAGAAATCCGTCATCGCTGGTACCGTTACGGTTAAAGAAGTCATAACGCAAGGCAGCCTGCAAACGGGGAGCTACAAAGTAGCCGCCCTGTACATAACCACCCAGGTAATTGTATGTCTCATTTATTTTCTGACGATCGGTGAAGCCCACATTCATATAGTATGCTTCGGCGCCCAGATACAGTTTATTCTTTAACATGGCAAATTCCACTCCCACACGGGTATCATTGGTACTTTCATTCTCACTTTCCACATTGATTGAAGCCGATACACCGAACATGATCTTATCTTCATTCAAACGGTTAGGATTACCTTGGGTGGACGGCATCACACCTTTAGGCATATAAGTAAAGCGTCCCGCATACAGTAAAGAAGGAATATGCCAATCATCACTCAGAGTTTTTGTAGCTGTATTTACAGAAGAACCGGTACCATTGAATAAACCTACTTCATAGCCAAATTTATCAGCTAACAATCCGTGAATTTCAACACCGAGGTCAAAACCGGTACCGATGTTAGGCGTTACCGCATTCAAGGAATAAGGCAGAATGATGGCGGAAGTCAATGATACTGGCAACTGCGGCAACAATGTTTCGCCCAACGTCGTCAGATAAGCATGTGAGAAAGGTGTTTTGAATTTACCGACACGCACGGCAAACTGTTTTTTAAGTTGCACATCGAACCATGCTTGTTGAAGCAATGCTCCCCCACTGGCAGCCGCATTGATAGAAAGATTAAAGGCTACTTTACCAAAAGCTTTACCAGTGAAGCCCAATACAGCATAGGGAATTGAGAAACCGGAATTAGCTACATTATCCTGATTGTATGCCTTATCCAGGCCTTCATCATCATACCAATTGAAATTTGCACAAGTCTGTACCAACAGATAGGGCTTGAATACAAAGTCTCCCTTCTTGGTTTCTATCGTAAATCCCTCTCTTCCGGCAAGTGACACTACACCGTTTTCTGTATCTTCTTCATGCTGTGCCATAGCAGCCAACGAAAGGGCAGCCATTACAACCATTAAAATTAATTTCTTCATAATTGCTTGTATAATACTTATTGGTTTTATTGTTCGTTATTTGTTTTATAATGATTTCAGAAATGCGACCAAAGCATTACGATCTTCTTTACTCATCTTTTTGAAGAGATTCTTCGATGCTTCACCTTCACCACCGTGCCACATGATAGCCTCAATATAGTTGCGGGCGCGCCCATCATGCAAGAAGTAAGTATGACCATTCACAGTTTCCTGCAATCCGATACCCCAAAGCGGAGTCGTACGCCATTCGTTGCCACGGGCCAAACCGCTTACATAGTTATCATTCAGTCCTACGCCCATAATTTCAGAGCCCATGTCATGAAGCAGGAAGTCCGAATATGGATGAATTGTCTGACTACCCAGCCAAGGAAGGCGGGTTCCGTTCAGCAGTATAGAACCACGTGGTTTTGTGTGCAAGGTGGTTACATGGCAGAGATGGCACTTCGCCTTATAAAAATTCTGCTCACCCTTGATCACTTGTTCATTATTCACATTGCGACGTGCCGGAACACTAAGGCTCTGCATGTAGAGATCTACATTCTCCATTTCTTCCGTAGATACATCCAACTGGGCATAAGAAAGTCCCATCATACTGCCTTGATTTACTTGTGCCTGTCCTTCACAGATTTCTTCGGGATAGCGGCTGTTCGTAACTCCCATATCGCTGGAGAAACCAAGTTCCACTGTCAGGTCGGCATGCTGTGCTTTATTACCGGACAAGCCTAAACTTCTCATTCCTCTCTCGGAGATATAGTTGCAACGGCCACTGATACCATATTCCGGATAATTGCTTTTAGCAGCCAAAGCTTCAATTTCAGTGGGATCGAGCGCCATCATTTGTCCCATACCTACGTGGCGCAGAGGAATACGCACCGTACAGAACAGGTCTTCGGGTTTGATGCTGTCCGCATACCATTCATAAATAGAATAATTGGGTTTGCAAAGTTCATACGTCTCACCATCAGGGAACTGGAAAGTCTCATAGGTATATTCCACTTTCAGTTTTCCCTCGGGCTTCACACCATAAATAGCCTGATCATGAAGCACACGTCCATAATCCTGAAAGAAAGCTCCATTCTTACGACTAATATAAACCAACATAGACGAAAAGCCGGAGCTACCGGAACCACCTTCGCTCCACAAAGTAGGTTGCGTACGTCCGGCATTTCGGTGACAGCTACCACAAGAATAACCGGCATAAACCGGTCCCAGTCCTCCACCTATTCCATTACTACTGGTGCGGATATCATCATACAATTTGTCACCACGGGTGAAACGTTTATCGTATGCCCCTGTTATCCAGTCAGCCGACCTGTCATAAGCATAAGAGGAAGTCAGGAAGTTGGTAGCAGTACCGGCAGAGAGGGCAAAGCCGGCAGGTACTTCTATATTATCCACATCAATTCCATCATCCTCGCAGGCAAACAATGCCAGAAGCGAAAAACAGATTGGAAATGAGTATTTTAATAAGCCATTCATTCGTTATTGAATTATTATTGCAAAATACGTAACTAACATTTATCTTTTTAACGCAGATGTTGCGGAAACAACAGAATATTCATTATCCCACTGTTTCCGCAAAATCTGATTTCTAACAAGTAAAAATCTTACTGAATGGTACGGGCTTCGCCATCTTTGAAGATCAAATATTCCAAAGTGTGGTAACCACGCAAAGCTTGTGCACCGGCAATTTTATCATCTTCTTCATCATAGTCACCATCCCAGTTCAAGTCTGAATAGTTACCGGAAGTCAGGATCTGTACGATACCATCCTGATCGAGTGGCCAGCTATCCATATTGGGGTCAAGACCTTTGTCGGCAACCGGACCAAAAAGGAATGCCTCACTGGTTTCCCACGGTGTACGAGCAGCAAGCCATGCTGTGGCGCAAGCCTTGAAGTTAGCATTGCTGGGAGAAGTACGGAATGTCTCAACAGCATCGAAAAGAGCCTGATTTCCCGCTTTCAAATCAGAGTAAGTAGGTAATACAACTACATCCACATAATTTTTTACGACTTCAGCCAACACTGTTTTATCAATACCTTCGATACAACTCTTCAAACTACCCTTGAGTACTCCCTCTAAAGTGGCACAAGCTTCCATAGCACTTACTGCTTCCGGACTATTGATATTGTTGCGGAAAGGACTCGGGATAGCCCAAATTGCTGCTGCTGCGTCATCAATCGCTTTTTTTACTTCAGTATCAAGATTAGCATTTACCGCGGCTACTGCTTTTGAGAGAGATAACTCGCTAATAGCCCCTGTACGTGTTCCGTAATAAGCATTGCGAATAGAATAGATATTGTTACGATAGTCTTCACGAGAATGCCAGCTATACCATGACTCTACAGCATACAAAGCCTTTTCTTCATTATTATGTATGAAAAGATCGTAAGGGTCACCAATTTTGGCAGTACCTACTTCATTGGCAATGTCTACACAGCCGTCAATCAACTGCTCAACACTCGTCAAAGCATCTTGATTCTTAAAGAAATCTGCATAACTTCCACCTTCGTTGTATTTAACCGCCCAGTCATCATAAAGAGCAGTAGCATCATTCACCAACAATTGTGCAACTACTCGCATGTAATTTCCCCAACTACTTGCATTCTCCGCCGTATAGTCAAGATTTTTAGCGTCTATAGTCGTAGTGTCATCATCACTACAAGCCGTAATGGAACACATCATGCCCAATGAAAGAGCCGACAAATAAAAAAACTTTTTCATATTACTTAAACATTAAATTAATTATAAATACCTATTTGAACTATCTCTTGGTAAACCAACCGACATAAGCTATACCGATAGCAAATTCATTTTCATTGTTATATTTAGTCGATCCAAATACCTTGTTCGTACCAATATGACGGGTAGTATAATCGGCCTTTACAACCAGATTCGGCAATGCAAACCAGTTAACTCCTGCCGTCCATTTGCTTACCTGACAGCGCTTCTCCATTGTAGCAGAACCTTCTGCCTCTTCCTGCGGGTTGTAGTATTCATAACGGGCATAAGGATAAATAACCGGACATTTCTTCTGCGAGAAGAAAGCACTCAGGTTAAGACCAGCCTCCAAGCCATAGCACAGGGCATTCTTAGCTACATTACGCATAGCACCGTGATAATAATTGGAGTTATTGGAAAGAGTAACCTTGCTGATCTTGGAAGAATTCTCTAAATCACCATAAATGATATTACCACGAGCGGTAACATATTTATTTTTATACTGTGCATCGGCAGAGTAAATTTTCACTGATGAGTGGCCTACACTGCTATACTTATAATTCTTATCAGCATTGGCCGTCACGTCATTACAATAGTAAAAAGCAACACCTGCACGCAACCCCGATACCCCTTTATAGTCCAGACGTGCTACATAAGCAGGTGAAGTAAAGTTATCTTGTTCAAAGAGTCCCTGCTTACCACCGGCAACCCAGTTATCGCGACCAAAACCATCAGCATTCAAGCCGGCAACAATCATTGCCTGATAATCAAAACGCGCATATCCTTTACCAAAAGAACCGAAGAATTCCAATCCTGTCTCATGCCAGGTAGAAGGAATAATTGTGGTTTCACCCTCAGGACGAGATGTTCCAAAGAAGTTGATAGGCTCATGGTGTGCATTGGTCAATCCCATAGGTACAATCAAATGACCGGCACGAATATTGAAAGCCGAATGTATCAGACGGGTAATGTGAAACTGCTCAAGAGCGACTTCTCCACCCTTTTCCATTTCTGTCTCATACTCACCGTTTTCTGAATTCTCAAGTTCAGTTTCAAGACCTACACCTCCTGCTTCAAACTCTATCTCAGCACCCAGTATCCACTTGGAATTAAACTTGTAGTCAAAAGCCAACACAAAACGAGGAATCGCAATGGTATTGCGGTGATCACTGTTATCGACCCCACCATAGAAACGATTCGTTCCGTAATTCATAAACTTTGCTACCATCTCTCCGTATCCACCGAAACGGAACTTTTCGTAGTCGTCATCTTTTGTTACCTGTTTTATTCTCTCTTTCTTTGCCGCAGTTTCAGATACCTCTTCTGTTGAGGTTACTTTTTCGGGTTCATTAGCCCGTAAAGTATTGTTAAAAAGCAAGAAACCTAAGGCGAATAAGCAAGTTAATTTTTTCATCTTTTATCTTAAATTTTGTTGGCGCAAAAGTAGAGGGAGTTAAAAAGGCGGGCAATACCCAAATATGAGTATTGTGTTATTAAAAATAATAATAAGTAGGTACTTAAACGAACACTATTTCTTTTTGTTCTTTTTTACAAAGCAGTAATTCACTAAAAAGATAGCCGCAAAGATCACAGCAATCCAGATAAAACTAATAAATATCAAATAGCGGTTATAAATGTACTCTCCCTCTTCAGGAACATGATTAAGCATACATAGCAAACAGTTACACTGAGGATTATCAGCATCATGCGAAAAGTAAGAGTACAGTAAAAAAGATAAGCTACCTGCAAAAATAATAATAATAATAGCTATTATTCCCCATCTCTTACAACCTAAAGGTCTGTCAATTGTCTTTTTATGATTCGTTAGTTTCACCATATAGTAGTTTATAGTTAGATTATACGCGCAAAGTTGCATGCTTTCAGCGACCTTGGCAATACCCAATAATTGTGATTTTTATAAAAATCTAACAAAAAACCATCATTAATGGGTATTTCAGAAAACGCGGATTCTCCCCTACTTTGCAGTCGAGAAATAAAACTTATGCAATACTCTAAAGATGACATACAAAAAGAAATTTTGAAAGCTGCCGAAAAGGTATTCCTCGAAAACGGCTTTCCGAAGGCTTCCATGCGTGAAATTGCGCAAGAAGCACAGGTAGGGTTGAGCAATATCTATAACTACTTCAAAAGTAAGGATGATATTTTCTGTACGGTGGTACGGCCTGTAATCAGTGCATTCGAAAGAATGCTGCACGAACATCACGGTCGTTATGGAGCAGATATCATGGAAATGTATTCCACCGAGAGTCTGTGCAAAAACCTTAGACGCTATATTGAATTATTGGTTCTTCGTATATTTATGGAAAGAAACTAAACAATATATCTATAAACTACATAGTAGGAGGAAACAGAAAATCAAATTCAAATGATAACTCTTGAACAATTGGTTGCTCCAGATTCTTGGGCAAGGATTATCGATTTATTTGTGGATATCTTGCCTATAGATAAACTTGGGGTTAAACATGTCAAACTTCAATCAGAAGGGAGACCACCGTATAATCCTGTAACATTACTAAAATTGTATTTATTATGGTTATAAGCACTCAATAAGGTCATCAAGAAAGTTGGAACACTCCTGTAAAATAAATGAAGAAGAAAAAGAACTTCTTGAATCTAAGATTAAATTGCAGGATTGCGAACAACACCGTTATTGGGAGTGGGAGGATATGCAAGCTGAATTATTTAAGATATAAATGAAGGAATCTAAGACTCCAATAAAGCCAAGAAGCAGGAAGTCTTTTTATAAATGAAATTAAAAATATTGTAATAACTGTGGTGGTTGCAACATCTGTGGTTCAAGGAAGTCTGACTTTAAGTTTCTTGTGCCTTATCCGTATAGAGCAGGAGCAACCATCTTCCAACATCTGTTCTTTTTACAAAAGAAATATAGATGAAAGGTGGATTTTATATTCTCCGCAAAGGCTCATCCTGCCAATCCAGGGGAATGTTCATTGACTTGCTGTCAATATTTCGGATATTAACCCAGTAACTTTTGGAAATGCTGTTTCATATCGTTGTCCAGCGATATAATGTTGATAAACCACTAAATGATGCAGATTTCATAAAATGTCCTGTGTAGTGATATCATATCGTTTATCCAAGGGAATTGCATCCTCCGGACTACCATCGGATTGATGGCGTACTGCTTGTTTTATACCCTTGTATGATGACAGCAGGAATTTCTTATAAGGATTATGACTGTCAGCCACGAAGTGAAAACGGGAACGGATAGATCATAGCACACCGTAATCTTTTTTCAATGGATTGGATTTTATATTTTCATGGATGCTAGTTACGATGCCCATTGACAACATGTCCACAAGCATCCATGCAAGAGGATAAGTATTGCTGTATTTGTTCTTGAAATGCAGAATGAAATCCTCTTCTGGAGTTATTGACCTCCTTCTCTATTAGTTCCATTGTACAACTAAACTTGTTGGGGTTGGAGAATAGGGATCTGTCGGTCATTCAGAAGATATTGCCGGTCTCTTTCGCCACGACACTATGCAGGAAAACCTCGATCTTTTTAATTGAAGATGAAAAACGGAGTTAAAACATGCAAATCTTACCGGAGATATTTGCTAATTGTCAGCGTCTTTGGTATTTTTGTCCTGAAAAAAAGCTTCTTTGAGTTGATGCAGAATAAAACAGAATATTGTAATTCGCTCGTTTCTAAAGTGTTACCTATTATCTACAAAGTGAGTGATAACTATTTTATTTTCAGTTAGATAGAGAATTGGTTGTGTTTA
>NC_004663.1:3190981-3192439 Transposons86
CTACCCTTTATACACAAGTATATATTATTTTTTTTATCTTTGCTTGATGTTATTAGAGACAGATCAAATTCGTGATCCTCGGCTTTTGCGGCGTTTAAACTTAATTTGCTCTCAGATGGTTGTCCATCAAAGTGCTATAGTGAATCAATTTAGTAAGGAACATAAAGAAAAGATGGGTGCTTATAGATTTTTGAACAATTCCTCAGTCAGCTCTGATGCTATCTTATCAGGTCTGATACACACTTGCTGTAAGAATGCTTCCGGTCGTCAGCATTTACTGTGTATTCAAGATACCTCGGAGATAAACTATGAGGCTCATGTTGAGCGAATGAAGAAAAAAACAGCCAGTCCCGGCATTGTCGGTCAAAAGCAATGTGGTACTTTTTTGCATCCTGTCTTGGTAGTGGATGCCTCCAGTCATATTCCTATAGGCTTTTCTTCGGTTAAGCAGTGGAATCGCTCACCGGCTGCTTTAAGTCGTGAAGAACGTAATTACAGATATCAGCCTATAGAAGAAAAAGAGTCATATCGTTGGATAGAAAGTGGAATGGCTGCCAGTGAGCAAATGCCCCGGGATGCAGTTAAAACGATCATCGGTGACCGTGAAGCGGACATTTTCGAGCTTTTCAGCCGTATCCCTACTGATAATGTTCACTTGCTGATACGTTCTGTTCATGAAAGGAATTGCCGGTTGGATGATCCAGACTGTTCTGTCCATCTGAATACATTAATGGAGCAGGCTGTTCTACGGGCAGAGTATAGCTTTGAAGTGCTCCCGGGAAGCGGACGTAAGAAACGGGTAGCGTGCATGGAACTTCGCTTTGAAAGAGTCACCTTGTGCGCTCCTGTTAACGGTCCGGCAAAGGGCAGTCCCCCTGTTAGTCTTTATTGCATACATGTTAAAGAAAAATCTTCCAGTACACCGGTAAATGAGAGCCCTATTGAATGGAGACTGCTAACTACACATGTGGTGGAGACTGTAGAACAAGCAATTGAATGTATCGGTTGGTATCGTTGTAGATGGCTGATTGAAGAGTTGTTCAGAGTGCTCAAAAGAAAGGGATTCATGATTGAGGACGCACAGTTGGAAACAGTTTCGGCATTACAAAAACTAATCTTAATTTCCTTGCAGGCAGCCCTGCAGGTGATGGTACTCAAACTTTCTTTTGATAAAGAAGATGAAAAACTCTCTTCAGAAATCTACTTTACAAGCAAAGAAATAGCATTATTACATATAGTAGGAAAAAAGAGTGAGGGAAATACAAAAATACAGCAAAATCCATATAAAAAAGAATCAATGGCATGGGCAGCATGGATTATTGCAAGGTTAGGAGCATGGAGTGCATACAAGAGCCAGTCCATTCCAGGATATATTACCTTTAAGAATGGACTGGATAGATTTTATACACAGTTTGAACTGTATGAGTTAATCAGCTAAGACTTGTGTATAAAGGGTAG
>NC_004663.1:3214481-3316904 ICEs54
ATCGATTCGGTAATTTCTCAGAACCCATTGAAATTCAGTCATTTCAATGGGTTTTCTTTTATATTCCAATACGCAAATTCTAGTCGATTCGAGTATCTGGAAATGTCCCATTCGGTGGCTTTTTCAGAGTCCCTTAAAAAAACCACCGATTGCACTATATTTCACTCATTTACAATAATTTGCGCCAATCATTTTTAGGAGCAAAAACATACTTTTGCATACCTGCTTGAATGTAATGGAAATAGCGGAAAAAAAAAGCAAAAAAGATTCTTCCTTTACCGACAAATATAAGATGAAGGAAAACAAAGAGAATCTTAAAACTAAAAAAAACGGTGGTTTTTCAGACCATGTTTACAAAAAAGCCACCGATTTTAACTTTTTTACCGACTTCCAACTCATCTTTCAAGTTGACAGAATAACTAATTGTATTTACCAACTTAAAGAAAAAAGGTTATGAAACAAGGAACAATGAAGATTCTGTTTTTCGTTCTTAAAACGAAATTACTAAAAAATGGTGAAGCACCTATTCTAATGAGGATCACAATTAACGGTCAATACGAAGAAACACGAATCCAAAGAAGCGTTCCTCTCAAACTGTGGAACGCAGCCAAAGGATGTAGTAAAGGAAAAGACCGGGCTTCCAATGAACTCAACAGTTATTTATCTGAATTAGCCACGCGAGCATTGGAAAAATATAAGGAACTTATACTGGAGCAGGCAATATCCACTCCCTCCTTAATACTAAAACGTGTATTCGGCAAGGATACGGAAATGCGTACCCTGCTTGGAACAATACGACAAGAAATCAAGGAGATGGAGAAAGTTGTGAATATTGACTATGCACCAGTGACCATCAACCGTTACAAAAATGTACTGAAAAAACTCGAAAATTCCATTCCTACATTTTATGACAAAGAGGATATTACTTTCCACGAGCTCACTCCGGAATTCATAAAAGCCTTTGACCTGCATTTAAAAACAGAAGTCGGTTTGTGCCGCAATACTATTGTACGATATATGAAATGTTTCAAGAAAATCACAAATATGGCACTGGCAAAAGGTTGGATGAAGAAAGATGCGTTTTATGGATACAAAATGGAGCAGGATGAAACCGATCCTGTATTCCTCACATATGACGAATTACAGACCGTTATGAATAAGGAATTCACTATACCCCGATTAGTACTGGTACGAGATATTTTCATTTTCGCCTGCTTCACCGGTCTAGCATTTGCCGATGTATCCACGCTCAAAAAAGAAGATCTGGTGCAGGACAATAATGGAGACTGGTGGATCAGAAAAGGGAGAATCAAACTAATGCATCGGCATAAAGCATCTTCCATCTGTAACATACCTCTACTTCCCGTTCCGCTTGCCATACTAAAGAAGTATGAAAATAATCCTGTTTGCATCAAAAAAGGATGTTGTCTCCCAGTTCCCTGCAACCAAAAAATGAACAGCTATCTCAAAGAAATAGCAGATTTCTGCGGAATTAAGAAAAATATCACCACTCACGCTGGTCGGCATACATTCGGGACTACCATTACGCTCGCCAATAATGTACCCCTACAAGACGTATCAGTTATGCTTGGACATGCTTCCACACGAATGACCCAACATTATGCCCGAGTCATGAATGCCAGTCTAAAAAAATCCATGCTCAATGTCAAGAAACGATTAACACAATAAATTATCTACGGCATGTTATTATAAGAGTTCGAAAGGGTATACTTTTCAAACTCTTATAACTCTGATCCATACGAAACTATCGGAACTAAAAACAGTATATAGTATCCCGTAAGTTGTATTTTCTCAATCTTCTTCAATTTTGCACCTAAATAGATTCTATGTGTTTCCAATAAGATTTACCTTATTACAACATGATAAAGATAGTTATTCTATATTGGATAATCAAGTAAAGAATATATTATTAAACTCACCTGAAACCACATTTTCATTCAAGAAATCAACTACTTTGATAAATTCATCAGGAAAAAACGGCAATATATTTCATCTAACAAACATAGCAACACACATTACTCATCTTCATTCTTATCTTCCGATATTACCTTAAGTAATTCCCCAAAATCCGCATCAGCCATTTCGTGTGATGTCAACCGCTCTTCATCATTTTTCTTCTTCAATGCAACTCTCTCTATTATTCTCATAGGTTGTATAACAAGAGCCTCATTTTCGGGCTGAAACTGGTATGCCGCTGAAAGGTCTTTCATAATGAAGTTCATTTCACCAATTCTAAGAACCTTTTCACCCAGCACATAGTAGAACATCACGTAACCATTACGCTTTAAATAATCATTCAATATATCTCTCCGTACGAAAAGACCATTAATGCAATTACCATGCCCTGTATTTAAAGCCGCCACGCTACCGTCTGTAGCCTTTATCACGCCTCTTATCTCTGAACAATAAAGCCCCATCTGGTCCATCATTTCTGCACAAGGCATATATACAGTACTCAGAAACTCATTTTCTCTACCTATTCCTTCCCAGTCTTCTTGCAGTTGTGCTTCATACGACAACTGCATATCGCAAGGACAATCATGCGAACGAGACCACACTTCATGTTCGATTGACGACTTATACACATCAGCCCAGGGATAATCATTCCATAGGAATTCTATCATACCACGACGCTCTGGCATCCATCGTCCATAAAAATTCTGATTCTTTGCCCAATCAGCAAACTTCTCAGCATCTTCTTGTTTCACAAAACCCGCATTGCTAAACAAAAATGTCTCTTTCTCATCTTCTTTGGAGGTATCATAACCCATCAGCATCACATACTCTGGACCATCCTGAAGCTTAGCCATACATCTGAAGTCTGGTAAGTACTCATTCTTGTTTATCCAGTATTCTTCTTCCTTGCCTTTAATTGGCTGTATTTCTATTCCTATCAATCCCGCTTCAGGTTCGTACTTCTGTTCCACATCAAGTGTTGGGTCAAAACGAGATATTTCTGCAGTGTTCCACGGATAGGGGTTAGATATCAAATCTTTCTCCTCTGCTTCGTCGCTGTAGTAGTATTGTTCTTTCGAAGTACGACAAGCATCCATCATACGGGCATTCACCCTATGCCATGCCAACCATTGGAACTTTTTTCCTATTCTTTCCTGATTATTATGCGATCTGTCAGGCGAGTACTTCCCATTATCCAGATAACCTAACTTGTCATTCCAATCAAACACCTTCATAATATAATAGGCCATTTCTGCCATAATATTATGAAGAAGAATACCTTGGTACTTTCCACCTTCTGTTAATAGGAAATAATCATTGCTGAAATGTCTGTTGTTAGTTCCAATGATATAACGATTAAAATCCTCTAAACTGAACAGAGAGTTATACATCTTGATTGACCCCTGTTGCAGGCCAAAATAACCTTGCGTTATATGATGGTATTCAGGAATGGCACTTTCATCTATAGGTTGTGGCTTGAATGGTGTCCTGATGCATTTCCAATAGTCACATGCTTCATCCAGATAGTATGCTCGCTCTATAATTTTCAATGTCCATTGACGAACTATTAAATCTTGTGGCACTGTCTCCTCATGCTCATAATAGAGATGAAATATGCAGCATGCAATAGCAGAGGTCAGTTCTTTATCCCGGGAAGGTAGCACTACACCGCAGACAGCACAATATAGTCCGCCTAACACATATGGGTCATTGACATTCTCAAACAATCTTATCAGCCATAAAATTAGCGTCTGATGTATCTGGAGGATCTTTCTGAGCTTCCTGATGATAATCGCTCTGAACTTGGGGTGCGAAGAACTGAGCATCCATGTAATGCATATCAGATATTCCCTCTCGCCATCACTCACCTCTAATGTATAATCTTGTTCCAGAGGCACCTCTCCTATATATTTATCGCCATACATTTCGTACATCTGGTTGACATAGCGTGTCCACATCAGGTCTCTGCGCCCCACTGTTGAGTAGGTTTTCAACTTCTCGTGTATCTGTAAAGCCTCATCCAATGTTACCTCACCAAATTTTTGTACAAGACGTAAGGGATTGACCTTATCGTTGTCAAGCCGCTGTAAAATTGATATAAGCTGTTGATCGGTTATATCCAACTCCATTAGGAAGTCATAATAGAGTTCATACAACGGACCTCCTTTCTGTATCAACCTCTCGTCATAAACTTCCAGTTTTTTATGATACCAACAGTCAAACAGAGCTTTGACTGCCGTCCTGAATTTCTCGGACGGCACTGTAGTATTCCGCTCCAAATACTTTCTCTCGTCATCTATCCACCGCAATAGTCCCTTCACATCCATCTTCGACTGCAACAGCTCACCTGCCTTGTAGTAGTCACCTAAGTTTTCATATTCAAACATCACTGCGGGTTCACCTGTATGTGAACGGTCATCTAAAAGCAGATTAGCTGTCAGGCACGCGTGCAACAGGTCTTTTTCCCACAGCCTGTACGGAGCCATGCGTTGTCCGTATTGGCGAGCTTTGCGCCGCGTTATAGGGTTAAAATGGTTATAAAAAACGCTATAGTTAGCCAACTTTGACAAATATTTATCTGCAATATTCAGTTCTGGGTCTTCATCCACCAGATCCGTCACCTTTTCATTCTTTTTGGTCACATACCTTTTGTACAGCATCTGCTTGTTGACGTGGCGTCTTTCATTTTCTGTTAGTGAATGGAAGGTCTCACAGAATATCTTTAGGAACAGTGGGTTCTTGAACGCTTCTATCCGATGGTTTCGGTAATGTTGATCAATACCATACTCTTCAAAGTAATCATCAATAGCTTTAGCCTTATTCACAAATCCCTCTATTATTTGTATGTGCCACTTCTTACTTTCCAAAAGGTCATTCATCTCTTTGTCGAAAGGTATCCTAACGGAAATAATGAGTCGAATATGGTCATAGTTTTCCAGTTCCACGCGTAATGCACCAAGATGATTATTCCAGTAGCTACATCCTAAACCTTCATTGATAGCATCTATCACTATCACAGCATAGCGACCACGGTTCTTCAACTCTTGATTGAAATCCGCGAAACTCATCTCCTGACAAACCATGTCTCGAATATAGCTGATAGCAGACTGGTAAGCTTGGAAGTCCGTTCCAAAGAAAAGATATATATTTGTCTTGGTCTGATTCTTTAGGGCATATTCACATAAACAATGTGTCTTGCCGGAGCCCGCTTTCCCTATCAAACAAAGGTTCTTTGTTTCAGTAAATCTAAGTCGCTCAAAATCTTCTTCTTTCAGTTCATAGACAATTTCATTCAGTTTCCTTACTTTGTCACTGTATCCTCCAGACCTGAAAGGATGCTCACTTTCTATATAATCATAGCAGCGTTTCAGAATGCTACAACCATTGGCCATCAACATATCAATATCCAAATCTAGCCATATTTTCAGCTTGTTTTGAATCATCTCTTTCATATGGTCAGGAAGTTTACTGATACATTCTGACAACGTCGCTGCCTTCTTAGCACTTTCTTCTAATTGCTGCTTATCCGAAATATTATCAAGTGTCTTTTCTAAGTCTCTATTCTCTTGATGCAACTTGGGCATATATCTGCCATGAACCGTAGCCACAGCATCTTTGCAAAGCTGATAGCTACGACCAATACCCATAGTGGTAATATCGTCTGTAACCCAGTCGATATCATAACGAATGCCTTTATTGTCAAGATGTTCTTTAGCCTTTGATACCGATAGGTAGCTCAGCGTCTCATTTATCTGAAGAACAATAATGCCTGTCACCCTGCCAGACATGCTGACCACGGGTGAACCAGACAAACCATCGAAATTGTGTAGAGTCAGTTTATCATCACGTATCAGGGTGCGGTTGTTCCATACACCCCCTTCTATCTCAAGTCGGTTTCTCACCTCCAAATCCACGAGATTACATCCCATAGCCATTTCTTGTGGATAGCCATATACACGAAGGGGCAAGTTCTTCACATACACGTCACACAATAAGGTCATATACTCTGTTGCATGATAGTCTGCTTCTGGTACTACGGTCAGCAATGCTAAATCAATAGCGTTTCCTGGAATTGACAGTTCTTCTCCCATACACAGCAGGGATTGTCCAGCCACATTGATATAAATAGCGGCAGGTGCCGCCACACTTTGGAAATGGGCTTTCACCACATGGCGAGCTGTTAGCAACTGTGTATCGCTGATAAAAAAGGCCGTTCCCTGCTCCGATTCGCAGTGTACAGGCACTACTAGTGTTTCTACTGTTTTACCATTCAAATAACTCATACTCTTGCTCAGTAATGATAGTTTCTACGCCTAATTCGCGTTTTACCTCCTCGTTTAACCCATTCATCTTTTCCGTAATTGTACACTGGCGGCTGAAAACTATCAGTTTTGCTTGATCATCTTTATGTTTTTCTGCTATTCTTCCAAACGTTCCCCATGCGGGATACTTTTCCCCCTTTCCTCCGGGTATGAAATATATATGTGAATTGATGCGGTCAAGCAAAGTTTTGCTGCTATTTCCATTACTTCCATGGTGTGACACTTTAATAGCATCACACTCCATAGGTTTTGCTTGGTCTTTGTATTTGTTGTCAATGGTTTCCTCAATAATATCGGCAAAAGCATCACCAAGCATCGCTATCCTATGTTCACCACATTCCAACATAAACGCTATAGACGAACAGTTGGTGTCAGAGTCATCGGCGCCCTCTTCCTTGGCTTGCTTCCTCACAAATGCCACATTATAGACAGGTTTATTCTTGGCAGAAATCTGCTTGCCTCCAAACTTATCTTGGTAGGCATCTACTAACCTTATCAGCAGTTCTTGTAATTCCTCAACATTCTCTATACTTTCATTCCAAGCCTGCATGAAATACTTATCAAAAGCTTCCTTGAATTTATTCTCAATAGCTTTTAGTGCTTCTTGCCTGGGGGCAAGAAAAACTATCTTTCCAAAACCTCCGGGTATATCAAAGTCTTCTGTATTAGACGTGATATATTCCGTTTTCCACACTCCTTTAAATTTCTCATTGCAAAGGATAGTTTGAGCAAGTGTTTTTCCTTGTGTTGCAGTGATTTCTCGGTAGTTGATAGCATCAAACTCTACGGGCAATGCCTTTTGTATTTGCTTTAGGATTGCTTTCTGCTGATCATTAAGTTCTATATATTCTGCACCTTTTGTCCGTTTATAACAGTTATACCATATTTCTCCTACAGTTAGACCTTCGTGCTTTTTTAGCATAGTAGCTATCCCTTGTATGTGGTCGCCATCTATGTGGGTGGCTATCAATAGATCTATATGATTGTGTAGTGCGTTTTGCAAGTATTCTTTCAAGGGTTCAGTGTAACTACCGCAATCTACCATAATCACATATTGCTCCCCTTCATTCTTTACAAGACGAATAATATTACAATCACCAATACCTGCATCAAATGAACGAAAATAGCATTTCATAATTCATCTTCTTTACATTTATTCTTTATCTTTTCTCCTATCGCTTTTCCATGTAATCCAACTGAGCCATTAGATCGACAAGTATTGGATTTCATCTTTTCAAGTATCAACTTGAAATCGTATACGATACATTCTGATATCAAAGTCTCTAATTCTATTTTCATATAGAAATCATATTTTTAAGTGCGAAGATAAAAAGAAACTAATAATGTGTAGATTTATCATCGTTATCCATAAAATAGCTACAAATTAGTTATAGCACAGACATTTAGATTCTCTATACTTCAAATAACTCCTACTCTTATTTATTTCCAAAAATAATGCATAAAAGCGACATATCAATGGATTTTATCATACAAAATCTAAAATCCATTTCATTCTACTTTTTATAAAAACGTCATCTCATAAATTTAATGACCATTCAACGATAGAAACATAACTGAAAGAAAACTCGAAAATCATTCTATAAATCCCCAAAGAACCTCTGTCTGCCTATCACCAACATATAAACAGTTATTTGAAAGAAATAGCCGATTTATACGAAATAAAAAAGCAGCTGAAGATACATATTGCCAAACACAACATTTTTTATATCTCATTGAAAATAAAACAGTTATTTTTCACTTTATAGACAATAAGTAGAAATTTAGAAATGATCAAATTACAATATTCAGTTTTACCTTGTATTGACTCAAAGAACGATTTCCGTAATGTAAATATATGTTCTACAAGCGAGATATGCAAGACTTTCTTGATTTAATCAATTATAAATCAATAATAAAAATGGTATCTAATTTCACAATGTCATCAAAACATATTTTTTATATCATATTGTATTTTTAGTTTCTCCGCAAAATTTGACAGGCTTTATATTCACTGACCTCACCAGCTATTGGAACATGGTTACTTTCAGATCATATTTACGGCTTTCTGCATCAAGATTCACATCATATTCCTTCAATCCCTTTTTTACAGCTATTCTGTGTAGTTTTTCCTTGTCTTTTTTTGCTATATCCGGCCCATAATATATTGCTTTCAAACATCCTGTGTCTGGAATTGAGGCATAGTCCTCTTCATTTTCAAAATTATAGTAAAGCATTCTCCATTCGTGTTCATGTTCGTATTCTTTTTGATCTTTATATAGATAGGCCTTGTACCAATACAACTGATTAACAGAGATTATAGAATTCAAGTAATTAAGCCAGTTCTTGTCTCCGATCTGTTTGAAATATTCATATGTATGGATATTTCCTTCATCCAACGTGACATCAGGTCGCAGATCAGTGTATATAACAGGAAAGAGATTTACATTCATTCCCAATTTATTATATTTAAAAACACAGTTTCTAAGATCATATTCCAGTGCAAAGCCTTTATATCCGTCAGCATACCTGTCCCACATATACTTTGACTGCACATTTTCTGTAAAACAAGCTATTTTAGCACTATTCTGAGGATTGCGAAAACGGGCCTCCCGGCTTTTTATGGCAGACTCAATATTGTCAACAAATCCAACATACTCCTCTTCAAGGATCTTGTCTATGATCTGCTCGTCTGTATATCCGCATTCTCTGTAGTAACATATCCGGGTTGCTTTCTCTGTTCTTATATTAGGGGATTTATGTGTTATATGGAAAAGACATATACGTAATGCATCCTTTAATGCCCTTTTTAAATCTTCTCGAATCTTGTCCTGATTTATATACAAATATGAATCATATTTATCTGGAAACATCCCTGCATGGCATAATGAAATAGTCCCCTCCCTAAACGATTTAATAGAATAGCCGGACTTATCCATTCTACGATATCGAAAAAGCTTTTCCGGTATATTGGGAAGAAGCAATTTATAAATATCATGCCATGCGGATGCCTCATTTACCTGACATGTAATATAAGAACTTTCCAGAATATCTTGAAATTTTTTTCTAAAATCCATCATAATATATAACTATAGGTTTATTATATTAATAAATAATTCTCAATCTTTTCATCTGACTAGATAGTAATATTTTTAACAGAAGTATATTGCTGCCATCGTCCTGCAGAATATTCTCAAATAAAATAGAAACCAATAGTATAATTCTCGAGAAACGTCGGCAAACTGATTTAGTGGAGAAACTCGGCAATAAACCAACCACTATCATTTTGTATGGTCCGTTCTATTCACTAGTCTGATTTTTACCTAACGATCGCGAATTATATTGGGCTCACTTCCTTCTTGCCTTCTTTGACCTTCTATTGACATTTACCTTAATTATAAGATGCTCTGTTACTTACATTGCCGATAACGAAAGCTTGTTTATTTTTTATTGTCATATAGTAAAATAGATTATTTACATTGTCACTACAAACATAGTGTTTTACTGGAATACCCCCAAACCCAAACTAAAATATTTTTCATTTTCTTCGGAGATAATCTTTCTTTTGCCAACATTATGCTGTTTCTTTTACTACTCTGACTATACATAATGGATAGTAAGCATGTAAACAAAAATCTTTGATATTCTGCTGGGGTGTATTTTTTTTCTGAAGCGGACATTTCTGATAGCGTTTCCATTTCTTTTCTAACAGTCAATTCCTATCTGAAAATATCTTCTTACGCATAAACCTGTATGCTGTTGGTATTCGAATGACCTGTCATTCTGACGATGCTCTTTATCGAAATATAGGAGGCCATTAGGGTTCCGAAACAGTAAACCTAAAAGCATAAATTAAAGATTAAACATAATTCTAACTGATACAATTTATGTCATATAGTAGCTTTGGCTGTCTTAACCACTAAAACACAAAAAAGCAAATTTTGGAAAAGGTTCAGTTACTTATTTGTTCCTTGTTCTTGAAAGAGAAATAAAAGTGGAACAATCCTCTAAAAAGATATTTTATAAATCCAATCCGTTACTTTGAAAAACACAAAACTACTGTAAAACAATATCACATAGAATCTGTAACCAACAAACTTTTAGTATAAATCAATACTATGATATCTTATTTATAAAGCCACATAGTTAAACTACTCAATAAAGATATATCCAATGTAATACTGTTACTATTTTCAAGTTAACCCTATTCCTTGGTTCATATTTCAACTTCTTACCTGCAAAAATAGTCCGTGTCCTGCGGATTGCCCAAGGCAGCCCTGCGGGCTGGTTGGCGAGCAAAAAATCATCCTCGCTACGCTCCGGTATTTTTTCCTGCCAAGCCTTGCACAATCCCGGACACGAACAACCCGGCAAGTAAGAAATCGAAATACTGGCTCCACGGAGCCGGTTATGTCTAATTTTAAATGATTAAAGTATGGCTGAAATGACCGAAATGCAGGTTCACGAAGAACGAGTAATGAACCTCGTAGAAAGTAGCAGTGGTACCCCGACAATCACTCCGCTCACAAAAACAAATGCGCACCGTGCAGAATCCATCCGGCGAATCGGAACGGACAAAGATGCGGTCGCCTTCCATTTCCGCAAGAAAAGCACAGGTATGTATATGTATATCCATACCTACACGGAAAACGGTGAAGAGAAAGAATTGCGTGCTTCTGACTTCAAAAACTGGGAAGTAACAGAATTCAAGTATCCCGGCTATCTGGAAGAACTGGAAGAAATTGCCGTCAATGCCTACCGCTGGAATTCCCATGATCCGGAAACAAGGGCTGAAACGGACATCATGGGATATGAAAAGCAGCTCCATGAAGACCTGAAGAAAATACCGGAGGCAAAAAAAAGGATTACATCAATACTTACAAAAGTAAAATATCCGTTTTATTCCACAGCCTCTCACGCTGCGCAAACCCGATGGTAACAGGACGGGGCGGATTCAATTTCCAAAGGAATGAAAAGGCACAAAATGCCTATCAGAACAGATACGACGAATTCCTGAAATGGCGTGAGAAATTTCTGAAAGCCATGCAACTGCTCACGGAAAAAGACAGGCCCGAAGAAGAAAAACGGGAGGAAACATGGCGCAGACTGAAACGTGACATTGCAAGCAGCGCAAACACGATTCACGAGATTGATACGGGAAAAGCCAGAGGATACAACCGGGCACTCTTCGTAAGCAGCATCTTCAACAAGGTCAGCACATTTGCCGGCCATGGCGACGTGGAAATCGTACAGAAGGCAATCGACTTCATCTCCGAATATAATGCCGGCATAAAGAAGCCTGTCATCACACCACGCCACCGGTTCTTCCAGCTGGCTGAAACAGCCAGTCGCATGCGGGACAAGTTAAAGGAAACCCAAGAGCTGGAAAACAGGGAAGTAACGTTTGAAGGTGGAATCCTCGTTTGGAACTATCAGGAAAGTCGCCTGCAGGTCTTCTTCAACAAAATACCGGAAGAGAGCAAACGCAGGGAACTCAAATCATCCGGTTTCCACTGGTCACCCAGAAACAGGGCATGGCAACGACAACTCAATCCGAATGCGGTGTCTGCGGCAAAGAGAATCTTAAACCTCTAAAATATCTGACCATGAAAAAAGAACATCTGAAATTTGTCATTGACTCCCGTTGTTTCCGAGGAAGCTGCGTCACATCCATGTCGGACGGCATACACTGTGACTACTACGGCAGCACACTGGAGGAACTCAAGAAACAGGAAAACAATCCTTTTCTAGTTGCAGTAACAAGAAACGCCATACACAAGAGGTCGCGCATTCATGACAAGTCATTGTGCCGACCCTTCCGTGAAATTACAGAGGAGAACTATTATAACTGTATGAACGAACTGCCTCCCGTCCGTCTGAAGCACCATTCATTCTTTTTCGGCGAGCCCTACCACGGCAGCTTGTACATGTTCTGTTTCACCATCGGAAAACGTTTTTTCCGGGGACTGCGTCCGGTCATGACCCCGCAGGCCGAACTGGAGCGGCAAATGAACGAGCATTACCACAACATCACATTCAAGGGAAAAGTCACCAAAGGAAAAGCGGAGAGAATTACAAGCAAGGACAAGCAGGAGATTATCACCATTCCCTATTCATTCACCGACAAGGAAAACAGGGAACGTTTCATCTGTAACATGGTAACCGGAGGAAATGATGGTGGGGACACCTGCAAGGCCAGAAAAGACATGACGAACATACTGCTCAGCCTGAGGAAACATCATTTTCTGTATTTCTCCGGATATGGCAGGCATGACGACATGGAAACATTGCTGGATGAAGTGGAGGAAAAGAGATACACCATAATAACAAGCGGATGCCTCTTCCAGTTTCCTCCCTGCCGTGATTCCGTCTCATTCACCGGAAGCGTCAAGGAAACCGGAGAAAACTTCTTCTACAGGATTTATGACCGGGAACTGTTCCTGCACATTATGCACAGGCTCAGAGCAGTCAAAAGAGAGAAAACACCGGCTGAAGCAAAAGCAGTCCTCCCTAAATGCAAATGCTATGAATAATACGGAGCCATGGAAAAAATATGTTCCCGAAACGGTCAGCCTGTATCATGTGGACTACCGGGAGAATCTGAACGAACGCGAAGACCTGCAGGAGCAGTGCATCCGGAACAATAACATGGAGAGGCTATATGAAACAGTCATGGAATGTTATGCTGAACAGGAAGCGGAAAGTCTGCTCAAAATACTTGGGGAAATCAAAGAGAAGATGGCAGAAGAGAAAAGGCAGGAAGAATTCGAGGAACACCGTGAAGAGATTACGGACCTCATCTTGAGCAGGAGTGATACCGACCCGGCGGAAGAACTCATAAAAAATTCCGCCGCCGTCAACATGTACTACTCTCCCGGTGAGAAAATAGAGGAACGCATCGGAAAAGCATCCAAAACTATGTCCTGTTACAAGGTCAGGCGCGCCCTGAAACTGAAGAAAGGACAGTTTGACACACTAATTGAAGAACTGGTGGATAATGCCACATACGGTGGTGAACTACGTATTTATTTCAATGCCGGGTTCAATGAACTTGTCACAAACGACAACGGAAAAGATTTCAGAACTATCCGTTTCCACAGGGATGTCATCGTAGCCGTCGCCAACAGTTTCAACGGTTCCGGCTACCACATCAGTCTGCCCCTGGACATTACGTTTCCATTCGTCAGGGACAGACTGTTTGTAGACTCACAGGTACGTTATTCCTATGCAACCGAAGTATGCGGAATGTGCAGGGACTGGTGCGACTCCACCAGCTGGGAAACTGAATACAAAACCGTCAGGAATACAAGCAGGAACAGACAGAAAGAAAAAACATTATCAACCAATTAAAACGGAATATCATGAAAATCATGTGCAAACAGGAGTACTACAACCAGGTAGTACAGTATGCGGAATCAATCAAGGACACTTCACTACAGAACTGCATGGAACGTCTTGAAGCATGGGAAAAGAATCCGGACCGCCCGTGTGAAATAGAGCTTTACCACGACTGGGCGCCCTATTCGTTCGGGTTCACCCAAAGGTACCCGGACGGCAGCAGAGGGATTGTCGGAGGGCTGCTCTATCACGGTTCACCGGATGAATCGTTTGCCGTACAGCTGACTCCCTTCAAAGGATGGCAGATACACACTTAAAGTTTCCGGAACATGGAAGAATGGATACAGTATGCCAGGGACATGGCGAAAGCGGAAAAAGAGCTGGAGATCGAGCTGTGGGTGATCATCTCCTTTTACAGGACTACGGAGCAGGGCGGCAAAGTCCTGCTCTTCAGATATGACCTGCCACGAAAAGTGGCGGACAAATATGACTGGGTCGTCCGGTGGAGAAGGGCAAGACTGACCTGCCAATATCCCAAAGGGAATGTTACACATACCTACTGCCTGTATGACAGGCACAGCGGTGAAGACTATTCATTCGGCTCCTGCCTCTCCTCATTGGCGGCAGCCAAGGCACAGGTCACCAGGATGGAACGGAGGATAAGGGAATACACCACATGGCAAAAGCAGAACAACCTCTTTTTTGACGAACAGACGGACGAAATGCTCCAAAAGGCTGTCACCAAGCTCAAAATAAAAAAAGAAAATGTACAGGAGGCAGAAAGAAGGCTGCAAAGGAAAGCCGAAAAACACCAACGGGAAATGCGGAAATAGCAAAACGGATTACGCATTTCCATTTCTTGCCGCAAAGATAGCCGTTTGCCGGACTGAATGCGCAAGGCAGCCCTGCGGGCTGGTTGACAGAAAAAAAATCATCCTCGCTACGCTCCGGTATTTTTTTCCGTCAAGCCTTGCCGCAATCCCCGGCAAACGGACAACGCATCCAACAAGAAATAAAAATGCCCGTCTCACGACAGGCTCATGTATAACTAAAAAATGATCGGCTATGATTACAGATGAAAGAACCCGGAACAGACTGTATGCGGATACGGAAACGACACTTTTCACACTGGAAGACAAACCAGGGGCAATATTACGGATAATGGAAATCATACGGGACACCCCCGAATATGTACAACTTTCACCCCTTCTTCCGGCATACGCGGAAGAAGACCGGCAGGCAAAATGGTGGAGGAGCAAGAAACCGGACTTCCTTCTGGCGGAACTGCTGCATGTACTTCAACTATATACACCGGAAGGATTCATACTGGGACCGATAACCGGGAGAACACATGCTTTCGGATATACAAACCCGGAATATGAAAAAAATCTGATCTACAGGATAGAGATCGAGCTTGACTGGGGATATGTGTATGGGAAAAAGAACGAATACAGAAAGAAGAGGAAACTTTATGAGGAAATCGCGGAAATATTCACCACGGACGGATATACGGCAGAAATGGAGAAAAGAGGAAAAGGATGCCGGATAACCAAATGGAATACAAGGCTTTATTCGCATTACGGATGGATAACCGGACAGTGTGAGGCCACACACCTGCCCGAAACGCTCATCCGGTTACTCAGGGAAAGCAGGAGATTCCATCTGATTAAGTGCACCCTGCTTGATTTCATATTCAGTTTCACGCAGGAAGAGGAGCTGGAATTTTACCGGCAGCAAAACGAAATAAGCATATACTACCGGATATTCGACCTTTTCAGAAGGAAACCGTGGACTGTTACCGAAAATCTCATGACGGTGGCTTCAGAAATCAACATACCGACTCAAAAATATTCGGAAGGGCCCGACCGGGACTCCCCCGCTTACAAATATGTCCGGGAAGCCTATCAAAAACTCATAGACAAGGGATATCTGGAAGAATACACCCGAACCTGGATAAGGGAGGAGCTCCTTTGTGCAAGAGCAACCCCGGAAGGAATATCAAAAAACATATTCTATGGAACTCTGCTATAACCGTCTGCTACTCATCTCCCTGTGGCAGTACAACCACCATGAAGAGGAAGGACTGACCCTGCGTCTTGCCGAAGGTTTCTTCGAAAAGACGCAGGGCAGCCATTATTACGACAAGTGGATGAACTGTTTCGACCGGAACCTTTGGAACATGATCGCTTATTTCAGAGGAGAGGGTGAAAACGGACAGAAGTTCTGTGACATGGTGGCCCGACAAATTGAAGTATACCGTAAAAATCGAAAACACTATGGAATTTACTGACCCTTATACAGTGGACAGCCTGCAATGCTTCAACGGTTTCCATTACCGCGGATATCGAATAAACCAAAGTGATACGGACAAGGTAAACCGTCTCATTGCAATAATCCGGCAAGAACGGGAAAAGAATATCGGACCGGCAGCAGGTGACATCATCGAGTATACCTGCCGGAACGGTGACTGGTTTCAATCGGCACACATCGAAGAGATATGCGACGGACATTTCAAGATCTGCCTTTCCGGAAGCATCCCGTTCTGTTATGAAAGCGGGGACGGTGTCGGCTATAACGTCCATGAAGGGATATGGACTTATCCGAAGAGAGCCGCCTTAAAACCAGCAGGTATCAGGGAAAAGCAGTTCAGGACATGGGGACATGCCGGAAAATGCGCCAACGGGGAGGTATACTTCATGGCCTGTGTCCGTGCGTGGCAATATACGGAACCCGAACCCCTGTATGGCAGATATACTACCAGAAACTGGAGCAAATACCACATCAACAGGCAGCCCGACCCGGAACATGACGGCGAGTTCTTCTACATGACCGAAGGATTCACCCTATACTCACGCGAGGAACTGGACAGGCTGACCGGAATCCTTCACGGGAAACTCTTCGACGGGATATACAGCAACTCACTCGTTCTATGGGGATACCACATGAAATGGGAAATACTCACGGAACAGGAATGGAACGAAACAAAAGCCGAAATACACATATCCTTTCTCGGAAAGTCTCCCGTGAAAATAATAACCTGCGATGATACCCATACAATAACCGTCTATAAAAAGAAATAACAATGGCAAAATACGAAACCCCTCCCCCGGTCCGTCCGCTTGAGAAGCTGATAACGGATTTCTCCTACACAAACGGACTCGATCCCGTCAATGTATTCAACGATTTCCTGACCTACATCATCCACGGGTTTTCTCCCGGTGCTCCCCCACTGCAGAACTGGAAGTACAAACGGCTGCAGAACATGAAATTTATGGAAATGCTCACCGGGTGGGTACAGCTCATGGCAAGCCGGATAAAGGATGATACAAGCTGGTATGACCCTTTCGGGGATTTATATATGGCACTGGTTTCCAAAAGTGCCCAGCAGTCACAGGGGCAATTCTTCACTCCGGTACATATCTGCGACCTCATGGTGCTGTGCACCCAAACGGAAGAAAAAATGACCGGACAGAGGATGGGTGACCCGACCTGCGGAAGCGGAAGGCTGCTGCTGGCCTATCATGCACGGAATCCGGAAAACTACCTCATAGGAGAGGATATCAACCGGACCTGCTGCCTGATGACCGTATGCAACATGCTCATACACGGATGCGTAGGGGAAGTTATCTGCCATGACAGCCTGAATCCCGGAAACTTCGTGGACGGTTGGAAAGTCAATCCCATGCTAACATGGACAGGCATACCCACGATAAAGAGAATGAACATGAAGGAATACCGGGCAGGCAGGAATCTTCCAGCATCCCCTTATATCATACGAAAAACGATGCTAGCGGGTAGCAGGAAGCATAAAACGGACTCCCTGCTGCCTTTACAGGCCGTTTTCAAGATGTAATAACGACATAAAATATGATACCAAACCCAATCATCAATACGAAAAAAAATAATTACATATAATATTTTATAGACATACCGCCGGTATGCCAAATTTATTTATTAACCCATTAAATACAGCAATTATGGAAGTTACAGTAATGCCGGCCGCTGCACCGGTACAGAAGCAGCAGGGATTGAACCAGATAGTCATAAACAAGGTTCAAAAAATGATCGAAGGAAAACAGCAGGGTGTCATGGCTACAATCACCCGCCTGCTCGAAGAGGGAAAAATCGCGCAGGACTTCATCGCACCTATAGGAGTGAACCTGCGTAATGAGGACCGCCATCCGGTCATTACATTTCAGGCAGAGGAACAAGTACAGATGAACATGCCGGAAGGGAATTTCAACCTGCACGGAAATGCCATCAGCCAGATTTCCGAGAAAATGGGCATTCCGGCAAAATATCTCAGGGAGCTTTCCGCAGGAGACGCCTGGCAGAAACAGCTGTGCGCAACCATTCTCAACGAACATTCGGGATGGACGGGGCGCACACGCGTACTCATCCGTGCGGTAGGAACGGAAATCAGGGGTGTACTCTCAGACTCGTACCGGCGGCTCAACTCCGTGGACATACTAACCGCATTCATCAGGGAAGCGGCAAACAACGGAGCCGTCGTGTCCGACGCCTATATGAATGACACCAAAGTATGGTGCGAGACGATTCTTCCTACACCGGTTGAAATACCCACCCGTAAAAACGGGACGGTAATCATATTCGCGGGAGCAAGATTCAGCACATCCGATTTCGGAAACGGTTCGGTGGACATGCGCTCGTTCCTGCTCAACGGAGCTTGCTTGAACGGCATGGTACGTGAATCGGTCATGCGGCAGATTCATCTGGGAGGACGCCTGCCGGATACGCTTGCGCTCTCGCAAAGAACCTATGAGCTGGATACGAAGACTACTGTCTCAGCTGTCAAAGACCTGACAAAAGGGCTTTACAGCAAGAATACGATCATGCAGAAAGCCATCGAAATTCAGGGGGCGTCGGAAATAGACGTGGACTTTGACAAGGAACTTAAATCCCTGGTACAGCGTGGCGCGTTGCTGAAAAACGAAGGGCGGGAAGTCGAAAAGCTCCTGATGAACAACAACCCCGACGACGGCATAACAGGAGGAGCAACACTTTGGAAACTGGCACAAGGCATCACAGCCTTTGCACGGGAACAGGAGCCGGAACGCAGCAGGGAGCTGCATGAGATATCCGGGCAACTGATGAACCGGGTGAAAAACAACTAAAATGGAATCATAGAATGAAAAATCAACAGAACTTGCCGGACCTTCCATCGTCCGGCAAGCAACTGTAAAACAGAATCATTCACAATGGACAAATTACCGGACTATAAAAAATAGTTGATATGAATATGATGAAACGTATGTTTTAACCAAAAGAGCAGATAGAATTGTCGTATTCACCAACTTATTCTAGTTCTCCTATACTCTCTCTGCATCTCCCCATAAACAGTCAACCGTTCACCAATTCCTCTACTTTATTAAATTCAAATTCATCCGTCTATAAATTTACACAGAAACTTTTTTTGTATCTTTGCTTCCCTTTTACAGACATTTATTGAAAGAGAAAACTTATATCAATACTCAAAATGGAAAATAATAATTCGAGCCTGTATGCACAAAAGGCCGTTGAAAGTTTCTATCTGGACCGTCCATACGGTATAAGAATTGATTACTCCAGGAAAGGTTTCGTCCTGTTCAACCGGAAACTGAACCTGCTTGAAATGGACAAATGGAACTCAATTGAGGAATTACCGCTGGAAGAATATGACAACCCGGAAGAAATACCGGTTGAAGGGGTGGATATTCAAAGAAACAGCAGTAAAGTAGACATATTCTTCTACACGGACAAATCCAGTCCCTACCATAACGGAACACTGGATATGGAGTGCCTCAAAAAATACAACAAATATATCTACCGTCTGTCAGTACTGCTGGGCAGAGCCCTATAATAAAAGAGCCGCGAGCAATATGGTATACTGTTCACGGCTCCGATAGCATGTAATCTAAGGTATATAGAAAAGTTCAAACTCCCTCTTCCGCCTTGTCAATCATGGAAGGCGGATTTCCGGCACGGGCGGAAAAAGCGGAAATCGAAAGAACAATAAAAAAAAAGTTTTTTCCCATAATCCATTTTTCCGTTTGTGCTTTCAAACAACTCCTAAGGAAAGCCCGGTGTCTCCTTCCGCAATATCCGATTCAAGTTATCCATATCCCGATGCATACGGCTGTAATCATTCCGACAGACCGCCAGTTCCTCAAACACGATTTGTTTAGGCAAAAGACGGTGACAATAATAGCTGCTGCCAAATGGGACACCTCCCCCTTTGTCATACTGGATGCGTTTGTCAAACATCAGCAATTGAAGCTCCCTGTCCTTGAACAGCCGGCACGGACCGACACTGTTCAGCCAGAAATTGGACATCAGCAGGGCGAACGGCTTGTCCAGTTGCAGGCAGCGTTCAAAAACGTCCATTTTTCTGCTGAAAGGCGGATTAGATACAATAATATCCCAACAATCCGGCTCGTAAGCAAAAAAATCCTATCCGGTACTTATATGCGAGTATTTTACCTGAAATCCGGCTTCCTGCAGATGAAGCACGAACTCGCTGTGGCACGTATCAAAAGGGCACCATATGATCTTCCCCTCAGGCAGATACTTGATGATGGGAGCCACTCCGTATCCCGGAGTGTATTTCTCGTCACTGCAGTTCAAGAACATCCTGCTCAATTTACTGGGCACGGACTCCTCCTTCCGTTTTCTCCGCCCCGTCATTCCTGTTATTGAAACTGAAACTCAGCTGCCGGACATCCTGCCAGTTATTTTCAAAGTACAAATCAATCGTTTGTGCCTCATTCGTACTCCTTGAAGTGTAATACAACCGGAACTTCTTCTCACTCAATAAATAGCGGTCATTGGGTTTCAGAACCGTACCGTCTTCCAGCTTCAACAATCCATTCCCGTCAGGCTGGAAATAGCGGAGAGTATAAAGCGTTCCGGAAAAATTGCCCTCTTCGGTAATTTCCAGACGGATTTCCACCGTCTGGCCGCCGGCTATCTTGTCCGCTACGGGCATTGCCTCTACCGTGAACGGATATTCCTGCTGAATATCCAGGTCATCACTACAAAAGGTAAAACAAAACAAGGCGGCTGCCATGCAGCACAATATCATTATCTGATCAAGTATCTTTTTCATTTTTCGTATGGATTTAGTCATTATAAAATGTATTTGATGCCCAAGCCATATTGGGTATAGAAGTGCTTTGCGGCACTCCCCCAAAGAACACGTTCACGAAGACGCAGTAACAGGACGACCTTGTCTGAAAGATAAGTTTCCGCTTCCAGTGTCACTGCACCGCCATAAATGAACGATTCATGTTTTTTCAGGACGGCACCGTCAAAGAGCAATCCCTTTCCACCGTTTACAGTTTCATACCCCATCAATCCTGAAGCACCAATATTCAGAAATACATTTTTCCCTGGGTCGGAAAAGAAATTGTAATAGTAGCCGCCTTCCGCAGTATACTGCTCCAAAGGGATACGTGTATTACGGTAGGGATAATACCGCCGCATGATTTCAATACCCGATGCCCATTTATTTCCTCCCTTAGCATAGGTAGAAACGGCAAGTCCGAAAGCGAATCCCGTATCATTACGTTCCTTCCCGCAATAAAAACCGTCAACCATATCCGCCATTAGCTGCACACCTTTCATACCCGGCAGGCAGCGTTGGGCCTGCGCCTGCCCCAGAAACAGGGCAAGCATAGCCGCAAGCAGCAACACAAATTTTCCGGTCATTCTCATCGTACCTTCAATTCGTTGACGGGTTCAGCACGCACAAGGGACTCATTATCCACCTCAAACATCTGGTGGCGTCCTCCCTGTTTCTCATACATCTCCACCACCAGTTTCTTGTCCTCCGGTATCGTAAATTTGGGTAACGCGAACACCGTACGTTCCGAGGCCTTTCCATCCACACGGGTCACATAGTTGCAGGCACGCAAAGGATAGATCACCTGTTCCTGCATGGCGGTACGTTTCACGATCTTTTTGTCGACAATCTTGAAGGTCACGAAATCCACATCAAACGGGACATTCGTCTCATTCCTTAGCTGTGTATGAAAGTACAGCAGGTCATTATGGGTATAAAGCCCCCTAAGTAGGAACTGGACCCCGAAACGTTTACAGCCGATATGTCTGACCCGTCTTTTGTCCTGCCTGTGCACGGACTTCATAATCAGGCGTACCAGACGCGGGGACTCATTGCCCAGTTCCTGCAAATAGATTTCCATGGCATTGTTCGGACGGTTCACCGTTTCACCGTCATGAATGAAATCGCACATCTCCACGTTCAACAGGAGCGGTTCATCCGCATACCTGACATTGAACGTGTAAAAATTTCCATCTTCAGTGATCACGCTCATGTTCGTCTCATCCCGGAAATGCTTTTTAGCAGCTTTCACACGGATCACGTTCTCCGCCGCATCCGCCTTTCCGGCTATCAGATTGGTGGACCCCAGGTCCACATACTTGATCGGGGAAGGAAATATGACATGTACCGTTTTATCATAAGTGATTTCCAGCCCGTGCGGGGCTATCATCCTGCTAAAGCCGATCTTGCGGCTCAGTCCCTCAAAAAAATCCCCGCTACTCAACTGCGCACTGGCAGCCGTCACCCCCGTCATCAGGGCAAAAAACATCATCAGAATCTTTTTCATATCCGATTGCATCTTGATTGGTTAGTTAATGATTGATTTTCTTTTACTGCTTTTGTGTCTCACTGTTCGGGAGAATGAAGCAACAGCCTGTGTCCTGCTTTCAGAGTGACCTTCACCGTCCGCATCTTTTTAGCGACATATCCCGACACGCCCTGTATCACTCCTTTTCCCAAGTCCGAAGCGATCTGCGCCCCGGCATCCGTAGAGATATTGATACTGCCGTTCATGGAGGTTCCCATATTTGCCGCTATCTCACGTGCCGCATCATACTCCATCGAGTTGGGGACCGGTATTCCCCGCTGGCCGTCCGCATCGTAAACCTCTAGTTCTACAGGAATAACCGTACCTTTATATTCAACCGCCTGAACAAGGATATCAAGCCGTTCACCTTCCATACGGGCTCCGCCGGTCAGAATCGTCCCCTTAGGAATAAACCGGTCATCGGCCACCATCGGTTCCAGCAGGCGGATACGCAGCGCCTGACCGTCCGAAACAGTCTGTGTACCGTGTACGCAGGCAGGAATGGTATTCCTGTCAGAAGTCAGCACTTTCCCCACAGGAGTATTGAACCCTACATTCCTTTCCCCCGTAAATCCGTTCCCTGATTCCCCGTTGCTCGCGGGTTGTGACAGGGAAGACACCACCTGATGCCGGACCTGTTTTACCGGTTTGACAGCCGTCCGCTGTCTTTTATCCATTGCCGGAGAAGTCGTCGTCGCCTGTTTCCCGTTGTACCGGGCAGCCAGTTCATAGGATTTCTCCATCAGCGCCATTTTCTCTTCCATCGTAGTCTCCTGCGACGGCTTTTTCATCTGCCGTTCATGCTCCAGCTCTTCGATACGTCGGAGCAGTTCATTCCTTTCGGAGTTCTCCGCACGGGTATAAAAATTATCCAGCGTACGGTTCATGTTACGGTAGGCACCGGCAGAAGAACGGACAGTATTATGGGAACCTGTAGAGGGGTTATCCGCCTCTTCCACCGGTAATTCCGCCATGCCTTCAGGCAGGTGCACCGTATCCTTACCGGAACTGCCGAACAGCGAGGCCATCTCCTGAAATGCATTTTTACGGTACTTATCCTTTTTCTCCAATTCTTCACGCTCATAAGCGTCCACCTTGTTACCGTCCATCCTTTGCTGTCCGGGGGAGGGAATATCCGTATTGAATCCCTTCTCTTTCTCCTCCGCCGCCCTCTCCTTCTCCGACGGTGAATAAATCAGCCATAATGAACCTGCAAAGAGCAGGCACATGGCGGGATAGACAATATACCTGGTACGCCTGCATTTTTCCTCCGGACTCAAAGGTCTGTCAGCAGACAAGCCTAACAGTGTCCTGATTTTCTGAATGTCCATAATCATAATAGTCTTTAAAGTGAATGGTTGTATCTTTCTCCGGCTTTATATCCAAAGGGCGGATATGCTCAATTTGTAATCCCCCGCCCGGTTCTCCGAAACCGGAAAGGGAAGAGAGGATCATATACAGGCAGCCTGCCATAAACAGGGCAAATGCAACGGCGATGACAGCCAACCGCTGCCCTGTCGTCAGTCTGCGGCAGTATCGGTGTATCAGAATATCCGCCTGTTTCCACGGGTATTTTCTTCTTCTCATCGGTTGGCACTCCTTAAATCCCTGTTTTCCGTAATGGTAAAATGCTCGATAATGAACCCGTTCGGATTGTCATCCGACCTGACAGCATTCTGAAGCCGGCACTCCGTCACCAGGCTGCGTTCCGTCACATTGCTCTCACGGATGATCATCTGCCGGGCATACGTCCTCGCCTTATAGGGATAACTGTTGAAGTCGCAGGCCACACTGTCCACCTGGACAACCTGGTTGATGTTACCCGAAATCAGGCGGTTGTAATACCCTTTCTCGGCAAGGTCCACATAATAATGGTAGGCACTCTTGTCGGCCAGCAGCAGAGCCCGGTGGATATTGTGCTCGATGGCGTCCTTCTGCGGTGAAAGGCTGAAGAAGAGTTCATGGAAGCGCCTCACATGCTCCCTGGCTTCCGCCGGACGGTTCTGGGAAAGGTCCTGCGAGAGCGCAAGCATCAGCGACTTGCCGCCGTCCAGCACATAGATCTTTTCACGCTGCTTCTCGGCAAAGCTGTAGGAGCTCCACAACGAATAGCCGGTAATGAGCGTACAGCAGCATACAAAGGCTGCCAGCATCAGGCGGATACGCCTGAAGCTGCTTTCAATATTGGTCAATGACTTGAATTCCATCTGTGAATCGTTTTTGATTGTTTATTTTCCACGTATACGCCCTCCGATATTACCCAGTGCCGCACCGCCGGCACCGGCAGTGAAACCACCGGCTTTAGTCGCCGTACGGTTCAGATTGCGGGAATAGTTGCCGCCACCTCCCGCCTGGACAATCCAGCCGGAAACGGTCGGAACGGTAAAATAACCGACAATCCCGATCAACATGAAAATGATGTACACGCAGTTCGAATTGTCCAGTGAATAATCGGGATTTCCCTGCAGTTCGGCAATATCGTTCTGAAGCATGAGCACCTGTATCTTGGCAAGCATGCAACTGAACAAGTCGCTGACAGGAAGCCACAGGTAGACCGATATATATCTTGTGAACCACTGCCCGAGCGTGGACTGCAAGCCGTCCCACACCGAAATGGAGAAGGCTATCGGACCCAGCACGGAAAGTACCACCAGGAAAAAGGTCCGTACCGTATCTATCAGCAACGAAGCGGCTGCAAAGAGCAATTCCAGCAGGCTGCGGAAAGCATCACGGATACTCTTCTCCAGATTATACATGCCCACTTCCATATACATTCCCAGACGGGTGGCAGCATCTCCCGGAGACCAGCCGAGCTCATCCAGCTGGCGGTCAAACTCCTCGTCGCTGACCAGATAGGCGGTTTCGGGATTGCGCATCATGGCCTCCCTCTCCAGCCGGTCTTTCTGCGCCCTGTACTGCTGCATGTCCAGTGTCTGCCCTTCCAGCATCCTGTGGGTCCCCTGCACAATGGGACTTAGAATACTGTTCATCGTTCCCAGCACCAGTGTCGGAAACAGCAGGATACAGATACCCAGCGCAAAAGGGCGAAGCAGCGGATAGACGTCCACCGGCTCGGCACGGGCCATTGACTGCCAGACACGGAGGGCGACATAAAACAGGGCACCCAGTCCCGCAACGCCCTTCGCCACACCCAGCATGTCCTCGCAAAGAGGCATCATCTCATTGTACAGACTCTCCAGTATCGTATGGAGGCTGGCAAAATCTATCGACAACAACACCATAGGCTACCAGTATCTGGAGGTTTCATCACCATAGAGCCTCATTACGCGGTCCATGTCGTTCCTCTTCCTGGCACGCAGGTAGCTCACGGCGATATTCCTGTTCGTATAATAACTGACAAGGTTCCGGTAACGACGCATGTCACGGTAACACTCATCCACCACGTCCATGCGGTCCTTGTCCGTCATGGAGAGGGTGCTGACATCGATTACCTGCTTCAGATCCTGCAATACGCCGTTGCTCTCCTCCAGAAGTTTCGTATAACCGGAAGCGATGGCGTCCAGTTCCCTTGCCGAAAAATTCTCATCCTTCATCATCCTGCCGAAGCCGGTGACATAGATATCCGATAGGTCACCCACCATCAGGATGATTTCACGCACCTTGCGGGCGTCCCTCACCAGGTTGTTCACGGATTTAAGGGCGTCATAGTATTTTTTTGACTGCTCATAGATCTTGACCGTTTCGGAAAAGCTCTGCGCGGTGTTCGTGGCCGTCTTGGAGGTATGCGCAATATTGTCCGACATGTTGATGATACCCTGGGCAAGGTTTCCGGGATCGGTAACCACCCACTGAGCGCTTGACTGTACGGTTGCCAGCAGAAACACCGTACAAACAAGGCTTGCCTTTTTCCATATGCCTCCCGTTCTCATCGTCTGTTTTCATTACGTACATAATCACCGTGGGGGGAAAAAGTCAGCACGTCGGTCGCTTCATTATAGGACACGTCAATACGGTATCCAGTGTTGATGAAAAGGTTGCCGTTCTCCTCGACCAGCAGGTAGGTCCGCGGTTTCAGGACACGCGTCTTTCCGCTGCGGGAAAAGACCGTCACCTTATAGGCTCCGCCTTCCTTGTAGACCAGCACGTCAGGCTTACCCTCCACGCTGCTCCACGAACCGCAGAATCTGTCACAGTCCGTTCCGTTTGCTTCCATACAACTTTGCAATACCATGGCGGCCAGGCCGACCAGGCATACCGCCAGCCTTACCAATTGTCTGTTTCTCATAACTTCGTTCATTTAGGGGTTGATACTTGTTTTTGTTCCTCTCTTTTCCTTTCAGCCAGCCGCCGGACAGCAAGCTCCAGATTGCCGCCCAGTTCCCGCGTCAGTTCATGGAGTTCCAGCTTCTCGGATTCCTCGGTCGTGTACACGTAGGCTAAGCACCCAGCGCCTTGTCATATTTCTATGGTAGGTTTCCGAGTACTCGCCTCCGAACCGGACTTACAAGTCTCCCTGTATCCGGCTCTCCACTAATTAATTCAGTCTGATTCTTCGGTCGGGGTCTATTTTTGCATGACACTTTGAGCAGACAGCCAAAGTTTTTCGTCTTCGAGCTATCATTTTCTTTTCCCAGTCGGATTTACCTTTCAGGTCTTTAAGTTTGCGAACGTGATGCATTTCGAGTTTATCGGTAGCACCGCATAATTCGCAGACTTGGAGCTTCAGCCTTTCCATAAGGCTGTTACGTCCACCTGTTATGGAAACTGTCCGTGGAATAGTGTCACAGTAAATATTCCCTGCAACCTTTTTGCGTTTGAAACCATCATGATAAAATGATTGGTAAAGTGTCTTACCCTTACTATTTTCATATGCCACTTGGAAAACCTTGTTCTTTTTATATTTCAGAAGTATTTTCTTTACAGATGATTTGTATTTGTTCGCAAATACCTTATACATGCTGTATGACATAATGTGATAGAAAGAATTGATGACATAGCTGTTATTGGCTATTGAGTAGTAATTATAGAACCCTCGGATTTCGGCATTGAACTGACTGACTATTTCCAAGTCATCCAAGTTCAGCATGTACGTTCTGACGATGGATTTCCAAACCTCTTTGCCATTGACGACCGCGATTCTTGCGGCTTTATAATCAAAGAGTTTTTTCCGCATCGTTTCAAAATTCAGGTACAATACAGGCTTGTGTCCGAATGCACGAACCGTTTTACCGTACTTATCCTTACGTAAATCGTTACACCTACGTATAAATACGTCATATCCGAGAAATTTCGCTGGTTTCTGCGCATTGGTTATCAGTGTCTTTTCGTCTGACAGTTCCAGTTTAAGAGCTTCATTCAAATAATTCTTAATATCCTCTTTTACTGTTTTGCAGTCTTCAAGATTACCGGTAATTCCAATCAGAAAGTCATCTGCGTATCTCACGTATTTTAACCGTTTGATACTGCTGTCCATTTCATTACGTGCCGGATAGTTGTTCCGTTCTTCTCGTAGCCGCTTAATTTCGGCGGTCATCTGTTTCCTTACCTTTACATCTTTCTCATTCTTTAGTTTCTTTGCCAGTCGGTATCTTCGCTGTTCGTAGAGCTTGTATCGAGCGTCGCCTTTTCTTGTTACCCCTTTATTGAACCGATTGATGTATTCCTTGATGTACTTGTCGAACTTGTCAAGGTAGATGTTAGCCAGTATTGGGCTGATAATCCCGCCTTGCGGAGTTCCACTGTACGTTCTATGAAATACCCAGTCTTCCACATATCCGGCATTCAGGAATTTTCTGATAAGCCGCAAAAATCTCTCGTCGGCGATACGTTCCCGAAGAATATTAATCAGTACGTCATGATTGATATTGTCGAAGAATCCTTTAATATCGCCTTCAATAAACCATTTCACGGCAGTGAATGTCTTTTGTATATCTATAAGAGCAGTATGACAACTTCGTTTGGGACGAAACCCATGTGAAGTATGTTCAAAACTACCTTCATAGATTGCTTCAAGTATCATTCTGACTACTTCCTGTACCAGCTTATCATCAAAAGAGGGTATGCCAAGCGGACGTTTTTTCCCGTTTTTCTTAGGTATGTACGTCCTTTTGGACGGATTAGGCTGATAAGTCTCATTTTTAAGACTGCCAATCAGTTGTTCAACTCGGTCAATGCTCATTCCGTCAATGGTTTTACCATCGGCTCCTGCCGTCATGTTGCCTGTCTTGCTGTAAATATTCTGATAGGCTACATAAAACATTTCCTCGTTAAACAGCACTCTATACAGCCGCTCAAACTTATAGTTCAAGTTACCGCTGTGTTTACTCAGACTGTTCAACACATTTTCTGGATTTCTCATGTCTCTCACATCTTCCTTTAAATTGTTAAACTTAATTAGCTGCTCCCCTTCGCCATGTACAGGGCGTTACCCTGCTCAGACTACTATGGAAGCTCCGTTGCCATGCCGGATATTCAGGGGCAGACCCCATAGCCCTACAACTGGCTTTCCGGTTTAGGCAATCCCCGTTTAGAAATTTGACGACTATTTGGCTCGATAGATTGTCGGATACGACTTTCGTCCTTTACTACTTATGGTAGTTGCCTTGCGGTAAGTTTATGCTACTCCTGCTACGTGTCATCAGTGTAGTACCGCAACATAACGGTATAATTCCGAAGAATTATTCAACTGTCTTCCGTCATTGCCCAAGGATACGACTGCTCGGACTATCGTTCAACCAATGCAGGCTTTATCCTCATATCTATCATTTTAACTTGCCATTCGGTCGCAGCCTGACAGTTGGCTGACTTATGGCTTTACCAACGTGCTATGTTCCCTTGTGGGGTTTTCCCCTCCGGTTAGCGGTTGTTAATGGGCATTTTAAACACTTGCCCAGTCGCTTGCCAAAGCGACATTCGTCAAATTCCCTTTACGGGCGCACCGCATACTCCTCCGCGCTGACCTCCGTCGCATAAACGGCGGAGTGTGTTCCGCCCAGCCCGATCCAGACTTCACGGTAGAAAGGTCCGGGACGGTTCGCACGGTTGATGGAAAGGATCTGACCCCTCTCCTTCTCCGTCAGTCCCAGAAGTTTCTGGATATGTTCGAACTTGTTCATATATTTACGCTGGTCAAGCAGTATCTTGCAGTCCGAGTTGTTGATGATCGCCTCCTTGACAATATCCGAGGAGATGATGTCGTCCACCTCCTGCGTCACTACCACGGCCTCACCGAAATACTTTCTGACGGTTTTAAAGAGATACTTGATGTATTCACTCATGTTGGCGGACATCAGGGCTTTCCAACATTCCTCAATCAATATCATCTTGCGGATTCCCCTGAGCTTTCTCATCTTGGAAATAAAGGTTTCCATGATAATAAGCGTAACCACCGGAAGCAGGACCTTGTTGGAGGAGATGTTGTCCAGTTCAAAGACTATGAACCGTTTGTTCGTCAGGTCCAGTTCCTTGTCGGAGTTCAGCAGGAAGTCATAGTCCCCGCCCCTGTAAAACGGTTCCAGCACATTCAGAAAGCCGTCAATATCGAAGTCCTTTTCACGCACCTTCTTTTGCTCGATCATACGGCGGTAGTCATCACGGACAAACTCATAGAAGCCGTTAAAATCCGGCCTGGACGCCCTGTCATCCGTAATCCGGCGGATATAGGCATTCACCGCACCCGACAGGGCCACCTCCTCCGAACGTTTCGGGGCTTCGTCCTCCCGTTTCCACAAAGTCAGGATCAGCGTCTTGATACTCTCACGTTTTTCAACGTCAAACTGTCCGGAATCCGTATAAAAAGGATTAAAAGCTATCGGATTATCCTCCTCATACGTTATATAGATACCGTCCTCACCGTGCGTACGGTCATGGATCATACGGCACAGTCCCTGGTAGCTGTTGCCCGTATCCACCAGCAGGATATGCGTGCCCTGTTCATAATATTGTCTGACCAGGTGGTTGGTAAAAAAGGATTTGCCGCTACCGCTGGGACCGAGAACAAACTTGTTGCGGTTCGTGATGATACCTCGTTTCATCGGCAGGTCGCTGATGTCAACATGCAGGGGGATGCCGTTCCGGCGGTCAGCCATACGGATGCCGAACGGGCTGGAAGAACTCCGGTAATTGGTTTCAGCCGTAAAGAGACAGACGGCCTGTTCCAGAAAGGTGTAGAACGACTCCTCTGCCGGAAAATCGCCCGCATTGCCGGGAATGCCAGCCCAGTAGAGCACCGGGGCATCCACCGTATTGTGCCTCGGCGTACATTCCATCATGGCAAGCTGGCTGCCGGTATCATTCTTCACACGTCTGAGTTCCTCCCTGTCTTCTGCCCACGCCATCACGTTGCAGTGGCAGCGGACGGGCAATACGCCCTTCGTATGGGCTTCATCCAGATACATCTCCGTCCACTCCCGGTTTACCGCATTGCTCCGGCTGTACTTCGAGAGGGAGAGCATGTTGCGGGAAGTTTTTTCCATCGTACGGAGAATCTCCTGCGCATCGTCTATAAACACATACTGCGAATAGATATGGTTACAGGGAAGCAACAGGCCGACGGGAGCGGCGAACGAGAGGCGGCAGTCACTGCGGTCGGTGGACATACGTCCATAACGCATATCGGTGGACACTCTGACGGGAAGGTCCTCCGTATCAGATAGGGTATGCACACACAGCCGCTTGTCACCCACACGCATGCCGCCGGGGTTAAGACAGATGTCCTGAAGCACGGCGGTTTCATCCTCCAGCGACAGGGAGAAATATTTCTCCACCAGTCCGGGACGTCCCTCAGTGCCGGTAATCTCATCCGCCTCCAGCCTGCGCAGGCTGACATGACCGGAATCGTTCATGATACGCTCGAACTGTTCCACTGCTTCCAGAAAGCGGACCGCCGTGTCCTTGTCAACCATTTCCTTGGGCAGAAGGGAACCGCAACAGAGGCTGTTAAAGTCACTCCTCTGCCGGCTGCGCTCACGCGTGGTCTTCGTCAGATACAGGTAGCATTTGTGGTTCAGGTACGGGCGCTCGTTGAAATGGCGCTCATAGCTTTTCGACAGGAAGCTCTGTTCACCGTCCCGGAAATCAGGACGGTAGGTTTCCTTCGTGAACCAGTCCTGCTTGCAGACAACCGAAAAATCCGGCAGCACTTTGACAGCCTTTACCCAGGAAGAGTGGACAGCCTCGTATTCGGCTGCAGTCATAGTAAACAGTTCGGGAAGTTCCACCTCAAAGGCCACGGTCAGGTCGGCATCCTTGCTGACAATGCAGCCGTTCTCCACAGACAGCAGGGGGAACTTACGTTCAAGCGTTTCAGCTTTCAATACATTTCTCATTTCTTTCTTCTTTTGGTCAGTAATCGGAATAATCTCCTGCGGTGGATCAGATAACGAGGATGGCGTTTCCCCGACAGCAGCTTCATAAGGCCGTGTTCACCATACCGGGCATTCAGGCGGAAGGTCAGCCAGACCAGCAGCGAACCGGACAGGAGCCCGAAAGGAATGCATATCCACTGGTTCACACCGGCTATATAAAGGATGACCACCACAAGCAGCACCGCGACAAGCCCGCCCGCAAAAATAAAAAGGTACTGTGATTTCAGGCCCTTGAACTCCAAAGGATTACCCGCGCCTTTGTTTATCTCATATTCCATAGCCTCTAGAGGAAGAAGGAACGCAGGATAGTGGCGGCCACAATCAAAAATATACAGGCGAAAAACCAGCTGGCTGCCGTCTTGCTGGTATCGGGATCGCCGCTTGAAAACTTGCTGTAGGTCTTGATACCCCCGACCAGCCCAAGCACCGCGCCGATGGCATAGCACAGTTTGGTTGCCGGATCGAAATACGAGGTCAGCATGCTCGTGGCTTCGTTGATGCCAGCAAGCCCCTGCCCCTGCGCAAAAGAGCCGGCCGCAAAAAACGCGAAAAGCACTGAAAAAAGGATTCTCTTTCTCATTGTAGAATCGTTTAAGGTGAGACATAAATTTGAATTCGAACGCAAATATAGGAGGGGACAAAAGACCATGATACAAACATTTCATCAGGTGGCAGCAAATGTCAGCAGATGTCATATCTTACAAAGCTCAGACGTCTTTCAGCCCGGTTGAAAGAGAAACAAGTCTGTTAATATCTGCCAGAAAACCATATTGATAAAAGCAATTTAATTCCGGAGCTTGTCAGTTCTCCATTAACAGCATCAAAGTTTATAAGAAGTTTCTTTCTTAAACGTAAAACAAAAAGACGTTTACAACAGCTGGTTTCCATCAAAAGAACAGAAGCGAAGAATGCCAATGAAACATAATGAAGAAAGGACAGTTCCATGTTTTCCGGAATATTATTGCTATCTTCGTGGCAAATAAACTGACAGGACAATGGAAACAGTTCAATATGATTATAAACAGATTCTGCAGCGCATCGTTGCAGAAATCAAAAGTTCAAGAATCCAGGTTGCACGCAAGATAACCAGTGCAACAATGGAATTATATTGGAACATCGGCAAGGAACTGTCCGCACAACATTTGAGCAAAGGATACGGAGCACAGGTGGTGGAAATGCTTGCTTCTGATTTGCAGAAAGAATTTCCCGGAACTACGGGCTTTTCTTCGAGGAACCTTTGGGAAATGAAACGGTTTTATGAACGATATTGCGGGGAAAGCCGAAAACTGCAACAGAGCGTTGCAGTTTTACCTTGGGGACACAACCTGTTGTTAATGAGCAAGTGCAAGAACCCGGAAGAAATATACTTTTACGCGACAAGGAGCACGGAACTGGGCTGGACAAGGGATGTGCTGCTGAATTATATCAAAGCGGACGCTTTCTCAACAAGGGAGGAACAACCCAAATTGCATAATTTCAAGGAAACCCTGCCGGAGTGTTTACAGGAACAGGCGGAGGAAATGTTGAAAAGCAGGTATAATCTGGAATTCCTGGGAATCACAAAACCCATACTGGAACTGGAATTGGAAAGAAGGCTCGTGGACAAGATAAAAACGTTCCTGCTCGAAATGGGAAAGGGCTTCAGCTTTATCGGAAACCAGTACCGCCTGGTACTGGAGGATAAGGAGTATTTTGTGGATATGCTCTTTTTCAACCGCTGTACCCGGTCCCTGATAGCGCTGGAATTAAAAATAGGTTCATTCCAACCCGAATATGTGGGGAAAATGAACTTTTACCTGAACCTGTTGGACAGACAGGTAAAGATGCCGGACGAAAACCCGTCCATCGGTATTATATTGTGTGCGGACAGGAACAATGTGGAAGTGGAAGTGGCCTTGCAAGGTTCAACGGCTCCGATCGGAGTTTCCGAATACAGTTACCTGATTCCACAAAAACAGATTAAAGAGTTAATCAACAACGAATTGTCCGGAAATAAGGAATAGAAGAAAACAGCCGTAAAGAAAACGAAAAAATAAAAGCGCATCCCGGCATTTGTTCCGGGATGCGCTTTTGGTATACCCGAAAGGTCACAGATATTGTTTCCAACCGTCCGATACAGGTACGACAGATTTTGTTTTCCGCACGGGCAGAGGGTTCCCGTTCCCGTCCAGATATTTTCCCATCAGACTGTCGATGACATTCTTATTCTCGACCTGGGAGGAAAAAATCTCAAACAGGTCCGTTTCCCGGATGGTGTGCAGGGTAAGAGCCGCACGAAGGGATTTCCCCTCATCCTTGTCCGCATCATTCAGTTTAAACAATACATTGCCGGCATTGTCAAGATCATCAGGCGTTACGGCCCGTGAGACGGCATCCACTGCCGGGTATGTCCCGTCCAGTTCTTCCTGTTCCTCTTTCAGCATTCTCATCTCCTCCAACGGTAATTTACATTCCACTTCTTCCTCAGCGACATCTTCCTCCTCACCTATAAAATCCGCAGCCGTTTCCAACGGCTGACTCATATAGGGGGCAACGCTCTTTCCGGCATCCTCATCCAGATAGACAAAACGGGTGCTGCCCATGACGCCGGATTCGCCGCCCGGTTCCGACAAGACGTTTTCCGGCTCTTTCTGTTTTACGGGAGGTAACTTCGCATACAGCAGGTCGCAAATTTCACGTATCTTCTTTTTCTGCCCACATACCTTATATAATATATAACAGGCACAGGCAAGGCGTATCGACAAATAAACTATAGTTCCCATTCCACCGGTTTTTGGGTCGCTTCCCGATTATACATTCCGTTAATTATATCCTGATACCTTTTCAGATGGTCCGACAATACACTGTTCACAAATGTGGGGACAGACATTTCCGGTGCAATAACCGGAAGCACCCTGGCCAGGACCTTATACAGTGAATCATGTATATAAGTCTGTCTTCTGGCTCCAGTCAGTTTCTGTTGCAGGAATTGTTCCCGGTAATCATCAAAGCCGTATGCCCGCGGTGTTTTCTTCCCCGCGAACGGTTTCTTCTCAATGGAGACATCAGGTTTCTTTTCTTTTTCTTCCGACACTCCGGAGGCACCGGCATCTTCTTCCGGCCGTTCATCCTGTTTCCTTATCTTTTCCAAGGCCGTTGTATCTCCGGCTACCATACGCTTGAGCGCGTCCTCGTCCACATTATAGACGGATCTGTTCTTGTTTGCCATAGTCATGTCCGGTTAAAGTCCGAGTATGGTTTCCATTTCAGCGGCAAGCAGATCGAAGTTGCTTCCTTTCAGAGCGGCGGCGGAAGGCGGAAACAGGGTGCTGCGGAATATCTGCCCGTTCAAACCGACATCCTTTTTATAACGCTCCGCAGCCGGAAGGACCGTATTCAATACAGGTAATCCCAAAGAACGGATGATTTCCATATAAGCGTCATACAAGTCCCTGGAGACGCGCTTGTCCATTTTATTCCAGAACATATGGATATCACGCAAGGGGACTCCCTTGTGATGAAGCAGATATTCCCGGATGGACAGGACAAATGACATGCTGCTCTGCATGACCATCCTCTCCTGGGTGATCGGGGTAAAAACATAGTCCATATTGATGATGGACTGGAAAACGCCTGTGGTATTGACCGTTCCGGGAAGGTCCAAAAGGACAAGGTCATATTCGGTATCGGAACGGTCTATAAAACCATAGGCAGTTTCCTTGGCTTGTTCGGGCATGGAAGCCAGGATATTGTAGGCCTTTCTGCCCGTATCCCCAAACTGCTCCACCAGCAAACTTTGCAGACGAGGGGTCTTTTCCACATTTTTTATGTCCCATTCACGCAAAGTCATCATGCTGTGCTGGGGGTAGTCACAATCTACCACAAGCACGTTCTTTGCCTTATGGTAATGGAAATAGCTGGCAAGCAACACGGTTAACGTTGATTTACCGACTCCGCCCTTCTGATTGCTGAGGGCTACAAATAAAGGTTCCTTCTTCATAACTTCATGAAATTAAGGGTTAATGACTTATTTTCTTTTCGCCTGTATCCTTACATCAAGTGACGCCGCACAATACTATACGGCAGCATGAATACGGCTGTGTATCACTATTTCCATACATGGGCGGTATCGCATCCAACCGGGGTACACAGTACCGTCCCGTCACAGTCTGCACCACATCAATACGACTTCTCTTGTGCCGGACCGATACGATACATGCAGCCTTGCGTCACACTAAAAACGGAATGCACCTTTGATGCCATACGCCAATATTCGTTATGTATGACTGTATCTATACAAAAGCTGCCTCATGGCATCGATACGCCTACGTATCATTGCATCGGAACGGTGCCGTATCCATACATGACCAATGTCACATTCAACCGGGATACACAGTATTGTCCCACTACCATAGGCAGCGCATTGATAAAGCATTTTTTATACCGTATCGTTCCGTCCCTTGCTGCATTGCGTCACGCCAAAAGTAGAACGGATTTTTGGTACAATAACTAAAATCCGCTTCACCTGACATGACATGTCATCAGATGTCATCACTTGTCACATAAACTTCTATTTCACAAGCACTTAATCAGTCATAACTTTGCAAAGTCGGAATAAGACTATGGAGGAAACCATGCTTCATCGGACTACAGCACGCCGTGAACGTCGCGCAGCAATCCGACGAAGGAGGATTCTATGTTCAAACGAACATAGCAAGTTGTGTTTTCGTCCGACAGGAAGTATCCTGTCCGACGAAAACCACTTGCCCGACCTGACAGTCGGGGAATTTCCTCCAAAGTCGGAAATTCCGGAAGAGAAAAAAGGACGGACCATAATTATGCAATGAGTATGAAGGAAGAATCGAGAGCAAAAACGGGCAGAAAGCCCAAAAGCGATCCGGCGGACTACAAATACAGCTTCCGCCTGAATGCCGGAGAAAACATGCGGTTTGAAAAGTTGGTTACCGAATCAGAGGCAAAAGACAAAACACGTTTCATCAAAAAAGCCATCTTCGGTGGCACAATCAAAGTGGTTAAAATCGACAAGGCGACAATGGATTACTACATCCGCCTTACGGAATTTCACAGACAATTCCAGACTATCGGTAACAACTACAACCAGGTCGTACGTGCCATCAGGAGCAATTTCGGGGAGAAACGTGCGATGTCACTACTTTACAAACTGGAGAAAATGACACTTGAACTGATGCTACTGACCAAAAAAGTTATAGCACTAACCGAAGAATACCAAAAGAAATGGTTGCAAAAATAAGTCATGGAGCCAGCCTGTACGGGGCACTGCATTACAATCACGAGAAAGTAGAGAAAGGGACGGCTGAAATACTCTCCGGCAACCGGATGATTTCAGACCGCCCGGGACTACCGGGCGAGGACATGCGCCTCGCCCTGCTCTCCTTTGAGAATTACCTGCTGGCAAACAGGAACACGGAGAAGCCCGTCCTGCACATTGCACTCAGCCCGGCACCGGAGGACAAGCTGACCGATGAACAGCTGGCGGAACTGGCGCAGAATTATATGCAGAAGATGGGATATGGCGACCAGCCCTACATTGCTTACAAGCATGGTGATACACACAATACCCATATCCATATCGTAAGTGTATGCGTGGATGAAGAGGGACGGAAAATCAACGATTCTTTTGAGCATCGCCGTTCCATGACCGCCTGCCGGGAATTGGAAATAGACTTTGGACTGCGGAACGGTGCGGATATGGAAGAACGGAATCAAAAAGCGGAAATGAAGAAAGTGGATGCTACCCAGGGTGATGTACGGCACCAGATAGGCAATACCCTGAAAGCCGTATTGGAAAGTTACCGCTTTCAGACTTTCGGGGAATACAGTGCACTGTTATCCACGCTAAACATTGAAGCCAAACAGGTACGGGGAGAATTCAAAGGCGAGCCTTATACCGGTATTATCTATTCGGCTACCGATGACAGCGGAAAAGTGGTCAGCCCACCTTTCAAGAGTTCACGCTTCGGCAAACGTTTCGGAAACGAACGCCTGGAAAAGAGGATGCTTTCACACACCAGGGATTTCAAGGATGGTAAATGGGCGCCGACTATTCATGCACAGGTGGTTTATGCCATGCGGCACGCACGTTCGCGTGAAGAACTGGCCGGACTATTAAAGAAAGCCCGCATTGATGCAGTATTCCGGGAAAATGAGCAGGGACGTATCTACGGTGTCACGTTCATCGACCATAACAGGCGGGAAGTATTTAACGGTTCGCGCATGGGCAAGGAATTTTCCGCAAACATTTACAATGAACTTTTCAAATGGTGGGACGGTATACCTGCCACAGAACGTTCCGCACATACCGGCACCGAACTATGGCAGCACCATTCGCACAAGGCGGAATCGGGAAGCCCATTGGAACAGGCGGCAAGCATATTCTCCATGGAAACAAATCCGGTAGATTACGGGGAGGAGGCCCTTGCACGCCGTATGAAGAAAAGGAGAAAAGCGAAACGAAAGTCCCGCGGTATTTAAGGAAAACTGATTATTACCCCCATTTACACATAAGTATTATGCAACAGGAAGACGATTTGAGAGCACTCGCTAAAATAATGGAATTCGGAAGGGCGGTGAGCATTTTTCTTTTGGTAGTACACGTATACGTGTATTGTTATCCGAGCATTGCCAGTTGGAATTTAAATCTGGAAGTGATAGACAAAATAATTATGAACTTCAACAATACAACCGGGATCTTCAATTGCGTCCTATGGAGCAAACTGGCAGCTATCCTGCTGTTGGCCGTCTCGTGTCTGGGAACAAAAGGTGTCAAGGGCGAGAAGATCACCCGGCACAAAATCCATGCAGCACTCTTCGCAGGATGCATCCTTTTCTTTCCCAACTGGTGGATATTGGATTTGCCCATGCCCCATGCGGCTGTCACCGCACTTTATGTATTCACATTGGTGCCCGGCTATCTTTGCCTGCTGATGGCAGGATTGTGGATGAGCCGTCTATACAGGCACAACCTGATGGAGGACGTGTTCAATCTCGAAAACGAGTCTTTCCAACAGGAAACCCGGTTGATGGAAAATGAATACTCAGTCAACCTGCCGACAAAGTTTCAGTATCAGGGGAGACTCAATGACGGATGGATAAATGTGGTGAATCCGTTCCGCGCAACTATCGTGCTTGGTACACCCGGTTCAGGCAAATCATACGCAGTGGTAAATAACTACATACGCCAGATGATTTCAAAGGGATACAGTTGTTACATTTACGATTACAAGTTTGACGATTTATCCATAATTGCATATAACACATTGTTAAACAATATGGATAAATACAAGGTAAAGCCCAAATTCTATGTCATTAATTTCGATGACCCGCGTAGATCACACAGATGTAACCCTATCAATCCGGAGTTCATGACGGACATCTCGGATGCATATGAAGCAAGCTACACAATCATGCTAAATTTGAACAAAACGTGGATTGAGAAACAGGGGGATTTCTTTGTAGAATCACCCATCATTCTTCTGGCGGCAATTATCTGGTATTTAAAGATTTACAAAAACGGCATCTATTGTACATTCCCGCATGCGGTGGAACTGCTGAACAAACCGTATTCAGATCTATTTACTATATTAACCTCTTATCCGGAGCTGGAGAACTACCTTTCACCCTTTATGGACGCCTGGAAATCCGGAGCTCAGGATCAGCTCCAGGGGCAGATTGCCAGTGCAAAAATCCCGCTCACCAGAATGATTTCACCACAGCTTTACTGGGTAATGACGGGTAATGATTTTTCCTTAGACATCAACAACCCGAATGAACCGAAATTGCTGTGCGTAGGCAATAATCCCGACCGACAGAATATTTATTCGGCGGCCCTGGGATTGTACAATTCCCGCATTGTAAAGCTGATTAATAAAAAAGGACAACTGAAAAGTACGGTAATCATTGACGAATTACCGACTATATATTTCAGGGGACTGGACAATCTGATTGCCACGGCACGAAGTAACAAGGTAGCAGTCTGTCTGGGCCTTCAGGATTTCAGCCAGTTAAACCGCGATTATGGTGAAAAAGAATCCAAAGTAGTGCAAAATACTGTGGGTAATATTTTTAGCGGCCAGGTGGTCGGGGAAACCGCCAGGACACTTTCAGAGCGGTTCGGAAAAGTACTCCAGAAGCGGCAGTCCGTATCCATCAACCGGCAGGATGTGTCCACCTCAATCAACACGCAACTCGACTCTCTTATTCCTGCCTCCAAGATAGCAAATCTTTCACAAGGAACATTCGTTGGTGCCGTATCGGACAACTTCGGAGAGAAAATAGAACAGAAGATATTCCACGCCGAAATCATCGTAGACCACGAAAAAGTCAGCGGGGAAGAGAAGAATTACAAAAAAATACCCGTCATCAATGAATTCAGGGACAGGGAGGGAAACGACATCATGACGCAGCAGATCGGACGGAACTATGACAGGATCAAGGCGGATGCGCAGGCAATCATTAACATGGAAATGGAACGCATTAAAAATGACCCGGAACTCTGCAGGCGGCTGGGACTGGAGAATGAAGATGACAAAAAGAAGAGAAACGGGAAACAGGAATAAATGCGCATTTTCCCCTCCATAATTTTGAAAGAATCGAGTAGGAGGAAAACGAATTGGTATTCTTCCTACTTTTTCGTTTTCCGACCGCCGAGTAAGCAAGGGGAGTTTCACCCCGAGCTTCTCAATAAACCGTGCGTGAAACTCTCGCTTCACACGGCTTTACTTATTTAACCATTATCAATTGGGAACTCACCTTTTCTTTATTGGTAAATCTTGGCAGAGCGCCACATTTCCAATGATAAAAGATAAGCCCCTCTTTCTCTGCAATACGGGCAAGCCATTCTTGAGCAGGATAGAAACGATGTCTATAACGCTCGAACTTACACATTACCCAACGGGCTAGACGTCCGTTCAACGTCTGCATAAACCACTTCAAACGGGTAGGATAAAACTTACCATAATAAGTCATCCAACCTCGTACGATAGGATTTATATCAGACGCAAGGTGTTCCAATGTGAGATTTGAGTGCCTGTTTAGGTGCCAACTGCGCATCGTCTCATTGATTCGTTTCATTGATTTTCGGCTGATAGCCGGCAGGAAACCCGTAAAACGGTTGCCATACTTATCTACCGATTCCCGGGGTTGAAACGTAAATCCAAGAAAGTCAAAAGTCACATTGGGATAGCACTCCTTTTGACGGCTACTTTTGCAATAGACGATTTTCGTTTTCTCTTCATTGAGCCGCAACCTGCAGCACTCAAACCGTTGTTGAATCATCGCTTGCATATACTCAGCCTGTTTAAGACTATGGCAGTGACAAATTGTATCATCAGCATATCTCTCAAATGGAACACGGGGAAAGTTCTTTTCCATCCACTTGTCAAAGGTATAATGAAGAAACAGATTCGCAAGAACCGGACCTATGACACTGCCTTGGGGTACACCGAGAGCCCTGTCAACCTGACTTCCATCCGATTTCTCATAAGGAACTTTCAGCCAACGTTCTATATACATCAATACCCATTTTTCTTGCGTATGCCGTTTCAAGGCTTTCAGCAGTAGTTCATGGTCTATGGTGTCAAAGAATTTACTGATGTCCATGTCCAGAACCCACGCATACTTCCAACAACGCTCACGAGCTTTGCCAACAGCATCATGCGCCGAGCGATGGGGACGGTAGGCATAAGAATCCTCATGAAAACAAGGTTCGATAGAAGGGGTTATCAGCATTACTACAGCCATTTGAGCTACACGATCAGATACCGTCGGGATACCCAATGGACGTTTACCACCAGTACTCTTCGGTATTTCTACCAGCTTCACCGATGGAGGAAAGTAACTGCCGGAACTCATGCGATTCCATAGTTTATAAAGGTTACCTCGCAGATTCTTTTCATAATCTTCAAGAGTGACCTTATCAATCCCTGCACTTCCACGGTTTGCTTTCACACGCAGAAATGCATCATAAACCAATTGCTTCGATATTGATATTGGTTTTGCGTTGTCGTTTTGCATCTTCCTAATTGTTTATCAGTTGTACTAACTTTTACGCTAAATAAGCTGACCCCTTCGCTCCATACCCATTACAGGCACTTCTACACTACTACGAGTCAGTCCGCCCCTACTATAAGCATCCGTACTTTCTTCCTTGAAGGTTCTGCCCCTTGGAATTTTCCGTTAACATCTTATAGCAGGTTCCCACGTTCCACATAAGAGCCTCTTAACAGGTCATGCCATCTGTACACCGGATGCCATAACGACAATAAACAGGTAATCTCGTTACTTATCCCAAAAGAGTGAGAAACTCTTGGTTTTGACATCATCTACGGTTATTTTCGATGCTTCATCAATGGTTCCCTTGCGGTCATCTCCTATTAAGCTACCTGACAATTTATACATTGCCTTTTCATATATCGTTCACTACCCTGACCATGGAGAAAGAGCAGCATATACGGGTTTGCAACCCACTCCTGCAAGTTGATTGCGAGGGACCTACCCTCATCTCCTACATAGTTGCGAAGCATTTAGCACATGCTTCTCGTGGCACAATCTCACACCACCATACGTACCGTTCGGCATACGGCGGTTCCTATTTTGGGCACCATTTGAGATAGCAGTCCATGAACTCCATATAGCCTGCCTTACGCAATTTATCATTGGACATTACAAAGGTTACTATTGGGCTGTTCGAGACACGCCAATAACCAAGACGAGTGTTTCCCCATTGATATGCCTGCCACTCAGAGACACCGCATTTCTTTAAGTTTGCTACTCGGGTTTTGGCATTCTTCCATGATTTCCAGATACACATGCGAATACGTCGTCTTAGCCATTCGTCGGTTTCAATACAAAGCCTTTTCATTTGTGCAAGGCAGAAGTAGGCAATCCATCCTCTTATGTAATCTTTGAGTTTCTGTTTCCTTTTCTCATATCCCCATCCATTACTCCGACTTGTCAATTCTTTGAGTTTTGATTTCATCTTGTTTTTGGATTTTGAGTGTACAAGTAGAATACAGTCCCCTTTCTTCACATAAAAGGAGTACCCCAAGAACTTTACTCCTTTCACATAAGATACGACCGTCTTTTCATGGTTCACTTTAAGGAAGAGTTTCCCTTCTATGAACAGAGTTATCGATTCCCTTACACGTTTGGCGGCACGTTTGGATTTGCAAAATATCATCGCATCGTCTGCGTAACGGACAAAGGGGTGTCCACGTCTTTCCAGTTCCTTGTCCAGTTCATTGAGCATGATATTACTTAACAGAGGACTTAGAGGACCTCCTTGGGGAGTTCCTTCTGTACTCATCTCGAACATTCCTCGGTTTATTACACCGCTACGAAGATATTTGTGTATCAGACTTATTACCCTTCCATCCTTTATGGTACGGCTGAGTATTTCTATCAGCTTGCTATGACTTACCGTATCGAAAAAGCGTTCAAGGTCGAGGTCGACTACATATATATAACCTTCACTCACTATCTTTTGCGCCTTACGGAGAGCATCATGGCAACCCCTTTGGGGACGGAACCCGTAACTTGTCTTGGAAAACTGACGCTCGTATATCAGCGTCAACACTTGGTTTATGGCTTGTTGCACCAATCGGTCTACCACTGTGGGGATTCCTAAGAGGCGCTTTTTGCCATTGTCCTTTGGTATTTCTACCCTGCGTACAGGGTTGGGGCGATAAGTCCCGGACTGCAAAGAGATTATCAGTTCATCCTTATTGGCCTTTAGCCATGACAATAATTGTTCGCATGACATCTTGTCGATACCGCCACTTCCATTGTTCCTGACTACCGCCTTATAGGCTTTGTTCAGGTTCGATGGACTAAGGATGATTTCCAATAGGTGTTCTTTGTCAAATGGTACTTCCACGATGTTGTCTTCGGTCATCCACATGAAAGTCTGCACTCCCTCATACCATTCGGATTCCGTCCTAGCTCTTTGAGGGAAGTCATGAGCTTGGGCTGATGTTTTCTGCATTCTTTCTTTCATTTGGTAACTTTCAATTACTATCGTTTAATTATTAGGTTCGGTCCTTCATGGGAATATCGACAGTCCCACTACTATGACCTCTGCTGACTTCTCACGGCAAGCGTTACTCCATACATTTCGTAAAGACAACTATTCTGTATGTCCGTGAGACCTCCTCGGATAAGGGTATTAACTTTCTATCTTATGTCTGCTCCATTTACACCAACCGTTTCCGAATAGCTATAGGGCTTTGGTTTGTTCAGCAACCTTACCCACGGTCATATGCCTTATATGAAGTTTCTGTTCGTCAGACCAGATATTTGCCGCCAGCTTCTTTCAGATTCCAACTCGCGAGGGACACCATTGCTATTGGCTGTATGATTCCCGCTATTAGGGCTCATTGGGGACTTGCACCCGGTAGCTAATAACCATGCCGAGCATACTGAAATAGCCCCCGTTTTCCGGGGGCTGTCCTATATTCCCTTATTCACACAATACCGTATTTCCTCAACTTGTAATACAGGGCAGTCCGGCTGATGCCGAGTACACGGGCGGTAAGGGTGCGGTTGTTACCGGTCTGCCCAAGTATCCGAAGTATCTGCTGCTCCTCCTTTTCCGGACAGACAATCATGTTTCCCAATTTCATGCCCTGATCCAGATTCAGTTCCTGTGCGGATATCCGCCCCTCCCCGGCAAACACGACGGCACGCCGGACAGTATTCTTCAGTTCACGGATATTCCCCGGCCAGCCGTATTGCCGTAACACGGCAGCCGCTTCCCGGTCGAAGCCCTGAACCGGTTTCCCGTATCTTGCGGAAAACTGCTTCAGAAAGAATTCAGCCAACGGAAGGATATCCTCCCCGCATTCGGAGAGCAGGGGAACCCGGATAGTGAACTCGTTCAGACGGTGGTACAAGTCCTCACGGAAACTCCCTTCCGCAATGGCCTTCTCCAAATCTGCATTGGTGGCGGCGATAAGGCGGATGTCAAAGGGACGTTCCCTGACTGTCCCGACCGGCAGGTAACGCTTTTCTTGCAGGGCGCGAAGCAGTTTCATCTGATTTACGGGAGCAAGGTTACCGATTTCATCAAGGAACAACGTACCACCTTCAGCAGCCTGGAAAAGTCCCGCCTTGTCACTGTCCGCACCGGTGAACGCCCCTTTGCAGTACCCGAAGAATTCGGATCTGACAAGGTCGTCGGAAACGGCACCGCAGTCCACGGCTACAAAAGGCTTGTGCCTGCGCAGGCTCCACTCATGAATCTCAGCGGCAATATGTTCCTTACCCGTACCCGATGCTCCACGAAGCAGGACGGACATGTCAGAACGGGCCACAGGGCCTATCAGCCGGTACATTTCACGGGCCTTTTCACTTTCACCACGGTAGAATTCCGTGCTGCCATGCTGCGGACGGCTGAACTCTTTTTCTATAACTTCCCAAAGCCGGTCCGGCTGTACCGGCTTGCAAAGGTAATTGGAGGCCCCAAGCTGCATGGCTTCCACCGCATTCTCCACCTGGCCGTAACTGGTCATAATAAGGAACGGGATGGAATAATATTTTCCTTTCATCCACTTCAGCAGCTCCATACTGCTGCCGTCCGGCAGACGCAGGTCTGCCAGGACAAGGTCGAACTTCTTAACCTGAAGTTCCTTACGGGCTGCCGAGAGTGTAGACACATGACCGGTTGCCATACCCTTTTTCTTCAGCCAGTTACTGATACTGCGGCTGAAGACAACATCATCCTCTATAATCAGTATATTTTTCATTTGCTTATTTTATATTCTTCTTCATATTTTCAGCACAGACAATTAGTTTCCACGCTGCTTCTCCTACTTTATAGATACACCTTATCTGTTCTTCCGTCCAGAGTTCCGGATCGGACAGTACAATAGCCTGCAGTTCCTCTATCGGATAATCAAGGCGGACACTTGTCCACAGGGGAAGGTTCTTGTGCAGAATCTCACGGACTGTCTGACGATCATCCCTTTCCAACGCCCCGTGCAACCTGTCAAGGTCCTTGCGGCTTTCCCGGATGAAGATACCGAGCATCTCCCCCTTATTGTCCTCCCCGGTCAGAATCAGGGAAAAATCCGGTTGCCATGCCGTCCGCCTATTCCCTCTGACAATTCGGGAAACGGTTTCCAGCAGCTCATTCATCCGGAAGGGTTTACGGATACATCCGGCAAATCCCCGGGAAAGGTACTCCTCTTCCGGATCAATATCGGCAGTCATGGCTATGACCGGAATTGTTCCGGCCCTTTCCATATTGGATGAACGCAACAACTCCAGCAGCCCGAACCCGTCCATGTCAGGCATGCGGATATCCGTCAGCAACGCGTCATAATCCTCATCCCGCAATTTTGCAACCACCTGCCGGAAATCGGTATAACAGTCACATTCAACCCGGTTTCGCCTGAACATCTCACGTGTTACGGAAAGCTGTCTCGGGTCATCGTCAAGAAGGAGAATACGCAGTCCTTCTATTTGATAGTCAGACGGAGATTGTAACTCCTCCTTCAAGGAACTACTGTCGGCAGGGAAAAGGGGAAGAGATACCCTAAAACAACTTCCTTTCCCCGGGTGACTCTCCACCCCGATGGAACCGCCCAGCTGTGAAACAAGCCGGGAAACAATGGCAAGGCCAAGTCCGAAACCGGAAACGCCGCGGGCATTATCAAGCCTTTCGAACGCATCGAATATCCGTTTCTGCTCCTCATCATTCATTCCCGCTCCTGTATCCTGCACTTTGATACACAGTTCGCCGACGTTGAATGTCGCTTCCAGCCGGACATATCCTTTCCCGGTAAATTTCAGAGCGTTGGAAAGCAGATTATTCACAATCTGCTGTAAATGTCCCTTGTCACAACTGACAGCAGCGTTCATGCCGGAATACCGGGTCAACAGTTGCAATCCTTTCTTTTGAACGAGCGGCATGTAATTGTTGGTAATCTCCCTGAACAGGGTTTCCAGACAAAAGACGGAAATATTCTCCCGTGCCTGTCCTGTATCAAGCAGATAGAAATTCATCAATGTGTCCACCAGCGAAAGCATATAGTCTGACGCATGTCGGATATTTCCGGCGTATTCCTCCTGCATAGCCCTTTCCTGTTCGCCGGGCAGCAGCTCCGCCGTTGCTCTGATAATGGCAAGGGGAGAGCGCAGGTCATGGGCGATAGTCAGCATCATACGCTTCCTGGATTGGAGGAGTTCCGTGTTTTCCAAGTTGGAAGCTTCCAGCTGACGCCGGTATCGGTTTCGCCGGTTCAACTCCCGATGTATAATGATATAAAGTAAAATAGTCAGCAATGAAATAAAAACAGCAAAGGTAGAAACCGTATAAAAGGACCGTTCCCGTGCCTTGAGGAACTGCATGTAACGTTCCTCAAGGCGTCGGTCAGTCTCAAATTCAAAATCTCTGATGATACCGTACAATCTGCAGTTTAATGCCATATTGTTATTGAACAGACGCTCCATTTGTACCGGCAGACGTTCACGCTCAGTCTCCTGCCGGCCGGTCAGTTCCCTGTTTAAAGAATGAAGTATACTTGCAGTTGAGACCTTCCGGTCTTTTTCCGCAGGTTGCAGCCGTTCCCGTTTTTCCTTCTGTTCCGAATAAACGGATTTTCTCTTCTTGCGTTTAAGGAAGGACCAGAAACTTTTCTTCGGAACTTCCTCTTTGACTTCAATAGGCGCTTTCTCATCGTGGACACGGGATGCAATCATCGGGATTTTCCGGTTTATGATTTCACCGGCTTCACGAAAACGGCTGAACGTATGTATTACCGTGTCAAGCAACTGTTCCTTTCTCTCCAGAAGCAGGCACAGCGAATCTATACGTACCCGTTGTCCGGATGCATGGACATATTGCTTCAAGAACTGTAATGTGCCGCATACCTCGTTTCTCTTTTTCTGATAAGTACTCCGGTCGTCCTCGTCCCACACACTGACCGTCTCTCCATAAGTGCCCAGATCCAACAGGCCGGCGTAGGCTTCTCCGGTCAAATGCCAAAAATGAAGCAGTTCCTGTTCATGCTGTTGCAAACAGTTGCGCTTCATCTGTTCCTTACGGAAGAAATAAATAGTAAAAGAGAGCAGGGCAATCAGAGTAATATATCCTATAAATATTTTAAATCTCAGCCACATGATTCGTTTTGTTATTCTTTATCCTTTTCTTGTCCTAACGACTCAGGAAAATAACAGGCAGATAATAGCAGTGAACATACACAGACCATTACCCGCCTATCAATTCAGTTATTATAATCATTACCAATCTTAGAACACACTATTATTTCATCCAAGCATAATAATAACCATCGCTGTGAAACGATTATAATCAGTCCAACAGAATCGACCCTATTAAAGATAGTAACTTAACATCAAACCAAAATAAACCACAAATACCCTTGAACTACCTAGTATTGGTTTATATAAAACACAAACGAATTTCATTCTAGTCATTTAACTTGTATAATAAAATACCATCAATACTATTCCCTCATAACAGAACAGCTAGAACAACTGACGAGCTTTCTGCTTTTCTATCGAAACCATTATACCATAAATCTCATAGAAAAATTAAACCGATAAATCAAAGCCCTCGCTCTCCCTTCGAGATGATACAAAGAAATAGTACAACTTGTTTGGAAATCCTCAATATAGATATACCCAATTCATAGCTGGAACTTGAATAGGGATCAATTTATGCTTGTATTTGAAAACTATTTTCTTTACATAATTATGAATATCCCCAATAAAAAACGTATTTTTTAGATATGCGAATATTATGTTGACTATTTTCATCATCCATAAAATAATACAATCAAATTATTCAATAAGTGCAGCAAATCCTCCATTACGCGCTAGTCGTATTACTATTTTATCTTTTTTATTTACAGAGCGTTCATATCTTTTATAATCCATAGCTTGACGATTAGCATTGATTCCATCTTCAAATGCAACCATTTTATAGCCCCTGTCTTCGTTTAAAAAATCCAAACTAATCTCAAATATACGCTCTGAGTTACGATTATTAGTCATTCCTCCAATAAACCACTTTTCTCCTTTCCGTTTAGCAACAATTAAATATTCACCAATTCGAGCATCCAACACTTTCGTTTCATCCCATGTAACAGGTACCCGTGTAATAAATTCAGTACAATCCGCATTACGATAATACAATGTCGGATTGTCGGCTAACATCTGAAGTCCACTTTCAAAAATAACGAATAATGCTAATTGATAAGCACGTGTTCCTATACTTGCAGAGTTCGGTCTTTGACTACAATATACATTGGGCTGCATACTTAACATAGCACCAGGAGTATAGTCCATCGCCCCCACTGCATTTCTCATGAAAGGCATAAAAATACTATTATCCGGAGTGGCCCCTCCCATCTGTTCCATACCTCTTACACCTTCATACGAAAGTACATTAGGATATTTATATTCTAATCCTTTAGGAGACACAGAACCATGAAAGTCTACAAACAACTTATATTTAGCAGCTTCTGCTGCTACACGTTCATAAAAATTCATCATCCATTGATCGCTTCTGTCCATAAAATCTATTTTTACACCTTTTACTCCCCATTCTGAGAAAGTCTTAAATAAATCCATATTATTTTCCACAGTCAACCATGTTAGCCAAAGAACTATTCCCACATTCTTCTTTTCAGCATAGCGAATCAATTCATGAACATCAACTTTAGCATTCGGAGTATACGGGTCGCGCGTACTTTTCGCCCATCCTTCATCCATAATAATATATCGAATGCCATACTTCGAAGCAAAATCAATATAATATTTGTAGGTTTCCAGATTATAACCCGAAACAAAATTCACATCAGGTCCATAAGGAGCTGCATCATTCCACCATTCCCAACTCGCTTGTCCAGGTTTAATCCATGAGGTTTCTAATAAGCTACAACCAGATGATAGTCTACATGACATCGTATTTTCCACCAATTGTTTATCCTCTTTAGCTATTACGAAATAACGCCATGGAAATCCTCTTTTCCCTGTAGTTCTTGCAATATAGGCTGCTTCCTCCAATATTTTCATACTTCTATCCCCGTCTTCTTCAAACTGTATAGGAACTTTCGGAAAAACAGCTCGTACACTATTCTTTTCACCTCCCTTTACAAACATACATGGATAATCAAACACCTCTGTCTCACCAAGTAATATCGAATATTTTTGGGGGTAACTAAGCAGCAATGGTAAAGTTGCCATCGTACTCTCCAACCTCACATCCCCACTCTTCAAATGTAAATAAGGTTCTTCATAAGCGGTCTTAAATCCCCCGGTTTGTTGCAGATGAAGTTGACATTCTGATGGAAAATTCAATTGCATGACTTCATTCATGATCTCGATATTTCCTCTTTTCTTCATAATAAACCGATAAGCAATCCCATCATTAAATGCCCTAAATTCCAAAGAATATCCCCCTTTAAAATCCAATAGCAACTGAGAATACTCATTCTCTATTGTTGAGAATTTCAATGGAACAACAGGATTCAACATTTCTTTTACATTCCACTTCTTCTGTCCTTGCAAATGGGGATGTTCCCCCAAGACTTCATTATTTAATTCCAACTGTAACCGGTTGTTCTCCAATAATATCACATCTTCACAGGAAATGGTATAAGATATTTCATCTGATATGTTTAATGCCAATTTTATGTTTCCATCAGGTGAAAACAACTCAATATTTTTTTGAGCCTGCACATTTAATGCCAACAAGCAACAGATAATTTGCAATACAACCTTTCTCATATTTTTTTTAATTTAATAAATAAAATTATTGTTTAATACCTTCACTCCATAACCGACCTAATACCCTCGCTCCCTCCGCATTCGGATGTAAATAAAAAACTCCTCGTTTACCTTCTTGAGGGGTATGGTATTTTTTATAATGCTTGCGAAAGACCTTAAATCCTTTTGTGTCTCCGATCATAGCCCTACCCTTATTCTTTCTGCCAAGTCTTTCTATCGCAGCAAAATAAGTTTGCAAACGTTTTAATCCCTCCTTAAGATACATAGCACTATTATACGTGTTAGGGCTATACCAGATAGGATAATGCAACACCACTTTTGCCTCGGGAAATCGAAAACATAAGCTATCAATAATCAACTGCATATTGCTTTCATATTGTTCAGCCGAAACAGGTGCTCCATTGGTTCCGGTACAAGCGCTATCATTTACTCCCAAACAAAAAGAAAACACAAGATTTCTTTTATCTTTCTTATATAGCTCATCGGCTTTTCTTATCACATATTTAAAACCACCTTTACCAGGAAGGAAATCAAAAGTTGTATAACCACTTTTTCCACAATTTACAGACTGTACATCATACCCCAAACTATCTAAATAAATAGTTGTCCATTCAGGCGGAGTAATTTTCAAGTATGTAGCTTCTGTAATACTATTACCAACAAATACAACATTTATCTTTTTTTCTGGGGGAAAAGGAAACTTTCTATGCGGACATATTTTTCGTGCAATAACACGCGCCATAATCTTCGTACCTTTCTCATTAGGATGTACTTTGTCATACACACAATCATCCTTTCCAACCAAAGGTGTATGTAAATCTATAATGTCAGCACAAGTTGCCTTGGATATATTATCTATCATTGGCATCATTTCTTTTACAAGAAGCTGATCCTCTACAGGAAGGAAATTATCTTTAAACGTTGGAATGGGATAACAAATAAAGACTTTCGGATGACTTGGCAAAGTCTGAAAAGAAAGTATAAATTCAATATAATCACTTTCAAAATTATCTTTATAAGCCCAATTCTGCGCTTTCGCATCATTTGTTCCCATTTTTACAATTACAATATCAGGATTCCACGCAAGCACTTCTTTATATCGCTCTTCATTCCAATATGGATAATCTCCTTTTTTCAGCACTGTACGTGCTCCAATACCATAATTGCGAACAATATATCCATTTCCCAAAAGGTCTTGCAAAATGGAGGGATATTTTTGTTCATTTGATAAAGCTATATTTTCTGTAATACTATTACCAACACAAGCCACTTTTATCTGGGCTTTTATATTAATAGCCCATCCTATCACAACTGAAATAATTAAAACTCTATACATACTTATCATTACTTAAACATTTGTGTTTTATTCCAATCATACGGAAAGGGAATCTTCTTATAATAATCTAAAGAATAACGAGACGATTCATACACCTCAGGAATAGGCATTTGAGAGTACTCCTTGAAAAAAAGCAAGCAAGCATCTCTCCACCAAACAGCCTCACGCTCTTGGTTCTGAAGTAAATTCTCCGTGCTCGTAAATCGTTCTCCATCTATTACGTCCTTTAATGAGGCCCAAATACTCTGCATGGTTCTGACCTCTTCTACACCCTTATAATAATGATTAACAAGCTCATTCCATAATGTCTGTCCCGATTTCATCTTATATTCCCAAGGAAGACGATGAAACCAAAGTAAATATCTATCTGGACAAGTTTTTAAATTTTCAAAATATGCTCCAACCAATTTATGATATTGGCCTGTAGCCCTACTGCCTTTATCTGTTCGATCAACCCCTATACTATCTTTTGTTACTTGGTGATAATCATAAGCCGTCCATAAAGGGTCATCATGCCATGGCTCCGGACCATTGTGTGTATGAAAATTCATAATATGATTAAGCCCTAAGGGCATCATATAATTCACAGCTGCCTCCCGTGAAATCAACATCATTCTTTTTATCGAATCTATTACATCTTCCCGATTAGAGAATGTCATACGCACCCATTCCTCTGACACTTTTTCGCTTGTCAAATCCGGATTCCAAGCCAATCTTCCAAACGCATGCCAATTAGCCTGTCCAAACAAATATCCCGTCCAATTTAAATCAGTTCCTACATTTGACACTCCAGCTATTGCAGACATTCCACAAGTTTCATGATAATTCTGAAGAATCTTCGATACTGTATTTCCTTTTCCATCCCCATAAACATCCGATTGCAATGTCTCCTCAAATAAAGGTGCTAAATATACTAAATGCCCTGCATGTCCCAGATTTTCTTGTGTAATTTGAAATTCAAGAGATAAAGCTGTATTGGGCATTTTCCCAAACAATGGATGAAATGGTTCTCGTGGCTGAAAATCTATTGGTCCATTTTTAGTCTGCAAAAACACATTTTCTTTAAATTGTCCATCAAGAGGTTTAAACTCATTATATCCAGTAACAACCCGGTCGACATACCGCTCATTTTTATAAACAAAAGCACGCCAAAACAGTATACCACCATAAGGTTGCAATGCTTCGGCTATCATATTGGCACCTTCAGCGTGAGTACGTCCATAATCTTGCGGTCCAGGTTGCCCTTCCGAATTTGCCTTTATCAAAAAACCACCAAAATCCGGAATGTATTCATAAATTTCTGTTACTTTATTTCTCCACCACTGCTTCACTTTGGGATTCATTGGGTCTGATGTATCCAAATTACCAATTTCCTGTGGAGCACTAAAACGGGCAGTAAGAAATACCCGAATGCCATAAGGACGGAAAGAATCAGCCAACCCTGCAGCTTTTATCAACCACTCTGTACGCAAACTTTTTGCATTTGCATTCACATTATTCAATACAGTACCATTAATACCTATTGAAGCGTTTGCCCTCGCATAATCTACACATCGTTGACTTCGATAGAAAGGCAAACGTTCCCAATCCCATAAAGAATAACCTGCATATCCTCTTTCAATTGTTCCATCTAAGTTATCCCAATGATTCAATACTCTATATTTAATTTGGGGAACTTCTTTGACAGACACCCCATCTAATGATTGATGTGTTTGAATTAATTTCAAATAATGAAAAATTGCATACAACAACCCTTGATCCTTTTGCGCAACCACAACTGTCACTTTTTTTTGCTCAATCTGCAACGAACGGATTATATATCCTTCATCTCCCAAACTATCAAGTTCTTTTGCACAAAGAAGGGAAGTTATTAACGGAGAAGACTCCACGTTCCCTACCAACAAACAATTATCCTTTACATCATGCGTTTCTTGTATAGTAAAACCAAGTAGTCCTTTCAATCCATTATATAGTTCTGTTTTTGCCACCAATTGTTTTTGCGTTCTTGCAGTGAAAACAATCGAACTGTTTTTTATCTGATAATATCTTTTTAACGCAACATCTTCAATTAAGTGATAACGTAACCACAATTCATAGCCACTTTCTGCAAATATTTCATTCACTTGCAATAAAATCAGCAATGCACTAATACAAAAAGCTTTTAATTTATACTCCATAATTCTTTTTTCTTGCAAGGTGCTTAATCCACAAATAGAATTCTATCTTTGAGAGACCAAGCAACCTTACAAAAATTTTACTACTAATTTATTTAACTACTCCTGAAAACATCCAAGTTGTTCCAATTCCCCAATAAGTGAGAAGATTTCAACAAAAGCACCTTGTGTCTTTATATTCCACTTACCTTCTTTCTTATCACCTGCATAATCGTCGCTCATTAGATTAGTCAACCGATTTCTACAGTTGCTTTGCCAAGCATGTTCCATGGTATTTTTCACCGCTTTGACATAAACATCGTTCTTATCTATTTTATATAGCTCTACGAATCCCCTGAACATAACGGCATTAAACCAAGTGTTTGGATCGCTTAATATCATTATATCTCTATCAAGTATAGACGAATGATAGTTTTTAAACCATTTTTTATAAATCGACTGTGCTATATTTTGGGCATCTTTCAGAAATTGTTCTTCTTTTGTAATCCGATACAACATAGCAGCAGCTAACATTGGTTGTCCCGAATTATACGTGAATTTATCCTTAGATACTTTAAGCTCCGAATTCTTATCGGAAGGGTCACTTAAGCGAACATTGTCATAAAATAAATAGTCATTCGGATCTTGTAATACATCTTTACAGTATGAATACAAACTCTTTGCTATTTCCAAATATGATTCATTCTTGCTCAATTGGTATAATTTTAGAGCCATTACAGCTGCCGGGGCAGTGGAACATGTATGCTTTGATACCGCACCTTCTTTCCAATATACTCCACCGCCAGTCACGTCATCTATCCCTTCCAAAATAAAGTTCCAAACAGTATTTGCATGCTGCAAATAAACTTCATTCCCTGTAAGTTCATATAAATTGGCCATTTCGATGCCAATCCAGACATTATCATCGTAATAACGCTCATCATTCGGCCCAATATAAGTACCATAAGCAAAAGATTTCCGTCCACTACCATTATTCAAAAAAATGTCTATTGAGTTTAGAAAAGTTTCTTCCTTTTCTGCATATTTTGCTCTTAGTTTCTCATTATTAGTTTCCTTTGTGACCTTATACATTGTAACAAATCCGGAATAAGCTGCACCTTGTCCCCAAACGGCTGCAATGCCATCCCAATAGGGACCTGTAGCATTGGGGTAATTCTCATTCCATGCATTATATCTCCCACCAAAAAATAATTCAATCACAGAAGACATCAAACAATCTGCTCTATATACAAAATCCTGTTGGGAAGAAAGGATCTCTGCTGTACGGGCTTCCGAGCGTACTCCTTTTTCATTAATAGCTACAATCTTTACATATCCCCTCTCTTCCACAGAAAGTGACGTCTGATAAGAACCTACTTTGGTAGAAACAGCGTCCAACAACACAGGTTCACCCAAAAGATTATCATTCGCAGAACAGCAAGAGATTTCCACCTTAGACAAAAAATCATCTTCCGGATTCATCCATGTTACAAGTACTATTTCGCTATTACTATCCATATATTGTGCCTGTAAATTAAGCACAGGAGCTATTTCGTCAGATGTTATAGTTTCAGGAGTGTATCTTTCTAATATATCATACTTTTCATCTTCATTACACGAATACATTATAATAGCTAATGCTAAAAAGAAATATTTCTTTATTACTTTTTTCATAATTACTCATTTTTACTACTTAGTTTGCATATTTAATCGCTTAGTAGCCTCTTTCACTACTATCCATTCCGACCACCAAGAATTTTCGTTATCTCTTGTTCGATATTTATAATATAGTAAAAAGCGTTCATTCTTCTTTTCATAAACATTTTGATAAATAAAATCCTCTTCACTATCATTAGGCGGAGTCATCAAATGAACTTCAAGCGTTTTAGTATCGCGAATGTAAGGATACATCTTTATCGAATTATCTTTTTGCACTTCAACAGTCACAGCATTTTTAGCTATAATTTTTTCATTTGCCTCAAACTTAGTATTCGCAACGAACATTCTCACCGAATTAGCATTTATCGGATGAACATTTTTATAGCCACTAATGGAGGAAGAATTATCTCCTATGATACGATATCCTTTCATTGTATATTGGGTTGCCTCTTTCGTATTGGCATATTCATTATATGTATAAATACGACATAGGACATTTCGTTTTTCCTCTTTAATCTGAAATCCAGACACATCTTTGATTCTCAGTGGAATAAAGTAAGTCGAATCAGGCGAAAGTGAGGACAAAGCTTCCTGCTTTATAACAATAGGCAATGTAGCATACGGATCAATATCATCGTGACGCAAGAGCACGTTCATTTGTGGCATTTCATAGCTATCGTTTTTGAGTTCTTTTGCATATTTTTCCTCATTAATATCAAAATTGCTATAATTATATTTGCCTAATATGTCCTTATCTTTTTCAAGAGTAACTTGGACATCGTTGTCTATCTTCTGTGTACCACTGCACGCTACAGAAACAGTACCCATATCCTTATCCTTATTCAAAGAGAATAATAAATTGTGTATTTGTTCTTCATTGCTAACAATATAAATATATTTATCATACAATTCTTCTCTAAACATGGCATCTTCATCACACCCTATCATTAACAGGCCCAAAACGAAAGCCATCATTACTTTTATATATTTTTTCATATCATATATTTTTAGTTTGCCCATCCTGGATTTTGATCCAAATCTTTAACTCTTCTTATCTCTGTCCTAGAAATAGGCAGAAAAATCATCTTTTTATTAATAACTCTGTTTCGCACACGTGAATGATTCACTATAACTCTATTGTAATATTCCGGCTCAGCAGATTCTATATCCATCCCCGTGATAGGCTCAGTTTCCACCTCTTCATATATTCCCCATCTACGAACATCATAGTATCTGCGATTCTCAAATAAGAATTCTATCATGCGTTCGTCTATAATCTGTTCTTGCACTTTAACTGGGTCTTCCAATTCTTCATTCGTCAGTCCTGGAAGCCCAGCTCTATAACGAACTCGATTAAATGATTTTGCTATCTCATCAAGATTTCGATATGCTGTATATTCGAAATCGTCAGGAAGAACAACTGTGAAAGAAGTATTGCCTAGATTATTTAATGCTTCAGCATAAGATAATAGAATTTCTGCATAACGAATAATCGGAAATCCTTTGGCAACTCGTTGTGCTCCCTCACCACTCCATGCATCTGATTCATGAATATATTTCGTTATCACATAACCTGTGCTCGGATAGTCATTCTTCACATTAGCACTACTGTATCTACCTGAATTACCATTTTTATCATACGTGACAGTTATATTTTTCTTTCTTGTATCGCTTGTAGAACTAGCCATCCAATAACGTCTTGAAAAACCTATAGAAGCATAAAAACGCATTTCACGATTAGCATACATATTGCTAATACCAGTATTCAATGTATACCCTGAGAATGTCATTCGTCCCGTATTAGTCATTCCATCTTCAGAATAAGGATATTCAGAACTCGAATTCTGAATACTTCGTCCATCCACCATCTTATATTTATCTATCACTTTTTGTGGAACACACATTCCATTGAAACCTCCTAAAATATCTCCATTAAAAGAATGTCTTGTTATATCCACAATACTACTAGACATTCTTCCCCAAATATATTCTGGGTTTGTTTGTGGGACAGTTTCCCCCGTAAACATATCAGAATAAGATCTGAATGGATCTATACCACCTGCTCCTGCCGGAAAGGGTTCAGTTGACACACCTTGTGGCAATTTAGGAGTATTAATATCACTTTTTACTGTATGAAGTTCATACAATCCCATATCTATAATTCGTGCACAAGCTGCTGCTGCTAATGCCCATCGTTCCACATTCTCCGTTTGCGATATATAATGTGCATTGTCGACACTCCTTTTCCATGAACCAAAATACGTTTTAGCCACACTGCCTCCATTATATAACGGACTAGCATGTTGCAATCTTAATCGTGCAATCAAACCATACGCTGCTCCTTTTGTCGGTCGTCCAAACTGACTAATAGGTACAGTGATCGGAAGATTTACTGCAGCAGCTTCCAGTTCTCCACACACATACTCTACCGATTCGTCATAAGTTGACCGATGAGCATTATAATAATCTATAGTTTCATTATTATCCATGACTTCATCGCCCAGTATGACAAGTGGTCCAAAATCCATCAATAAATTATAATAAGCATATGCCCTCATAAAACGTGTATAAGCAAGAAGTTCTAACTTTTCTGTCGTTTTTAGATCTTTCGCTTCATCTATTCTACGAAATATCAAATTTGTTTTTCGTATAATCTTATACATAGTTCCCCAATTTCCCAAACCTCCAGAATTATCAGGAGTGATTTCACCTAAGACAAACCCCATACCTAGAAATTGGTCACTACCAAATGTAGTAAAGGCCTCATCGCTAGCTAACGGACCTGGAGTGTAAGGATATTGAAACAATTTTCCCTCATCCGGAAAATTGGCTGCTGTTGCCCATAAATATTTCTCCACGTTTCTTTTATTAGCAAATACCGAATCATAAGAGAGCATATCTTTAAACTCATCTTCTACGTTAAGAAAATTACATGAACTCATACAAAGAAGCATGCCAAACTGTATGAATATTATTATTTTATTTTTCATATTCTGACAATTAAAAATTAATATACATTTGTAATGAATAAGTTGCAGGAATAGGATAAGCTCGACCATTCTTAGTGGTCTGTTCAGGGTCCCATAATCCACCTATTTTATCCCAAACATAAAGATCCTGTCCAACTAACTGTAAATCAATAGAACTAACTCCTATTTTAGAAAAAGCTTTCAGTTTCAAATTATAACCAACACTTATCTCTTGTAACCTTAAATATTGTCCATTTGCTTTCCAAAATGTAGATTTCTGTGTATTATTACTATTCTTTCCATAACTTAACCGTGGAAACCTAGCGTTGGGGTTCTCTGTAGAAGGGTCACCCGAATATGAAGCAGGTATCCATCTATTACTGGAATTTGCCACAATAGACAATACATTTCCTGTTTCCCCATATAAAAACGGGTAATAGCCAAAGCCCGAATCTTCTGAAGTATAAAAAAAGTCTTTTTTCCCAATCCCTTTAAAAAGAATATTGAACGTTAAGTTTTTATATCTAAATTCTCCACCAAATCCATACATTAACCGAGGATAATTATCGTAAGACAAAGGTACTTGATCATCTATATCAATTCTTCCATCACCATTTACATCTTTATACTTAATATCCCCTGCCTCATAATTTCCAAAAGTTTGTATCGGACTGTTATTTATATCTGCTTCATCTCTAAATAATCCTAAAGCAATATATCCTCGTTGAATACCATAAGGCCAACCACTAAAATTCTGATATGCATATTTCTGCTCTATTTGTTCCCAATTATCAATCTTGTTTTTGGAGTAAGTGAAATTTCCTCTAATAACAAAAGACATATCTTTGTTGATCTGTTGAGTATATGAAATATTTCCATCGGCTCCCCAACTTTTCATTTGACCAACATTACCATATGGAAGACTAACCAATCCTACAAAATTAGGAATTTGCGCCCTTTGTTGGAAAATACCTTCACGTTTATCCCAAAAATAGTCCATGACAAAATCGATTTTATTATTAAACAATTTTCCTTCGATTCCAATGTCTAGTTTTTTTGATTTCTCCCACTCCAAGTTATCAGCTCCAATTACAGATTCTGAAATACCTCCTCCAACATTTCCTCCCCAACCGAGAGGTGCTCCACTATTTACAATCGTCAAATAAGGAAACCTTTTATCCGTTATCCTATCATTTCCTACAAGTCCATATGAACCTCGGAGTTTCAAATGATCCAGCCAAGGAAATTTTTCTTTCACTATGTCATATTGAGTCGGAATCCAGCCAAAAGCAAATGAAGGGAAAAAACCGAATTGTTTCCCCGGTTGAAAGTTTTCAGAACCTGTATATCCAAAGTTTAAGTCCATTAGATAAGTATCTCTAAACCCATATGTCACTCTGCTCGAAACTCCCTGATAACGCTTAGGTATCGCAGCCATTGTTTCAAAATTTGAATCAGCATTAGCTATATCTTGTAAATTTTTTTCCGAACTCATATAATAATACACCAAAGCTGAAAAACGATGATCTGTTCCAAACAAACGTTCGTAATTAAGTGTTGATTCAAAATGATACTTTGAATACTGATTCTGATAATTAGAAAATTGAGCTTTTACTTCATCTTGTTTTTTTACCAACTGAAGTTGTCCATTCGCATATCGTCCAGTTGCATAATACATTTCTGGCAATACATAACGACGTTCTGAATAATTGGTATTTCTTGTTATAGCACCCTGTGCACGTATTTTCAGTCCTTTTGTTATAAAAGAAAGATCTTGATTTAAAGCAAGTGTTATCTGATTATTACTATTTTCAGTTTGTTTTTTACCGGTATGATTAATCATCACATATGGTGAATATGCATTAAGAGTCCCATACGAAGGTAACTGTCCTGTAGAGTATTTAGTTGGAATAGTCAATGGAGTTAATAATGCTTGAGCATTCCACACTGCATCTGTTGCATTTTGTTCAGAATTACCTGGTTCTTTATTAACAGTAAACCATCCCTCCATTCCAAAATACAAATTTGTTGTTTTTGTAAGATTCATATCTATATTAGAGCGATAAGTAAATTTATTATAACCTAATCCTTTGTTATATTTACTGTTTTTATCTATTTTATAGGCAGCATCTTCTTTTGACATCCCCAGACTTAAAAAATATTTAGCTACACTACCTCCACCTCTAGCACTTGCATAATAAGTATGTTTAAAAGACGTTTTATTCAAAGTCTCGTCTCTCCAGTTCACATCAGGATAAAGATCTGGATCCAATTGATGCTTTATCGCATATAAAGCAATATCATCATATAATGGAAGATCTCCGCGCACAATTTTTGCCTCATTTGCCAACTGAGCATACTCATATGCTTGTAAATATTCAGGCATTCGAGTCAATTTCGATATTGTAAAATTTGCACGAGCTGTAACTTGAAGTTTCTCTGTTGTACCCCTTTTTGTTGTGATTAAAACCACTCCATTAGCACCTCTTACACCATATACAGCCGTTGCGGATGCATCCTTTAAAATAGAAAAACTCTCAACATCAGCAGGATCAACCATTGAAAGATCACCTTCCAAGCCATCAATTAAAACCAAAGCACCGCTATTCGCCCCAAAAGTACCAATTCCTCGCACCCAAAACTCCGAAACATTCTTACCTGGTTCTCCGCTATATTGTTGAGAAATGATACCAGCGACACGTCCTCCCAACATATTATTAATAGATGCAGACGGTGCTTTAATTTGGTTCATATCTACATTTGTTATTGCTCCTACTAAACTCACTTTCCTTTGCGAAGTACCCAGCCCCGTTATTACAACCTCTTCTAGTTCTTCTGTCTCAGGAGATAAAGTAATTATTATTTTTTCTTGTTTAGTAATCAATTTTTCTTGAGTCTTATAACCAATAAAAGAAACTACAAGTATATCCCCAATTGTTGCTTTTATAGAGAATTCACCATCAATATCTGTTGAGACACCAACTCCTGGTCTGTCTTTCAGATAAACTGCAGCACCCGGTACAGGCGTTTTTTGTTCATCATATACGCAACCTTTTAGATCTATGACCTCTTGTGCGAACAATTCCATACTACTTATCAATAAAGATAATAGCACTAATGCATATTTCACTTTCATCTTTATATTCTTATTCTTTTGTTTATACCATAATTATTGAAGTGTAAGTTTACGTATACAGCGATTCCCTAAATCTGCAATATACACATCTCCTTCTGAATTCACAGCTACCCCTCTAGGATCGTTCAACAAAGCCATATCTGGGCTACCATCTGCATAACCTGCCTCTCCAGGTTGTCCAATAGGAGTCGTCACTATACCATTTTTATCTATCATTCTAATACAGTGATTACCACTATCAGCTATATAGATGTTGCCTTCCATGTCTAATGACATTTGACGAGGAGAATTAAATTCTGCATCAGTTGCAATTCCATCGTTCCAACCTGATTGTCCAAAAGCCCCAGCAAACAATTTGTGTTCTCCAGTCTCTATATTGTAAGTATAAATAACATGTTTAGCTGCATAAGCTATATATAAAATCTCCGGTTGTGTTGGATGAGCAACAATAAAACTATCTGTATTAGGAAAAAAGTTGCCGATCTTTTGCCCTACTCTTGTTTCTGGGTCTACCTTTATTAAATCCCCTCCATAAGAACGAGTATAAATCATATTATCATATCTAGAAAAAGCCAAAGAATGTTTCCAATTTATTTCAAAATCATCCATTCCTGCCTCTTGCTGTTCTTTGGAAGGATGAAGTACCAAACGACTCTTAGCAATCCATTGATTTACAGGATTCAATTCATAGAAAGTATATCCTCCGTCTAAAGGTATATATACATTCTGCGTCTGAGCATTGACAGTTGGTACATTCAAATTGTCTGACGCTTTAAACAAAAAAGTTACTGTACCACTCTCTTCATTCAATACAGAACAAGTTCCTTTACCATCACTACCATTTCGTTCCGTAATAAAGAGATTATTTTCATCATCAATTGCAAGATGTTGCACGGGACCAAATTGTGCTGCAGCCAAGGTCCCTTCCACAAATAAATTGGTTCCAGGTTGCCCAGCAATAGTAGTAACAGAATAGTTCTCTATATATTGAAAATTACGTGTAAACCTAGCCTCTTGATTGCCAACTTTTACAGTAACTATACAATCGTTACCAGGAAGTTTAGGAACAAGCAAATAAATAATACTATTTTTCACATTTAGAATTGACGCCTCTTTTTGGTTAAAAAATACCTTGATTTGTGAGAGATCTGTTCCAAAATTAGCTCCCTCAATAACCATTCTAGTCGCCATTCCCCCTTGTATTGGGAAAAAATCTGTTAAAGAAATAGGAAGAGAAGGATCATATTCTGAATTTCCCGCCTCATTCTTAGAACAGGAAAAAACAATTGTAACAATTACAATTATAACTACAAACTTTATATATTTTATTATTGTCATTTCTATATTCTTTATATTTGATTAGTTTCTATTATATGATTAAACAGCGGATATCATTAATCATGGTGGATGTCTTTCTATAATATTCATAAGCATTTTAATTTAAAAGTATAACAAATAATAACTATTCTAATAATAAAAATCACAAGTCAATTATATGCAAATGTAAGTTTTCAAACTTCCATTCCCTCAGAATATTTAATCAGTCTCTTTCTCTTGGCACAAATATTTACTATATTGTCGCTATAATACACTTTATCATCTTGTAAAAACAAACATATGCACTCCCAATATCTATCTAACATACTACTGGCACGTATTTACACTTCATAAAAATACTCTAAGAACAAAATACTCCATTGTGACAATTTGCATATATAAAAAAAGTTATCCTTCACTACAATTCAACTTTTACATAATATGTATCTACTTCTAGAATAAGGTGACAACTATTCTGAATAGTATTCTATTTTACAACATTTCAAATTTATTACTGCACTTCCGCTAAATGTTTTTGTCGAAACTCTTTTGGCGTACATTCATACTTTTCACGGAACACCTTGAAGAAAGTTACTTTATTCGAGAATCCTGAATCGAATACAATTTCATCAATCGTCTTTTTCGTCGTCAGCAATAAATCTTTTGCTATATGCAAACGACATTCCTTTATCAAATCCGTCGGACTGTCCTCTCCTATCTCTTCCATCTTCCGATAGAGACTCCGGGGACTGATTGCCAGCCGATCGGCGATATAACGCGGCGTTAAATCCTTGTTTGTTATATTATCATTGATTATCTTCAAAACCGATTGTAGGAACTTCTTCGACTCTTTGTGCGTTAACTTTCCATCCGACTTTTCAAAAGAACTGATCGGCGAACTGAAATAATTTTTCAACACCTCTTTCCGTTCTATCACCTGACAGACAGAAATACGAAGGTACTCTGCACTAAACGGTTTCGTGATATACATTTCCGCACCGGCAGAAAGAGCCTCCATCTGTTGTTCCATCTCGTGCCGTCCGGAAACCACAATAATAGGAATATGCGCCGTCTCTTTCACCGATTTGATCCGCCTGGTCAGTTCAATGCCACCCATTCCCGGCATCATGACATCACAGATAATCACATTCGGATAAACCTCATTCATCACCTGATCCAGCCGTTCGGGATCTTGCAAGGTTACCACATTGAAGTCAGCCGAGAAGATTTCTCCAATAAACCATAGCATTTCGATTTCATCATCGACAACCAAAAGCGTAGGACGCATCTTATCAAACTCATACTGGGGAAGTTTCAGTATCGATTGAGTATCTATCTTAGGGATGTATTCCGCTGTGAGCCGCTTGGTTTCCGCCACTCCGGTAGTCAGTTCCACGACCGGCAAGGTTAGTGTAAACATCACCCATCCGTCAGGAGTATTTTCCACTTTCAACGTACCATTCAGCAACTTTGCCATATTATAAGAGATGGCTAGTCCCAGTCCGTTCCGTGAAAAGTTCTTTTCATCCTGATTCTCGAAATTATCCAAAATGGCATACCGATTAAAAATATACTGAAAATCCTTTTCCTTGATGGTACTTCCTTCATTCGCTACACGAAGAGTCAGCATGTTTTCCCCGCTCGTATCCACTTCAATCTTGATACTTTGTCCGTCGGGAGTATATTTAAAGGCATTAGAAATCAGATTAATAATAATTGTATTCAGGAATCCTTTGTCCGAGTTCCACATCACCTGCTCGGGTATCTTGCTCAAGAAAGTGATGTTTCTGGATTTAGCCATTTCTACAAACGTTTTGGCTATTCCTTTCACAATGGAAGACACATTCAATGACTCAATCCGTACTTCCCTGTTTCCCGTTTCAATCCGACGGAATTCGATCAATTCATGAATCAGGTTGTTGAGACGCTCCGCATTCGTCTGAATCATCTGTACGTAGTCTACGACAAATTTACTAAGTCCTTTCGATGAAAGGATTCGTCCGCAAGGACTATAAATCAAAGTCAGCGGAGTACAAAATTCATGTGCGATATTAGTAAAGAAACGAAGTTTGGACTCAAAGACATTCTTTTGATGGCGTTTCTCTATCTCGTTCAGCAATTCCTGCTTTTTACGTTTGGAGCGCAGGATAAAGGAACGTATCAGTAAGGCTGCCAGTAAAAGCAGACAGAAGGCATAAATCAAATAAGCCCACCAGGAAGCATACCACGGATCGCCTATACGAATGACCAGGGAATAGACATCACTCTCTTTATCAAAAACACTATTGTAATATTTCACCAGTAAGGTATATTCGCCGGGAGCCATATTCGTAAAAGAGACTCCGCTTTCCGAACCATTGTTTACCCATTGGTCACTCAATCCTTTCAGTTTATAAAAATAGGTACAGTTATTACCATTCAGATAATCCACAGAGGCAAATGAAACAGAAAAGAAATTCTGGTCATACTGCAAATTCAAGACTTCAGTTTCTTTTTTCCGGGTGAGAAATTCGCCCAGATTGTATTGTTCACCGAAGATAGACAGCTTATCAAAATAAACAGGAGGCATATAAAGCTGCTCCGGACGGCCATCCGCCCGGATAGCTACGACTCCATTGATTCCGCCAAAGAACAGAGTACCAGTCCGGGAATCCCGAAAAGCGGCACCGTCACTAAACTCTACCACTTTTAAACCATCTCCAAAGCCATACGAACGAAAGACATTCCGTTTCGTATCGAAATTGATTAATCCGAGATTAGTGCTCAACCAGAAGTTGTCGGACGAGTTTCTAAGAATTGCATGAATGGTATTATTCAGGAAACCATTCTTAGCATTGAAGAGCTGATAAGAAGTTTCCGAAGTGTACTTTATCAATCCGTAGCTCGTTCCAAAAAGATAGTTATTGCTGCTGTCTTTACTGATGGCGAGAATATTATTCAGGGTCATGTTTTCGTATTTATGAGTAGACACCGGTTCCAGGCCGTTCGTCGTTTCGTTATAACGGAACACCCCATATCCTTTATTACCAAACAACAAGTTGGCTTCATTCTCTGCATAAATAGTAAAGAAATAGTTCGATCCCAGTTCACCGTCATTGATGACGTAACGTTGCGCATCCACAATCACCGGATTGTCCGGTGTTCCGGCAATACGAGCCTTCACCACTCCCATGCCGACACTCGCCAGCCACAGTTCGGAATCTGCTGTTTCGTAAATGCCATGGATGTATTTAAAATCTTCGTTACCGATCCGTATCGGTATACTCTTAATACGTTTTTCCCGATATGAATAATAAGTTAATCCTTCTTCGTCTCCTATCCAAAGCAAATTCCGGTGGCTCTTGGCAAAACAATAAACGGCATTACTACTCAAAGCACTATTAGAGGTAGTCAACACCTCTGCCCGGCAGTCGGAGATGTTTTTATCGAATTCGTAATCATAGATTTTAAGAATTCCGTTTCCTTTAGTTCCCACCCAGAAAGTACGTTCATCATCAAGATAGATGGCACGCACGGGGCGTTCTATTTTCTCGGTGTAATTGCTAAGCACCATTGATTTGATAGAATAAAGCGGGTTCGAATAAAGATAAACGCCCTGCCCGTCAGTACCAATCCAGACAATATCCTGAAAACGGTCTTTCTTGAGACAGAATACACCGCTGTTGATAGGTAACGACTGAATTTGATAATGATCCGTCTCCTTCTGTTTCTCCAACAGGAGAATACCATCCATCAAAAAGCCCACAAAATAGCTGTTATGATAATGAACGATGGACGAAATTTTGCCACGTTCCTGTATTTCCTTACCCAGATTGGCAATAAATTCATTCTTCTGGGTCGGAATATGGAAAGCATAAAAATTAAATTCCTTGTCTATGTAATAAAGAGATTGCTCGTCATTGAAACAATAAATCAAGGAAGTCTGATAAATCAGGTTTGTTTTCTGGGGTAACAGGGTGATATCTCCCGATGCGGCTTCCTGCTGTATGTCATAACAGCGGTTGTATCCTTTCATGACTACCCACATCCGGTTGTTACCATCGATAAAGAAGTTTACGATATCGGAAATCGGGATTCCCGTGATATTGATTTTCTTGAAGACTCCTTCTTTTTTATGATAATAATAGATGCAGTTACTATCCTGGATAATGAACAGATTGCCATGACTATCCTTATTCATAAAGAAGAGTTTCTGAAATTCATTATAGTGAGTGATTGTATTGGTTTTCCGGTTCAAACGGTTCAACCCATAGTAGGTTTGAATCCAGTAAATATCTTCGCCCGTATACACAATATTGTCAATCAGATTACCAGATAAGTAATCCTCCTTGTCACGAGTCTTAAATTCCTCAATCTCCTGTCCATCATAAATATTCAGTCCGTCGCAGGTCCCGATCCACATCAATCCACGCTCATCCTGGCACAGAGATGTAATCGAACTATTAGACATATACTCTTTATCTGCAACTTGCTTCAAATTATAAGCATAAGCGTTATGTATCAACAGATTAAGAAAAAAGAATAGAATAAAAACCGACTGTTTTCCCATAGTGTATTATTCTTAGATTTGCTATATGACAAAGGTAAACAAAAAAACATTCCGAGCTTTTTTTTGGCCGGAATATAAGTAAAGCTCCGTGCCAGAGTAGTTAATTTCAGCGACAAGAGGCGATTTAGCCCCTCTATTACTAGAAGCACATTCCTTTTCTCCCTATTTTCGTCGTAGAAATTATTTTCAAATCTATAAATTCATTTGTTCATGAAAACACATTTTTCATTTAAACACTTGCTATTTCTTGGAGGTGCCGTGTTGTACAGCCTGCAATCTTCTGCCGTTAAGAATCCTGTAGACTATGTCAGCACACTGATAGGCACTCAATCCAAGTTTGAACTGTCTACCGGAAACACGTATCCGGCTACGGCATTGCCGTGGGGAATGAATTTCTGGACACCGCAGACCGGTAAAATGGGAGACGGTTGGGCGTACACGTATGATGCCGACAAAATCCGGGGATTCAAACAAACACATCAGCCCAGTCCCTGGATGAACGACTACGGGCAGTTCGCCATCATGCCTATCACAGGCGGACTGGTATTCGATCAAGACCGACGTGCCAGTTGGTTCTCTCACAAAGCGGAAGTTGCCAAACCTTATTATTATAAGGTATACCTCGCCGACCATGATGTAACAACCGAGCTTGCTCCTACGGAGCGTGCCGTCATGTTCCGTTTCACGTATCCGGAGACAAAGAATGCCTACGTGATTGTAGACGCTTTCGACAAAGGTTCTTATGTGAAAGTGATTCCGGAAGAAAACAAGATTATCGGCTATTCAACCAAGAATAGCGGCGGTGTGCCGGAAAACTTCAAAAACTATTTCGTGATTCAATTCGACAAACCGTTCACATTCGTTTCCACAGTTTTCGAAAACAACATTCTTCCGAATGAAACAGAAGCAAAAGGAAACCACACAGGGGCCGTGATCGGATTCGCCACGAAAAAGGGAGAAATCGTACACGCACGTGTTGCTTCCTCCTTTATCAGCCCCGAACAGGCGGAGTTGAATCTCAAAGAGCTTGGCAAAAACAGTTTCGACCAACTGGTAGCGAACGGAAGAGAAATCTGGAACCGTGAAATGAGTAAAATAGAGATAGAAGACGATAATATCGATAATTTACGCACCTTCTATTCTTGTTTATACCGTTCCATGCTTTTTCCACGCAGTTTCTACGAGATAGATGCTAAGGGACAAGTCATGCATTACAGCCCCTACAACGGCGAAGTGCGTCCCGGTTATATGTTTACCGACACCGGATTCTGGGACACGTTCCGCTGCCTGTTCCCTTTCCTCAACCTGATGTATCCGTCAATGAATCAAAAGATGCAGGAGGGACTAGTGAATACTTACAAGGAAAGTGGTTTCCTGCCGGAATGGGCCAGTCCGGGACATCGGGATTGTATGGTAGGCAACAACTCGGCTTCCGTAGTAGCCGACGCTTACATCAAAGGATTGCGAGGATATGATATCGAAACTCTTTGGGAAGCATTGAAACATGGAGCAAATGCACATCTTCGCGGGACTGCTTCAGGTCGTCTCGGTTACGAATCTTACAACCAACTGGGATATGTTGCCAACAATATCGGCATAGGACAAAACGTTGCACGTACATTGGAGTATGCTTACAACGACTGGGCAATTTATACACTAGGTAAGAAACTTGGTAAACCGGAGAACGAAATCGACATTTATAAGAAACACGCGCTGAACTACAAAAATGTCTATCACCCGGAACGCAAACTGATGGTTGGCAAAGATAACAAAGGCGTATTCAATCCGAATTTCGATGCAGTGGACTGGAGCGGTGAATTTTGCGAAGGGAATAGCTGGCACTGGAGCTTCTGCGTATTCCACGACCCGCAAGGACTTATCAACCTGATGGGAGGCAAGAAAGAATTCAACGCGATGATGGATTCTGTTTTTGTCATCTCGGGTAAACTGGGAATGGAAAGCCGCGGCATGATTCACGAAATGCGTGAAATGCAAGTAATGAACATGGGGCAATATGCGCATGGCAACCAGCCTATTCAACACATGGTATATCTCTACAACTATTCAAGCGAACCCTGGAAAGCTCAATACTGGATACGTGAGATTATGAACAAACTATATACCGCCGGTCCCGACGGTTATTGCGGTGACGAAGACAACGGACAGACTTCCGCCTGGTATGTATTCTCCGCACTCGGTTTCTATCCGGTTTGCCCGGGAACAGATGAATATATCATAGGAACCCCGCTCTTTAAATCAGCGAAGTTACATTTGGAGAACGGAAAGACCATCACGATCAAGGCAGATAACAACCAGCTTGACAACCGCTACATCAAGGAAATGAAAGTAAACGGGAAATCACAAACCCGTAATTTCCTTACACATGACCAGCTGATTAAAGGTGCTAATATTCAATTTCAAATGAGCCCCGTGCCCAATAAACAACGGGGAACCACAGAAAAAGATGTACCTTACTCTCTTTCGTTTGAATAAAATATTGTACTTTTGGAGATCAATGAATTATCTACCAAACAAACTATAAAAACATGAAACTGAAAAACCTTTTACTAATTGCCCTTGTTGCGATCGTCTTTTGCGGTTGTCAAAGTAACTATCAGCCTACTTCTATCACCGTTGCCTCCTACAATTTGAGAAACGCCAACGGTGGCGATTCAATCAACGGAAACGGTTGGGGACAACGTTACCCGGTCATTGCCCAAATAGTGCAATATCACGATTTCGATATTTTCGGCACGCAGGAGTGCTTTATTCATCAACTGAAAGATATGAAAGAAGCATTACCCGGTTATGATTATATCGGTGTAGGTCGCGACGACGGCAAAGAGAAAGGTGAACATTCTGCTATTTTCTATCGCACAGACAAGTTTGACGTGATAGAGAAAGGTGATTTTTGGTTGTCGGAAACTCCCGACGTGCCGAGCAAAGGATGGGATGCCGTGTTGCCGCGTATTTGCAGTTGGGGACACTTCAAATGCAAAGATACCGGCTTCGAATTCCTTTTCTTCAACCTGCACATGGACCATATCGGCAAGAAGGCACGTGTGGAAAGTGCATTCCTCGTACAGGACAAGATGAAAGAACTTGGCAAAGGCAAAGAGCTTCCGGCCATCCTGACGGGAGACTTCAATGTCGACCAGACCCACCAGTCTTATGATGCTTTTGTGAGCAAAGGGGTGTTGTGCGACTCTTACGAGAAGGCCGGCTTCCGCTATGCTATCAACGGCACGTTCAACGACTTCGACCCGAACAGCTTTACGGAAAGCCGTATCGACCATATATTCGTTTCTCCGTCTTTCCAAGTGAAAAGATATGGTGTGCTGACTGATACTTACCGCAGCATCGTAGGCAAGGGAGAAAAGAAGCAGGCGAACGATTGCCCGGAAGAAATCGACATCAAGACTTATCAGGCGCGCACTCCTTCAGACCATTTCCCCGTAAAGGTGGAACTGGAGTTCGACCAGCGTCAGCAGAAATAATCTTTGTATCTAGTTATAACCTGAAAGTTTCACCACACAACCCGATATTCCTATGAGAAATATATGTTTTGTAGCCTGTATGTTATTTTGCCTTACTTCCGCAGTGGGAAAGACACCGGGAAATACCCGTTATCTTTCTATTGCCGACTCGATTCTATCTAATGTATTGAATCTCTATCAGACGAATGACGGACTACTAACAGAAACGTATCCTGTCAATCCCGACCAAAAAATTACTTATCTGGCGGGCGGAACGCAGCAGAACGGAACGCTGAAGGCTTCTTTTCTATGGCCGTATTCCGGGATGATGTCGGGTTGTGTGGCTTTATACAAAGCGACCGGAAACAAGAAGTACAAAAAGATTCTCGAGAAAAGAATTCTACCGGGAATGGAGCAGTATTGGGATAACAGTCGCTTGCCGGCCTGTTATCAGTCATACCCCACCAAGTACGGGCAGCACGGACGTTATTATGACGATAACATCTGGATTGCACTGGATTACTGCGATTATTACCAACTGACTCACAAGCCTGCATCTTTGGAAAAAGCCGTTGCATTGTATCAATATATCTACAGTGGATGGAGCGATGAGATAGGCGGTGGCATCTTTTGGTGTGAACAGCAGAAGGAAGCGAAGCATACTTGTTCCAATGCACCGTCTACTGTGCTCGGTGTCAAGTTGTACCGGCTGACGAAGGATGCCAAATACCTCGAAAAAGCAAAAGAGACGTATGCCTGGACGAAAAAGCATCTGTGCGACCCTACCGACCATCTTTACTGGGATAACATCAACCTGAAAGGGAAAGTTTCCAAAGAGAAGTACGCCTACAACAGTGGACAGATGATTCAGGCGGGTGTATTGCTCTATGAGGAAACGGGAGATGAACAGTATTTGCGCGATGCACAGCAGACAGCCGCAGGAACTGATGCTTTTTTCCGCACAAAAGCCGACAAGAAAGACCCGACTGTCAAAGTGCATAAAGACATGGCCTGGTTTAACGTGATCTTATTCAGAGGACTGAAAGCTCTGTATAAGATTGACAAGAATCCGGCGTATGTCAATGCGATGGTGGAAAATGCGCTTCACGCCTGGGAAAACTACCGGGATGAAAACGGATTATTAGGCAGGGATTGGTCGGGACATAACAAGGAGCAGTATAAATGGCTGCTCGACAATGCCTGTCTTATTGAATTCTTTGCAGAGATTTAACACTTCTTCTCCGCAACACTTTCATAATCAATACTAATCAACAAAAAAAGACTATTACCATGAATATAACTAAAGCCTTTTGTTTGTCCATAGCACTCTTGGGCGCTAGCAATATGCAGGCTATAACGAACAGTGATTTTGTCATCCAACAAGATAATACCAAAATCAACAACTATCAGACGAACCGTCCGGAAACATCGAAACGTCTGTTTGTCTCACAAGCTGTGGAACAACAGATTGCGCATATCAAGCAACTGCTGACGAATGCCCGCTTAGCATGGATGTTCGAAAACTGTTTCCCGAACACACTGGATACTACTGTTCATTTTGACGGTAAAGACGATACGTTTGTTTATACAGGTGACATCCACGCCATGTGGTTGCGCGATTCGGGTGCACAAGTATGGCCTTACGTGCAACTCGCCAACAAAGACGCAGAACTGAAAAAAATGCTCGCTGGCGTTATCAAACGTCAGTTCAAGTGTATCAATATCGACCCGTATGCCAATGCTTTCAACATGAATTCCGAAGGCGGCGAATGGATGAGTGACCTTACGGACATGAAGCCCGAACTGCACGAACGCAAATGGGAAATCGACTCGCTCTGTTATCCTATCCGTCTCGCTTATCATTACTGGAAGACGACGGGAGATGCCAGTATATTCTCCGACGAATGGCTTACAGCCATCGCCAAGGTTCTGAAAACGTTTAAGGAACAGCAACGAAAAGAAGATCCGAAAGGTCCTTATCGTTTCCAACGCAAAACGGAACGTGCACTCGATACGATGACCAATGACGGCTGGGGCAATCCTGTAAAGCCGGTCGGACTGATTGCTTCTGCTTTCCGTCCTTCGGATGATGCTACAACTTTCCAGTTTCTCGTTCCGTCCAACTTCTTTGCTGTAACTTCATTGCGCAAAGCTGCCGAAATTCTGAATACGGTCAACAAGAAACCTGATTTAGCTAAAGAATGTACTACACTGTCTAACGAAGTGGAAACAGCCCTGAAAAAGTATGCGGTTTACAATCATCCGAAATATGGCAAAATCTATGCTTTCGAAGTGGACGGTTTCGGCAATCAACTGTTAATGGATGATGCCAATGTGCCGAGTCTCATTGCCCTGCCTTATCTTGGGGATGTGAAAGTGAACGATCCTATTTATCAGAATACCCGTAAGTTTGTATGGAGCGAAGATAATCCTTACTTCTTCAAAGGTACTGCCGGCGAAGGAATTGGCGGTCCGCACATCGGATATGATATGATTTGGCCCATGAGTATTATGATGAAAGCATTCACCAGTCAAAACGACGCAGAAATCAAGACCTGCATCAAAATGCTGATGGATACGGATGCCGGAACAGGGTTCATGCATGAATCTTTCCACAAGAACGACCCGAAAAACTTTACTCGTTCCTGGTTTGCATGGCAAAATACGCTGTTTGGAGAACTAATCCTAAAACTCGTGAATGAAGGAAAGGTAGACTTACTGAATAGTATCCAATAGCTTACTTTCCCAAAGTTCAAGATTGAAGACTTTAGTTTCAAGTACTATTTTTCTGATTTATTGAAAACGAGTTTGGCCACCCTCTTGTTTATCCTCTTCTGTTTATTTATGTCCGCATCTTTTTCCAATAATGCTTGCTACATGGATGTTATGATTGAAATCATCTCCTTGCGTTTAAGATTGGCTATAGCAAGTTCAGACAGAGTTCCCCTATGGCCTTTCCCTAGTCGTCAATACATGCCAACAAGACCCGGTTGGTCTCGTTGGCGACATCCAACTGTTGTTGTAGAACCAATGCGAAATCAGAACTTTTCATACCATAAATGCAATAATAAAATTGATTCATCTAAACACATTTCAACATTATCTCACTAAATATTAAACAGTTACCAATTATTGCAAGCGATCTTAAAGTGCTTCTTAAAACGGAGTCCTTGAACCGTTATTCCTCTCATTATGAAATAAAATGTGTACTAGTCAAGTTCGTACACGCCTTTTTCCGTGCTACAACAAGAAAGATCAAAAGTGCCTCTTGTAAGTCGTTTATAATATAGGATAAAACCATCCCCGTCCCAACGAACTACGAGGAAGTTTTATACGTTTCCGACCATGGGAAAAGAACACATTACGTGGTATACCACATAACATTTTTTATGTTGGCAACAAAATTATGCTGGTACTATAATGTATATATCTGACATTAAACAGATTATATAATTTGATACCAACATATTTTTTAGGCTAGAGCGAGTTAAGGAAGTTGAGTATGCCTTTATTCTTCTTCCATTACTTGGTAGCATTTTCTTCACCATCTATAGTCCATAGCATAATAGCCTTTTCTTTCATTTGTAAACTTACCTCTGTATATATATTGGTAGTATTTAATGAGACATGGCCTAACCAGGACTGGATGGTAACGATATCATTTCCAGATTCATATAAATGACATGCTGCTGTATGTCTAAGAGTATGAGGACTCACTCTTTTCTTTGCAAGAGTTGGTGCAGTGGCCGTAGCCTTTATGACATTCCTTTCCAGTAATTCGTAAATACCGAATCTGGTCATGGGATTTCCGTATCTGTTCAAGAAGACTCTTTCTGTTTCACGTCTGCCGGCCATAAATGGTTTTATAGCGTTTAATGTTCTATTCCATAAGGGGCATGTGCGGCTTTTATTCCCCTTACCATAAATTCTTACCAACGGACACGAAGCATCATCATAAATAATGCTACCTATTGTTAGCGAAGCCGCCTCAGAGGCTCGAACTCCAGTGTTATACAAGAAAAGTAACATTGCATAATCTTTCCTGCCTTGTACTGTTTGTCGGTCAGGAGTATTAAGCAACGCATCCATCTCTCTCTTGTCAAGATAAGACACGGCTGGCAATACGCTCCCTTCAATGACTTTTACCTTCACTTTCTTCATCGGTATAGTGCTCATCAATCGGCTCCATTCCATATATTCAGGTGCATTATTGTACACATAATGGACGAAAGACTTGATTGCGGTAAGCCTTTGGTTACGGGTTTGAATAGTACAGCCCTTGTCTGTCTCTATATGATTCAAAAAAGCATTGGTCCTCTCGACAGTGAGATCCGTAATCAAAAGTTTATCGGCATGTTTGCCGGTTCTCTTGGCTACAAAAGGTAGATACTGCATATAGTAGTCACGATAACTGGTGAGCGTATTATGAGATTGATTCTTTATTACCGGTATATATTCAGATAGATATCTCATGAACCAGTAACCTACAAATGAGTATTTTTCTTGCTTGTTCATAATTTCAATACACATGATTCAAACTTGCGACCTGCTTCCTTCAATAATTCATTGGTCATAGACACATAGACAGCCGTATTTATGCTCGTATGACCAAGGTAGGTGGATAGGACAGGAAGCATATCCTGCACGTTTCGTCCTTCCCTATACCATGACACAATTCTCTCTGTAGCAAATGTGTGGTGCGCGGTGTGCAGTCTTGGCTGGTATCTTGCGCCATCATATCTACGAACATTTGCATCCTCACGTATCATGGCAAAGGCCATTTGTAGAGCATGTGTTGAGTATGCGGCAAATGTTCTTTTCAAAAACAGAGGTGAGTCACTCCTCGGATGGTAATCCTGTATGTTTACGCCAAAACAGGAAGTCTTCTATAAAAGAAGCGACCTATCATTGAATGTTACTATCCTGGTATTATAGAACTTCATTTGTTTAATCACTATATAGTTATCAGTACCAAGATGTACATCCGCCATCTCTATGCCAAGAGTTTCACTCGGTCTAAGCCCCCAAAGATAGGTCAGCATTATTATTCCTCTGATAGTTTCAGGGTAAAAGGTTGTATAAAAGGATCTGTAAGTCATGGATTTATCAATTATTTTTTTCAACTCTTCCCTTTTGTATATATATGGGATAAAGCCCTGCGGACGATTGGGCTTATCTGTGGGAAGAGGATTGTAATTCATGATGTTTCTTGCTATAGCCCAGTTGAATAAACCATCCAACATCCCATATATGTTGAACTAATAGGCGGTCAAACCATTCTTGAATGAAGGTCTGCTATATAGAAAAGACACGCACTGTTGCCTGTTAATGTCCGACATTTCCCTGTCTTCGCCAACAGCTTTTGAGAACAGATTCATTATTCTAGGCTCTGTATCAAACTTCTCACCGACACTTCTACGGAAAGTGATGTACTTTGATATTGCTTCGGTTACTGTCATAATATACCCTCCCAATTTATGTCAGATACTTGGCGCAGGCTTTTAAGGTCCACCTTTGCGTAGATTCTGGTCGTGTCAAGTTATCTGTGTCCGAGTATGTCAGCAATATCTTTAAACGTATGTCCTTTATTGATACGTATCGTAGCAAATGCTCTTCTAAGAGAATGAGGACCTACATGCTCTACATGTATACACAATCCCTTAATGGCATTGGAAACCACATGATATATGCCTTTGGGGGGCATTGGTCTCACGGAATTGTTCAACTTAAGAAAAACTTCCCTATAACCACGTTCATTACATCTTACCTCTTTGATATATCTGAGGATGGCGTTTCCAACATTAGCTTTCAACGTCAGCACCTGCTGTTTCGGCGTCCCTTTTCTCTGTGAAGATACAGAACATCGCGTTCCCAGTCTATATCGCTAAGTTTTAAACCGGTAACTTCCCCCACTTCTCATTCCGTATTCTATAAGTAAAAGAAGTATAGCTTTATTTCTAATGGCAGAGGGAGTGTTACCATCATAAAAATGAGAGATTCGATTAAGGTCATTCTCGTTTGGAGAAACAGATAGAATCTCACATGTATAAATTCGGGGGCTTATGAGGTATGATGACATGTCTGTTTTAATGATACTTCTGTTATATAGATATCTGAGAAAAGTCCTCAAAATTGACACCTTACTGGCCACAGTCTTACGTGCGAAACATGCGGATTGATAAGTTTCAATATATCCGTCGATACAAGCCGCGGTCAATAAGTTGATCGTTACGCTTTTTGAGTTGATATAAGCAAAGAATCTATCTAATTCCTGACATATATGTACCGTAGCGCCGACAGAGCTTCCTTTGGAGGTGAGATGCCATTCACAGAACATGTCCACATAGTTAGAGCCGGGATAACTCTTATCTTTTCCTGTGATAACTTCCATGAATGAGAACCAACTCATACAGACAGCTCTGAAACGCTGATATCTACTGCGAACAGATATCCCATTTGATAACTCTCCAAAACAACGGGCCGCATCAATGATTTCATCAGTGGAGAAGCTATGTCCTATAGGCTTTTGTTCAAGTTTAAACTGCTTGATGACATTAAGCTGTTGCTCTGCATATTCTCTAATGTAAGCCTTCGGTACTCCATCCTTTTCCAAAGTCTCCAGATGCCTTTTCCTTTCTTCATAATGTGGAGCTGCAATATATTTTAGCCTAAAGTGGATGCTTGTAAATAACCTACAAAAGATAGAATCCTTATCCATGAACTTAGGCTCTAAAAGTTTTAAAGAGAAAAGCCATGAATAAATAATGCGAAAAGCATCTGTAAATTCATTTAATTCACTCGCTATGCAGACTTTATGGAAATGATCTGAATAATGCATCCGATAATCATGGCATACTTTGGTGATATTCTCAATAGGAACTATATCATTTTCCCCGTCGTGTAAATGCAAAGCATGCGTAGCGTAAAAATATAGGACGCTAATATCCGTAACCGGTCTTTAGATTTACCCATGTTCGCATTTTCTTCTAAAAATACTCTGCGTTCTTTTAGCAATGGAGAATCAAGATGCACCCGCAACTTGGATTCTGTAACATAAAGTCTTTCGTACATGTGATTGATGCTGCCGCTAGTGGCAGTTCCTTGACATAAAGATATGAAACATGCAAGATTATTATGTTGTGATAAAAAAACTTTAGTATTTCTATTTAAAGATATTATAGGTCAATACCAACATAATTTTGTTGTCAACATAAAAAATGAATATATCCCCTGAAACCAATGAAAGTATAGGATGGATATAAACCGATTTGGAAAAACCATCAATACCACAACTCATGCGGACAGGTTCTGGAAAGAAAAAGTACTGGTTGTTTTCTGATAGTTCAAATATAATTGGGAGTATATATTTTCGTCTTTGGTCTTTATCATAAGTGTATAGAAGTACACAATTCAATAACGGAACATTCCTCCACATGAATGCTCTTCCCATCAGGACAGCTGATAGTCACACCTCTAAACATATCTGAGCGGGGGCCTCCATTGAACCAAAACTGAACCATGAACATGGAAGATTATCGGGGAATTTTCGTATTGAATCTTACGCCTTTTACAATTGTCTGACAATAACCTTCATTAATCTCATCCAGCGTAACATATCACAATAATTTATTCCCATTCTGGTGCAATGAACTTTCAGCGAATAACATGGATTGGAATCCAGTTATTTTCGGTATTTATCCAGTGTCTTTCCGAGTCTTGCTTGTGCCTTGTCCCCGTTGAAAGGAGGAGGAATATAAGGTTAGCTGTTGCCCTTGGGAATCTCTATGCCTTTGACAGCGCATATTTGCCCCATATATAGAAAAAATACATATTGTTAGTTACTAGCCTATTCACCATTCCCCTATAATCGATATTGTGCCTTTCACAAAAATCAACGAGACATAGATTAATATCATTATTCAGTTCAGTCTTCAATAATTCGGAGCTGTTTAAGTACAATTCATTTGAATTTGGAGACTGGCCAGCCTCCAGGCATACTTCATTACATAGTCTATTCTGAGGGGGCAAAACCATCTGTTGAAATGATCATTTATTGAATGTTTTTCACAGAATGATACCAAAGACTTTTTAGGATTCTGCGTCAGCTCTTTTTAGGAACTTCCAATAACGTAAGATATTTTAAGGGAACCGGATCAGAATTTTCTATTATCATAATTCGTTTTTTACTGATCTATGTAAAAGTCGTTTTTGAGATGCGCTATATGCTATCGCAGAGACGCTTACCATCATCTTTCCCCTTTGACTGACATCTGCTGACATCTAACGACACGTGATGTCACCATTTTGAGAATCAGCATTTTATTCAATTTCAGCCACTATTTTTGAGCTGTCAAACGAAAACATTAATCTCAAAATGATGGATCATGGCACAAGAAAAAGAAGTGAAAGAAAAACCGAAGCGGACGCGCAAAACGCAGAAATCCGCCAAAGAAAAGCCCTATGTGGAACAAATCAACGAACTACTGTTTGTCCACAACAAGGAGGACCCCAAAGCCGGTGTGCAAGCCGTCAGCGAAATTGACGGGGAAGGAAAGGTCAGGACGGTTCCTGCAGAAGAAAAGAACGAAAACTCCTTTCTGAAATTCGAGAAAAACTCCAGTATCCTCGAAAACTTCATCAAGAACTTCTGGAGCCAGTTCAAGGAACCTACACATTTCCGGCTCATACGAATGACCGTCCATGATTACAAGCAGAACAAGCAGGCAATCAGGGATTTGTCACAAGGCAAGGAAACGGACGCAGTAAAAGAGTTCCTCAAACGCTACGAAATCCGACCAAGAGAAAACAAGGAACAGAGTAAGAACGAAAAAGAAACAGAAACAATGGCAAAGAAACAAAAAACAAACCCACAGGAACAGGCACCACAACCGACAGTTTCAACAGAACAGCCGCAGGAACAGCAGGCACCACGCTACCGTTATGACGAGAACATGGTAAACTGGGACGCACTGGAAAAGATGGGAGTCTCCAAAACTTCCCTCGAACAGCAGGGACTGCTGGATTCCATGCTGAAAGGATACAAAACCAACAAACTGGTTCCCCTGACACTGACGCTGACAGGTGCCAGGGTCAAACTGGACGCACGCCTCTCATTCATCACCATGCCGGACGGGCAGATCGGTCTGGGTATCCACGGTATCCGCAAGGAACCGGAACTGGAAAGGCCCTATTTCGGGCACATCTTCACGGAAGAGGACAAGAAGAACCTCCGTGAGACAGGAAACATGGGACGCGTGGCGGAACTGAACCTGAACGGGGGTTCCTATACACCCTGTCTCATCTCCATTGACAAGAATACCAACGAGCTGGTTGCCGTACGGCAAGAAAACGTATACATACCAAGTGAAGTGAAAGGCATCAGGCTGACAGCGGATGAAATAAACGCGCTGAAGGAAGGACAACCGGTATATGTGGACGGAATGATCTCAAAAAACGGAAAGCCGTTCGACGCCACACTCCAATACAGCGCGGAACGCAGGGGGCTGGAATTCATCTATCCGGAAAGCAAGGGGTTCAACCAGCAGAGCCTGGGAGGCGTACAACTTTCACCCAACCAGATCAAAATGCTCAGCGAAGGACATACCATCCTTGTAGAGGATATGAAACGCACCGACGGAGCGCTGTTCTCCTCTTTCGTCACGCTGGACAAGGTGACCGGCCGACCGCAATATACACGACATAATCCGGAGAACGGGGAAATATACATCCCGAAGGAAATCTGCAACGTGCTACTGACTCCCGAGGACAAGGAGGCGCTGCGCAAGGGACAACCCGTCTTCCTTGAAAACATGATCAACCGCAAAGGGGAAGAGTTCTCCTCCTTCGTCAAACTGGACATGAATACGGGCAGGCCGCAATACTCGCGTACACCGGACGGTTTCAGCGAGCGCCAGGTGCCGGTCGTTCCGGCGGAAGTATACGGGCATGTATTCACGGCACAGGAACGGGCCAACCTGCAGGACGGAAAAGCCATACTCGTATCGGACCTGAAAAGCGCCAACAACAAGACATTCAGTTCCTACCTGAAAGTGAACGCAAATTCCGGACAGCTGCAATACTTCCAGGAAAACCCGGACATACGCCGCAATACAGCCCGGCGTGCCGCACAGGCGGACGACACGCAAAACCGGCAGCAGGAACAGAAGAAAGGAAGCAGACAGGCCGTATAAAAAGAATACAAAAAAGAATCATTAACCATTCATCAGAAAAAAAGGCATGAATCAGAATGACAACCGGATATTCAGAAAGGAAGACCTTGACTGGAAAGAACTGGAGACCATCGGTATCCACAAAGAAGAACTGGAAAAAAGCGGGGACATGGAACTGCTCCTGCAAGGGGAGGAAACGGAAACCGTCCCATTGAAAATCCGCACTTCCGCACTCCGCTTAACAATGGACGCCACCCTCAGGATCACGGTGGGGACGGACGGAAAGCCGGTAATGGAAATCAACGGGATCAGTCCCGAAGCGGAAAGCGAAGCCGGCGGATAATCCCTGCCCCATACAGACAGAATCAAAAGTATACACAATTTCCCCGTACCGGTTTTATTGCGAAGGTACGGGGAACATCAAATGGAAAAAGATCATGATTGCGATATTGACAGACAAGCCCAATGTGGGAAAAGAGATAGCAAGAATTCTGGGAGCACATACCAGAGAGGACGGATACATGAGCGGGAACGGGTACATGGTGACATGGACCTTCGGCAACATGCTTTCACTGGCCATGCCGAAGGATTACGGGATGGACCGCCCGGAACGCGGGGACTTCCCGATAAATCCCGCCCCCTTCAGACTGATGGTAAAACACATCAAGACCGATACGGGATGGATACCGGACATCAACGCGGTCCTCCAGCTGAAAGTGATCGAAAAAGTATTCGACGCCTGCGAAAGTATCATTGCGGCCACCGACGCCTCCCGGGAGGGGGAAATGGTGTTCAGGTACCTTTACCGGTATCTGGAATGCAGGAAATCCTACCGCCGTCTATGGATCTCGTCACTTACGGACGAAGCCGTGCTGGAAGGAATGGACAACCTCAGGCCCGGCAGCCTGTATGACCACATGTTTCTGGCAGCGGACAGCCGCAACAAAGCGGACTGGGTACTGGGACTCAACGCCAGCTATGCCCTCTGCCAGGCGACCGGAACGGGAAACAACTCACTGGGACGGGTGCAGACACCCATACTGGCAGCCATAAGCAGCCGTTACCGTGAACGTGAGAACCACATTGCCACGGACACCTTTCCGGTTTTTATCAGCCTGTGCAAAAATAACACCCTGCTCAAAATGCGCTGTACGGAAGAATTCACAGACCGGGAGGCGGCTGCACGGCTTTACAGTGACTGCAAACTGGCCGGACATGCACGCGTCACCGCTGTCAGCAGACAGGTCAGGGAGATAGAGCCTCCAGCCCTCTACAACCTGACCGAACTCCAGAAAGACGCCAACAACTATTACGGAATGACTGCCGGAAAATCGCTTGAAATCGCACAGAAACTTTATGAGAAGAAACTGATTTCCTATCCGCGAACTGCCGGACGTTTCCTTCCACGGGACGTTTACGACAAACTGCCCCGTATCATGGAGAAAATCCTGAACAGGAAGGAATTCCGACCGTATGTCAGAAGCATGGGGATCAACATATTCGACCTGCCGGACAAGGTAGTCGACGAAGGACAAGCGGCGGAACACCACGCCATCATCATTACCGATACATATCCGGAAGGATTAAACCGGGAAGAGATGCAGCTGTACATGATGATTATCGGACGGATGCTGGAAGCCTTCATGCCCGTATGCAGGGCGGAATACACCACTGTGGATGCCGTATGTGCCGCACGAAATTTCCGGTGTCATGCCTGCCGCATCATTGAAAAGGGATGGTTCGGCATATTCGAAAGAGAAAGCGTCATTGCAGGAAGGGAATACGGCTTCTCCCCCATCCCGCAACTGGAAAACGGGGAGACGGCCGCTGTTACCGGATGCAGCCTGATACACAGGAAGGACCTGACCGTATCCGCATATACCGACGCGGAACTGATCACCTACATGGACACTGCCGGACTGGGAACGGCGGCCACGCGTACAGGAATCCTGCAGACCCTGATTGACCGCAAATATGTACGTTATTCAGGCAAATACATCATCCCCACACGAAAGGGGCTTTACATATATGAGACGGTACGGAACATGAAAATAGCGGAAACCGCACTGACTTCGGGCTGGGAGGCGCAACTGGCACGAATGGAAAGGGGAAAGCTTACACAGGAAGAATTCATGAAAGGGGTACTCAAACTCTCGAGAGAGGTAACGGAAGATATCTTCCGGAAATGTGAAAGATAGAAGCTATATATAGGAACGGGAAATGCAGGCTGAAAAGTCTGCATTTTTTATTTATCAGACATCTGTTATGCCGCTTTTAGGCGGCAAAGGTACCGGATTACCCCGTATTCGTGTCAAGGCAGCCCTGCGGGCCGGTCGGCTGAAAGAAAATCATCCTCGCTGTGCTCCGGTATTTTCTTTCGCCAAGCCTTGACACAAAAGGGCAATCCGGGGGAAGGAGACCTGTAAAATCGGGAAAACAGATCCCGAAGAGATAATCATACACTCATAAAAACAACAAGGACATGAAACAGAAATCCATCGCAAGCATCTGCAAGCCGGCGGTCACACTGCTGGCAGCCGCAGTAATAATCCTGCTATGCCGCAAAGGCATAATTCCGGTACATACCATCCTGTTACTGACAATAGCGGAAAGCATAATCCGTATTTTGCTAAAACTCCTCCCGTTCCTGGCGACAATTCTCACCATTCTGATCCTTATCGGAATGTTATTATAAACCCTTAAACTACAAATGAAATGGAAACAAGAAAATTCACCCCGTCAGCTCCGGTCGCACCCGCACTGTGGCCGACAACGCGAAGCATCAGGCCTGCAAAGAGAAGATTTCCCAATACGATTGATGAGCCCAGAAATATCGGGTATTATCTCAAGCCACTGCTTGACATCACGAAGCGACCGGACAGAGACGAAATTCTGAAGACATATCTCAAGGAAACCTATGTATAACAATAAAAAACAACCATTATGTTTTTCCAATCAATTTATCAGATGATGTCGGCAGGCACAGACCTGAACATCAACATCAGGAGAACGGACGGAAAACTGTCCGTAGCGGTAATACCCAAACGTACAACACTCAAGGATGAAGCCGGACAGGCCATCGTGCCGCTCATACTCAACGGCACCCCCATGGAACTGGACGGACAATTCCTGCAGATCATCACCACACCGCTGCAGAAAGCGCAGGGAATCCTCACCAACCTTGAAACCTTCGAGCAACAGGCACGGCTCGCCGCAACACAAGGCAAGGCGGCCGGAACCGCCAACGACAAGAAGACAAAAGAGGCACGTGAAAAACAGGAAAAGATGGAAAAACTCCTCAAACGTGCGGAGGAGGCGTTCACGGCAGGAAGATACTCGGAAGCGACAACCTGCTTCAGGCAGGCCAAGGTACTCGCAGATACGGACAGGCAGAAACAGATAGAGGCAAGGATACAGGAAGTGCAGAAGGAGTCGTCACAGGGCTGCCTGTTTCCTGAAACGGACACACAGCCGCTTCCACAACAGCCGCCCGCAAACGGTACGGCGAACGGTAACCGACCTGACGGACAAATGCGGATGTTCACGTCACAACCGCCACAACAGCCTGTACAGCAGGCAATCCCGCAACCGGTACAACAACCGGTGCCCCGGCCGCAGATAGTACAGCCGCAGCCCGTACCACAATATTATCCGGGAACACCGCAACCACAGCCAATGTACGAAGGATACTGCCGGAATCCCGCAAACGGCAGTCCGCAACAAACAGCGGAACAGCCCCAAACATACTTCCTCCAGCCCGGCGGACAGTACCCACAGACACAACCATGGCAACAGCCGCAACCCGTCCCCCTGCAGCCGCAGGCAACCGTCATACAGACAACCCGGGAAAATACGGGCAGGGAATACCAGTCACCGCCACAACCGGCCGCAGAAGCGCTCACTTTTGACAAGGACGATGAAAGTGACAGGGAACTGTTGCGTGAAGACCCGTATGCGGAATACATAGACTTCCCGCAGGAATGCCGCATGAAGGACGAGACACAGGCGGAGCTTATATGTTGTTAAACCATTAAAACTTTAAATAATATGGCACTTGATATCAAAGGACTCAAAAGAGTATTCATCCTGAAAAAAGGAAATGACACCCTGACACTGGAAGATCCGGACAGCAGAATGTCCCTTTCCGAAGTGACGGACTTCTATTCCATGAACTATCCGGAACTGACCACGGCAACCCTGCACGGGCCGGAACTCGAAGAGGACCGCGCGATATACCGGTTCAAAACCACCATAGGAACGAAAGGATAAGCCATGGCAAAGAAAACAAACCCTAAGAAAAAGGAGGAGACAACATGCAGACAGTTATCGGAACTACAAACGGAAGACCTGGCACGACTTATTATCAGCGAGGCCGGATGCACAGACATCAGCCGGGGAACCGGCAGCAGAAAGAAAAGAAGGCTGCCGCCGGCAGGAACCGTAATGATTTTCTAACGGGGAGAATTCTCCCCGTTACCCCCGATTACTGTATGGAGATCCGCGCGGGAGAGAAAATCAATCTTACGACAAGGGAGAATTTTGATTTCCTGTACCGATCGGCACTCAGATACAGCGCACTTGTCGGCCTCAGGCTTCCTTTCCGTCCGACCGGGAAATCACCGAGGATGAACATCGTCAAACTGTACCGGGCAATGGACACCATACTCCCGGAGCATGTCAACCTGGAAGAGGAGAACGGAAGGCTGTACTTCTGCCTCTACCGGTTCCATGAGTGGCCGGAATATAAACTGTTCTGGATACCGCTGGAATTCACGGAGAGACTGCCGGAGAAACTCGGAAAGATAGCACTGGAATTTATCCGGCAGCTCGCCCGGCACCATGGCATACCCAAAAGCACGGATACCAGCTACCACGAAATGGCACACGATTACCTGGAAGACTACAGGCTCTACGACGAAGAGGCGACGGCAGGAGAGATCAGACGCAAGGCCGCACTTGCCAGACTGTATGAAAAAGGGAAGGCGCACCGTATACTGAAGAGAATGGACAATCCAAAGGGATTTCTTGCGGATCTGGAGGGGGAAATACGGAAATACCATACGAAGAAGAACAATGAGCGGGCATTGCTGGAACTGCTCACGGAAGGTACGGCATACATTTCATACGGCAGCCCGAGCATCATGCAATACTCCTACGACTGGGCATACGAGAAGGCAGCAGATTTCAGGCCGGTGGGACTGGATACGCAGATAATGGTCACCTGGTCGGTAAAGGACGCCATGAACGACGAAATGGAAAGCTATTTCAACTCGGACTACCAGGAATCATATGTGATCACACCCGTCACGACATTCCACCTGACACCGGACACGGAAAAGCCTTTCTCCATGGATGACTTTCCGGAGCGGTTCTCCCATTGGCTCGAACGCTTCACAAAACTCATTACAAACAACTTCTAATAAAACAGGAAAATGAATGAACTGACAAAACAGATGCAGCAAATCATGCATCCCAGAGCGGTACTTGTCGCCTATGAATGCGAAACGACAGGTTACTCAACCCCGCGAAGTTATCTCGAACTCAGGCCCGTCAATGAGAAAGGACGGATGGGGGCCGGCATTCCGGTAACCTATGAGTTCATGAACTCACTGGTGGAATCATACACGGAAAGCATGAGCGGAATCCCGCACGGACGCATCCCCGGGAACATGCTCCTGTGCGACTCTAGAAAAGGGCGCGAAAGGTACATATGGTACAATCCGCCACAGAAGAGAAAAATGTACTTTCAGGACGGGCTGCACATTACAGACGGGACATTCAACGTACCGGGCGTCATCTACGTGGTGGAAAGGGAATGCATGGACATACACGCCTTCAAGGGAGCAATCCCCGAAGAGCGGACAGAACTGTATCTGGCGCCGTTCTTCAATGTAGCCGGGGCGAACGTCTGCCTGGGCAGCTCATCGCCAAAGAAACCGCAGGACATGGATTTTCTGGAATTTCAGGAATACTGGGAAAAGCGTTTCTGGATGAGCGAGTTCTCACATTTGGGAGGTAACAGGAACCCGACCCGCAGCAACCTGGTTTCCGTAACGGAACATGCACGGAACAATCCGTTTGATTACAGCGAGTTACAACAATCCGGGAAGAAACTTAAAGACATACTGGCATGAAAAAGATTCATTACACGGACAACTACCTGCTGAAACCCTACCATCCCGTCACCATCCATGTTGCGGGTGCAGGGGGCACGGGATCACAGGTCATAACCAATTTGGCACGCATGAACGTCGCGTTGCAGGCACTGGGACACCCGGGCCTACATGTCACCGTATTCGATCCCGACATTATTACGGAAGCCAACATAGGACGCCAGCTCTTCAGTGAGATGGAACTAGGGCAAGGCAAGGCGACGGCGGCCGTCACACGCGTCAACCGTTTTTTCGGAACAACATGGACGGCGGAAAACTGCCGCTATCCCGTACGGAAAACACAGGAAAACGGAGATGACAGGACAAAGCCGGCAAATATCATCATCACCTGCACCGACAATACCCGCTCACGACTGGAACTGTGGAGATTCCTGAAAAAATACAGGGAGACCTCCGTAAACAATGAAAGGGCGGTTTATTACTGGATGGATTTCGGGAATGCGCAAACCACCGGGCAAGTCTTCATAGGTACTGTCCGCAACAAGATACGGCAGCCGGCATCAAAAGAATTCATGCCGGTACCCGGAATGAACGTCATCACCGAGGAGGTGAACTATTCCACAATAGAAGAGAAGGACTCCGAACCGAGCTGCTCACTGGCGGAAGCACTGGAAAGACAGGACCTGTACATCAACTCCATACTGGCACAAGTCGGCTGTGACATCCTATGGAGGATGTTCAAGGAAGGAAGAACCCTGTACCGGGGAGCATATATCAATCTGGACACACTCCGGGTTAATCCGATACCGGTATAAGCCATGTGAAACAGACAGCCGCCCTTGCCGCCAACAGTTGCTGCGGCAAGGGAAGCATCGGTATTTTTTTTCAATCCGTATAAAACCGGAACCGGATTCAGGATTTAATCCGCACTAATCCGGCAACACCCTTCCCCGTTTTAACCAGTTCGTATTTCTCAAGCCTTTCATACAATTTGCCGAGCGTCCTGCAGCCATACCTTTTCACTTTGAATTTGGGCATCAGCTTCTTCAGCACCCCTCCAATCAAAGACAAGCTGACCTCCGCCTTACCGTCAGCAGCCTGTTCAAAAGCCTTATCAAAGTATTCCATATCTCTTTGAATAAAAAATTCAGGTGTATTTTCCTGAAAAGGCTTCTCCTCCTTCCGGTCAGCCAATAGAAACTCAGTACAGGAACGTACCAGTGCCGCCGGAGTCTTTCCCTCCCCGTAACCGAGGACCGTCAGACCACTCTCCCTGATACGTTGTGCCAGCAGGGTATAATCCCCGTCACTGGCGACCAGACAAAAACAACCGACCCGCCCCTCATGAAGGATGTCCATCGCATCCATAACCAACGCGATATCCGTCGTATTCTTTCCCGGCACAAAAGAGGAAGCCTGCACCATCCTGAACGAATAATCCCTTGCCGCATCCTTCCAACCGGAAAGGGATTTTTTAGTCCAGTCACCATATATACGTCTCACAACGGCAGCACCATAGCGGGATACGAACCGCATCACATCTTCCATCTTCTCGGAAGAAGCATTATCGCCGTCAATCAAAACCGCGACAGACAAATCTTTTTCTTTTTTCATACCGAATCCTTAAGCTGCAAAAATATAACAGGTTCCCGCAAATATAAATAATTGAACCTATTTTTTCTTTCCCCTATGCCGCAAAAAATCCTGTATTTCCGAACTACGATAAAAATTCTTCCCGTTCTCGTCCGTCTGGTAGTAGCGGATAAGCCCCTTTTCACGGTAACGGGCAATGGTCCGTTGCGTCACGCCCAGAAGTTGCGCAAGGTCACAGTTATCCAGCAAGGTGTCGCCGTCCAGGCAGTCTTTCAGGCGGTTCATACGGTCAAGTTTCTTTTCAAGGCGATTAAAACCTTCCACCATAGTCATGATCATTTTCTCAAGTACCTCATTATCTATATACATCATGGCATATCCTCCATTGTTTTAAAAAGTGATTACCTGAATACTCTTCCTGTGCGCATTACAAGAGTATATTACACTATAATGAAAATTACATGCCGGATTCAAAAAAACGAATCCATCTTTTTACATAACATTCTAATTCACAAAGAAATATAAAATAAAAAATTACAAAAAGCACTGTAAAATGTAATCCCGGATGTTGTAAAGTCCGGGTACAATTTGTAAATACGACTTACAACTCGACCAGCTATCCGTGAAATCTGACGACATCTGCTGACACCTGTAGTCAGAGACTTGGAGACAAACATGCCGGCAGTATACCTTTACATCGGACAAAAAATCAAAAGCTTATGGAAGTGATCAGTATCGAAGCCGCAACATTTGAAGAAATGAAGCAGGCGTTAAGCTCAATCATCCGGGATATCCGGACAGGAAGAGGAATACGGCAGGAGGAAAGACTGACGGAATGGATGGATAATCAGGAAGCATGCATTATGATGGATATCTCTCCAAGGAAGTTGCTTACTTTGCGCAGCACGGGAAAAATCCCGTACAGCAGGATAGACAGGAAAATCTATTACCGGAAAAAAGACATCGTCACATACATGGAAGGAGTGTTACAAAAAGGAAACAATTAAACAAAGAAATATGGCACATGACTTACTGACAAGGGAAAGTCCGGAAATTATCCGGTTCTTTCAGGACATTGGACACATCACTGAACTCTTAAGAAGCGAACCGGACAGATACAGACCTATCCTGAACGGTGACAGGTACATCACCGAAGCTGAACTGTCCGAATCACTGAAGATAACACGCCGGACACTGGTTGAACACAGGACAACCGGGCTTATCCCCTATTACCGGCTGGGAGGCAGGATACTTTATAAAGAGAAGGATATTATAAAACTGCTGGATGAAAACAGGCTGGAAGCTTTTTAAAAGCCGGCAGTATAGAAGAGAACGTCTTCGGAAATTTTCCTAAAGACGTTCTCTTCATATATATGCCATTCATTCCAGCATAAATGAATACATTATAAAGTTTTCTGTAATTTTATGCCAATACTATTTGGAGGAATCGAACCTTTTCCATATCTTTGCACCGTCAAAAAAATAACAGCGATAAAGATTGAAATAGTTGAAATTAGAAATATGGCTAATTCAATGGTTTTGATTTTAACGATATAAGATTTAGTGCTGTCTATCAGGACTTTAAAAACAAAGAACTTTAAATGTTCGATTCCTGGTGGCACCACCTTTTAAAAAGCAAGACAATATTAATCCCTGATTTTTTTCAAAATTCAGGGATTTTTCTTTTTCTGGAACAGGTAAAACCAATAGGAATGAGAATCAACATAAATATGATACCATTCTGCAATTGATTTTGGTACAGCATTTATTCAATCATTATCTCATGTTAAGCAACAGCTTTTCGCCCACTTTAAAATTCATTTAATGAACAAACTTTTTCTATAGCAAATATGTTTTCTATTATCCTAAATGAATGATAAATAAAAATGTTTCCATCAGGCATTTTTTCTGTATGACAAAGGATTAATTTTATAAAAAGACAGATAAATGCTCATTTGTTATATTCATTTATTTATAGTTTAATATAACAAATCATGTAGATATGGCAACAATAAAAATCAAATTCCGTACCTCTTCCGTGAAAACAAAAGAAGGCGTATTGTTCTATCAAATCATTCATGCCAGAGTAACCAGGCAAATCAATACCGGCTATAAAATTTTTCCTTCAGAATGGGATAAGCATTTGGCTTGCATCATTCTTCCGGACAATAATGACATAAGACGACGTTTTCTCGCTCAACTAACAAGCCGAATAGCAGAAGACATGCATAGACTGAAAAATATCATTTCAAAACTTGAACATTCGGGCAATCCTTTTACCTCCGGAAAAATAATAGAGCTATTCCGTATTCCCCCCATCAATAAATACAGTTTTCTATCATTCGCACAAGATCTTATTATACAACTAAAACAAATCGGCAAAGAACGCACTGCCGAGTCTTATGCCTCAGCATACAACAGTTTCAAGCGTTTTATGGACAATAATGGTGACGTTCTACTTGAAGATGTAAATTCCAATCTGATGATAAAATATGAAATATACCTTAAAAACTGCGGTGTCTGTCCAAACAGCTGTTCATATTATATGCGGAATCTCCGAGCAATATACAATCGTGCTGTAGAAAAAGAGTTAACACAACAACAATATCCGTTCAAGTATGTGTATACCGGTATTGACAAAACAGTAAAACGAGCTGTATCTCTAAAAACAATTCGCCAAATACAAAATTTAGATCTGAGCACAAACCCTTTGATGGATTATGCAAGAGACATCTTCATGTTCTCGTTCTACACCCGCGGAATGTCGTTCATTGACATGGCATATCTGAAAAAGAAAGATCTGCAGAATGGAGTTCTGTCCTATCGCAGACATAAAACCGACCAACAATTGTTCATTAAGTGGGAAAAGCCCATGCAAAAAATTGTCGATAAATATAACACTATAGAAAGCTCTTATCTACTACCTATCATCAAAAACAACGGTAAAGACCCAAGAAGAGAATATAAAAATGCCTCACATTTGATTAATAGAAAGCTGAAGGTAATAGGACAAATGTTAGAGATCCCCGTCACACTAACAACATATGTCGCCCGCCATGCATGGGCAAACATTGCCAAGAGTAAAAATATCTCTATCTCGGTTATTAGCGAAGCTATGGGACATGACTCCGAAAACACAACACGTATTTATCTAGCCTCGTTAGACGCCTCCATAGTGGATAAAGCAAACAGTATTATACTTAAATCATTATAGTATACCAAAAGAGTATTGACGGGGCTGACCCAAAAGTCAGCCCTTAGTTTTCCAATGCTACATTATTAATAAATAAGATTATCATGGCTCTACACAACGGATAAAGCATGCATCACTTTTAGGCGTTTCTATTTTATTTTCACCAGTAAGAGTTGCGTAAACATTACTTTTAGAAATCAAATTAAAATCAAAAGAGAAGTAATTAATATCCCACGCCATAATATCACTTTCTCCATCGCGCCCTGGTGGATATATCTGCTGTAACCAATAGATAGCCCCCGGACGCATATACAAATCATAAAACAAAGGTTTCTCATCACCTGCCGTCATATTGAATTTATCACTACGTCCAGCAGAATAACGGAGTACAACTGTATTCTTTGTCTCACCATGTATATAGCCCTGACCAGTAACTACGCCCTGCCAATTTTTCATATCACCATATCCTTGTTTTCTATGTCCATAGCCTGACGCTCCTATCGGAAAGAATAGATTCCGCCCATCCGTTTTATTATATATAAAACAACCACGCATACCATATGTGCCGAAACTATCATAACGATATCCGTATACTTCATTGATATTGGAAAGTGTTTCCTCGGCATCATCACCATAGAGTACACCATAGCCCATTTCTATATCCTTGCTTTTATACAATACATTATAATCATCGTAATTGGCAATTTCCACTTCTTTTCCATTAATTTTAGGCTTTTCAAAAGGGGTATTAAAAGGCTGAGATGTGATTTCATCCCACAATTTAGTAGTCCCTTTTCCAGCAATCTCTAGTGGCTTGGCTTTATCATCTTTAAAGTCTTTCGGCTGCACTTCTATCCAATATTCTTTCTCATGTTTATTACTTGACGCATCAATTGGTTCATTCAGATTTCCCCACTTAAACAATGACCCTTCTTCTACCGGCGAATCTGTTTCCTCCGTAGGAGTCTTCATATTAAACGTATGCCAAGCCCGCCCTTCGTCAAGCAAAGCTACAGGAGCATAGCCCTGGCGGACAAATATAAGGTGATTGCAAGTATTGTTGTGATAACTGACACGAATAACGGCATGGCGGGATTCATTTTCTGCACATGTACCATTGAACGTAATTTTGAAATCAATTACTGAACCGGAAAGCCCCTTAAGTGTACCATGTTCATCTATACTCGTGTACTTGTTACTACTACTTTTTTCTAACTTCACAAATCCTTCGTGCGTTGTCGCTGCAACAACAGCTTCCCAAGCCCCCTCGGAAGTAAATTCTTCGAAATTTGTAGCATTCTCCCGTGCCAAACGTTTTAAAACAACATGGAAAGGCTTGTCATTATTATGCCGTCGATATATTCCTTTAGGATTGACTACGCGACGTACCTGGAATATATCAACTATTTCTGTTAATGGCTCACCCTGCGATAAAGTCGCGGTTATTTTTATTTTTGCCTGACGCCGGTAGGCTACATATGGATTATTCCCGGTATAACTAGTTTTTGCAATCATCTGTTTCGCACGTGTATATAAAGGTATACTCATATGAAGTATATTCGTCCCCTCTTCTTTACGCACAGAATAATTACCATATTCAGTATCTTCGTGAATGCCTGGATCTACGGCATATTCGCGATTTCCTCGTTGAGTTCGGTTATAGTATTCCTGGTTGCTTTCTGCATAAACAATACCTGAATCCTCATTAGCATCTGCTTTTGTTGTCGTAAGTATGGTTGCAGTAGTACGGCGCAAAGAAAGAAATCCATTCCATACATTCTTGCCTTCCAAATCAAAATGATAATAATCAAAATTATTAGCATCTGCACCAATAGGCGCCCAACCATTGTTGAGTATTTCCGCTTTCACACTTTCCACTTTCGCATAACCAGGATTTATTTTTATAGGCAAATCCATCGTTCTGTTATATAAATAGGAAATATAATAGGGATTGGGCACCTCAATACCTGGTTCCGGTTCAGCATATTCGATATGCCAGTCTGCATCATTTGCAAAATTTTTAAATTTCAATGTAAGTTTATAGTGATGATTACGTTCGGCATCATAGTTTGTTGTAATGTTTTTACCAAGCATAAAACGGTATTTAATATCACCACTACCTACTTTTTCTTCATTAATAGAACGATAATAAGCGTCTACTTCAATATATGTACCATAAGGTACGTTATCTTTTGGTCTATATTTTGAATAATCTTTGTCCGGCTGTTGCAGATGAGGAGGTAATCCGGGATGATCCAGTTCTTTATCTCCATCTGCATCCTGGCGTTTATCATATGGCTGGTCCCCCTGCATATTCTCATAGAAAAACAAAGCATCAGCTGCCTCTTCGTGTCCATATTTAAAAGTTCCATTCTCTTCACACGGGTAATAAGCTCTCCCCGTAGCTAAACGTACCGGATAAAATTCGTCAAATGCAGGTGGGGTAGTTCCTGTATAATACTTTATGATTTCTCCGTCTTTTATTAAAGACGATTGTTCATCTTCACTTGGTGTGTTTGTTTTTCCCAAGTAGCAATTAACAGGAATATCCTTTATCTGAACCGATTTCAAATAAATAAAAACTCCTTCTTTCAATCCAGTGGCATCATAAGCAATGGTTACTTTGGAAGCTGCGCGGCGAATCCATGCGTGCAATTCCATATCTTTCTTATTTATAGCTACTCGTGAAGCTTCCGTATTGCGGTTAGCCCCCGCAGGTGCATTCTCTTTTGTTGTGAAGTAGCCAAACATCTGATGGTTTTTAGTAGCTCTTGTCACTTTTCCATCAGCAGTTTCTTCTGTCGCGAACCAGTTTTCTGCTTCCCATGTCAGATTAATCGATTTCAGTTTATCGACTGTTTGTATATTATCTTTTTCTAACTCAGCCAAGTTACCCATATTTGCTACCGCATACATATAATAATAGCCGTAAGGAACTTGAGCTAACTTGAAGGTAGCCCGTTTGGTTTTGGCTTCCGCCGTTTTGCCTCCTTCCGCATCTGTGTCTGCACGGTCAATATCATCAACATCGAATCTATCTGTAGTTTCCGTTGAAGCAGTACCTTTCGGAAGAAGATAGTACGATTTCACCAGATTTCCTTCCTCATCATACAGCAACACACAAAGATCATTGATGTCTTTGATTACATCTCCTGCCGTACGAGTGTTTACATCCAGAGCCGGCCGAAGAGGAAGAAACTCTACAGTAGCACTCACACTGACTTCTCCTTCCGGCATTCTTTCGCCTTCGTTGTTCAGCCAATCATCCGTACAGGCAGTCAAGACAAATATCAGCATACCTGTAAGACTATAAATAATGTTGCGTTTCATATTTTCCTGTATAAAGTTATTTAAGGAAATCTTTCCTTTCTTTTTTTATAACCCGAAATCGGGTTCTAGTGTGATTTCGGTATAAGGACGCACATCTACTATGCAATCCATTGCATGTTCATTAATTGTGATATTTACCACCACATGTGTATTTCGCGGCAACTGTGGCAGATTTGGCAAGTAACTTTTCAATTCAGTTCCGTTGACACCCAAAGTCAGCAGATAAGGATTTTCCTTATTGTTGTCATCACTATGCTTCCCCTCCAACAGGTAAATCGGTTGCTCATTGGTTTTCGTATTTTCATCTCCCGGAAGCAGTTGCCCTTTAAACAACGATGACGCATCGTATGTATAATACCCTTTCAAAGTAGGAACATCGAAACTATTTATGTCCCAGAACTTTGTTCCCTCCGTCGTTTCTCTCTCTATATATGTAGCATTGTGTGGCAAGTAATACTCCCTTTCTGCCATTTTATCAATAGTCAGTTTCGTGATTTCTATGGACCGACTGCTTTTATTCGTTATATTGAAAGTAAATTTAACAGCCGCTCTCATTATGGAAAGCTCACGTTCACAATCCTCGGCAGGCACATCTACCATATAAAGTCCACTCATCGGCAACGGACCGTCGATTCGCTCCATATTACTGCCTAACCGAATGGTCAGACTGGATATATAATCCGTAAAGAATAAGCTTCCGGGCTGAATTTTCTCAAAATCACACTCTACCAATTTACGTTTCGGAAAAAATCCCGTTGTCTTTATTTCCGTAGCTTCATTTGCAAACAAATAAATTCGTTTCTTTTCGTTTCCGATAACTTTCATCGGCTCGCTATAACAATCGGTAGATGCAACCTCCAAATTGTAAATCCGGTTATGTTCCACTATATTATCATTGTTACGTACGACAATAATACGCAACGTTTTCATCTTTTCATTATCATTTACTGGAGCCTCTGGATAGATGTCACTGGCCCGTGTACCCGATTGCGATATGTCAGACAGGGCAACACTGATATTAAGATTCACTAACGGCACTTCCCTGTCAAACATTTCACTATCTGCATCATGAGCACACCCCCGAAAAAGGAGAGAAATAGCCCATGGTATAATGATATATGCGATTTTCTTCATTGTCTTATATCGTTGATTCTGACAGTCCAATCGTTTATCTTAATATAAGTTTTAATCCATTCAAGATTCGGGCTTAAGAAGAATATCATTGACCATTCACTTTCACGATCAAGGAACTCCTGCGAATCCATGCTTGCATACAGATCACTCTTAAGCATAAGCAAATAGTTAATAAGTGGAATATTGATAATTTCCACACCATCTGCTTTGCGACGCACCGTCAGCTTAGGCGAGTACCAATCACGCACCATCAACCGTGAAGTAGATAGTTCGGCATAAGCTACCACCACTTCTCTTCCCTCATCAGTGAATCCTGCCGAAGCTTGCCCTTGTGCCCATGGAGTGTATGTCACCATACCATTCTCAAGCAAATTATTATCGTAACTGAACAGTATATTATCATCGGTAATTTCAAATTCAAATTTCTTATCATCTACCGGCTCACCATTCATTTGTTGCAACACAACACGAATATTATTGGTGTTCTTCATCATCTCAACAGTGCCTTCACTGTAAAGGTCGGCAGTAGCGAGAGTAAGTTCACCCCAATACAAACCGTGCAAGTTCTTTCGTCTGGGATTTGTCAAGCATTCCGAATCTAGTTCCACTTGCAAATCGGTATATCCAGTTCCTTCTCCGGGGGTATACTTCATAAGGAAAGAGCTCTTATTACAAGCCAGACCACCATAAGCTACGAAATGATAATTTCCTTGTTTGAGGTCCAGCTTCATGCGATAGTTCTCGTCCTGCAACTCCGTACCCGTCACTATGCGAGTATCCACATAATTGCCATTTTCATCATAGACCAGCAATGTCAGACAATCCACCTTCTTAGCAAATGCATTGGCATATTCCATATTGTAGTCGTAAATGAAGCGTAGTGACACGCCATGCGGACATGGAGCAAGATCTTCATAGATACGCTCACACGATGAAAAGGCAAAATTTATCAGTACGATGCCAAGCACCGTACTGATAAACCCTGAAATTATATTTCGTTTTTTATTATGCATCTTTGGTTTCTTAGAAATCGATATTATTGACACGAACTACCCAAGGCAATACATCTACCGAAACTGTCAGATAAATATCACCTCGCTCATCGGGAGTATCAGGACCTGGGTTATCAGGGTCATTATCTGAAATACGTGGATGCCCAAGACGGGAAATGTTAGTTACAGCAAGTTTATAAACATTGTTGCGAACTACAGCGAACTCCATCGGAGCCATTTCACCTTCCACACCATTGTCATTGTGGCGATTCCAATAATAATAGTAGCAATAATAGCCCCAACCACCGTCTTTGTCCTCGCTTGACTGATAGATGGTTATGCCGGCATCAGTAGCTGCTTGTCTGAAATCACTGAGATAAGAACCTTCAAGTGTTTTATCGTTTCTGTCCCAAGTGTTCCATTTTGAATTAGCACTACTTTCATCTTGAGGGCTAGCATCCCCTTCCTCACCTGTACCACCGGTACCATATACAGCCACATAAAGCGGATGAGAACGACTCCATGTTTTGGTCTCTTCGTTGTATGCAACAGCTTTCACTGCTTTTCGCACATTTGGCCAACTTACATACAAATTGCCGCCGAACATATAAATAATCGGATCTTTATAAGAATCCTTCATTAAACCAGAAGCAGTGTAATTAATAACTTCTGCCAAGTGCCTGGTATCTTCGTCAGTGCTAGCGGCAGCAGCTTCAGTAGCTACCATTTTTCCTTTGAAAACAATACCGGTTGTTATACCGTTTACCTGCCTGTCAACCGGTCCCGGAATTGTATTTTCAGTTACATACCGCCATATACGATAGTCACCATATTTGTTACCAGTATTCCAGCTATTATCTGTATCTTCTTCACCCCCAAGAACCGTAGATAATAGATGCGTGTTCCATTGATCTTGCTTTGTATTGTCTATTGAGCCGTCAGGTTGAAAGAGAGGGTAATTAAAATACTCACTTAATTTCGTAGTCTCAATGCCTTGATTCTTCTCGGTTGCCCACACATCCACGACATAATTACCATTAAGATGAGTTTCCCCACCTCCCACAGCGGTAAACCAGGGCTTTTCCGGGCTGCAAAGACTAGCTTGTGCCGGAAGTCCATTATCAGATACACGACGCAAATAATAAAAACTATTATTCATATTCACCAAAGCCATTTTACCTAATTCAACGTTTACAATGTAAGCCCCAGGTGTTCCGTCCGGCGCAATATCTTGTACAACCGGATAAGTGTTGCCTTTCTGAGGACGTATATTTTCAGGCAAACTGCGACTACCATCTCTAAAATCGAAACGTGCCATTGCGCGTTCTACTTTCACTGCACCACCTACACTGTTGTCTACTTGTGACAAGCTTCCCGCATTGTTTATTCCGGAAAGATTAAACGGAGTGGCTTCATTATATAACAACCAGTCATTCATCGTATTAGGGAGCAAGCGCTTAGCTATGGAATAGTTGGACATCAGAAAGCTGCCACCTTCATTCTTGCTCCATATCTTTCCTAATTCCTCATCGTCACCCTTGCAAATTGCATTATACCATGTCGTATTCTTATATTCAGTTTTACTAATAAGTTCTACCAATTCATCTGTCGGGTTACAAAATATAAATACATTCACTTCCTTTTTATCAGTTGGTGTTTCTGTATCATTATAGAACTGAGACAATTGCGTTTTAGTTATTTCGGAAGTCCCAATATAAGCCTGTTTATTTGCGGATTGTTTCATCTTGTCCGACATGTCACCAAAAGCAATGAATGCATTATCCGTGCTGCGGGCAAGTACCACATACATTCTTTTCACATTGTTCTCATAATCTTTACCGATTTCGACACCAACATTGCTGCCACCACCTTCAACCGTATTACTACGCGAACCAGGCACAGACGGCATAGTTACCTGTACTGTCATGTATGCCTTATCTCCCTCATAAACAGTAGGGTCAAATTCTGTTTCACCTAGTTTATCCTCAGCACAACCTGCTGTGAGAACTACGGCAAAAAGGCATAAAAAATACTTGCTAATTCTTTTCATAATCTGCAACTTTGAATGAATTAATAATTTCTATGTTTTTATATTTAGATCCTGTTAATGTTTTATCTCTTCTATTTGCTTTAACATCTCCTCTGCATCAGCCAGCCCCCTATGTGCAGCTTCAGTAAACATTTTCTCTGCCATATCAAACTCCTTCTTCAAGGCAGCGTATGTCCCCCGACCATAAACAGCCTGCGGTGAGTTTCCAGCTTTCTTCAGATAATATTCCGCATTCTTCATATCCCCCCTAGCCATTGCGGCATTTGCAGCATTCAGATTAGCCACTTCATCATCAGGGAACATACGTACAGCGACTTCGAATGTTTCATTATATTCTTCACTCCCCAGTTTCATATCCTGTGCGGCAAGATACATCTCATTCAAACTTAACTTCTGTGGCTGTGTTTTAATCAGACGCTTGATTTCGTTGATATCAGTATAGGTACGCACTTCATATTTGACTGCATAGTCTGAATGACGAAGCCCCGGATAAACCTCTTTCAGTAAGAATGCATAATCTTTTGGAAAGGCAGTCTTGATGCTACGTTCTTTTGCATCCGGTTCCTGGTTACTGCGGATTAATGCCAGAATACCTGCTTTGTTTTCGAGATACGAGTTTTCCACATAACGTTCGAGTCCTGCCCAATCTTCCGGCTCGTTATCGGTAATGAATAGTGAATCGGCAAAATCGTACTGTTTGCGTACATACTCTTTCAATGTTTTCGTTCGTCCCATCGCCAGACGTTCATTATTCGAATAGGGACTTTCAGGCGAAGCATATCCTTTGATGCTGACAGAGATAATCCGTGTATCCACATCATTCTTCACCGCATCAATAGTATTAAGTATCTTTTGTAATTCAGCCGGATTACGACGATAATTCTCATGGATTTCTGTTCGGTTCACAGGAAAGTCAATATAAGCCGAACCTTCCAATACATTAATTTTTGGTTCTGCTTTCGGACGAATGTATACATAGGCAGGCACAAATTCTTTCGGCTCCAACTGAAGCACCAACAGAGGCTCGTTGCCATCAACAAGTGCCTCGCCGCAACAACCGCATGTTTCATTGCCCGTACTGAGCGTGGCACGTTTCATCCAATCGGCATAAGGTACCACTGTACGATATTTGACCACAGATACTTTGCTTTTTTGATAAAGCATCATATCATCCGTACACAAGCCATTGCGCAGATGATGATAATAGCGGTTGCGACCAGCTATCATCACCGAAGGTAAGTTCAGTTCATTACCTTCTCCTGACAGTCTAGGCGTAAGAATCACTTCACGGTTACTTTTTACACTCAATGCCGAAACATCAATATCCATTGATACGAACAATTTATCTTCCGAACGAGACACGGCAAGGTCAGATACTGTCACATTACCGCCCATTATTGTTTGAGCCTTTGCTCCTATCATCAAGAGTAGGAATAGCAAACTACTACAAAGTATTTTTGTTGTTCTATTCATATCCGTAATTTGTGTGATTTAAAAAGTATATATGAGATTGACTGCCGCTTTTGTGGGCCCAACATAATTATGCGATTTTCCATCGGCTATTTTTGTACCGCATTGGGCACAGGGATAACTGTCGTAGCGAGTATAAATCCAGCCCAAACCTAACTCCGCTTCCAAATTCCAACGTTTGTTCAATATCCACGCATAACCATACGCAATGCCACCACCGGCAAACCAACCTTGATAACGACGATCAGAAAGCACAGATAAATCTGTTCCAAGAAACGAAATATGATTGTTCAGATTACCAATGTTATACTGCCCACCCAAAGCATGAACACCAACAAAATGACCAGCGAAACGATCACAAAACCAATAACGTCCTTCTGGTTGCAGAAGCCAATGTTTCCACTTACGCTCATGTGAAAAAGTCCAGCCATTATAGTTAGCGGAAAGATCAAATGTCCATTTCGGAGCAAGGCCAACTTCTATTCCTGCATTAACAGTTGCAGTAACATCATACAATAAATTGCTTTTGATTGCTACTTTCTGACAATGTACTTCTGTGCAGAGAAGCACAAAAATCATAATTGCATACAGTTTCAATTTGTTTTTTTTCATATATATAAGTATTATATATTACTAAATTCACACATACACGCATATATCTCAAACCACATTCGTCCTATATATCGGAAATAGAAATATTTTAGACATGCGTTATATATCAAATCAATGTTACATATACCTTTTCAACACCCCTATATATATGAGTATAAATAAATGACATTTCAAATATATCTCTTCCTAAGAGAAGTTTCCAATCTGTAATATAATTGTAATTAATTGAATTTCAACGAATAATGAATTAACTAGAAATATGTATAGATTACAAAGTTTTGCAAATCCCCTAATTTTTAATAGTTTAGCTAAAAAAAGTTTATATTTTATATTGTCATTTACAATATTTTATATAATTTTGCAACAGGTTGGATACATCTCTTAGGAAGAAAGGTACTTAAATTGTATATATACTAGAACTAATATCCGTATATATTCAATTTTGCATATTGCCGGTATATCTAATAATGAATATTTCAGTTTCTCATTAGGAGATAAACTCTTTGTCTTAAAAGTCAGCACTAAAGAGAAGGACACGGGATATAGCTTTGTTCTTATCATTATAAAAGAATACATTATGAAGTTCCTTCCAAAAAATATTCCTATAGTATTTGGATAAATCGAACCTTTTCCATATCTTTGCACCGTCAAAAAAAATAAGAGCAATATAAGTTAACATTTAACATATATACAATCTATTTATTTGATTATAATGTGATAGAAATTGTAATGTTAATCAGAGTTTTACGAATAAAAACTTTCAAAGTTCAATTTTCAACAACATCACATCCAAGAG
>NC_004663.1:324497-325962 Transposons51
GGGCGTAATCTGAACTCTGTCCCCAAACAATTATCTTTGTATTATGGATAGAAACAGTGAAGAGTATCAGCAGATGCGTGACAAAGCGTTATCTCAACTGCGTAGTGGCGAATCGCTCACGGGCAAAGACGGAGCCTTTGGTCCGTTGCTAAAAGAGTTTTTAGAGGCCGCTTTAGATGGCGAGATGTCCTCCCACCTTGATGATTCAGAGCGTCTTAAAGGCAATAAGCGGAATGGTCGTGGCAGCAAACGTGTCAAAACCATGGCCGGCGAGATTGATATCGTGACTCCTCAAGATCGTCACAGCAGCTTTAGTCCTGAGATCCTTAAAAAGCGCGAGACGATTCTTGCGGACAACATGTCTTCCAAGATTATCAGTCTGTATGGTATGGGTTTGAGCCTTAGGGATATTTCCTCCCATATCGAGGAGATGTATGATGTTGAGATCTCCCACAACACCCTAAGTGAGATTATTGAACGCATAGTTCCCAAGGTGAAGGAGTGGCAAAGCCGCCCCCTGGAATCAATGTATACCATTGTGTGGCTTGACGCAATGCACTACAAGGTGAAGGATGGTGGTCGTACCGAAAGTCGAGCTGTCTATAATGTTCTGGCAGTCAATAAAGATGGCCATAAAGAACTGATAGGCATGTATGTATCAGAAAGCGAAGGGGCTAATTTCTGGCTGAGTGTCTTGACCGACCTGAAAGCACGTGGCATGAAAGATGTTCTGATCGCTTGCATTGACAATCTCACGGGATTTGCTGAAGCAATCAGCACTATTTTTCCTGAGGTAATCATCCAGAACTGCGTCATACATCAGATTCGCAATTCATTGAAATACATAGCCTCAAAAGATCAAAAAGAGTTTATGGCAGATTTGAAAACAGTCTATCAAGCCCCTAATAAAGATTTAGCAGAGCTCAACCTTGATAAACTACAAGATAAATGGGGTAAAAAATACCCTGTTGTCTTGGAATCATGGCGACGAAACTGGGATAATCTATCGGCCTATTTTGCTTATGATGAGCATATCCGAAGACTGATTTACACAACTAACGCCGTCGAGGGCTTCCACCGTCAAGTACGAAAGGTGACCAAAACCAAGGGTGTCTTTCCCAATGACATGGCATTGATGAAGTTGATCTACCTGGCTGTGATGAACATCTCCAAGAAATGGACGCAACCGCTCCAGAATTGGGCGTTAACTGCCGGGCAACTACGAATCAAGTTTGGAGAGAGAATGCCTCTGGCGATATAACCCATTTCCCCTTTTTTGCTTTTCAAACGCAAAGAAAAGGTAGTTCCCGGATGTGAGCAAGGGTATATAAACGGCTCATTCTTCGCCGCCCTTGCACACATCCAAAAACTACCTTAAGAAGCATTTGTAAATCCAAAAAGAAAAAATTATATTTGTTGTGATTTAAAAGAAATAGAAACCAGACAGAGTTTAAATTACACTCCC
>NC_004663.1:3423470-3424937 Transposons51
GGGAGTGTAATTTAAACTCTGTCTGGTTTCTATTTCTTTTAAATCACAACAAATATAATTTTTTCTTTTTGGATTTACAAATGCTTCTTAAGGTAGTTTTTGGATGTGTGCAAGGGCGGCGAAGAATGAGCCGTTTATATACCCTTGCTCACATCCGGGAACTACCTTTTCTTTGCGTTTGAAAAGCAAAAAAGGGGAAATGGGTTATATCGCCAGAGGCATTCTCTCTCCAAACTTGATTCGTAGTTGCCCGGCAGTTAACGCCCAATTCTGGAGCGGTTGCGTCCATTTCTTGGAGATGTTCATCACAGCCAGGTAGATCAACTTCATCAATGCCATGTCATTGGGAAAGACACCCTTGGTTTTGGTCACCTTTCGTACTTGACGGTGGAAGCCCTCGACGGCGTTAGTTGTGTAAATCAGTCTTCGGATATGCTCATCATAAGCAAAATAGGCCGATAGATTATCCCAGTTTCGTCGCCATGATTCCAAGACAACAGGGTATTTTTTACCCCATTTATCTTGTAGTTTATCAAGGTTGAGCTCTGCTAAATCTTTATTAGGGGCTTGATAGACTGTTTTCAAATCTGCCATAAACTCTTTTTGATCTTTTGAGGCTATGTATTTCAATGAATTGCGAATCTGATGTATGACGCAGTTCTGGATGATTACCTCAGGAAAAATAGTGCTGATTGCTTCAGCAAATCCCGTGAGATTGTCAATGCAAGCGATCAGAACATCTTTCATGCCACGTGCTTTCAGGTCGGTCAAGACACTCAGCCAGAAATTAGCCCCTTCGCTTTCTGATACATACATGCCTATCAGTTCTTTATGGCCATCTTTATTGACTGCCAGAACATTATAGACAGCTCGACTTTCGGTACGACCACCATCCTTCACCTTGTAGTGCATTGCGTCAAGCCACACAATGGTATACATTGATTCCAGGGGGCGGCTTTGCCACTCCTTCACCTTGGGAACTATGCGTTCAATAATCTCACTTAGGGTGTTGTGGGAGATCTCAACATCATACATCTCCTCGATATGGGAGGAAATATCCCTAAGGCTCAAACCCATACCATACAGACTGATAATCTTGGAAGACATGTTGTCCGCAAGAATCGTCTCGCGCTTTTTAAGGATCTCAGGACTAAAGCTGCTGTGACGATCTTGAGGAGTCACGATATCAATCTCGCCGGCCATGGTTTTGACACGTTTGCTGCCACGACCATTCCGCTTATTGCCTTTAAGACGCTCTGAATCATCAAGGTGGGAGGACATCTCGCCATCTAAAGCGGCCTCTAAAAACTCTTTTAGCAACGGACCAAAGGCTCCGTCTTTGCCCGTGAGCGATTCGCCACTACGCAGTTGAGATAACGCTTTGTCACGCATCTGCTGATACTCTTCACTGTTTCTATCCATAATACAAAGATAATTGTTTGGGGACAGAGTTCAGATTACGCCCTC
>NC_004663.1:4001894-4017689 IMEs133
TAACATAAAGCTCTAAAGCAGTCAAAGGAGAATAAGAGAGGTTGGAACGTAAACAGTTGGGAATGAGCAGATTTGCACAAAGTTGCCAAATCGGCATAAAGCAAGCGAGTGAGGAATATTGAAGTAGTTCAGTTACTAAATCGTGAGCCACAGTTACCTATGCAAAGCAGGTAACAATGCGGAAAGGCAACTTTGTGCATCAACGGATTTTATTGCGCTGATTCTCAATGTTTTGCGTATCAAGGAACGCTTACAAAATGATTATATTTGCACACTCAAAATGTAAGCGTTATGAAAATCGAAAAATTCAAGGTGTTGCTCTACCTAAAAAAGAGCGGAATGGACAAGAATGGAAAAGCTCCCATCATGGGACGCATCACAGTGAACAGGACTATGGCGCAGTTCTCCTGCAAGTTGTCTTGCACTCCATCGCTTTGGAATCCTCGTGCCAGCCGATTGGAGGGCAAGAGCAAGGAAGCCGTGGAAACCAACAAGGACATCGGGCAGTTGTTGCTTTCCATCCAAAAGGCTTTCGATGTGCTTGTGGAAAAGAGAACGGACTTCGAGGCTAAGGATGTCAAGGAGGCCTTGCAGGGCAGCGTCAAGACACAGACCACCCTTCTCTCCTTCGTGGACGAGCATATCAGTGAACTCAGCACACATGAGGGCATCGATATGTCGAAGAGCAGTGTCTGGACTTACAGAAAGATTCGCAAGAATCTCGCTGAGTTCATCGGGGAGAAGTATAGGTTGACTGATTTGGCTTTCGGACAGCTGACCGAGCCTTTCATCAGTGACTTTCACCATTACTTGCTTGACGAGAAAGGCTTTTCATCAGGAACCATCACCATCTATGTGTCGCTCTTCAAGAAGATGTGCCGCATCGCCTTTGAGCGAGGCTTGTGCAAGAACCTGCTGTTCGCCCATTATCGGGTTGGCACTCCAAAGGTTATGACACCCAAGGCTCTCAGCATGTCTGATTTCATAAAAATCCGTGATGTGGAACTGCCCGAAGACAAGCCGAGACTATCCGTTAGCCGTGACCTGTTTCTTTTCGCCTGCTATGCAGGAACAGCCTTCATAGACACCGTTTCCATCACGAAAGCCAATGTCAAGGTGTTGGAGGATGGCGACAAATGGCTCGTCTATAACCGCAAGAAGACCGGAACACTTGCCAGGGTGAAACTCCTGCCCGAGGCGTTGGAGCTGATGGCGAAATACGAGGACGAGGCAAGAGATACCCTTTTCCCATTGCTGAGCACGAATCGTGTTCGTATCGATCTCATCACCATCTGCAAGTTGGCGGAAACGAGCAAGACCTATTCCTACCATTCGGGACGACACTCGTTCGCCAGCCTCATTACGCTGGAGGCTGGTGTGCCGATGGAGACCATCTGCAAGATGCTCGGTCACAAGGATGTGAAGATGACGCAGCGGTATGCGAGAGTAACCCAAAAGAAGCTGTTTGAGGACATGGACAAGTTCATCGCTGCAACCGAGAAGGACTTCGTTCTCGCATTATGAACAAGGCTTTCAACTTTTCTTTTCACAGTTCAACCACATTATTATATTATAAGGACAACAACTATGAGCAGAAGTACATTTTCAATTTTGCCTTACATCAACAGACAGAAGGTAAAGGCAGACGGAACAGCCAACATACTTTGCCGCATCACCGTTGACGGCAAAAGTGCTGCCATTTCCACAGGCATATCCTGTACCCCACAGGAGTGGAACGCCAAGAAGGGAGAGGTACGGAACGCAAGGGACAACGGACGATTGGCAAGTTTCCTCGATGAAATCAAGGACAAGTACAACGCACTTCTTGTCGCCAACGGCATCATCACCGTGGAAATGCTGAAGGCTGTGTTGAAGGACAAGGACACGACAGGAAGGTTCTTGCTGAGCTTTGGTGATACCATCGTGGAATGGTATCGAACCGCAAAAGCCAGACAAACCTTTCTGCACAAGCGGACATGGCAGAAGAATCTGAGAGACTTTGTCCATTCGTTGGATAAGGACGACATCGCCTTTGAGGACATAGACGAGAATTTCGGGGAGGAATACAAGCTATTCCTGAAACGAGACCAGGGACGCATCGACAGCTACGTAAACCATTGCCTTCTCTGGCTGAACATGTTGATGTACAAGGCAGTGGACAGGAGCATTATCCGCTTCAATCCCATAGCCAAGATAGGGTATGAGAAGAAGGCAGCCCCGAAGATGACCCATATCAGCAAGGCAGACTTCATCAAGATGCTCTCTACCCCGATGGCTGATGAGCGAACGGAGCTTGCACGCAGATGTTTCATTTTTGCCTCGCTCACCTCCTTATCCTATATAGATGTAAAGAAACTGTACCCTCGCCATATCAGTGAGAACTCCGAGGGTAGGAAGTTCATCCGCAAGGAAAGAGAGAAGACAGGCGTGGAGTTCTTCGTGCCACTCCATCCGATAGCCGAGAAGATTCTTTCGCTCTACAATACCACGGACGACAGCAAGCCTGTTTTTCCACTGGGTGAGAAGAAAGACATCTATCTTGATGTGCATACCCTTGGAATGGTGCTTGGCATAAGTAATAAGTTGGGATTCCACGCCAGCCGCCATACATTCGGAGTCTTGATGCTCAACGAGGACATTCCCATCGGCAGCATAGCCAAGATGATGGGACACGCAGACATTACAAGCACACAGGTCTATGCGCAGGTGACGGAGCAGAAGATTTCAAATGACATGGATAAGCTTATTGCCAAGCGAGAAATGAACAGATTATCGAACGAAAAAACTATTGGAAAATGAACAGAGGAGTTATAACTATCAGCGAGAGCGGAACGGTATCCATACCGACCGATACTGTATGGATGACCATGCAGGAGATTGCCGACATGTATAATGTGTTCGGCTGCTATGTGCGCAAGGCTGTCAAGGCTATATTCAAGGATGGCATTCTGAAAGAGCAGGGTGTACGCCGTCATGTCAGGAAGAACGACCGCATCAGCTATGATGTGTATAGCCTTGAACTCGTCATTGCGGTAGCCTTCCGTATTAACAGCATTGAGAGCAGAGCCTTTCGGGAGTTCATCATGCAAGCCATCATCAAAAAGCAGACCAACCGCCCGAAGTTGGTCTGCCTGTGGTCGAAGAATATAATGGTGTAGCAATTACATTTTTCATCAATGATCTCTATTCCTTGAAAACCAATATTTATTAAAATTTTATAAAGGTTTTAAATTCATTTGCTTTATTCTATTTATTTCTCTAAAATTGCAATATTAAACAAATAATGAACTAAAATGAGCCTTTTGGATTTTTATATAATATGGAGAGGAGATATGCTATTTGCAACAGTTGTTCCTATAGCATATTTCCTATTGTACCTAAAAAACAAACAAGTGACATTTGTCTTTTTGAAATTTGTAATGGCATTTGTGATATGTTTGTACTGGGCAACATACGCTTGTACTTTTTTTTATTCATATTATGATGTTATAGGATGGTTTAAAATACTTATAATACCTGTTTTTTCCATTTATAGTGGATTTGTACTTCACCTTTTAAAATCGAAGAAGAAAAAGGTGTTTTTTCTTATCTCCATAGTCTATATAATATTTTGGTGCATATTGATATTTTGGCATTGCATGAGTAGTATGTAATGCAAAAGAATGAAGAGAGATGATTCCTAATTGTATAGGAATCCTTCAAGCAACGTTCCTTGGAGGCTTTGCGCCTCCAGCCACTTGGGCGAACCACCGCAGTGTGTTTTAGCATGGTATTAGATTTATACAGGTAACACAAATGATACACGGCAAACACGAACAACTCGGTATAGCCAATAAAACGAGGCGACAACCTATAACAGCCATACTCGGTAAGTTATACGTTGTCGCCTTGTTCATTTCACCCCACTCATCAAGGACATGTATTTCTCCTACAAGCCCTTCATTCTGTACGCCTCACGATAGTTAGCCATCAGAATCTTCTGAATGTCGGACTCGCGGTAGAGTATCTTTCCGCCAAGCTGGATATACGGGATGACACCGTTGTTTCGGTAGTCCTGCAGGGTTCTTCGGCTCAGTTGCTGCCTGGCGCAAAGCTCCTTGTCCGTCATGAACCGCTCACCGCCAAGCATGGGGCGGTAGTTCATCACGGCACGTTCAAAATTGTCAACCATTCGGTTGAGGTGGTTCACGATGTGGTTCATCCACTCGCTGTTTCTTGTCATTACTTCATTGCTCATAGTTGTCTCGTTTTATTGTTGATACTTACGTTACTCGGTTTACTTGCTGCATTGGATAAAGTGGCTGTTGTATATTGACAGCCTATCCTGTGCGCTTGCGAAAGCGCATGTCCTTTTTCCTGTCCTCCACTACTGCTACGATAGCCATCACGTCCTCCGGCTTGTAGTAGGTCTTGTGGCTGATTTGTGTATAAGCCAAAGTTCCGTTGTCCCGAAGCGTCTGCACTGTCCGTGGGCAGATGTTGAGCGTCTGACACACGTCCTGCGTGTCGAGCCACTTGTTCATGGTCTTGTCCTCACTGCGCTCACGGATTCTGTCCATGCGCTTCACGAAATTCTCCAACTGGGCATCAAGATAGTTGAATGCCTCTTCCTCGAATACGATGAATCCCATACTTTTCTTTTTTCTAAGTTAATACTATGTTATATGTCGCAAAGCTCCACGCATATGCTGTGCTCCACGTTTGTGAGTGCAAAGATAAGGCACGGCAATCTAAAAACAAGCGTTTTCAATTTCTGTGGCAGTATGTTGCCGGGGTTTGCCGACTTCAACGCCAAAAGCAACAAGAAAAACTTGCACGACTGCAACGAATACATGAACAATGATGAGTTGAGAAATACGTTGAAGTTCTCACAGCTATCTCGGTATGCAAATAAGCAAGCCACAACTAAATTGCCACGTTACACCCAATCAGTTGCATGACTGCACTCAGTACACTTACTTTGCACCCGACAATCGGTCAATGGTGCAAACCGTGACCACTATACCAACAATTTAAACAATGTAAGTTATGGCAAAAACAAAAGATGCAGTCTTGACTCCTGGGCAAAAGGAGCTGATGGAAAAAGAGTATTTGGATTTTGTTAAACCCTCTACGTATGGCAACAAAGCCAATCCAAGTAGTTGTAATTCTCTCTATGATGATGTAGAGAACCCAGAGTTGAGAGCAATTGTAGAGAAAGTTGCTGCAACAACTCCCTATAGAGAGGAAACATCAACGAACGAGGCTCAATCGCCACCGAATCCGCAGAAGCGCATCAGTGGCAAGCAGCGCAAGGCGACATTAGAGGAGTATCAGCAGACCTTCCTCCAAGTTCCAAGGATTGACGACCGCAAGCCAGTCTTCGTCAGTTCCGATGTACGAGACCGTCTTGATCGTGTCGTCCGCATCCTCGGAGGGAGACGCATGAGCGTATCGGGCATCATCGAGAACATCGTGCGCCACCACCTAAGCCTTTATGAAGAGGACTTCGAGGCTTGGCGCAAATTGTGAGAATTAAGGTCTGCGACCTTGGGCGTGGATAGCTGAAAGGCAGTAGTTCCAACTAACGTGTTCTGAGAGGGAGCGAGGTTATGTTTTGGGAACCCCAAAACGCCTCGCTCCACCATGAGGGCGGAGGAATTTTGCTCCCGACGGTCGCAGAAAGTGAGTGTACCAACTGTAAACAGTGTATCGAATGACAAACGTACAGGAACAAGACAAGAGAAAGGGCGGAAGACCGCCCACGGGCAGGGTTCGCAAGCTGTCGAAGTCTGTCACGGTGAAGTTCTCAAAGCCAAGCTATGAGGCATTGAAACTGAGGGCAAGAAAAGCCAATCGCAAGTTGGCGGAGTATATCCGTGAGTCCGCCTTGAACGGCGAGGTGGTCAGCGGACACAATGCAGAGACGGTTGCCATTGCCAAGAACCTCATCGGTATGGCGAACAACCTCAACCAACTTGCCAACCTGTCGCATCAGAGAGGTTTCCATGAGACCCATGTATATGTGGTGGACTTGTTGAGAAGATTGAAAGAAATCCTTGACGAGTATCGCCAAGCAAGTTATAAACCGAAGCCAAGCAGTATGGGCAGAAAGGAGGATACCACATGATAGGCAAGCTAAAGAAGGGCAGCTCATTTGGTGGTTGCATCCGCTATGTTACAGGCAAGGATGAGGCGAAAATCATCGCCTCGGATGGCGTGTTGCTCGGTACGAATGCCGAGATAACGCAAAGTTTCGAGCTACAGAGGCAGCTAAATCCAAGGATTAAGAAGCCTGTAGGACACATTGCATTGAGCTTCAAGCCCGAGGATAAGCCACGTTTGACGGATGAGTTCATGACTAAGATAGCCATTGAATACATGCAGATGATGGGCATCACTAAAACCCAATTCATCATCATAAGGCATCACAACGCGGATAATCCACATTGTCATATCGTGTATAACCGCATCAACAATGAGAGCAAACTCATATCAGACAGGAATGATTACAGGCGTAATGAGCAGGTGACCAAGGCTCTTAAATCCAAATATGGACTTACTTACGGAACGGACAAGAGCAATACTAATACTCGTAAATTACGCAATGCCGAGCGAGCCAAATATGAGATTCACAATGCTGTTAAGGACGCATTGAAAATGGCAGATAGTTGGGAAAAGCTCAGAAGCGAACTTGCAAAACGAGGTGTTCACTTGGAGTTTGTCTATAAGGACAAGGCGCAAACCAAGGTTCAAGGCATCCGATTCTGCAAGGATGGATATAGTTTCAAAGGTACGCAGATTTGCAGAGAATACAGCTTTGGCAAGTTGAATGCAAAGTTTGAAGGAACGGAAAACCATGTATCAACAAGAGCCAATTCTGCTCAGCAATATGAGCAGGGCTGTCGCAAGAATGAGCAGGTGCCATTCATGTCGGAGAACTGCCAAGACCCTTGGGATGGTATTTCTTCCATTGGACTTTTTGCTTCTGCCAACGCTCAAACCTTTGAGTCTTTCCCAGAGGATGAATCAGCCAAGAAGAAAAAGAAGAAACGCAGAAGAGGCTTTAGCCTTTGATGCAAGTTACAAACCATTCAAACAACAAAAGAAATATGAAAGAAGAAATGTTGGAGGCCATCTACGGCACAGTTGAGAGATTGGAGCAGAAAGTTGATGAACTTTCTGCCTCACCTAAGAACGCAGGAGCGAAAACAGTTCTCAGCCCTGCAAGTATTGACACAAGCAAACTTGAAAAAGCCATCCTTTCTGTATCAGTAAAAGAAGGGGAGGCTATTGACAAATTGGCAAGATTAAGAGAGGCTATCTGCATCTTTACCGACCTTACCAAGAAAGAAGCAAGCAAAGATGAACAGCGAAGTAAACTCTTGTTTGATGCAATTAATCAGGTGAAACAAGAGCTGAATGCCACTTCAAAAAATGTGCAGGACAAACTTCACGCAATGGGTAATACACCTCTGAAGAAAGTAGTGACTCATCGCTTCGAGCCAACTTCAAAGTCTGTTCTTCTTTTCATTGGTGGCTTGGCTCTATCTCTTGTTCTCTCCATTTGGGGCAATCTCACCCAATGGCGAGAGCATCAAGATTGGGAGGAGGCAGATTTGAAGTATCGGGCTTTGAAGATGGTGCTTCCATCCGATGACCCCAATGTTCGATACATCGAAAAGAACTTTTCTGTATGCCCAAATAAAGAAGTTATTGAGAATGTGAGAAATCGTATTACTGCTTATGAGGATTCTGTCCGCCACCATTATGAAATGATAGAAATAGCAGCTTATAAAGACAGCATTGCCAATCGCCTATTGCGAGAGTCTAAAGAGATTAAAAGTAATTTTGGCAATCGTTAGACAACGGAACTATTAGTAATTTAGAGGTGTATAATGCAATTCAACCTCCCATTATATAGCAGACTTTTCTATATAGTGGGAGGTTCTGATGTATCTCTTTTTCTATTTTTGCAACACTAATATAAGTGAATTCTTTGACTTGACAAAATCCTGAGCAACAAAAGTTGCTCCAGTACTTAAAAAAATCTTAAATTAAAAAGTTGCGGAATTTAGGGGGGACTGCATCTTTTCAGACAGTCTCCCCTAGCTTGTTTTTTTTCAATCGTTTTGTGGAAGACGAAAATCAGCCTTTCTTGTTCCACGCCACTACATTGATGTAAACATCATTAAAATCGTTGTCCGTCTGGTCTTCTATGCAGATGTCTGTGACAGCTCCCACTTTTCGGGCATTGAGGTCATTTATTAAGTGCGTGTTGGTACTCGCTATCAATTGTGACGACATAGAGGAATCAACGTATACCCTCAGTTCATTTCCTTCGATTATAGCGTTGCCCTGTCCCAGCAATGTCAGGTTATGGCTTTGCGTGAAAGCCTTGGTATAGGTGGCATAAACCTTACCCGTATCGTCAAGGATTGTAACTTTCGTATCGTCACAGCATTGCGTGGTAACGGTCCAGCAGGCGAACATCCCCTTTTTCATTTCCCCGAGATAGAAAGGGTGATGAGCCGATGCAACTGTTGGTTGCTGATTGTCATTCTTTTTATTTTCCATTTTCTATAGTTGTTAGGATGGTTGATGATGTGAATACTTTCAGTTCATAGTTCATGGCGGTGTTGAATATCTCCACAGCCTTGTCCTCGTCTATTTTGTCACGGTACTGTTCCAGCATGTTCCCCATCTGGTAAGCACCGTTTGGCGTACCTCCGTTCCATTCTATCCAAAAACGGTAGAGGCTGTTTGTGGGCGTGTAGCCATCGAGGAAGTTGGCTATCCAAGGCCACAGGTACTCGCAGGGCAGCATCACTACGCACATATAGGGCGAGGCAAGTGAGCCTGCCACGTATGCTTCATAGTCGGCATAGTCCTTGATGTCCGTGCCGGGTATCAGTCCCGAAGCCTCACGCAGATGCCACGTCTGATGGTACGTCTCGTTGTATTCGTCGTAGCTCTTTGCCTTTGCCTTGAAGAACTCACGCAATGTCTCATCCTGCGCACAAGTGGCGGCTGTGGCATAGTCATCACGCCCACGGAAGCAATAGTAGCCGTCCTGCACCATAAGCGAGCCGTAGGCGTTGGGGTCGAGCGTCCCGGCTGCGATGCCTTTGAAGTAATCGGTCTGCAACACCTGCACCGCCGTGTCGAGACTACCGTTCCACAACTTCCAGAAGAGCGAGTCGGCAGCAGGAACGTCCGATTTCAATGTTGTCAGCCTGCCCGTCAGTCGCGAGGCAGGAATGGCGAAAGTCCTCTTTCTGAGCCATTGATTCTTGAAATCATTCATAATTGTTTACGTTTAAAATTATTGAATGTGTCAGACGTGGACGGATACTCCGTCCACGCATGATTATTTATTTTGTTATATCAAAAGCTACATAATAATCTAGATTTTTTTCTACTAAACCGTCATGACCACTTTGACCATGAAGATACCAGCATCGTCCATAATCAAAACAATAATAATCAGCAGTAGAATCTTTTATTAGCCCTGCATCACATAAAAGTTTAAATTCTGCAAAGGTGACGAGCCGTCCTCCGATAGCCTCTGCCTTTGTTGCGGCTGCCTCTTTGTTTTCAGCTCTCGCCTGTTTGGTCTTGCAGACTACGATGGCAGAAGTGCCGGTAGAAGAGAAAACGATGCAGTCATAACTGACGTTATCCTTGACAAGTGTGTAGTTATCATTAACATTAACATTAACATTCAGCAACTTACCTTCCTTGTCCGAAGTACTCCAGGTGGTATTGACATCTATAAAGAATTGCTGGTTGACCTTTGCGCCATACCTTCCTGTGATGTAAGTCTGATAGTTAGCTTGTACGGGTACATTACTTATCGTCTTTTTTTCTTCTTCATTGTGCTGTGTAATGAAATTGTCAAGGTTTGCCTCATCCGCACTTGCCAACACGTAGAAACTGCCTATTTCCACAGGAGAATCGGTTGTCCCTTGTATTTCTTTTTTGATGGACAGTGTCTTGGTGTCAGATTCTGTCCCTGTTGTCTTACCGTCTGCCACATTGAAGCTCGTTGGGCGGCTATAAGTCACGGTCATGCTTCCAGTCTCCAACTCATCGGTTTCCCTCAAAATCACTTTGGCTACAGCACGATTCAGCGTGACGTTTACATGATTGCCATTGCTGACTTTAACCGATTGGCTTGCATAAAAAGCCTCGGCATTGGCATCTGCCTTAGTGCTTTTCAAGTCTTTCACACTTTTCAAGTCCGTTGCGTCATAGTTCGTACTGCCATGGTCTGCCCAAAAAAGACACTTGTATGTACCCGGATGCAACAAGATGGTAAAGCAGTTGTTTTCGAAAGTTGTTTCCTGCTTTACTTCTGTCTTACCAGTCTCATCATAGACAGCAACCACATAACGCAAGCCATCCGTGGCAGCTCGTGTTTGGGGCTTCTCGTCGGTTGCGAGTGTGAAAGTCATCTGTTGTACTGTGTTGTTTCCCTTGTCGGTAAACAACTCCTCGTTCTGACTGCACGATGCCAGCATCGCTGCGATGCCCAGCATCAAAAAAACTTTTTTAATCATTTTCTAATTGTATATTTAATTTTCTAATTGTATATTTACTTGTTACTTAAAACCACACATTGTATATTCCGCTCCATTCGGTATTTATGTCGATGCCGCCCTTGTTGATGCCAGCCGTAAGAAAATTGCCATACACTGTCGTAAGGTGGCTATTTCGGTAATTTATCTTAACACCCGAAGCACGACATAACGTATTGCCAAGGTTGTCGGTTACGGTAACTGTAACATTGACAAGTGACTCTGTTCCATTTACCAACACCCAATCGCCGCCTAACAAAACCTCATTGTCAACATCATTATAATGAAGTGATACCTGCGAGTAACTTATACCACCTACGGCATCATTTGGTTTTCCTGTAGAAACATTAAATCCAGAGGGGAAATATCCCTCATACAGAACCTTTACCGTCAGATTCTTCAACGGGGGGTATATATCTGGCTTCGCTTCCATCAGCTTGCGGTAGTTTTCTACGTCTTTGGCTATGAGGCGGTACTTTGCCAATGGGCGTTGGAGTTGCACATTCATTGTTGCGCCCTCTTTGGACAACGTGATGTCACTTTTGTTATAGTACGCCGCATCCTTGGCATCGGTGTTCGCCGTGTATGGCTTCGTGACGATGGTCACTGCTTTCAGGCTTTCCGTATGATAAAATGTGTCGGCAAGCGGATTGTCAGCGCGGGCATAGTCCGTCCACAGGCGCAGGTCGTAAGAGCCTTCTGCCAATTCAAGCTCCACGAGATATGTGCCGTCAGCTTGCGGGACGGGTGTCACGGCTTTGTGAAGCACCACGATGTCCGTGCCTGCCTTGCAGAGTTCTGCCACACACCTTATTGTATTGGCGGTTCCGGCGGCACGAGTCTTGCTCTTCTCTGGTGTGTAATCCGGCAGTTTCGGGGCGGGCAGCGTGAGCTGCAGACGGAGCGTGGACAGCGTGAAAACACCCCGCTGCAGGAAGACGGTGACAGGGCTGATGCCGTCCTCCGTCACATTCACCTCCGCTATGCCCGAAAGCAGGTTGGTCTCGTGGCTCATCTCTATCTCTAACCACTCGTGCAGGGCAGTGAGGGTGGAGGTCTCCGCCGCTTCTTCGTCCGCATTGATGACCACCGCTACCGTGTAGTGTCCGGCTTCTAAGGGATGCAGGACGGAAGCAATGCCCCGTGCGTCCGCATAGTTGTAGGTGGCGTAGAGGTTTCCCCCCGTGCCGTAGATGTAGAGCTTGATTGCTCCGATGGGCACGTCTGGACATTGGGTGTTGTCGATGGCTACGGTCAACCCCCTCTCTCCCTCGTGCGGGTCACGGTTGCAGGCTGTCAGCCACACGAACATGACCAGCATACATATCTTCAGATAGATGTATCTTCTTTTCGTATTCATCGTCTTTGGTTCTACTTTATTTCTTTTTCAGTCACGGCACGGCTGCCCCATAGAGGAATGAACAAGCCATCTCATTTTTACATAATTCATTTTCATATCTTTTGTTTTTGAATTAATAATTTCTTGTAAAAATAAATACTTTTGTGCGTTCTGTCGAATCTTACCACTATGCAGCGGCATTATCCACTGAGCGACACCTGTTCTCTCATTGCCATTATATATACTGTGATTCCCAAAATAACGACAAAAGTCAATCCGAGAAACAGATAGATATAGAATCTCTCCCTCTTGATGAAATCGCAGAAGCTATAGCGAGCCTTCCAATGATTCTCAAGATACATCCTGTACTCATGTATCATGGCATATCCCAAGATAATACCTAATATGAGTACAAACACCCCGATGATGATCAGGGCTAATTCTATTCTTGGCATAGTTTCTATTATTTCTTTCATGGCACAAAGATAGTGTTTTTCAACCAAAAAAGGAGGCGCATTCCCCTGTCAATGTGTCTACTTCCTACGAAGTAGACACCCATTTTAACGATTTATTCCCTTTTATTATGCGTTTTTCTGATATTTATTGAAAAATGGTTAATCCTGTTTTTTATCATCTGGTGCTGCATTTGCAACTTGTTCTTCTCGCCATTCGGTAGGCGTACAACCTTCCTTTGACTTGAATATCCGGTACAGATAGGTACGGGCAGAGAAGCCACACTCGGCAGAAATAATGTCATTACTATAGTCTGGAAATTCCAACATCATCTTCTTTGCCGCATTGAAACGTATATCACCAAGCCATATTCTGAATGTAGTTTTCAGATACTGGTCGAAGAATACAGATAACTCATCCTTGGAGATACAAAGTGTGCGAGAGAGGGTAAGCATATTCACAGTACTGTCCTTATATCCTAAATTCGCACACCATGCATCAAGACTTTTCTGGATGAAATCTCTGCGCTCATCGGAAAGTGATTGTAAAGATTCTGTTCTGCTATCAGCAGAGGTCTGCTGTTTAGCAGAAAGTGCCCCCCCCCCCATACCTATATTTTGTTCCCACCAAGGCATCGTTTTCCACTTCTTTATCCAAGAGTTCTTCGGTAGGGATATAACTGCTGCCGAGAGCGATAAACGTAAGATTGAAGAACAGCAAGGCAAGCAATACGACTGGACCTACTATATATAATAAGGTAGTAGAAAAGATGGCAACTGGCATAGCGAGAACTGCGAGCCATAGAATGATTACACTGGCTCGGGAATATCTCACGTAAGGCAACAAATCCGTTGCCGCCATTGTCTCCAACATATTTTTACGCCTAATCATCTCCTGAATAATCATGTATATGCAATAGAAAACACTTACGCAAAACAGAGTCAGCATCAGATAAAGCCCCTCTCTGATATACAGGCTATGATGGAGACTGATACCCACGCAAAAGACCACAATGATGGCAGCATAAATGCCACTACACATCAGTATCATCTTTCTGAGGTTAGCACGGGTGGTTTCTATGTTGTAGATTCCTATGGAGATGAGCGAGAAGCAGGGGGTATAGAGGAGGATGTTGATGACCGCCCCCAGATTATCGTGCATAGCACGGAACCCGAAAGTCATCTGCAGCACATATTGTATCGCCAGTCCTATCAGGGCAGCAACGATCATCCATCGAGAACGCTCATACCGCTTGTTCTCCCATCTTACATGCAGATGAGAGAGTGCTACGATGAAGGCATTGATGAGCATGAATATAAAACATGCAAACTGAAGTAGAAATAATGAATCCATACGCTTCTTATCTTTTGTTTACTTTCTTGTATTTTTGATTACTTGCTGTAGGATTATCTGGATTAGTCATCTGCAAATACCCTGCTGCAACAAGGGATGTAATGTAACGCTCTCGGTTCTTGGAATGCATACTGACACCAATTCTGTCAAGTATCTCTTTGGTTGTACGAGGTACGGAACAGAAGTTTACAATATCCTTTTCCTTGTTCGTCAATGTTACCCTTTTAGTGTCTAAGTCGGTGTCAGAGTGTCTAAGTCCGGTGTCTAAGTCGGTGTCAGAGTGTCTAAGTCCAGTGTCTAAGTCTTCGACTTGGTTACTTTCTCCTCTCCAAACCGTGATGACAAATTCCTGTGCCTTGTCATTATTCATAAACGTGACATTAATATCTTCGTCCAGTGCACGAGTGATGCCGCTACCTACACCAGTGTATGGCAGCAAGTATATGGCATTGTTAAAAAGGAACGTATTGCGAGGCATAGAAGTTCCAGCCTTGATGTCATCAATAGTGAGTCCGTTAGGCAATGCACCAGGACTGTGAATCTCCACACGATTGTCGAAAATGAAAATGCGAACAGGGGCTTTCATGTTCAACGAACGGTGTACAAGGCTGTTTACCGTGAACTCAACCAAGCTTGTGTAAGGTATTTCCAACTTACCCATGCTGTTGAATTCATCTCCCACCTGCACATTATGTAGGTTACGAGTGAAGAAATCCATGATAGTGTCATATTGATGAAGCAGATTCCCCTCCATATCTGCATCATTCACCTTGTCACGGAACACCTTGCTGCCAACACTGTTGCCAGCAAAACAGATACACTTGGCTGTCATCATTGGCATCCAGCGCTGGGTGTATTTGCCAAACAGAAGCATGGCAGCAACAGTCAGTGTGCCATCGGGACGGATAAATCGCAGATTGCGAAGTATCTTCTCACAGTCATGGCCCTTAGCTATGGCAGAGCAAATCATATCAAGTGATGCTTCATTAAAAGCGTCACCTGTCAAGCCTTTCTTATCCAAAACTCTTTCAAAACGGTTGCCAAGAAACTGCTTGATGGTCGTTGCATCAAGGTCGTTGACAGTTGCATCCCTAACACCAGCCTCGTCAGGAGCAAAACTACCGCAGTCGGTCATCATTTCTGCAAGTTCAGCATTATCGAACACTTTACGCTTGTCGGCACCATTCTTCACCCATACGATTCCTTTGTTGTCATGATAAGGCTTGTTGAGTCCTTCCTTCACAGTAGCAACAACCAAGTTGCCATCCTCGACCTCAACAGTATCTATCTTTATCAGAATGGATGGCACTACGTTTTCTGAAGCAATGTCACTCAACAAGTTGGTTGTTTCTTGTACCTCTGAATACGACAATGCATTGGTTTCTCCGGTCTTATCCTTTATACCAACTACCAACTTGCCGCCATGTGAATTACTGAACGCCACTAACTCACAGGCAATATCATATTTGTCGAGAATGCGTTCCTTGAACTGCACCCCCGACACCTCGCCAGCCTTTATCTGTTTCAATATATCGTCCATCATTCTTTGATACATTCTTTATTCAACAAATCGTTTACATCCACTTTCAGCAAATCAGAAATCCGTATTAAGGTTTCCAAGTCTGGTTGGCAAGTGTTGGTGCACCATTTAGAAATGGTTGCTTGGTCTTTACCCAACATTTCTGCCAACCACTTGTTTGAGCGCTTGGTTACTGCCAACATTATTTTCAATCTGTTTACATCTTTCTTTGCCATACTATATATATAAAATAGGTAAATACACTTGCAAAAGTACGAAAATAATTTCAGAAAAAGGAACAATAGCCTCAAAATGTTTACGAAACATGCAAATAATTGAGTATTTCGCAATATTGCCCGTTTCATAAATAATCATAAAAACAAAGTAAAAAAGGTGTTTTTTGGAAAATTAGATTTATCTTTGCATATATATTTGAAGGCGTTCTTTGCATATTGCAAAATACAGAAACGAGCAGAAGTCCGCTCGTTTCCATATTGTTACCTATATAATATAGGCAAACGCCCAACTTCTTGATTTTCAATCAAAGTCCAAATTAGAGCGAGTTAGATTTT
>NC_004663.1:430234-431838 Transposons60
TGTACTTCCCTAATAATGGTTGACTTGTTTATCTCTAATAGCTGCTATGTGTTGACTAGAAATATTACTAACCCTGGCAGCTGTTTACTTTATTATTTATTATTCCTGCCTCCGGTTTACTTATTTTTTTCTTATTCCTTTAACCGGTTGACTCTTCTCTTTGAAAGAAGAAAAAAGAAAGGAACTCACCCTTTTTCCTCTTTCTATCCCGCTAGCAGGGCATTCTTGGTCTTTTCATAAGCAAATGTACATATTTATTTTTAAGCAAGTGCTACATTCAGATACTTTTCTCTGTAGCTTATCCATCTTTTCCTGATAGGTCCTTGCATTTCTCCTGCCTGTACCGGGGTAAGCATATCCAAGCTCATATGAGGCCTTTCGTTGTTATAGAAGTGAACGGCTGTTGCTACAGCTTTTCTGACTTCCTGTATTGAACTAAAGCGCATTCCTTGCAGCAATTCATTCTTTATAATGCCATTCACACGCTCAGCTATGGCATTGTCCTTGGGATTGCCATCCTCTGTCATGCTGGGAAGAATCCCGTTATGTCGTAATATGGCAATATAATCCGCACTGGCATATTGTACGCCTCGGTCGGAGTGATGGATCAAACCCTTAATCTCCTTTGCAGCTATGCGTCTGACTGCCATTTCCAGAGCTTCCACTGTGTAACAGCTTCCCAGAGTATCACCTACGCAATACCCAATGATCTCCTTCGTATAGGCGTCTGTCACCAGAGACAGGTAGCAGAACACATAACTGCCGTCAGGCAACCATATGGTAATGTAAGTGATATCACTAACCCACAGCTGATCAGGATGTTCTAATAGCAATGTCCTGGTTAAATCAGGATACTGTGGCAAGTGATGAGAGGAGTCTGTCGTACGTGGAGCCCGAAAACGTTTGCGTATTGTCAGCTTATACTTGGACAATATAGCACAGAAACAGTCACGCCCAACAAAGGCCTGGCTGGTGCCGAACTCATTACGGTACATCAGCCAAAGTTTCATCCCCCCAATACCAGGGTCCTTTGAACGCACACGTTTGACAAACTCAAGAACAAAACGTTCACGGGCCGAACTATCCGTACTATGGTCAACATACTTATAAAAGGCTTGCTTTGTTACACCAAACAATTTGCAAAGAGAGACCACCGTATAGGCATGCCTCCCTTTACAAAGCCTTTTTATTGTTTGGTACCAGCTTTTTTTCGGATAGGAAGATTAAACATCTCCTCGGCAACATCAATCATCGTATCGAAGGCGTGCGCACGCATTTTAGCATCTTTAAGCTCTGCACGTAAACGCTCATTCTCAAGACGTAAGGCAGTAATTGAGGAGGATTCATCCGAGGACTTGGGAGACTTGTTCTTTTTCATATAAGCGGATATTTCAGGATTAGAATCCTCAAAGATACGAACCCAACGCCAAAATGTAATGCGGGCAATCCCTTTTTCTTGGGCAAAACGAGAAACTGAGAAATTCGAACGATAGAAATCGCCAAGAAGTTCAAGCTGATAAGGACTAAAGGTCATGTCACTCTTTTTCATCTTTTATTCATTTTAGTTGATACTTATAGTAGTCAACCAAATCCAGGGTAAGACA
>NC_004663.1:4399637-4400989 Transposons18
CAGGGAAAACGCATTATACTTTTTCTTTTATCTTTTATACATTTATCTTACATGAATATCGTCTTTTCATCTTATTAATAAGATATTTATCTTTCATTTACAATATTATTTAAGTACATTTACGTGATTATAAATCACAATTAAAATGAAGCAAGAAACTAAAAGAAGGATTGAGATCAGCAACCTACATGAATTTGCTGATTCATTAATATTGATAGATAACCGGATAGAGCGTTGTAAAAAGCATCAGGCCAGTACCATTGTTCTTATTGCCATTTCTGCTGTTATATGTGGCGCTGATACTTGGAATTCAATAGAAGACTTTGGTAAAAGTAAAGAATCTTTTTTTGCAGCCAAGCTTTCCAATTTTAATGGCATCCCTTCTCATGATACATTTAATCGCTTTTTCTCGGCATTAGATCCTTTAAAATTTGAAGAATCTTATAGACAATGGGTCCAAAGCATTCTCAAATGTTATTCGGGTCATATAGCCATTGATGGTAAAACCATACGAGGAGCCTATGAATCCGAAGAGGACAAGCGTCGTCGTAAACAAGGAGTACTTCCTGATTCGAATACGGGAAAATACAAATTGCATGTTATTAGTGCATTTGCAACAGAACTGGGAATCTCCCTTGGACAGTTATGCACACAAGAAAAGGAAAATGAGATAGTTGTCATTCCTGAATTATTAGATATGTTGTGTATAAAAGATTGTATTATTACAATTGACGCTTTAGGATGCCAGCGTACAATTGCAGAGAAAGTCATAAAGGGAGAAGGTGACTACATTTTTATAGTGAAAGATAATCAACCGAAATTAAAGGAAACAGTACTGTCAGCAACAGAAAGTATTGTATCAAAAGGTACAACAGTACGATTTGACAAATATGAGACGCATGAGGAAGGACATGGCAGGAATGAGTCGAGAATCTGCTATTGCTGCAACGATCCCGGTTTTCTGGGAGCAGATATTAGAAAGAAGTGGAAAAATATACGGTCTTTTGGATATATTGAGAATACCAGAAATACAAACAAAGGCACTACAGTGGAAAAAAGATGTTTTATATCTTCCTTGGAACCTGATGCGCAGAAGATACTTAAAAATAGTAGAGAACACTGGGAAATTGAGAATAATCTACATTGGCAGTTGGATGTCAATTTCCATGAAGACAATACCAGAAGAAGAAATATATCAGCATTAAACTTCTCCGTACTGGCGAAAATTGCATTGGCCACATTGAGAAACAACAAAAGAGAGATACCAATCAATAGAAAAAGATTAATAGCAGGGTGGGATAATGAATTCTTATGGGAACTTATTTTACATGATTTATAATGCGTTTTCCCTG
>NC_004663.1:4484497-4486080 Transposons40
GTGTACTGGTTTTAGTTGACAACTTCGTTTGTTATAACTGAATTAGTTTACTCAATATACTTTAATATCTAAATAGGTTTACTTTTGTTATTCTTATTCCTATGTTAGTTGTCTTTTGTTGGTGCTTGCAAATTTATGCATCTTCCTTTATTTACGCAAGCCTTCTTCAGGAAAATGTAATGTTGCCAACAACCAAAAACTCTTCGGTCGGGGATCGCCCTAGCGGCAAGGGGCGGGACCACCCGTCCCGACGAGCGGGTATTATGCTGTTAATCCTCCCGTTTCGCTGACCACTTCCATAGGTGTCCTCATGTTTATCCCTTGATGAGGCCGCACATGATTATATACATATACAGCATCTTCAATGCGCTTGCTTACTTGCTCGAAGCTCTCATCATCACAGTCGAATAGCCAACCGTTTTTAATGGTGTTGTTCATTCTTTCAGCCAATGCATTATGTAAAGGATCACCACACTGCGTCATACTGATGTTGATTTGATGCTCTTTAAGCCTCTCTACATATTTATTTGAGCAATATTGGACACCCCGGTCGGAATGATGAATAAGAGTGCTCATGTCTATGTGATACTTCTCATAGAATGATATTGCCATCTCCAAAGCTTTCAAGGGCCCCTCCGTCTCAAGAGTTTTGTAAAGCGCATATCCCACGATGGCACGACTTGACGCATCGGTAAGCAACGAGAGGTAAGCCCAGCCCTGACCGGTGTTTACGTAGGTTATATCCGCCACTACCATAGCGCCCAATCTTGTAGCGACAAATTTGGGTGCAACATTCAACAGATCGGGGTAGATATAGTAATTATGGTTCGAATTCGTTGTTTTAGGACGCTTGCGACTTGTACGTTGACACAAACCATTGGAGCGAAAAATGTCATAACAACGATCACGACCGATAACCATCTTTGGTCCAAACTTACTCACGCAGCAGGCGTATAACTCGCGCATACCAGCTTTGGGCATGAGTTCCAACAGTTCTTTGCAGTACAACACGATGCTTGTGGTAAGGATATCAACCTCCAAATGTCGGTTCACATGCTTGTAATAACCTTGTCGGGTTATGCCGAAGTAATCACAGAGGAACTTTATACAACCACGTTTGCGTCGGGATGAGTACCTCTGTGACAAGGTGTCGATTACTTGGCATCGGAGTTTTTTCGTACCTTGATATGATACGTGGATTCAGCAAGATTGATGAGTTCTTCGCACGCCTCGTGACGTAAACTCTCATCAGCAAGAGCCCGATGAAGTTTACGGTTCTCAGCACGCAATAGCGATAGTTCTTTCTGGAGCTCAGAAATACTAGAATCAATAGCATCGCTATTTACTGGTTTAGAGGATCTACCCATATCTTTGTCTTCTATTTGATACTTGTTAAGCCAATAAGTAAGAAGCTTGGCACAAAAGCCGTGACGCTTACAAAACTCAGATTTGCTCTCGGGACTTGATAAATACTCACGAATATAAGACATTCGTTCATCATCACTGTAATAGTTGTACTTCTTTTTCGAATATTTCATCTTTATTTTCGATTTTTGAAGTGTCAACTTATTCAGTACACTACA
>NC_004663.1:4599796-4601480 Islets1
GGGATATTCAGTAAATGTCTCTAAAAAATAAGATGGCATATGAAGATGATAGGGCATGACCATTTCATATGCCATTCTTATTGTCATTTTTCCGTGCTTTCTCACATAATTCTATCCGATAGGACATGACGTTCCGGAAGAAGTCTGATGACCTCTTCTGATTCTGTGAGTAAAATCATATCATGCTGCTTTAGCTGCTTTGTTTCTGATTTTTTCTATCATCAGTATGGCATTTGCCGTATGTATTCCAAAGAAAATCCACAGTATTTCCGTCTTCCTGTTTCTGGCCTTTATCCTTGAGAGCGAGTAATGTTGCTTTTGAGTGCCGAAGCTTCCTTCAAGCCGTGTTGCCCTTTCTTTTGAGAGTTCGCTTCTAAGCACCTTCCTCAAAGGCTCATCTTTGGCCGCCCTTCCCTTGCGCACAAAGGATGTGGATATCCCATATTTTGTACAGAACTTTCTGTTGGCATTATTGGCATATATGGAATCGGCAGCCACACATCTTACCCTTACATTCATAAGCTTCTGCTGCATACGGATACAGTCCTTCAAGCGTATACCCTCATTGAATGCCTTGAACGAGAGGTGTTCGATGAACGATATGCCGTCTATCTGTATATTATTGACCTTTGCACCGAACTCGACGGACTTGGTTTCCTTGCCTCTGACGATGGGACGTACATAATGACGGTCAATGCTGACGATGCGGTCACTGACTTTCCGCCCTTCAAACATTTCCTTTTCTTGTACAAGCACCTTTCTGATGATGGAAAGACGCTTATGATAATCCTGGGTATATCGGAGTAAAGCACCGTACTCGCTATGGATCCCATCCCTTTGACTGAGGAGCTTTTCAAGAAGCTTGATCATACGGCGCTTAAGCATTCTTGTCCTTGAAGCTCTCCTCTTTCTTTTCTTGCAGTAGGACAGATAGGATTCCGCCACATTCCTGTATTTGTTGCGCGGACGCCTTATGCCCAGCTCCCTGCAATGCCGGCATATATGCCTGTAGAGCCATTCGAGGCTTTCCCAAAGGAGTTTCATGTCCGTAGGAAAACGCATGTGGCTTTCATAGCATGTGGCATCGGTCATGCAGACGTGAAGGTTATCAAGATAAGGTTTCCAGTGTGAAGCCAGGAGCTCCTGGAAAGAATCAATGTCAAGGCGGGATGCTATCTCATTACGGATGGCACTGACTATCTTGAAGTTGGTTATCGGAAGGGACGGGGGAATCATAATTCCACAGAAAATCTGGTAGTGTATGTTCCCGTTCAGATGTTCCACCAGTTGCCTGTCGGAGAATCCGGTGTATGCCTTCAGGACCATAAGGGCGATCTTTGCGGAAGGACTGAATCTGTTCCTGCGTCCCAGGCGCCGGTCCGACAGGCCTGCGGCTTTTGCCATACATTCAAACGGAAAGACCGAATGAAGCTTGCCAAGCTCACTCTCATTAAAACTCTTGCGGTATTTTTCCAGAATATCAAATTCTGTAAAACCCAAAGTAGGGTGAATTTCTGAAACATTCACTATCTTTGCCATATCTTATTAGTTTGGATATTTCCCCCGTTTTGGCCGTCAAACCTTATTTTCGGGGGAATACCTAAAGATACAAAAAAGCCAACTAATTCGCAATACTTTGTGTATGAATTAGTTGGCTGATTTTGTAGTATTTAATGAATGTCCC
>NC_004663.1:4709615-4711218 Transposons60
GTACTTCCCTAATAATGGTTGACTTGTTTATCTCTAATAGCTGCTATGTGTTGACTAGAAATATTACTAACCCTGGCAGCTGTTTACTTTATTATTTATTATTCCTGCCTCCGGTTTACTTATTTTTTTCTTATTCCTTTAACCGGTTGACTCTTCTCTTTGAAAGAAGAAAAAAGAAAGGAACTCACCCTTTTTCCTCTTTCTATCCCGCTAGCAGGGCATTCTTGGTCTTTTCATAAGCAAATGTACATATTTATTTTTAAGCAAGTGCTACATTCAGATACTTTTCTCTGTAGCTTATCCATCTTTTCCTGATAGGTCCTTGCATTTCTCCTGCCTGTACCGGGGTAAGCATATCCAAGCTCATATGAGGCCTTTCGTTGTTATAGAAGTGAACGGCTGTTGCTACAGCTTTTCTGACTTCCTGTATTGAACTAAAGCGCATTCCTTGCAGCAATTCATTCTTTATAATGCCATTCACACGCTCAGCTATGGCATTGTCCTTGGGATTGCCATCCTCTGTCATGCTGGGAAGAATCCCGTTATGTCGTAATATGGCAATATAATCCGCACTGGCATATTGTACGCCTCGGTCGGAGTGATGGATCAAACCCTTAATCTCCTTTGCAGCTATGCGTCTGACTGCCATTTCCAGAGCTTCCACTGTGTAACAGCTTCCCAGAGTATCACCTACGCAATACCCAATGATCTCCTTCGTATAGGCGTCTGTCACCAGAGACAGGTAGCAGAACACATAACTGCCGTCAGGCAACCATATGGTAATGTAAGTGATATCACTAACCCACAGCTGATCAGGATGTTCTAATAGCAATGTCCTGGTTAAATCAGGATACTGTGGCAAGTGATGAGAGGAGTCTGTCGTACGTGGAGCCCGAAAACGTTTGCGTATTGTCAGCTTATACTTGGACAATATAGCACAGAAACAGTCACGCCCAACAAAGGCCTGGCTGGTGCCGAACTCATTACGGTACATCAGCCAAAGTTTCATCCCCCCAATACCAGGGTCCTTTGAACGCACACGTTTGACAAACTCAAGAACAAAACGTTCACGGGCCGAACTATCCGTACTATGGTCAACATACTTATAAAAGGCTTGCTTTGTTACACCAAACAATTTGCAAAGAGAGACCACCGTATAGGCATGCCTCCCTTTACAAAGCCTTTTTATTGTTTGGTACCAGCTTTTTTTCGGATAGGAAGATTAAACATCTCCTCGGCAACATCAATCATCGTATCGAAGGCGTGCGCACGCATTTTAGCATCTTTAAGCTCTGCACGTAAACGCTCATTCTCAAGACGTAAGGCAGTAATTGAGGAGGATTCATCCGAGGACTTGGGAGACTTGTTCTTTTTCATATAAGCGGATATTTCAGGATTAGAATCCTCAAAGATACGAACCCAACGCCAAAATGTAATGCGGGCAATCCCTTTTTCTTGGGCAAAACGAGAAACTGAGAAATTCGAACGATAGAAATCGCCAAGAAGTTCAAGCTGATAAGGACTAAAGGTCATGTCACTCTTTTTCATCTTTTATTCATTTTAGTTGATACTTATAGTAGTCAACCAAATCCAGGGTAAGACA
>NC_004663.1:4816883-4818470 Transposons40
TGATGTGTACTGGTTTTAGTTGACAACTTCGTTTGTTATAACTGAATTAGTTTACTCAATATACTTTAATATCTAAATAGGTTTACTTTTGTTATTCTTATTCCTATGTTAGTTGTCTTTTGTTGGTGCTTGCAAATTTATGCATCTTCCTTTATTTACGCAAGCCTTCTTCAGGAAAATGTAATGTTGCCAACAACCAAAAACTCTTCGGTCGGGGATCGCCCTAGCGGCAAGGGGCGGGACCACCCGTCCCGACGAGCGGGTATTATGCTGTTAATCCTCCCGTTTCGCTGACCACTTCCATAGGTGTCCTCATGTTTATCCCTTGATGAGGCCGCACATGATTATATACATATACAGCATCTTCAATGCGCTTGCTTACTTGCTCGAAGCTCTCATCATCACAGTCGAATAGCCAACCGTTTTTAATGGTGTTGTTCATTCTTTCAGCCAATGCATTATGTAAAGGATCACCACACTGCGTCATACTGATGTTGATTTGATGCTCTTTAAGCCTCTCTACATATTTATTTGAGCAATATTGGACACCCCGGTCGGAATGATGAATAAGAGTGCTCATGTCTATGTGATACTTCTCATAGAATGATATTGCCATCTCCAAAGCTTTCAAGGGCCCCTCCGTCTCAAGAGTTTTGTAAAGCGCATATCCCACGATGGCACGACTTGACGCATCGGTAAGCAACGAGAGGTAAGCCCAGCCCTGACCGGTGTTTACGTAGGTTATATCCGCCACTACCATAGCGCCCAATCTTGTAGCGACAAATTTGGGTGCAACATTCAACAGATCGGGGTAGATATAGTAATTATGGTTCGAATTCGTTGTTTTAGGACGCTTGCGACTTGTACGTTGACACAAACCATTGGAGCGAAAAATGTCATAACAACGATCACGACCGATAACCATCTTTGGTCCAAACTTACTCACGCAGCAGGCGTATAACTCGCGCATACCAGCTTTGGGCATGAGTTCCAACAGTTCTTTGCAGTACAACACGATGCTTGTGGTAAGGATATCAACCTCCAAATGTCGGTTCACATGCTTGTAATAACCTTGTCGGGTTATGCCGAAGTAATCACAGAGGAACTTTATACAACCACGTTTGCGTCGGGATGAGTACCTCTGTGACAAGGTGTCGATTACTTGGCATCGGAGTTTTTTCGTACCTTGATATGATACGTGGATTCAGCAAGATTGATGAGTTCTTCGCACGCCTCGTGACGTAAACTCTCATCAGCAAGAGCCCGATGAAGTTTACGGTTCTCAGCACGCAATAGCGATAGTTCTTTCTGGAGCTCAGAAATACTAGAATCAATAGCATCGCTATTTACTGGTTTAGAGGATCTACCCATATCTTTGTCTTCTATTTGATACTTGTTAAGCCAATAAGTAAGAAGCTTGGCACAAAAGCCGTGACGCTTACAAAACTCAGATTTGCTCTCGGGACTTGATAAATACTCACGAATATAAGACATTCGTTCATCATCACTGTAATAGTTGTACTTCTTTTTCGAATATTTCATCTTTATTTTCGATTTTTGAAGTGTCAACTTATTCAGTACACTACA
>NC_004663.1:4930630-4932004 Transposons61
TTTACATTTGCAGTATTAAATATCACAACAAAATATAAGTGTATATTTGAAAAGTAGAGTTGCAGTGAACTAACTTTGACACTAGTCTTAAATGACTATAGGCTGAATCAGACTGCAACTCTCTTAATAGGAGAACCTAGCCAGTTAGAATTGTAGGCTCACGACCTAATAAATGTATTAGCTGTTTCTCCTTCATGTTTAATACTGTAAATACAAAGTTATGAATTATTCTCATTTTGTAGGTCTTGATGTAGGAAAAAAAACTTTCGATGCATCATTAATGTCCGCAGACGAAAAAGAGTTGTCTCACAAGTCTTTTGATAACACTCCAACTGGGATCCAATCTTTATTGGATTGGATAGCTGGTTATCATCTCTCTTTATCCAAACTCTTGTTCTGTGCTGAAAACATGGGAAGTTATGTCACAGAGTTATCTGTTTCCAGTGTCTCCATGGGATTTTCCCTGGCTTTGGTTTGCCCGTTGACCATCAAGAAGTCCATAGGCTTGCAACGAGGCAAAAATGACCGCATTGACGCCAAAAGAATAGCGAACTATGCGGTATTACACTATCGAAAACTGGAGTTATACAAATTGCCTGACAAAGACTTGGTGAGACTGCGGGGATGGATTATTATACGTGACAATTTGGTCAAGCAAAAAGTATCAAGCATAAAGTTATTGGAAACATTCTCCTGGATGGCTAAGTTGGCTGATGTGACAGAATCCATTTCTTTTTTGGAAGAGCAGCTCAAGTCGATAAAAGAAAGAATCCTGGAGGTGGAAGAGGATATGGAGCAACTAATAGCCGCCAGTACATCGCTTTACACAAACTACTTGCTATTAAGAAGTATAAAAGGAATAGGAATTATCAATGCCATTGTATTACTGTGTGTTACTGACAATTTTCAAAGATTTGACAACCCGAGGAAATTTGCCTGCTATTGTGGGGTCGCCCCATTTGAACATACTTCAGGTATTTCCATACGGGGAAAAACGCAGACTTCTTCATTGGCTAACAAAGAAGTAAAAGTATACCTTACCCGGGCAGCTATTACTGCCATCTCTTGGGATCCGCAGATGAAAGCATACTATAAAAGGAAAATAGCAGAGGGGAAACATAAAGCATCTGTAATCAATGCTGTAAGAGCCAAAATCATAGCAAGGTCTTTTGCTGTGATACGAAGGCAGACTCCATTTGTAACATTAGCCGTATAATAAAAAGGTCCTTAACTTCGAAAATATCTTAGGTTTAGGAAGTAGCTATACACTTCTGAAGAGTAGGTATGTCTATATACAAACTTACCCAAGGATACGTTAATGTTCGTAAACTTGGGTAAGATTTTATAGATATTGTTTGGAGAGGACTTAGAATT
>NC_004663.1:4976479-4978063 Transposons40
TGTGTACTGGTTTTAGTTGACAACTTCGTTTGTTATAACTGAATTAGTTTACTCAATATACTTTAATATCTAAATAGGTTTACTTTTGTTATTCTTATTCCTATGTTAGTTGTCTTTTGTTGGTGCTTGCAAATTTATGCATCTTCCTTTATTTACGCAAGCCTTCTTCAGGAAAATGTAATGTTGCCAACAACCAAAAACTCTTCGGTCGGGGATCGCCCTAGCGGCAAGGGGCGGGACCACCCGTCCCGACGAGCGGGTATTATGCTGTTAATCCTCCCGTTTCGCTGACCACTTCCATAGGTGTCCTCATGTTTATCCCTTGATGAGGCCGCACATGATTATATACATATACAGCATCTTCAATGCGCTTGCTTACTTGCTCGAAGCTCTCATCATCACAGTCGAATAGCCAACCGTTTTTAATGGTGTTGTTCATTCTTTCAGCCAATGCATTATGTAAAGGATCACCACACTGCGTCATACTGATGTTGATTTGATGCTCTTTAAGCCTCTCTACATATTTATTTGAGCAATATTGGACACCCCGGTCGGAATGATGAATAAGAGTGCTCATGTCTATGTGATACTTCTCATAGAATGATATTGCCATCTCCAAAGCTTTCAAGGGCCCCTCCGTCTCAAGAGTTTTGTAAAGCGCATATCCCACGATGGCACGACTTGACGCATCGGTAAGCAACGAGAGGTAAGCCCAGCCCTGACCGGTGTTTACGTAGGTTATATCCGCCACTACCATAGCGCCCAATCTTGTAGCGACAAATTTGGGTGCAACATTCAACAGATCGGGGTAGATATAGTAATTATGGTTCGAATTCGTTGTTTTAGGACGCTTGCGACTTGTACGTTGACACAAACCATTGGAGCGAAAAATGTCATAACAACGATCACGACCGATAACCATCTTTGGTCCAAACTTACTCACGCAGCAGGCGTATAACTCGCGCATACCAGCTTTGGGCATGAGTTCCAACAGTTCTTTGCAGTACAACACGATGCTTGTGGTAAGGATATCAACCTCCAAATGTCGGTTCACATGCTTGTAATAACCTTGTCGGGTTATGCCGAAGTAATCACAGAGGAACTTTATACAACCACGTTTGCGTCGGGATGAGTACCTCTGTGACAAGGTGTCGATTACTTGGCATCGGAGTTTTTTCGTACCTTGATATGATACGTGGATTCAGCAAGATTGATGAGTTCTTCGCACGCCTCGTGACGTAAACTCTCATCAGCAAGAGCCCGATGAAGTTTACGGTTCTCAGCACGCAATAGCGATAGTTCTTTCTGGAGCTCAGAAATACTAGAATCAATAGCATCGCTATTTACTGGTTTAGAGGATCTACCCATATCTTTGTCTTCTATTTGATACTTGTTAAGCCAATAAGTAAGAAGCTTGGCACAAAAGCCGTGACGCTTACAAAACTCAGATTTGCTCTCGGGACTTGATAAATACTCACGAATATAAGACATTCGTTCATCATCACTGTAATAGTTGTACTTCTTTTTCGAATATTTCATCTTTATTTTCGATTTTTGAAGTGTCAACTTATTCAGTACACTACA
>NC_004663.1:5223892-5240271 Genomic_islands66
CTGCGCCAGGCATATTGAATTGCCTTTGTCGCTGAATTTGAATAGATTGCAAAGATTAGTTTCTTGATAGGTAACGATTTGGAAACGAGTGAAGTTCTGTATTTTACCTCGTCTTGCATTAAATCAAAAGAACGCCTTTTTGCAATGCAAAGATAGTGATTAGAATTGATTTACAATAAACTTCATCCTGCAAAATCGTGCAAAATCGCAGATTCCTGTGCATTTTTATTGTTCAAATACTGCTAACTTCACTAAAAATGAGTAACTTTGCAAACTAACAAGTATTGGTTTTGCCATGGTTATAAGAACGATAAAATTGACATCACTATTTGTCAATACGGAAAATTATAGATTTGAGCCTTTATCATCACAAAAAGAAGCAATAGATAAGATGATAGAGGATCAAGGGGATAAATTATATTCTCTTGTGGACGATATTGTAACCAATGGTCTTAGCCCCGTCGATTTGATTATTGTAACACCCAACGAAGACAGCAATAAGTATGTTGTACTTGAAGGAAATAGGCGAATAACGTCATTAAAACTATTAAATAATCCGACACTAATAGATGACAAATACTCTCCTTTAAGGAAGAAATTTCAGAAATTACAAAAAGAAAAACCTAATGCTATTTCTGAATTGAAGAATATTGCTTGTGCTGTTTTTGAAACCCCTACTGAAGCTGATATATGGATAAAACGTAAACACTCTGGAGAACTTAATGGTATCGGAACTGTCACTTGGAACGCTCAACAAAAGCAAAGATTCGAGGAGAAGACAGAAGGAAAATCATCAATTCCATTGCAAATTATCACTTTGCTGAAATCACAAGAAGAGGTTTCTGATACGATTAAGGATTCATTATCTAAATTAAACATTACCAACTTGCAACGTTTGATGTCGGATCCATATGTTAGAGAACACCTTGGCTTGGAAATTAACAATGGAATTTTAGTTTCAAAGGTTAAAGTGTCCGAAGTCATTAAGGGGCTTTTAAAAGTTGTTACAGACATTCTGAATCCGGAATTCAAAGTTTCTGATATCTATAACAGAGAAAAAAGAAAGCAATATATTGATAATTTTGGCAAGAGTCAAAAGCCAGATTTGTCTAATGAAGCATCTGAACAATGGAGTGTTCAAGATATTGAGAACAATAAAGAACAAGCATCAAGAAATAGCGAGAAACAAGAAATAAAAGGGGATAAAAACAGGAAAACAAGAAACAGAGGAGCTTTAGTGCCCAAGTCTTTGAATTTACATATCAGCAACCCGAAAATTAATAAAATTTTCGAGGAGCTAAAACATGTTCAGGTCAAGACATGCCCCAATGCATCTTCAGTCCTTTTAAGAGTATTTTTAGAACTATCTGTTGATGCCTATTTGGAGAAATTTGATTTAGTAAGAAACAATGCTATTACAGCTTGTTCTTCTGGTGAAAGTTTGCAAGGGAAAGTTGGTAAAGTCTTAAATCATATGACCCAATTAGGAACAATGAGTAATGACTTATCAAAGGGCATAAGGTCTGAAATAAATGATAAAAATTCAGTTCTTTCAATCGAATCATTGAATGCATATGTTCATAACGAGTTTTTCTACCCTAAAGCAGATAATTTGATTACTGGATGGGACAACATAGAAAGTTTTTTTATCCAATTGTGGGAATCAATAAAGAATAAAGAATAATATTATGGAATTTCTATCACCTTTAAGATACCCTGGCGGTAAGGCTAAAGTTGCTGATTTCGTACAATGCTTAATCAAAGAAAACGCATTGCTCGATGGCACTTATGTTGAACCATATGTTGGAGGTGGTTCCGTTGCATTATCTTTGCTCTTTAATGAATATGTCAGCGACATACATATAAATGATAAGGATATATCTATTTATGCCTTTTGGTATAGTGCCTTAAATAACGTGGATGCTCTCTGCAAGATGATAAAGGATACCCCTTTAAATGTTGAAACTTGGTTTAAACAAAAAGAAATTCAATCCAATAAAGAGAATTCTGACTTGTTAGAATTAGGCTTTTCTACATTCTTCTTGAATAGGACTAATCGCTCAGGAATCTTGAAAGCAGGAGTCATTGGCGGTTATGACCAAACTGGAAATTATAAGATTGATGCAAGATTCAACAAAGAAGATTTGATAAAAAGGATTCAACGTATAGCAGATTATGCAGATAGAATCCATTTAACAAATGAAGATGCTGTTTCTTTAGTACAACGGTTAAAAAATGAATTACCGTATAATACGTTATTTTATTTAGACCCACCATACTATGTAAAAGGTAAAGGACTTTATCTGAATTACTATAATGATACAGATCATCAAAATATAGCTAACACTATAAGTGAGATTGCAAATTGTAAGTGGATTGTCTCTTATGATAATGTACCATTCATAACCAGCCTATATTCAAAATATAGACAGCAATGTTTTGAATTGAATTATAGTGCGAGTAATTCCGGGAAAGGTAAAGAGATAATGGTATTTTGCGATGGCATAGTTATCCCCAAACACAAACTATTTAACCATTCTACAAAGTGAAAATAACGCACATTCATATCGAAAGATTTCGAGGATTTCAAAATGAAGATTTTGAAGTAGGCTCTTTGTTAACAGCAATTGCAGGGCAAAACGGAACTCAAAAGTCAACATTACTTGGTATTATAACACAAACTTTCACTCTTAAGACAGAAGATTCTATGAGAGTTGAAAAGCCCTTGTGTGGTGGTAGTTATATTTCCGCATTCAAAGATAAGTTTAGGTTATCACCTACTTTTGATAAACCAAAAGGTCATGAATGGACTATTTCCTTTGATGCAGGAATGGATGATTTTACTGTTGAAAGTATCAAACGAACAGGAGATCCTAATGTCCGTTTTTGGAAAAAAGGAGCTAGGCAAGAAGGAGATGGATACATTTCCTTCCCCACAATCTTTTTAAGTCTAAAGCGATTAGTTCCAGTGGCAGAGGAAGCTAAAATCATTACAGATGATACATTATTAACGCAAGAAGAACTAAATGAGTTTAAGCAATTGCATAATAAAATTCTAATAGCACAAACTCCCATTTCTTCCGCAACAACAATCACATCAAAAAACAAGCAATCTATAGGTGTATCCACAGAACTATACGATTGGAATCAAAACTCTATGGGGCAAGATAATTTAGGTAAAATTATCTTGGCGTTATTTTCTTTTAAAAGATTACATGACAAATATCCCCGACAATACAAAGGCGGTATTTTGGCCATTGATGAGATGGATGCAACAATGTATCCCGCATCCCAAGTAGAGTTGTTAAAGGTTTTGCGCAAATATGCATCTAAGTTGAATTTGCAAATTTTATTTACAACTCATTCAATGTCTCTTCTTAAGGCAATGGATGATTTAGTTCAAGAAGTAACTAAAAAAGAAGAAACAGCCAATCAAGCAAAGATCCTTTACCTTAAGAAGGTTGATGATAAGATTGCAATTAAACAGGGCGTGAACTTCAAAGGCATTCAATTGGATTTAAATGTTGTTGCAGAAGGAAATAATCGCAAGAAAAACAGAATTACAGCATATACGGAAGACAAGGAAAATATCTTATTTGTAAAAGCTATTTTAAAGAGCAAGGCTTTTGTGTTGGATTTTGTGGATGTAACATTACCATGTTCAACATTAATGGAACTTGTAACCAAAAGAGTGCCTGCTTTTATATATCCATATTCTATTGTTATATTAGATGGGGATGTTAGAATGAATAAAAATGATCTCAGGAAAATCAACAATGCAGATAACATTTTGATTTTACCGGGAAATAAGTCTCCAGAAAGACTATTGGCCTCTTATTTGTATAATCTATCTGATGTAGACCCATTATGGTCTAAGATTGCAGATGGGTACACAAAACAATTCTGTTTCCGAGAGTATTCCATGGAACAAATAAATGCAGGAGGTGAACTGGGGCGCCAAAATGCAAAAAAATGGTTTAATAGCCAATTAGAATATTGGGGGCGAAACGGTTGTAAAGTCCTTAATCCTTTTTTAAGTTCAATTTCTGAGGAGGCACAAGAGTTTAGAACAAATTTTGACAATATGATTAAACAGTATATCCATGACTAAACTTTCGGTGTCCACAATGAAGTGTGGACACCGAAAGTTTAGTCATGAAATTGCTTGATATAAAATCTAGGTACATTTTATGTACGACAAAAATCTCATTTTTGTGAGAGTAATTCTTTTATATGCTGTTGATTCCTATCATCAATACCCAACAATTTATAAAGTTGAGCATTCACATCTCCATTGTAATCAATGATACCGTTAGCGTCAGTGTAATCCAATAAGTCTGGAACCTTCTTTGCCAAAGAGGTTAAAGATTCATCGGTAAGCAGGAAAGCAAAGCGGATTATCTCGCTGGTGGCATATTTGAAAAAGTTCTTGGCCTCTTGTTCTGTAGCGAATGTTTTCAATGCTACGCGAGAGCGACCAAATGCACTGTGATTATCTACGATGGCAATTTGGTTGCTACGCTTTTGTCCTCCGGCATTGGCACTTGAAACGATGACTTTCCATTTGCTTAAGTGTTCAAGCCCTGTAGTGAGAACCTCTTTGTTTGCAATATACCATCTGGCTCTGCCACTCTTACCTGCTTTGTCATTTGTGAAAAGTTTTATTTCTGATTTTGGGTCAAAATAATCTCCATCGTTATATTCTCTCACTAACATAGGATTCTTTTCTACGAAATCACTTTCAATAGAAAACAGACTACGAGGTAATATGGCATCATGTAAACACCTATATTTTATTATAGCGCAATTCAAAGAATATGAGATTTCACTATCAAGAGGATTCAAAGAAAATAATTCTTCTTTCGGATTATTGGCTTCAATCGTCACTTCCTTACCTTTTTTAGCATAGACATATCTAAATCCATTACTCTTCTTTTGCGTATCTTTCATCACTATTGACAAACCGTCTGCAATACCAACTTCTTTGAAAACATCCATGGAATCAGGGAAAAACTTCAAGAAGCACAAATGCGGGTCATTGATTTGTGTAAGTCCGAACTGTTCAAGTCCTTTTCCGGAACGGTGAATCCATCTTGCTCCGGGATAGATAAGAGAAGTGTATCTACCTAATCGGTCGCTTATTGTTTGAAAGTATTGGAATATACTAACACTAACTTTTTGCCCATTTGCAGTTTCCTTTTGTGCAACAACCTCTTGATATGGCGGATTACCCACTATCGCATTGATTTTCATATTCTTTATTCCTGTTCTATCCGTAATGAATTTATCTACCTGCCTGATGAAATGTTCCGGTTTGTTCTTGATTTGATTGATTAAGTCCTCAAAGTATCGGGTGTTTACCTTTGCTTTGCGGAAGCCGATGAGAGTGCGTTTGGTGATGCTCTTTGCCATCGGAGTTTTGCAGATGACAAAGATGTTTTCGGCGACAACCTTGTCCCATATACGCTGTTCATCCTCAATGCTTGACACCGAAAACAGGGAGTCCTTGAGCCTTGCACGGTAAATGCTGTATGCCATGTAAAGAGGGTATAACCCTGACTTTGAATTTATTTCAAGGATTCGGGAATCGGGGGCAAACACATTGGCAGTTACTTCACCACGGTCAATGAAACGAGGGTCAGACAAGGTGGTCTCATAGTCCTTTTCAAAGAAGTTATATCCACCCAAACAGTCGCCAAGGTGCATATTCACGACACGCCAAGGCGTAAGCACCGTTTCCTTGTCGGGATTGCGGAACGTGCTGAATATATCCGTTATACGTTCGATGCGTTCCTCCACACTAAGTTTGTCTGCAGCACGAGCCATGGCACGGATGCGCTTGCCTGCCGCACAGAATATCTCCGGGTCGTAATATTTCTTGATGCTGTTGAACTTCTGTTTGGTAACACCCTTGGGCATGAACTCTTCCCACGATTGTGGGTCAATGAGTAAAGCGAAGTTATCAATCGTTATATCTTGACTCTCATCGCTCAACTCTGCACCGTAGATAAGCAATGGCATACGGATGGAGATACCCCGAAGAATAGAAATAGCGGCCTCGCGGTTGTTCTTTTTCTTTTTCAGCTCTTCAAGACGCTTCTTCTCTTCTTCCGTCAAAGGTTGCTTGTCCTTACCGCGTTTCTTGGATTTCTTTTCAAGGTCTTCAAGTTCCTCGTATTGCTCATCGGTCAGTCCCTGGTTGTTGATGTCCACCTGATTGGTCTTTGGCATTGCCTTGGTCTGGCCGATAATCTTTTTCAGGTCGTCAAACTCCTGCAATTCCAAGTCGTTGAGTTTCATCAACTCATCATTATACAGACTCTTGTCCTCGAAACCGTTGCGGACAACTCTTTCCACATAAACACGTTTAAGCTGCTCCAACATCTTGGGTACATCGAACTGGCTCATCTTGGAGCCTTCGATGGAGATAATCGGACAGAAGTTCAGGAACTCACCCATAATCTTGCGGTCGTTCCCGCTGGTCTTTCCTGCCTTAGAGGAAATCTTCGCTGTCTCGGCAATAACTTTCAGTGTTCTGTCCGGCGCAAAATCAAACACATAACACTGTTCCTTGACGCGTCCGTTGATGGTGGCAGGCGTCTGCACACGGAAGATGGTCTGCATATAACTTGATGCAGCGGTATTATAAGAGCCGGACAACATGAATACGCCCGTCCACGCCTTGACACTGACACCCGTGGTCAATCGTCCGCAAGACAAGGTAATGGTACGAGTGGCATCAGGGTCTTTGCCGATGGCTTCTTCCACCGCAGCAAGCGCATCCTTACTCTCTTCGTCCTCGTCACCGTCTCCTGCCACATTCACCACCTTGAAATGCTGGAATACAGGATGTGATTGTAGTAAAGCACTCATGGCACGAGCCTCCTTCACACCCGGCAACATCCATAGTGTATGACGGAAGATGTTGCGATATTCCTCGTTGGCAAACGGATAGCAACTGTCCTTGTCCTCCTTGGAGATAAGATTCAAAAATGCCTTCACATCTTTTTCATGGATAAAGTTTCCGGCTTCATTTACCCGGAAAAACTCACGGAAGTTAAAAGCCACATCTTCATCCACGAACTCATGGAGCAACCGTCCGAGGTCGCATGTATAGATGTTCATCGTGGGCAGGGAGGCGTATGGATTCGGATCACCGAAATGGGTCAAATCCCATGAAGCCTTTGCCCGTTGCTCCATCACATAGTCCCAAGTGTAAATCTCGTCCTCCTTGAAGTCATCCAACAGGTTGAACGGAGTGCCGGAAAGTCGCAATATCTTGGTATTTGCTTTTGTCAGTTCCTGCATGACAGCCTTGCCGAGTTCCGTCTGTGTCCCTTCGTGCGCCTCGTCCACGATGATGCAATCCCAAGCGGTGGCAAACACCTCATTGTTCTTGTCGAAGTTGCCGCCCACAAGTTCAGAACCGCGCAAATCCTGCATGGAAGCGAAATAGACATATTGGCATTTACCCTGCTTCGCTCTCGCTTCAAGTGAAGCATGGCTGTCACCATTGTTCTTTGAGCCGTATGCAAAACAGGGACAGTCATAGAATATCTTGCCGAAATCCTCGAACCAGCCGCTATCCACCACAGGGCGATGTGTAAGAATCAAAGTGCGACTGAAATCCATACCCTTCACCACTTGCAATGCCGACAACGTCTTGCCAAAACGCATCTTGGCATTCCAAAGCATCTGATTACCCTTCTTGAATTGTTTCTTGGTCTTTTCAATGGCTTCCCGTTGTTCCGGGCGGAATACAATCGGAGTCTGGGCGTGTGAAACTTCGGCGGAAGAGAGCGATTCCCGTCCCTCCTTTACGGCAATTATTGCCCGTTTGACAGTCTCAAGGTCGGTAATAAACCACTCGTTGGCTTTGTTCTCGGTATCGAATATCTTTTTCCTAATGCCGGAACGTTCCAGAACGCTATGCACTTCCTTGTCGTTGAAAGAGCACAAGCTCTTTTTGCTGTTGTATATCGTCAGTTCCGTATATAAGAGGTCGTATGCGATACCAGCCGTCTGCGTATATTGGTTGATGCGTTTCTTCGCGGACTCGTTGAGAGCCTTGCTGTTCGGAGCAAGACCGAAAACATTGTCATTGTCACAAGTGGCCTCGCCCACTTTCAGGCATCCCCTATGTGCAGCATCATTGATGCGGAACACATATATCAGTTTTAGTTTTAGTGAAGATGTGAATTTCATACTGCACTATTTTATAAGGTCTATAAATCGTATTCGTTTCCCCTTTTTGCCTGTTGCCTTGTCGGTAGCATGCCAGTCCTTGATTTGGCAATAGACACCATTGTGCCTGCGGATGTCGTCTTTCAGACATCCTTCACATTGGGTAACCACTTCGGTAGTCCCGAACAGGTCGGCTACAACCTCCTTGCGTTCTCCGCAACTGTTTGGAATGACACCTTTCAATCCGTCCATCTGCCATACGTTCCACGAAATGATATAAGCGATGTAGTTGATGGATTTCAACAAGGGGCGTTTGCCAAATTTCTGTTGGTAATACTCCACAAAGGAGACGAGCAAAGATTCTCGGGCAATGAGTAGATTGTCCCCCTGCCATTCGTAACCGTAGATACTTTTATAGGCTTCTTGTGCCCACTCAAGCCATTCACCCGAAGTGGATGTGTTCTCGCTTACCACCCTTAGTTTGCGGTCAAGTAAACCGATACGCTGTTCCAAAGGGATAGTTTCGCCTGTCGTGGTATCATAGCGGCTTATCAGGTATGGGGCTTCTCCACAAGTGATTTCCAATCGGATATCGCGTACATAGTCCTTCCAAGTTTTACCCTCCGGAAATATGATGCTGCCTTCCGTTGATTTCCATTTATGGTGTCCCTGTTCGTTTGCATATTCAGTATTGAAAACATCATTTCGTCCGAACCATGCTTCATCAATCAAGTTGTTCTGCGCATTGCATATCCATGATGGAGTGAAAACCTCAGCCATATCACGAGAACGGATTGACTGGGTATCACGACTTTTGAGGACACGAGGCATGATGATATGTCCGTTATCTCCTATTATGAGGTGGGGGAGAATAGGAGAATTGTATTGGTATTCTTTGCCAATATGTTCATAATCTGAAGTAGCCCAGAAGATATTGCGTTGCATATCAGCCTTGCTCGTAGTATGGTCTTTGAGCAAGGTGTTCAGCAATTCCGGTGAAAGCTGGAATATGCTATCTTCCAATATATCAACTTCTACAGGCATTTTATATCAAGTTTACGCCCGTCTCTTATGGGAATAAGGAGAAATAATACTTCTCTTGCCAAGAGACGGATAAGCCTTCTTATCCTGCTGATATAGAGTTGTATTTTACTTTTGCATAGCTAACTTTTATAAAACATCTGGTATCTTTTACAAAACAAAAGCACGGCAATAGACAAGATTTTCAGCGTTTTATGACCTAAAAATCATTATTTTGCGTAACTTTGCATTATAATATCCGTCTCTTGGCAAGCGTTGGACAGATTCGCAAAACATCCACGGCTTCACAGTAAATCCAGTATTTTCTTATTGGCTTTATCCACCACAGTAGTATCCAGCGATGCAAGATAAATCTGCGTAGTGTTCTCTGAATCATGCCCCATGCCCTCACTAATGACAGAGATAGGCACATTACGGCTCTTGGCGATACTTGCCCACGAATGCCGACCAACATACATCGTTAAGGGTATTGGCAAATCCAGTTGCTTTCCGATTTTCTTCAACAGATGGTTTACTCGGTGAAGTTCGTTGGCGTATTGCTTCCGATAATCATCGTCCCGTTTTGTAATGATGGGCAAGAGGTATTCCGTTTCGTTTACCAAATATTTGTCAAGAATCTCTTGCATACACCTTTCCCATTTGATGAACAACCGTTGTCCCGTCTTCCGTCTGCGATAGGAAAGAGTGCCATTCTGCAAGTCCTTCTTTCTCAGATAAGCCATGTCGATAAACGACATTCCTCTTGTATAGAAACTGAACAGGAACATGTCACGGGTATAGTCAAGATTGGGCATCAATGACAAGTCAAGCCCTTTGATGCGTCTAATATCATTGAGTGACAAGGCTCGCTTTATGGTTTTCTCCACTCCCGTATAGACGGACTTGAACGGATGTCGTTGTTCGGTCAATCCATCTTCCACCGCACGGTTATAGACCGCTTTCAGAATACGCATATAGAAGGATATGGTGTTGAGCGTATTTCCCCTGCCTTTCAAATAAGCCTCGTACTCTGCCAACAAATCCGCATTAAATTGGTCAAACAAGGCCTCTGGGTCATTCATAAAACCGCTAAAACTTCTGAGTGCAGCTGTATAAGTTTCAGAAGTGCGTATCTTCCCCAAGCGTTTCAGTCTCGCTATCTGCTGGCTGATGTAAGCGTTAAACGACAGTTCTTGCCTGTTGTCATGAAAGCGCATGATTATATCGTCCGTTACAAATGTGCCGGACTGGGATAACGTGTGTATGATTTTGTTCAATCTCTCCTTGTCCCACTTGATACGTGAACCGATTGAAAGCAGATAATTGTTCCTCTCTTGTCCTGTCGATATATGATGTAAGACAACCGTTTCAGAATGGCAGTCCCATTCCGAAACGAAAAGTTTATACTCTGTGTTTATCTGTCTGACCACACGGTTGTGGATGACCTGATAGTAGAGTGTACCCTCCCTGCCGTTTACGGTGGATGGGCGAAACTTGACCTTTATCGATGCCATATCAGTCGGATTTGGATTGATAACACTTCTCCATCTCCCTTGAAAGCTCCACAATCTCCCGGCTCAACTTCACAAGTTCAATGGTACAACTTTCCAACTTGTAGAGCAGAGCCATTGCCTTCTTCTCCGAAAAATGACATCGCAGCTCTTTGACTACCTGATTATAGTTCGTGCCGATGGCACGGAACTGGGCGTGGAAGTCCGACAACTTGGTGTAGTATTCCAGCATCGCCTTGTCCACCTTTAACACCTTGAACTTCTGCCCGAAGAAGTGCGCCTTGAGAAAGACGGCTTTCGCATATACCTGTGATTCCTCGTACATCGTGAGGAACTTGTTCCATTCCTCATCATCGAAGCGCACCATCACGCAGTGCGTCTTCGGATTCAGCTTGGGACTTCTCCCGTATTTACTCTTCTTTTTCATGCTTCTTATTCTTTCAATTTTATGGTTTGTTCACTGTCTAATCTCTGATAAAGAAAGATTGAAATTATCCGACTTCGGAGGATAATTCTGCCCACGGCGGTGCAAGGGTTTTCAGTTACTCCGGAACATCCGAGTAACTGAAAACATACCTTGCTGTGTCTTTGAGGACACAAAAATCCTCCGCCTGTCGGATTGATTTCCGAGTGTAATAACTCACTTTGTGTATCGGTCGAACCGATGGAGTACATCCAACGGCTCAACCTGTTCCACCGTAATCCCGTCAGAGTTTGCGCCATTGCTCGATGTCATTCCGGTAGGCCTCGAGGTGCAGGCGGACAAGGTTCTCTATAAGTCCGGATGCGCTCATGCCCTTCCCTCCGAGGTAGCGGACAACCCTGTCCAACTCGTCACGCACCGTCTCACTGACGAACACGGGCTTGCGGTTGATAATTTTGGGAACTTTGAGATAGGTGGTGCGGTACTCTTCTAAAGACAGCCTGCGCTGTTTGCCACTGATACGCTTCTGCGGCATTACCGCTTCTCCGCTCGCCACTCCTGACGGTTCTTCTGCCATATGAATTTCTGCTTCTTCCGTGACGGTCTTGCCGGGCTGTTCCGGCTCCTCCGGTTCCAGACCGATACTCCTGTAGAAGTCGTCTATCGACTTGGAGGTGTAGGGTTCCCTGCGCCCCATTTTTTCCACGATTTCACGAGCTTGACGCTCTGTAATGTTTGGTTCTTTTTTCATTGTAAAAACAAATTGATTAAGTTATTGAATGTGGTCTTGGTCTATACCTCGACCGATTATCGGGAGCGAAGTAAGGTGCTTTAATACAGTCAGTCAAGCACTTGGATTTTCTTAGTCATTTTTGTACGGTTTTGCTTTATGGGGACTGACAAATCGGTGCGGACTTCACCGATTTGCCGGATATGAATAGCTGAAAGTACAAAGGTACGATTGGGGACAATTTTAAATTAAGCCCTTATTTTGGCTGTGGCTTCTTTATAAAAAAAGGGAATTAAAGGCTGAACGGAAATCGTATTCCACCGGCTTGCTCACAGATAACCGGCAAGCAGTACCCCGGACAATGACTACCGTATCGGCGCAACACGCTGCCACTTTTTGAAAATCCATTGCATGACAGCGGATAATGTATTTCTTTGTGGCAAAAGAAACAGTAACAATTAAAAGAAAGGCAATATGGAAATTGTATCAATCGAAAGAAAGACCTTTGAGGCAATGGTCGCCAAGTTCGACCGTTTCGTCAGCCGTATGGATGCCATCTGCCATCGGCACGGGGAAAAGAAAATGAGCGAATGGATGGATAATCAGGACGTGTGCCGTATGCTCAACATCAGCCCTCGCACGTTACAGACGCTTCGGGATAACGGCACGCTGGCTTATTCACAGATAAACCACAAGACGTATTACCGTCCCGAAGACGTGGAACTCATTGTCTCCGTTGTGGAGGATAGAAGAAAGGAAGCGAAGTTCAAAGGAAAGACTATATGAATTAAATATAATGACAACACCCACTAAATCCAGAGTAATATGAATGAGTTGATTAACAAGGACAACAAGTGGATAATCCACTTTATGGGCAGTCTTGACCGACTGCTTGATAATGTAGAGCACCTGACCGCCAATTACCGCCCGACATTGGGCGGTGAGCGTTTCTTCACTGACAAGGAGGTGTCGGCACGGCTGAAGGTGAGCCGCCGGACACTTCAGGACTACCGCAATGAAGGGCGTATCGCCTATATCCAGTTGGGCGGTAAAATCCTCTACCGTGAATCCGACATCGAACGGATGCTGAATGACGGCTACCGCTCCGCCTACCGACAAAGGATAACTTGATTTTTCTTAAAGGAGTGCAGTTTGCCGTATGCCCTGTATTGCGGCAGCAATAGACTTTCGACAAAAAGAAAAAAGGAACGGCTTACAGACGAAGCGCAGTATTGACACTTCATCCGTAAGCCGTTCCTTTTCTGCTCTTATAATTACCCATCAGTTGCTTGTTTTTCGTTGTCGGATGCCTTTCAAACGTGTGGCAACGGAAACAAGTTACTGACGGGATGAACCTCAACTATACCATCGGTTATTACTCCTGCCACAGGAAACAAACAACGTAACAGGTGTTTCTCTTTTGGTAGTGCTGATTTCATTTATTATAAACCGTCTGAACAAAGCACTTTCTTTACTGCATATCCTGAATGCAATGGCTATAACCAGTTCAAGGTTGTAAACGTCATAACTGATACCATCCGGTTGCCTGATATATCGCATCGTATCGGCTTCATTCAGTTCATTGTTCTTATAGATTGCCCGTATTGCCTTGCGGACATTGCATGAGAACACCCCGAACAGGTCGGCAATCTCAAATTGCATCATCCATACGGGTGCGGTTGGCATAGTGACTGCATCCGTTTCACTGATTGTTATTATGCCTCTGCTCATAATCCCTTTATTTTATGATGATTATTTGCTATTTCTTCTTTTCGCCAGACGATATTTCCTTTCTTCGCTCCATCAGTTTGTCCATATCTTTGGAAATTTTATCATCGGTTATCCGTGCATATCCCTGTGTCGTCCTGATATTGGAGTGTCCCATCATCTTGGCGATACTCTCAATGGGTATATCTGCCGAAATCAAAAATGTTCCGAAACTGTGCCGACTTTGGTGATAGGTCAAGTTTTCCTCTTTCCCTATGGTTATTCCCAACTCGTGAACCTCAAACCATAGGGCATCACGGTTGGGAAGAGGAAACACGGGCTTCTCGTCATCGGTCGTGTTATACAGCGACAATATCCGCTCCGCTATGGGATGTAAGGGTATGAATGCCTCCACCTTTGTCTTTTTTCGGTTGATGCGGATGTACCGTCTGCCATCAGCGTTTGTTCCGATATGGTGGGGATGAAGAAGTTTGATGTCCACATACGCCAGTCCCGTCAGGGTGGAAAATATGAAAGCCCGTCTTGCCAGTTCCATACGCTTGTCATACATCGGTGTGGAAAGTATCTTCTTGAACTCCTCACGGCTGATGTACCTGTGCCTTGCTTCCGGCTTTGTCTCATATTCCAAGTCCTCACAGGGATTTACACGGAGAATCTCCTTGTCTACTGCAAGGTACAACAGTCGGTTCAGCCAACGCAGGCAATGGTTGGTCTGGGAAGCCCCGAAGTTCTTGCATTTCTTCAAGTGGGCTTTGTAGGACTTGCCGAAATCCTCCGTCACTTCTTCAAGGGGAATGTCCTTTTTACCGATGGACGTAAGAAAATCCGTCAGGTACTTCTGATAATACATTGAACTTCGACAGGAAGAAGTCGAGTCTATTTCTTCGGAATGCTTCTTCAACCGCTCACGTTCCCATTCTCCCATCTGTAGAAGAGTGGTCGGATGGATGTTGTTCAAGGATATGTGGTTCTTCAAAATCTCGGCACTGACCACACCTTGCGATTTCAGTATCTCATTGTAGGCTTCCTCTGTCAGTCGTAAATATTCTCGTAAGCGGTTATTTTCCCTTACGGATTTAATCTCGTTTTTCTTGCTGTTCCATTCTTCCGGTCGGCAATAAATCCCCGTACTGATGGCAGTCTGTTTGCCGTCAATGGTTATGCGGCAGAGTATGGCGGTCGTACCGTCAGCCTTTACTTTGCTGCGGTTAATGTAGGGTAAAAGTGAAAATGTGCTTCGCATATAGTTTTCTGTATTAAAGGATTAAAGAACTAATTGAAAATCTTTGGTGGCTTCTATGAACTTGTCCATGTCCTCGAAAAGTTTCTTCGGGCTGACACGGGCATAGACCTGTGTTGTGGAAATGTCGGAATGTCCCAGCATCCTACTGATGGTTTCTATCGGCACACCTGCTTCAAGCGTAATCAGCGAGGCGAAGCTGTGCCTCGCCTGATGATAACACAAATCATCCTTGATGCCTGCCAGTGCCGCCAACGCTTTCATGTGTCGTCTGAGATTTGACCAATGCAGCAAAGGGAACAGGGTGTCCCTATCCTCACTATGATATTTTTCAATCAGCGCAATCGCTTCCGGTAACAGTTTCACACAGGCACGAAGTTCGTTTTTCTTTCTTCGATACTTCAACCACAAAGCACCGTCCTCATCCGTATATAGGTTCTCGTGGGTAATCGAGACAACATCCGCATAACAGACCCCGGTGTAGCACCCGAAGAGAAACATATCCCTTGCCAGTATATGGGATTTGCGGTAAGCGGGTATTTCCACATCACGGATTTTCTCAAACGATTCACGACTCAATGCCCGTGGTGTCGTTTCCGTCTTCTTTGGTAAGGTAAAATGCTGGAAGTGGATTCTGTCGGCATATCCATCCTTATACGCCAGACGGCATATCTTCTTCAGGATGGCAAGATGATGGCGGACAGTATCAATCGCATAGCCTTTCTCTTCCGTGGCAAAAGACTGATAGTCGTGGATGAACTGCTCTGTCAGTTGTCCAAATGCCAAATCTTTCACCTTGTACTTGTTCTCGATGAACTCCCCGATTGTCAGGCGCATATAGTGATAACCGGGATAAGTCCCTTTTGCCCTGTCTATGCCGATACGGGCTTTGAGGTCATCGCAGACAACATCCGTCATTCGCATGAGCGTCATCTGCGTTTCCATGCTGCCCTGAAAAAGGTTTTTCACATCGGTAGCATCAAAATCAACCTTGCGATTCACAAGGTTGTCAAAGGCATTGTTTACCGCTAACAGTAACTTTTCAATCTTAGCATTGATCTCAACCGCTTCCTTGCTTTTGCCGTTCAGACGGCTTTCACGTGGATTCCATAATTCGGGAGTGCAGGACAGTTTGCATCCGAACTGTGCCATTGTCCTGTTTACCGTAATGCGTCCCATGATGGGAGCTTTTCCCGACTTGTCCGGTCCGCTCTTTTTGAGGTAGAGCAATACCTTGAATTTTTCTACTTTCATACGCTTATACTTTTTAGTGCAAAAATACTTGCCATATAAGCGTTCCTTGATATGCAAAATACTGTGTATGAGTGCAAATAAAACGGTGAGGATTTCTTTTCATCGCTTACCGTTACCTGTTTTTGTTTCGGTAACCGCCCGGCTAACGGTTTGGTAACTGAACAACCTCAATATTCTGTTGTCGTTTGCATTTTCCACATTTTGCAGAATACAGAAATACAGCTCATTTCAAACGACTTACGTTTAATCTTTACCTGTTCATTATTGCTTGCTTCGCCTTGTATATTC
>NC_004663.1:5439716-5441298 Transposons86
CTACCCTTTATACACAAGTCTTAGCTGATTAACTCATACAGTTCAAACTGTGTATAAAATCTATCCAGTCCATTCTTAAAGGTAATATATCCTGGAATGGACTGGCTCTTGTATGCACTCCATGCTCCTAACCTTGCAATAATCCATGCTGCCCATGCCATTGATTCTTTTTTATATGGATTTTGCTGTATTTTTGTATTTCCCTCACTCTTTTTTCCTACTATATGTAATAATGCTATTTCTTTGCTTGTAAAGTAGATTTCTGAAGAGAGTTTTTCATCTTCTTTATCAAAAGAAAGTTTGAGTACCATCACCTGCAGGGCTGCCTGCAAGGAAATTAAGATTAGTTTTTGTAATGCCGAAACTGTTTCCAACTGTGCGTCCTCAATCATGAATCCCTTTCTTTTGAGCACTCTGAACAACTCTTCAATCAGCCATCTACAACGATACCAACCGATACATTCAATTGCTTGTTCTACAGTCTCCACCACATGTGTAGTTAGCAGTCTCCATTCAATAGGGCTCTCATTTACCGGTGTACTGGAAGATTTTTCTTTAACATGTATGCAATAAAGACTAACAGGGGGACTGCCCTTTGCCGGACCGTTAACAGGAGCGCACAAGGTGACTCTTTCAAAGCGAAGTTCCATGCACGCTACCCGTTTCTTACGTCCGCTTCCCGGGAGCACTTCAAAGCTATACTCTGCCCGTAGAACAGCCTGCTCCATTAATGTATTCAGATGGACAGAACAGTCTGGATCATCCAACCGGCAATTCCTTTCATGAACAGAACGTATCAGCAAGTGAACATTATCAGTAGGGATACGGCTGAAAAGCTCGAAAATGTCCGCTTCACGGTCACCGATGATCGTTTTAACTGCATCCCGGGGCATTTGCTCACTGGCAGCCATTCCACTTTCTATCCAACGATATGACTCTTTTTCTTCTATAGGCTGATATCTGTAATTACGTTCTTCACGACTTAAAGCAGCCGGTGAGCGATTCCACTGCTTAACCGAAGAAAAGCCTATAGGAATATGACTGGAGGCATCCACTACCAAGACAGGATGCAAAAAAGTACCACATTGCTTTTGACCGACAATGCCGGGACTGGCTGTTTTTTTCTTCATTCGCTCAACATGAGCCTCATAGTTTATCTCCGAGGTATCTTGAATACACAGTAAATGCTGACGACCGGAAGCATTCTTACAGCAAGTGTGTATCAGACCTGATAAGATAGCATCAGAGCTGACTGAGGAATTGTTCAAAAATCTATAAGCACCCATCTTTTCTTTATGTTCCTTACTAAATTGATTCACTATAGCACTTTGATGGACAACCATCTGAGAGCAAATTAAGTTTAAACGCCGCAAAAGCCGAGGATCACGAATTTGATCTGTCTCTAATAACATCAAGCAAAGATAAAAAAAATAATATATACTTGTGTATAAAGGGTAGCTTCGGGAAGGAGGAGTACCCGTAGGGGGAGGTGGTAGGTAAACACGCAATGCTTTTATTCATAGCAAATTAGATACAACCTTATTTTACCTACCACCCCGCCCTATGGGCACCCCTCCTTCCC
>NC_004663.1:5635434-5637978 Transposons21
GTAAGCCCCCGATAAAGTACCCGTTGTCTTTGTATCTTTAAGTCTCGATCTTTGCCAGAAAAAAGACTATGCAAAAAATGAGTAAAGAAGAATTCATTGAAATCCTGTCTCGTCAACAGCGTAGCGGTTTGACGATAAAAGACTTCTGTATAAATGAAGCCTATACCGAATCAAGCTTTTACTATTGGAAAGGAAAGTTTGGCCTATCGAGGCGTTATCATATGGATAGGCATTCTTCCTCTTTAGAGGAGTTTGCACCGGTTAGCCTCACCTCTTCACCTGCTTCCCACTCTGCCTGTGATAGTGGCGCTATACAAACGGGTGAGATCCGGATAGAGTTCCCCGGTGGTATTATCGCCCACTTCAGTGGTATGGCTGAATCCCAGGCGGCCATGCAATTGCTCACTCAACTCTGCAATCGCCATGTTTTGCCTGAATGACACGATGCGCTACTTTCTCTGTCCGGGTAAGACAGATATGCGTAAAGGTATGAACTCATTATGCGGGGTTGTTCATGATAAAATGGGATATGATGTCCGTTTAGGTGATGTGTTTATCTTTATCAACCGCCAGCGCACTACAATGAAACTGCTACACGCGGAAGATGGCGGACTGGTTTTGTACATAAAACGACTTGAAGAAGGCACTTTCCGCCTTCCCTCTTATGACAAAGAAAGCAAGTCGTACCCTATGCAGTGGCGTGACCTGGTTCTGATGGTAGAGGGAATCAACGACGAACCTTCCAAAAGGCTCAAACGTCTGAAAGCGTTACGAAAAAGTGACATGCAGTACTGAAAAACAGCAGGTGAAACCTTGATTATACGGTTGCTTTTCTGTATTTTTGTATTGTTCAAAACAGGTATGACGAATGACTCAGACAGAAACATTAGAACTTTTGGTGGCCACACTCCAGCAGGCTAATAGCTCCCAGTCTGAGTCAATCGAGCGTCTGACCCGGCAGAACGAACAGCTGCAAAATAAGCTTCAGGAACTGCTGGCTCAGGTAGCCTGGTTAAATCGTCAGTTATTCGGCCGTAAGAGCGAGAAATTAGCCCATCTGGATCCGAACCAGCTATCACTGTTCGATCCACCTGTTCAGCCGTTGGAACACGAAATACCGGAAGAAGCCGCAGCCCAAGAACCTGTCTGCTCGACGACTCCCAAAAAGAAAGTGCGTCAGAACCGCAACATGTTGGATGGCCTTCCTGTAGTGGAGATTGTCATAGAACCCGAAGGAGTCGATCCGGATAAATACAAGCGCATAGGCGAGGAACGCACACGTACACTTGAATTTGAACCGGGCAAATTATACGTAAAAGAGATCATACGTCCCAAGTATGGCCTGAAAGACAATATAAGTTTGCCTCAGGGGCATCAGGGCAGTGTTATTATAGCCCCTCTTCCGCTATTGCCTATCTACAAGGGACTTCCCGGTGCCAGCCTGCTCACTGAAATCCTCTTGCAAAAATATGAATATCATGTACCATTCTATCGTCAGGTGCGTGAGTTTCACCATTTAGGCCTGAAGATCTCGGAAAACACGCTTCAGGGGTGGTTCAAACCTGCCTGTGAATTACTTAAACCTCTCTATGAAGAGTTGAAGAAACAGGTATTGAAGGCCGACTATATCCAGGTGGACGAAACGACATTACCGGTTATCAACAAACAGAATCATAAAGCGGTTAAGGAATACTTGTGGATAGTCAGGGCGGTTATGGATGGATTGGTCTTCTTTCATTATGATGACGGTTCCCGCTCACAGGAAACAGCCTGGAAATTATTACAAACCTTCAAAGGATATCTTCAAAGTGACGGCTATGCGGCCTACAACATCTTTGAGGGTAAGAAAGAGGTGTGCCTTGTCGGATGCCTTGCCCACATAAGGCGACATTACGAGGTTGCCAAAGAAGAGAATGAATCCCTGGCCGGATATGTTCTGGCTCAAATACAGCAACTCTATCGGATCGAACAGATTGCCGACCAGGAGGAACTCACTTATGAGCAACGCATGCTTAGAAGACAGGAACAGGCACTTCCCATACTTGAGCAACTGGAAAAATGGATGGAAACAGCCTATCCGAAAGTGCTTCCTAAAAGCCGGATGGGGCAAGCTATCGCTTACGCGTATCAACTTTGGCCACGTATGAGGAATTATCTGAAAGACGGCAGGCTTAAAATAGATAATAATCTGGCCGAAAATGCGATTCGTCCGATAGCCTTATCAAGAAAAAACTTCTTATTTTGTGGAAACCATGAAGCCGCGCAGAACACTGCCATAATCTGTTCGCTCTTGGCATCATGCAAAGCCTCCAACATTAACCCCCGGGAATGGCTCACGGAGGTGATTGCACTATTGCCGTATTATGCAGCCAACAAGGAGAAAGACCTAAAAGAGCTGCTACCCCATTGCTGGGAATCGGGAAACTCCAAAGAACTCTAATAATACTCTAACGAAAAACAAGAATATAAATACAGAATCACTATAGCTTTGTTCGATTTGCTATAGCGATTCTTTTTTATACGGGTACTTTATCGGGGGCTTAC
>NC_004663.1:5651025-5652612 Transposons40
CTGATGTGTACTGGTTTTAGTTGACAACTTCGTTTGTTATAACTGAATTAGTTTACTCAATATACTTTAATATCTAAATAGGTTTACTTTTGTTATTCTTATTCCTATGTTAGTTGTCTTTTGTTGGTGCTTGCAAATTTATGCATCTTCCTTTATTTACGCAAGCCTTCTTCAGGAAAATGTAATGTTGCCAACAACCAAAAACTCTTCGGTCGGGGATCGCCCTAGCGGCAAGGGGCGGGACCACCCGTCCCGACGAGCGGGTATTATGCTGTTAATCCTCCCGTTTCGCTGACCACTTCCATAGGTGTCCTCATGTTTATCCCTTGATGAGGCCGCACATGATTATATACATATACAGCATCTTCAATGCGCTTGCTTACTTGCTCGAAGCTCTCATCATCACAGTCGAATAGCCAACCGTTTTTAATGGTGTTGTTCATTCTTTCAGCCAATGCATTATGTAAAGGATCACCACACTGCGTCATACTGATGTTGATTTGATGCTCTTTAAGCCTCTCTACATATTTATTTGAGCAATATTGGACACCCCGGTCGGAATGATGAATAAGAGTGCTCATGTCTATGTGATACTTCTCATAGAATGATATTGCCATCTCCAAAGCTTTCAAGGGCCCCTCCGTCTCAAGAGTTTTGTAAAGCGCATATCCCACGATGGCACGACTTGACGCATCGGTAAGCAACGAGAGGTAAGCCCAGCCCTGACCGGTGTTTACGTAGGTTATATCCGCCACTACCATAGCGCCCAATCTTGTAGCGACAAATTTGGGTGCAACATTCAACAGATCGGGGTAGATATAGTAATTATGGTTCGAATTCGTTGTTTTAGGACGCTTGCGACTTGTACGTTGACACAAACCATTGGAGCGAAAAATGTCATAACAACGATCACGACCGATAACCATCTTTGGTCCAAACTTACTCACGCAGCAGGCGTATAACTCGCGCATACCAGCTTTGGGCATGAGTTCCAACAGTTCTTTGCAGTACAACACGATGCTTGTGGTAAGGATATCAACCTCCAAATGTCGGTTCACATGCTTGTAATAACCTTGTCGGGTTATGCCGAAGTAATCACAGAGGAACTTTATACAACCACGTTTGCGTCGGGATGAGTACCTCTGTGACAAGGTGTCGATTACTTGGCATCGGAGTTTTTTCGTACCTTGATATGATACGTGGATTCAGCAAGATTGATGAGTTCTTCGCACGCCTCGTGACGTAAACTCTCATCAGCAAGAGCCCGATGAAGTTTACGGTTCTCAGCACGCAATAGCGATAGTTCTTTCTGGAGCTCAGAAATACTAGAATCAATAGCATCGCTATTTACTGGTTTAGAGGATCTACCCATATCTTTGTCTTCTATTTGATACTTGTTAAGCCAATAAGTAAGAAGCTTGGCACAAAAGCCGTGACGCTTACAAAACTCAGATTTGCTCTCGGGACTTGATAAATACTCACGAATATAAGACATTCGTTCATCATCACTGTAATAGTTGTACTTCTTTTTCGAATATTTCATCTTTATTTTCGATTTTTGAAGTGTCAACTTATTCAGTACACTAC
>NC_004663.1:5784600-5786058 Transposons86
CTACCCTTTATACACAAGTCTTAGCTGATTAACTCATACAGTTCAAACTGTGTATAAAATCTATCCAGTCCATTCTTAAAGGTAATATATCCTGGAATGGACTGGCTCTTGTATGCACTCCATGCTCCTAACCTTGCAATAATCCATGCTGCCCATGCCATTGATTCTTTTTTATATGGATTTTGCTGTATTTTTGTATTTCCCTCACTCTTTTTTCCTACTATATGTAATAATGCTATTTCTTTGCTTGTAAAGTAGATTTCTGAAGAGAGTTTTTCATCTTCTTTATCAAAAGAAAGTTTGAGTACCATCACCTGCAGGGCTGCCTGCAAGGAAATTAAGATTAGTTTTTGTAATGCCGAAACTGTTTCCAACTGTGCGTCCTCAATCATGAATCCCTTTCTTTTGAGCACTCTGAACAACTCTTCAATCAGCCATCTACAACGATACCAACCGATACATTCAATTGCTTGTTCTACAGTCTCCACCACATGTGTAGTTAGCAGTCTCCATTCAATAGGGCTCTCATTTACCGGTGTACTGGAAGATTTTTCTTTAACATGTATGCAATAAAGACTAACAGGGGGACTGCCCTTTGCCGGACCGTTAACAGGAGCGCACAAGGTGACTCTTTCAAAGCGAAGTTCCATGCACGCTACCCGTTTCTTACGTCCGCTTCCCGGGAGCACTTCAAAGCTATACTCTGCCCGTAGAACAGCCTGCTCCATTAATGTATTCAGATGGACAGAACAGTCTGGATCATCCAACCGGCAATTCCTTTCATGAACAGAACGTATCAGCAAGTGAACATTATCAGTAGGGATACGGCTGAAAAGCTCGAAAATGTCCGCTTCACGGTCACCGATGATCGTTTTAACTGCATCCCGGGGCATTTGCTCACTGGCAGCCATTCCACTTTCTATCCAACGATATGACTCTTTTTCTTCTATAGGCTGATATCTGTAATTACGTTCTTCACGACTTAAAGCAGCCGGTGAGCGATTCCACTGCTTAACCGAAGAAAAGCCTATAGGAATATGACTGGAGGCATCCACTACCAAGACAGGATGCAAAAAAGTACCACATTGCTTTTGACCGACAATGCCGGGACTGGCTGTTTTTTTCTTCATTCGCTCAACATGAGCCTCATAGTTTATCTCCGAGGTATCTTGAATACACAGTAAATGCTGACGACCGGAAGCATTCTTACAGCAAGTGTGTATCAGACCTGATAAGATAGCATCAGAGCTGACTGAGGAATTGTTCAAAAATCTATAAGCACCCATCTTTTCTTTATGTTCCTTACTAAATTGATTCACTATAGCACTTTGATGGACAACCATCTGAGAGCAAATTAAGTTTAAACGCCGCAAAAGCCGAGGATCACGAATTTGATCTGTCTCTAATAACATCAAGCAAAGATAAAAAAAATAATATATACTTGTGTATAAAGGGTAG
>NC_004663.1:5944091-5971988 Genomic_islands112
[truncated: 72,432,985 more chars]
