# Supplementary material for: Comprehensive analysis of chromosomal mobile genetic elements in the gut microbiome reveals phylum-level niche-adaptive gene pools
Source: PLoS One. 2019 Dec 12;14(12):e0223680. doi: 10.1371/journal.pone.0223680 (PMC6907783; doi:10.1371/journal.pone.0223680)
Supplement: S4 File — (ZIP) [file pone.0223680.s004.zip]

Archive with 3 entries (2 files):
- Data3_Annotation_of_genes_on_MGEs.gff3
- __MACOSX/
- __MACOSX/._Data3_Annotation_of_genes_on_MGEs.gff3
