# Supplementary material for: Comprehensive analysis of chromosomal mobile genetic elements in the gut microbiome reveals phylum-level niche-adaptive gene pools
Source: PLoS One. 2019 Dec 12;14(12):e0223680. doi: 10.1371/journal.pone.0223680 (PMC6907783; doi:10.1371/journal.pone.0223680)
Supplement: S4 File — (ZIP) [file pone.0223680.s004.zip › Data3_Annotation_of_genes_on_MGEs.gff3]

NC_003228.3	Prodigal_v2.6.3	CDS	538014	539741	126.7	-	0	NC_003228.3_436
NC_003228.3	Prodigal_v2.6.3	CDS	539728	539889	19.7	-	0	NC_003228.3_437
NC_003228.3	Prodigal_v2.6.3	CDS	539982	540206	10.8	-	0	NC_003228.3_438
NC_003228.3	Prodigal_v2.6.3	CDS	540203	540997	67.5	-	0	NC_003228.3_439
NC_003228.3	Prodigal_v2.6.3	CDS	541246	541536	34.6	-	0	NC_003228.3_440
NC_003228.3	Prodigal_v2.6.3	CDS	541708	542010	30.0	+	0	NC_003228.3_441
NC_003228.3	Prodigal_v2.6.3	CDS	541982	542107	3.5	+	0	NC_003228.3_442
NC_003228.3	Prodigal_v2.6.3	CDS	542119	542706	44.3	+	0	NC_003228.3_443
NC_003228.3	Prodigal_v2.6.3	CDS	543061	544479	82.5	+	0	NC_003228.3_444
NC_003228.3	Prodigal_v2.6.3	CDS	544604	545929	117.8	-	0	NC_003228.3_445
NC_003228.3	Prodigal_v2.6.3	CDS	546373	546474	5.3	+	0	NC_003228.3_446
NC_003228.3	Prodigal_v2.6.3	CDS	546522	547664	108.4	+	0	NC_003228.3_447
NC_003228.3	Prodigal_v2.6.3	CDS	547909	548850	72.8	-	0	NC_003228.3_448
NC_003228.3	Prodigal_v2.6.3	CDS	548798	548989	15.8	-	0	NC_003228.3_449
NC_003228.3	Prodigal_v2.6.3	CDS	549250	550044	41.8	-	0	NC_003228.3_450
NC_003228.3	Prodigal_v2.6.3	CDS	2016453	2016689	3.8	-	0	NC_003228.3_1630
NC_003228.3	Prodigal_v2.6.3	CDS	2016670	2017278	5.6	-	0	NC_003228.3_1631
NC_003228.3	Prodigal_v2.6.3	CDS	2017235	2017990	31.4	-	0	NC_003228.3_1632
NC_003228.3	Prodigal_v2.6.3	CDS	2018178	2018423	9.1	+	0	NC_003228.3_1633
NC_003228.3	Prodigal_v2.6.3	CDS	2018454	2018972	30.7	+	0	NC_003228.3_1634
NC_003228.3	Prodigal_v2.6.3	CDS	2019195	2020040	66.1	+	0	NC_003228.3_1635
NC_003228.3	Prodigal_v2.6.3	CDS	2020188	2021024	73.5	+	0	NC_003228.3_1636
NC_003228.3	Prodigal_v2.6.3	CDS	2021264	2021692	37.4	+	0	NC_003228.3_1637
NC_003228.3	Prodigal_v2.6.3	CDS	2021655	2023754	169.3	+	0	NC_003228.3_1638
NC_003228.3	Prodigal_v2.6.3	CDS	2023729	2024088	35.3	+	0	NC_003228.3_1639
NC_003228.3	Prodigal_v2.6.3	CDS	2024498	2024989	44.2	+	0	NC_003228.3_1640
NC_003228.3	Prodigal_v2.6.3	CDS	2025238	2025624	27.2	-	0	NC_003228.3_1641
NC_003228.3	Prodigal_v2.6.3	CDS	2025629	2026678	78.5	-	0	NC_003228.3_1642
NC_003228.3	Prodigal_v2.6.3	CDS	2026911	2027387	26.1	-	0	NC_003228.3_1643
NC_003228.3	Prodigal_v2.6.3	CDS	2027384	2029486	193.2	-	0	NC_003228.3_1644
NC_003228.3	Prodigal_v2.6.3	CDS	2029576	2031096	158.6	-	0	NC_003228.3_1645
NC_003228.3	Prodigal_v2.6.3	CDS	2031374	2032504	68.4	+	0	NC_003228.3_1646
NC_003228.3	Prodigal_v2.6.3	CDS	2032567	2033460	97.2	+	0	NC_003228.3_1647
NC_003228.3	Prodigal_v2.6.3	CDS	2033537	2033968	50.7	+	0	NC_003228.3_1648
NC_003228.3	Prodigal_v2.6.3	CDS	2034043	2034894	74.2	+	0	NC_003228.3_1649
NC_003228.3	Prodigal_v2.6.3	CDS	2034974	2035315	27.9	+	0	NC_003228.3_1650
NC_003228.3	Prodigal_v2.6.3	CDS	2035389	2036378	100.7	+	0	NC_003228.3_1651
NC_003228.3	Prodigal_v2.6.3	CDS	2036462	2037367	84.4	+	0	NC_003228.3_1652
NC_003228.3	Prodigal_v2.6.3	CDS	2037443	2038138	35.5	+	0	NC_003228.3_1653
NC_003228.3	Prodigal_v2.6.3	CDS	2038213	2038677	33.7	+	0	NC_003228.3_1654
NC_003228.3	Prodigal_v2.6.3	CDS	2038689	2039366	39.0	+	0	NC_003228.3_1655
NC_003228.3	Prodigal_v2.6.3	CDS	2039422	2040360	93.4	+	0	NC_003228.3_1656
NC_003228.3	Prodigal_v2.6.3	CDS	2040445	2040822	33.8	+	0	NC_003228.3_1657
NC_003228.3	Prodigal_v2.6.3	CDS	2040903	2041484	41.7	+	0	NC_003228.3_1658
NC_003228.3	Prodigal_v2.6.3	CDS	2041562	2042035	23.0	+	0	NC_003228.3_1659
NC_003228.3	Prodigal_v2.6.3	CDS	2042120	2042668	65.8	+	0	NC_003228.3_1660
NC_003228.3	Prodigal_v2.6.3	CDS	2042686	2043675	49.8	+	0	NC_003228.3_1661
NC_003228.3	Prodigal_v2.6.3	CDS	2043708	2044202	57.2	+	0	NC_003228.3_1662
NC_003228.3	Prodigal_v2.6.3	CDS	2044242	2045141	63.5	+	0	NC_003228.3_1663
NC_003228.3	Prodigal_v2.6.3	CDS	2045257	2045784	32.2	+	0	NC_003228.3_1664
NC_003228.3	Prodigal_v2.6.3	CDS	2045796	2046191	25.1	-	0	NC_003228.3_1665
NC_003228.3	Prodigal_v2.6.3	CDS	2046307	2048313	186.0	-	0	NC_003228.3_1666
NC_003228.3	Prodigal_v2.6.3	CDS	2048637	2049932	99.8	-	0	NC_003228.3_1667
NC_003228.3	Prodigal_v2.6.3	CDS	2049929	2050357	35.7	-	0	NC_003228.3_1668
NC_003228.3	Prodigal_v2.6.3	CDS	2051113	2051916	54.8	+	0	NC_003228.3_1669
NC_003228.3	Prodigal_v2.6.3	CDS	2051897	2052301	29.8	+	0	NC_003228.3_1670
NC_003228.3	Prodigal_v2.6.3	CDS	2052321	2052908	60.0	+	0	NC_003228.3_1671
NC_003228.3	Prodigal_v2.6.3	CDS	2052927	2053226	36.3	+	0	NC_003228.3_1672
NC_003228.3	Prodigal_v2.6.3	CDS	2053238	2053561	16.7	+	0	NC_003228.3_1673
NC_003228.3	Prodigal_v2.6.3	CDS	2053558	2056059	201.5	+	0	NC_003228.3_1674
NC_003228.3	Prodigal_v2.6.3	CDS	2056259	2056621	34.8	+	0	NC_003228.3_1675
NC_003228.3	Prodigal_v2.6.3	CDS	2056626	2057255	68.0	+	0	NC_003228.3_1676
NC_003228.3	Prodigal_v2.6.3	CDS	2057305	2058309	85.0	+	0	NC_003228.3_1677
NC_003228.3	Prodigal_v2.6.3	CDS	2058359	2058982	49.1	+	0	NC_003228.3_1678
NC_003228.3	Prodigal_v2.6.3	CDS	2058988	2059272	17.3	+	0	NC_003228.3_1679
NC_003228.3	Prodigal_v2.6.3	CDS	2059247	2060413	66.0	+	0	NC_003228.3_1680
NC_003228.3	Prodigal_v2.6.3	CDS	2060437	2061825	137.8	+	0	NC_003228.3_1681
NC_003228.3	Prodigal_v2.6.3	CDS	2061862	2062800	82.0	+	0	NC_003228.3_1682
NC_003228.3	Prodigal_v2.6.3	CDS	2062804	2063385	32.3	+	0	NC_003228.3_1683
NC_003228.3	Prodigal_v2.6.3	CDS	2063410	2063859	51.0	+	0	NC_003228.3_1684
NC_003228.3	Prodigal_v2.6.3	CDS	2063846	2064502	13.0	+	0	NC_003228.3_1685
NC_003228.3	Prodigal_v2.6.3	CDS	2064534	2065382	57.8	+	0	NC_003228.3_1686
NC_003228.3	Prodigal_v2.6.3	CDS	2065534	2065977	24.4	-	0	NC_003228.3_1687
NC_003228.3	Prodigal_v2.6.3	CDS	2065979	2066365	1.0	+	0	NC_003228.3_1688
NC_003228.3	Prodigal_v2.6.3	CDS	2066355	2066576	7.1	-	0	NC_003228.3_1689
NC_003228.3	Prodigal_v2.6.3	CDS	2066573	2067175	34.6	-	0	NC_003228.3_1690
NC_003228.3	Prodigal_v2.6.3	CDS	2067285	2068997	181.7	-	0	NC_003228.3_1691
NC_003228.3	Prodigal_v2.6.3	CDS	2069147	2069695	53.2	-	0	NC_003228.3_1692
NC_003228.3	Prodigal_v2.6.3	CDS	2069971	2070609	48.3	-	0	NC_003228.3_1693
NC_003228.3	Prodigal_v2.6.3	CDS	2070680	2071654	100.0	-	0	NC_003228.3_1694
NC_003228.3	Prodigal_v2.6.3	CDS	2072453	2072944	39.2	+	0	NC_003228.3_1695
NC_003228.3	Prodigal_v2.6.3	CDS	2073026	2073532	54.2	+	0	NC_003228.3_1696
NC_003228.3	Prodigal_v2.6.3	CDS	2073620	2074210	24.6	+	0	NC_003228.3_1697
NC_003228.3	Prodigal_v2.6.3	CDS	2074129	2074407	8.4	-	0	NC_003228.3_1698
NC_003228.3	Prodigal_v2.6.3	CDS	2074404	2075270	24.9	-	0	NC_003228.3_1699
NC_003228.3	Prodigal_v2.6.3	CDS	2075322	2075675	19.6	+	0	NC_003228.3_1700
NC_003228.3	Prodigal_v2.6.3	CDS	2075928	2076356	50.6	+	0	NC_003228.3_1701
NC_003228.3	Prodigal_v2.6.3	CDS	2076503	2076796	33.7	+	0	NC_003228.3_1702
NC_003228.3	Prodigal_v2.6.3	CDS	2077209	2078504	89.2	-	0	NC_003228.3_1703
NC_003228.3	Prodigal_v2.6.3	CDS	2078757	2079971	115.4	-	0	NC_003228.3_1704
NC_003228.3	Prodigal_v2.6.3	CDS	2579135	2581423	207.6	+	0	NC_003228.3_2118
NC_003228.3	Prodigal_v2.6.3	CDS	2581449	2582123	103.0	+	0	NC_003228.3_2119
NC_003228.3	Prodigal_v2.6.3	CDS	2582140	2584446	211.4	+	0	NC_003228.3_2120
NC_003228.3	Prodigal_v2.6.3	CDS	4568136	4568978	52.6	-	0	NC_003228.3_3810
NC_003228.3	Prodigal_v2.6.3	CDS	4792853	4793608	65.1	-	0	NC_003228.3_3997
NC_003228.3	Prodigal_v2.6.3	CDS	4793620	4794330	54.7	-	0	NC_003228.3_3998
NC_003228.3	Prodigal_v2.6.3	CDS	4794368	4795171	60.1	-	0	NC_003228.3_3999
NC_004307.2	Prodigal_v2.6.3	CDS	455975	457159	214.7	+	0	NC_004307.2_370
NC_004307.2	Prodigal_v2.6.3	CDS	622436	623134	134.6	+	0	NC_004307.2_529
NC_004307.2	Prodigal_v2.6.3	CDS	623184	624368	214.0	-	0	NC_004307.2_530
NC_004307.2	Prodigal_v2.6.3	CDS	624440	625174	129.2	+	0	NC_004307.2_531
NC_004307.2	Prodigal_v2.6.3	CDS	1422560	1423744	214.7	+	0	NC_004307.2_1191
NC_004307.2	Prodigal_v2.6.3	CDS	1439261	1440763	150.3	+	0	NC_004307.2_1205
NC_004307.2	Prodigal_v2.6.3	CDS	1440760	1441545	124.3	+	0	NC_004307.2_1206
NC_004307.2	Prodigal_v2.6.3	CDS	1441648	1442808	201.1	-	0	NC_004307.2_1207
NC_004307.2	Prodigal_v2.6.3	CDS	1683307	1684491	214.0	+	0	NC_004307.2_1390
NC_004307.2	Prodigal_v2.6.3	CDS	1684492	1686213	130.2	-	0	NC_004307.2_1391
NC_004307.2	Prodigal_v2.6.3	CDS	2112324	2113190	129.8	-	0	NC_004307.2_1711
NC_004307.2	Prodigal_v2.6.3	CDS	2113228	2114397	139.8	-	0	NC_004307.2_1712
NC_004307.2	Prodigal_v2.6.3	CDS	2114649	2115806	312.0	+	0	NC_004307.2_1713
NC_004663.1	Prodigal_v2.6.3	CDS	19601	19966	41.9	-	0	NC_004663.1_24
NC_004663.1	Prodigal_v2.6.3	CDS	19976	20512	13.0	-	0	NC_004663.1_25
NC_004663.1	Prodigal_v2.6.3	CDS	20695	20811	10.7	-	0	NC_004663.1_26
NC_004663.1	Prodigal_v2.6.3	CDS	66856	67662	51.1	-	0	NC_004663.1_72
NC_004663.1	Prodigal_v2.6.3	CDS	67710	68333	65.1	-	0	NC_004663.1_73
NC_004663.1	Prodigal_v2.6.3	CDS	73184	74416	137.7	+	0	NC_004663.1_79
NC_004663.1	Prodigal_v2.6.3	CDS	74493	74999	39.6	+	0	NC_004663.1_80
NC_004663.1	Prodigal_v2.6.3	CDS	75258	75710	48.7	+	0	NC_004663.1_81
NC_004663.1	Prodigal_v2.6.3	CDS	76009	76542	72.5	+	0	NC_004663.1_82
NC_004663.1	Prodigal_v2.6.3	CDS	76823	77017	10.1	+	0	NC_004663.1_83
NC_004663.1	Prodigal_v2.6.3	CDS	77115	78035	53.9	-	0	NC_004663.1_84
NC_004663.1	Prodigal_v2.6.3	CDS	78109	78975	83.8	-	0	NC_004663.1_85
NC_004663.1	Prodigal_v2.6.3	CDS	79079	79522	37.5	-	0	NC_004663.1_86
NC_004663.1	Prodigal_v2.6.3	CDS	79544	80122	46.6	-	0	NC_004663.1_87
NC_004663.1	Prodigal_v2.6.3	CDS	80125	81033	106.8	-	0	NC_004663.1_88
NC_004663.1	Prodigal_v2.6.3	CDS	81067	82452	147.5	-	0	NC_004663.1_89
NC_004663.1	Prodigal_v2.6.3	CDS	82427	82732	15.1	-	0	NC_004663.1_90
NC_004663.1	Prodigal_v2.6.3	CDS	82736	83359	57.2	-	0	NC_004663.1_91
NC_004663.1	Prodigal_v2.6.3	CDS	83372	84397	87.3	-	0	NC_004663.1_92
NC_004663.1	Prodigal_v2.6.3	CDS	84416	85045	76.9	-	0	NC_004663.1_93
NC_004663.1	Prodigal_v2.6.3	CDS	85050	85406	35.2	-	0	NC_004663.1_94
NC_004663.1	Prodigal_v2.6.3	CDS	85435	87939	227.1	-	0	NC_004663.1_95
NC_004663.1	Prodigal_v2.6.3	CDS	87936	88262	11.3	-	0	NC_004663.1_96
NC_004663.1	Prodigal_v2.6.3	CDS	88274	88570	31.4	-	0	NC_004663.1_97
NC_004663.1	Prodigal_v2.6.3	CDS	88735	89415	58.9	-	0	NC_004663.1_98
NC_004663.1	Prodigal_v2.6.3	CDS	89417	89854	62.4	-	0	NC_004663.1_99
NC_004663.1	Prodigal_v2.6.3	CDS	89859	90620	87.9	-	0	NC_004663.1_100
NC_004663.1	Prodigal_v2.6.3	CDS	90617	90946	2.6	-	0	NC_004663.1_101
NC_004663.1	Prodigal_v2.6.3	CDS	91004	91285	6.5	+	0	NC_004663.1_102
NC_004663.1	Prodigal_v2.6.3	CDS	91305	91742	53.1	+	0	NC_004663.1_103
NC_004663.1	Prodigal_v2.6.3	CDS	91727	92965	109.4	+	0	NC_004663.1_104
NC_004663.1	Prodigal_v2.6.3	CDS	92986	94995	186.8	+	0	NC_004663.1_105
NC_004663.1	Prodigal_v2.6.3	CDS	95169	96704	185.3	+	0	NC_004663.1_106
NC_004663.1	Prodigal_v2.6.3	CDS	96701	96889	10.7	+	0	NC_004663.1_107
NC_004663.1	Prodigal_v2.6.3	CDS	96886	98967	212.8	+	0	NC_004663.1_108
NC_004663.1	Prodigal_v2.6.3	CDS	99073	99594	41.3	-	0	NC_004663.1_109
NC_004663.1	Prodigal_v2.6.3	CDS	99969	100247	39.7	-	0	NC_004663.1_110
NC_004663.1	Prodigal_v2.6.3	CDS	100303	102303	192.2	-	0	NC_004663.1_111
NC_004663.1	Prodigal_v2.6.3	CDS	102266	102694	16.1	-	0	NC_004663.1_112
NC_004663.1	Prodigal_v2.6.3	CDS	102836	103696	66.4	-	0	NC_004663.1_113
NC_004663.1	Prodigal_v2.6.3	CDS	103864	104067	27.4	-	0	NC_004663.1_114
NC_004663.1	Prodigal_v2.6.3	CDS	104093	104998	95.7	-	0	NC_004663.1_115
NC_004663.1	Prodigal_v2.6.3	CDS	105024	105524	22.5	-	0	NC_004663.1_116
NC_004663.1	Prodigal_v2.6.3	CDS	105527	106573	96.6	-	0	NC_004663.1_117
NC_004663.1	Prodigal_v2.6.3	CDS	106586	107014	24.2	-	0	NC_004663.1_118
NC_004663.1	Prodigal_v2.6.3	CDS	107019	108731	186.0	-	0	NC_004663.1_119
NC_004663.1	Prodigal_v2.6.3	CDS	108759	109085	47.8	-	0	NC_004663.1_120
NC_004663.1	Prodigal_v2.6.3	CDS	109119	109826	62.3	-	0	NC_004663.1_121
NC_004663.1	Prodigal_v2.6.3	CDS	109828	110271	46.6	-	0	NC_004663.1_122
NC_004663.1	Prodigal_v2.6.3	CDS	110282	110515	22.0	-	0	NC_004663.1_123
NC_004663.1	Prodigal_v2.6.3	CDS	110593	110952	20.9	-	0	NC_004663.1_124
NC_004663.1	Prodigal_v2.6.3	CDS	126514	127041	43.8	+	0	NC_004663.1_134
NC_004663.1	Prodigal_v2.6.3	CDS	127046	127678	32.7	+	0	NC_004663.1_135
NC_004663.1	Prodigal_v2.6.3	CDS	241657	242916	148.9	+	0	NC_004663.1_227
NC_004663.1	Prodigal_v2.6.3	CDS	242935	243960	68.9	+	0	NC_004663.1_228
NC_004663.1	Prodigal_v2.6.3	CDS	243968	244723	86.3	+	0	NC_004663.1_229
NC_004663.1	Prodigal_v2.6.3	CDS	244852	245256	52.2	-	0	NC_004663.1_230
NC_004663.1	Prodigal_v2.6.3	CDS	245298	245945	62.3	-	0	NC_004663.1_231
NC_004663.1	Prodigal_v2.6.3	CDS	245914	246459	19.3	-	0	NC_004663.1_232
NC_004663.1	Prodigal_v2.6.3	CDS	246480	247109	63.8	-	0	NC_004663.1_233
NC_004663.1	Prodigal_v2.6.3	CDS	247354	249387	200.3	-	0	NC_004663.1_234
NC_004663.1	Prodigal_v2.6.3	CDS	249577	250602	67.1	-	0	NC_004663.1_235
NC_004663.1	Prodigal_v2.6.3	CDS	250714	252105	127.8	-	0	NC_004663.1_236
NC_004663.1	Prodigal_v2.6.3	CDS	252110	252481	37.1	-	0	NC_004663.1_237
NC_004663.1	Prodigal_v2.6.3	CDS	252590	253357	78.5	-	0	NC_004663.1_238
NC_004663.1	Prodigal_v2.6.3	CDS	253724	254845	101.2	-	0	NC_004663.1_239
NC_004663.1	Prodigal_v2.6.3	CDS	254974	255924	68.6	-	0	NC_004663.1_240
NC_004663.1	Prodigal_v2.6.3	CDS	324541	325758	122.9	+	0	NC_004663.1_288
NC_004663.1	Prodigal_v2.6.3	CDS	430495	431388	41.3	-	0	NC_004663.1_365
NC_004663.1	Prodigal_v2.6.3	CDS	431421	431783	46.6	-	0	NC_004663.1_366
NC_004663.1	Prodigal_v2.6.3	CDS	1128888	1129781	41.3	-	0	NC_004663.1_941
NC_004663.1	Prodigal_v2.6.3	CDS	1129814	1130176	46.6	-	0	NC_004663.1_942
NC_004663.1	Prodigal_v2.6.3	CDS	1382888	1383199	26.0	-	0	NC_004663.1_1127
NC_004663.1	Prodigal_v2.6.3	CDS	1383208	1383672	4.0	-	0	NC_004663.1_1128
NC_004663.1	Prodigal_v2.6.3	CDS	1383849	1384103	17.3	-	0	NC_004663.1_1129
NC_004663.1	Prodigal_v2.6.3	CDS	2169449	2170444	61.6	+	0	NC_004663.1_1801
NC_004663.1	Prodigal_v2.6.3	CDS	2281079	2282167	135.3	+	0	NC_004663.1_1869
NC_004663.1	Prodigal_v2.6.3	CDS	2282267	2283430	86.2	+	0	NC_004663.1_1870
NC_004663.1	Prodigal_v2.6.3	CDS	2283457	2284143	101.6	+	0	NC_004663.1_1871
NC_004663.1	Prodigal_v2.6.3	CDS	2423667	2427197	345.7	+	0	NC_004663.1_1981
NC_004663.1	Prodigal_v2.6.3	CDS	2427164	2427871	56.4	-	0	NC_004663.1_1982
NC_004663.1	Prodigal_v2.6.3	CDS	2428062	2428334	10.7	+	0	NC_004663.1_1983
NC_004663.1	Prodigal_v2.6.3	CDS	2428281	2430473	242.5	-	0	NC_004663.1_1984
NC_004663.1	Prodigal_v2.6.3	CDS	2509433	2510650	122.9	+	0	NC_004663.1_2049
NC_004663.1	Prodigal_v2.6.3	CDS	2691034	2691693	38.0	-	0	NC_004663.1_2194
NC_004663.1	Prodigal_v2.6.3	CDS	2691927	2692310	25.1	-	0	NC_004663.1_2195
NC_004663.1	Prodigal_v2.6.3	CDS	2857852	2859111	106.6	+	0	NC_004663.1_2334
NC_004663.1	Prodigal_v2.6.3	CDS	2859158	2859571	55.9	+	0	NC_004663.1_2335
NC_004663.1	Prodigal_v2.6.3	CDS	2859673	2860593	48.4	+	0	NC_004663.1_2336
NC_004663.1	Prodigal_v2.6.3	CDS	2860595	2860969	39.0	+	0	NC_004663.1_2337
NC_004663.1	Prodigal_v2.6.3	CDS	2861156	2861428	22.7	-	0	NC_004663.1_2338
NC_004663.1	Prodigal_v2.6.3	CDS	2861995	2862258	16.1	+	0	NC_004663.1_2339
NC_004663.1	Prodigal_v2.6.3	CDS	2862270	2862758	37.2	+	0	NC_004663.1_2340
NC_004663.1	Prodigal_v2.6.3	CDS	2862765	2862983	17.5	+	0	NC_004663.1_2341
NC_004663.1	Prodigal_v2.6.3	CDS	2863002	2863259	19.6	+	0	NC_004663.1_2342
NC_004663.1	Prodigal_v2.6.3	CDS	2863280	2863867	52.8	+	0	NC_004663.1_2343
NC_004663.1	Prodigal_v2.6.3	CDS	2863895	2864113	17.8	+	0	NC_004663.1_2344
NC_004663.1	Prodigal_v2.6.3	CDS	2864237	2864683	53.6	-	0	NC_004663.1_2345
NC_004663.1	Prodigal_v2.6.3	CDS	2864699	2865283	42.1	-	0	NC_004663.1_2346
NC_004663.1	Prodigal_v2.6.3	CDS	2865285	2866304	127.3	-	0	NC_004663.1_2347
NC_004663.1	Prodigal_v2.6.3	CDS	2866346	2867671	143.8	-	0	NC_004663.1_2348
NC_004663.1	Prodigal_v2.6.3	CDS	2867619	2867945	18.2	-	0	NC_004663.1_2349
NC_004663.1	Prodigal_v2.6.3	CDS	2867964	2868587	35.1	-	0	NC_004663.1_2350
NC_004663.1	Prodigal_v2.6.3	CDS	2868611	2869618	95.5	-	0	NC_004663.1_2351
NC_004663.1	Prodigal_v2.6.3	CDS	2869620	2870249	75.3	-	0	NC_004663.1_2352
NC_004663.1	Prodigal_v2.6.3	CDS	2870327	2870599	26.2	-	0	NC_004663.1_2353
NC_004663.1	Prodigal_v2.6.3	CDS	2870606	2871208	57.7	-	0	NC_004663.1_2354
NC_004663.1	Prodigal_v2.6.3	CDS	2871211	2872869	123.8	-	0	NC_004663.1_2355
NC_004663.1	Prodigal_v2.6.3	CDS	2873493	2875520	202.8	-	0	NC_004663.1_2356
NC_004663.1	Prodigal_v2.6.3	CDS	2875505	2875840	25.5	-	0	NC_004663.1_2357
NC_004663.1	Prodigal_v2.6.3	CDS	2875872	2876171	12.0	-	0	NC_004663.1_2358
NC_004663.1	Prodigal_v2.6.3	CDS	2876317	2877039	77.3	-	0	NC_004663.1_2359
NC_004663.1	Prodigal_v2.6.3	CDS	2877052	2877414	15.1	-	0	NC_004663.1_2360
NC_004663.1	Prodigal_v2.6.3	CDS	2877418	2878176	93.4	-	0	NC_004663.1_2361
NC_004663.1	Prodigal_v2.6.3	CDS	2878976	2879422	46.2	+	0	NC_004663.1_2362
NC_004663.1	Prodigal_v2.6.3	CDS	2879397	2880623	100.2	+	0	NC_004663.1_2363
NC_004663.1	Prodigal_v2.6.3	CDS	2880673	2882682	195.7	+	0	NC_004663.1_2364
NC_004663.1	Prodigal_v2.6.3	CDS	2882739	2883359	59.0	-	0	NC_004663.1_2365
NC_004663.1	Prodigal_v2.6.3	CDS	2883464	2884300	27.4	-	0	NC_004663.1_2366
NC_004663.1	Prodigal_v2.6.3	CDS	2884341	2884622	33.9	-	0	NC_004663.1_2367
NC_004663.1	Prodigal_v2.6.3	CDS	2884699	2885211	39.9	-	0	NC_004663.1_2368
NC_004663.1	Prodigal_v2.6.3	CDS	2885216	2886490	71.9	-	0	NC_004663.1_2369
NC_004663.1	Prodigal_v2.6.3	CDS	2886497	2886952	47.2	-	0	NC_004663.1_2370
NC_004663.1	Prodigal_v2.6.3	CDS	2886967	2888151	47.9	-	0	NC_004663.1_2371
NC_004663.1	Prodigal_v2.6.3	CDS	2888749	2889120	9.8	-	0	NC_004663.1_2372
NC_004663.1	Prodigal_v2.6.3	CDS	2889138	2889620	40.2	-	0	NC_004663.1_2373
NC_004663.1	Prodigal_v2.6.3	CDS	2889734	2892400	216.0	-	0	NC_004663.1_2374
NC_004663.1	Prodigal_v2.6.3	CDS	2892648	2893796	158.4	-	0	NC_004663.1_2375
NC_004663.1	Prodigal_v2.6.3	CDS	2893890	2894831	81.9	-	0	NC_004663.1_2376
NC_004663.1	Prodigal_v2.6.3	CDS	2894828	2896120	105.2	-	0	NC_004663.1_2377
NC_004663.1	Prodigal_v2.6.3	CDS	2896357	2897232	49.8	+	0	NC_004663.1_2378
NC_004663.1	Prodigal_v2.6.3	CDS	2897452	2897646	3.2	-	0	NC_004663.1_2379
NC_004663.1	Prodigal_v2.6.3	CDS	2897656	2898654	64.9	-	0	NC_004663.1_2380
NC_004663.1	Prodigal_v2.6.3	CDS	2899352	2900680	139.8	+	0	NC_004663.1_2381
NC_004663.1	Prodigal_v2.6.3	CDS	2900707	2902806	216.6	+	0	NC_004663.1_2382
NC_004663.1	Prodigal_v2.6.3	CDS	2902845	2903312	63.4	+	0	NC_004663.1_2383
NC_004663.1	Prodigal_v2.6.3	CDS	2903302	2909028	572.5	+	0	NC_004663.1_2384
NC_004663.1	Prodigal_v2.6.3	CDS	2909308	2909847	46.7	-	0	NC_004663.1_2385
NC_004663.1	Prodigal_v2.6.3	CDS	2909831	2910562	70.7	-	0	NC_004663.1_2386
NC_004663.1	Prodigal_v2.6.3	CDS	2910596	2911315	44.9	-	0	NC_004663.1_2387
NC_004663.1	Prodigal_v2.6.3	CDS	2911335	2914052	192.1	-	0	NC_004663.1_2388
NC_004663.1	Prodigal_v2.6.3	CDS	2914058	2914375	12.9	-	0	NC_004663.1_2389
NC_004663.1	Prodigal_v2.6.3	CDS	2914630	2914983	43.4	-	0	NC_004663.1_2390
NC_004663.1	Prodigal_v2.6.3	CDS	2914996	2917041	205.4	-	0	NC_004663.1_2391
NC_004663.1	Prodigal_v2.6.3	CDS	2917025	2917369	47.2	-	0	NC_004663.1_2392
NC_004663.1	Prodigal_v2.6.3	CDS	2928738	2929109	17.9	+	0	NC_004663.1_2409
NC_004663.1	Prodigal_v2.6.3	CDS	2929159	2929464	16.2	+	0	NC_004663.1_2410
NC_004663.1	Prodigal_v2.6.3	CDS	2929538	2931109	160.6	+	0	NC_004663.1_2411
NC_004663.1	Prodigal_v2.6.3	CDS	2993507	2993869	47.3	+	0	NC_004663.1_2457
NC_004663.1	Prodigal_v2.6.3	CDS	2993902	2994795	41.3	+	0	NC_004663.1_2458
NC_004663.1	Prodigal_v2.6.3	CDS	3037823	3038716	41.3	-	0	NC_004663.1_2485
NC_004663.1	Prodigal_v2.6.3	CDS	3038749	3039111	46.6	-	0	NC_004663.1_2486
NC_004663.1	Prodigal_v2.6.3	CDS	3063082	3063501	12.2	-	0	NC_004663.1_2503
NC_004663.1	Prodigal_v2.6.3	CDS	3063566	3064795	107.7	+	0	NC_004663.1_2504
NC_004663.1	Prodigal_v2.6.3	CDS	3064815	3066026	83.9	+	0	NC_004663.1_2505
NC_004663.1	Prodigal_v2.6.3	CDS	3066111	3066404	42.2	-	0	NC_004663.1_2506
NC_004663.1	Prodigal_v2.6.3	CDS	3066620	3066739	6.6	-	0	NC_004663.1_2507
NC_004663.1	Prodigal_v2.6.3	CDS	3068095	3068934	69.0	+	0	NC_004663.1_2508
NC_004663.1	Prodigal_v2.6.3	CDS	3068967	3070247	88.4	+	0	NC_004663.1_2509
NC_004663.1	Prodigal_v2.6.3	CDS	3070253	3070648	27.8	+	0	NC_004663.1_2510
NC_004663.1	Prodigal_v2.6.3	CDS	3070999	3071256	17.5	+	0	NC_004663.1_2511
NC_004663.1	Prodigal_v2.6.3	CDS	3071356	3071874	2.3	-	0	NC_004663.1_2512
NC_004663.1	Prodigal_v2.6.3	CDS	3072048	3072536	26.4	-	0	NC_004663.1_2513
NC_004663.1	Prodigal_v2.6.3	CDS	3073421	3074590	117.5	-	0	NC_004663.1_2514
NC_004663.1	Prodigal_v2.6.3	CDS	3074682	3076550	193.5	-	0	NC_004663.1_2515
NC_004663.1	Prodigal_v2.6.3	CDS	3076578	3078545	180.0	-	0	NC_004663.1_2516
NC_004663.1	Prodigal_v2.6.3	CDS	3078618	3080336	206.1	-	0	NC_004663.1_2517
NC_004663.1	Prodigal_v2.6.3	CDS	3080348	3083752	419.7	-	0	NC_004663.1_2518
NC_004663.1	Prodigal_v2.6.3	CDS	3083913	3084881	98.1	-	0	NC_004663.1_2519
NC_004663.1	Prodigal_v2.6.3	CDS	3084951	3085520	39.4	-	0	NC_004663.1_2520
NC_004663.1	Prodigal_v2.6.3	CDS	3085733	3085897	9.6	-	0	NC_004663.1_2521
NC_004663.1	Prodigal_v2.6.3	CDS	3086873	3087787	90.6	+	0	NC_004663.1_2522
NC_004663.1	Prodigal_v2.6.3	CDS	3088070	3088333	6.4	-	0	NC_004663.1_2523
NC_004663.1	Prodigal_v2.6.3	CDS	3088513	3088923	32.4	+	0	NC_004663.1_2524
NC_004663.1	Prodigal_v2.6.3	CDS	3089072	3089191	17.3	+	0	NC_004663.1_2525
NC_004663.1	Prodigal_v2.6.3	CDS	3089192	3089389	11.4	+	0	NC_004663.1_2526
NC_004663.1	Prodigal_v2.6.3	CDS	3089405	3089698	34.2	+	0	NC_004663.1_2527
NC_004663.1	Prodigal_v2.6.3	CDS	3089857	3090150	-0.9	-	0	NC_004663.1_2528
NC_004663.1	Prodigal_v2.6.3	CDS	3090639	3090848	6.1	+	0	NC_004663.1_2529
NC_004663.1	Prodigal_v2.6.3	CDS	3091319	3091492	21.2	-	0	NC_004663.1_2530
NC_004663.1	Prodigal_v2.6.3	CDS	3092096	3094216	160.5	-	0	NC_004663.1_2531
NC_004663.1	Prodigal_v2.6.3	CDS	3094268	3096328	155.0	-	0	NC_004663.1_2532
NC_004663.1	Prodigal_v2.6.3	CDS	3096315	3097469	158.9	-	0	NC_004663.1_2533
NC_004663.1	Prodigal_v2.6.3	CDS	3097482	3098216	73.3	-	0	NC_004663.1_2534
NC_004663.1	Prodigal_v2.6.3	CDS	3098236	3099420	178.0	-	0	NC_004663.1_2535
NC_004663.1	Prodigal_v2.6.3	CDS	3099493	3100926	195.5	-	0	NC_004663.1_2536
NC_004663.1	Prodigal_v2.6.3	CDS	3101055	3102173	171.4	-	0	NC_004663.1_2537
NC_004663.1	Prodigal_v2.6.3	CDS	3102214	3103584	188.5	-	0	NC_004663.1_2538
NC_004663.1	Prodigal_v2.6.3	CDS	3103699	3104073	13.2	-	0	NC_004663.1_2539
NC_004663.1	Prodigal_v2.6.3	CDS	3104116	3104505	40.6	+	0	NC_004663.1_2540
NC_004663.1	Prodigal_v2.6.3	CDS	3105916	3106692	73.9	-	0	NC_004663.1_2541
NC_004663.1	Prodigal_v2.6.3	CDS	3191097	3192419	93.1	+	0	NC_004663.1_2615
NC_004663.1	Prodigal_v2.6.3	CDS	3214717	3214938	0.9	+	0	NC_004663.1_2633
NC_004663.1	Prodigal_v2.6.3	CDS	3214935	3216170	100.6	+	0	NC_004663.1_2634
NC_004663.1	Prodigal_v2.6.3	CDS	3216518	3220741	374.1	-	0	NC_004663.1_2635
NC_004663.1	Prodigal_v2.6.3	CDS	3220722	3221915	134.0	-	0	NC_004663.1_2636
NC_004663.1	Prodigal_v2.6.3	CDS	3221912	3222079	15.6	-	0	NC_004663.1_2637
NC_004663.1	Prodigal_v2.6.3	CDS	3222805	3223857	76.5	-	0	NC_004663.1_2638
NC_004663.1	Prodigal_v2.6.3	CDS	3225222	3225716	57.3	+	0	NC_004663.1_2639
NC_004663.1	Prodigal_v2.6.3	CDS	3225710	3226372	36.3	+	0	NC_004663.1_2640
NC_004663.1	Prodigal_v2.6.3	CDS	3226384	3227310	42.4	+	0	NC_004663.1_2641
NC_004663.1	Prodigal_v2.6.3	CDS	3227303	3228127	70.2	+	0	NC_004663.1_2642
NC_004663.1	Prodigal_v2.6.3	CDS	3228139	3228432	26.8	+	0	NC_004663.1_2643
NC_004663.1	Prodigal_v2.6.3	CDS	3228445	3228948	27.4	+	0	NC_004663.1_2644
NC_004663.1	Prodigal_v2.6.3	CDS	3229181	3230146	51.3	+	0	NC_004663.1_2645
NC_004663.1	Prodigal_v2.6.3	CDS	3230130	3230405	22.2	+	0	NC_004663.1_2646
NC_004663.1	Prodigal_v2.6.3	CDS	3230392	3231195	50.2	+	0	NC_004663.1_2647
NC_004663.1	Prodigal_v2.6.3	CDS	3231198	3231968	45.4	+	0	NC_004663.1_2648
NC_004663.1	Prodigal_v2.6.3	CDS	3232093	3233250	126.9	+	0	NC_004663.1_2649
NC_004663.1	Prodigal_v2.6.3	CDS	3233613	3233975	21.8	+	0	NC_004663.1_2650
NC_004663.1	Prodigal_v2.6.3	CDS	3234049	3234150	2.1	-	0	NC_004663.1_2651
NC_004663.1	Prodigal_v2.6.3	CDS	3234185	3234499	8.1	-	0	NC_004663.1_2652
NC_004663.1	Prodigal_v2.6.3	CDS	3234756	3235220	57.2	-	0	NC_004663.1_2653
NC_004663.1	Prodigal_v2.6.3	CDS	3235241	3235828	67.6	-	0	NC_004663.1_2654
NC_004663.1	Prodigal_v2.6.3	CDS	3235825	3236754	109.4	-	0	NC_004663.1_2655
NC_004663.1	Prodigal_v2.6.3	CDS	3236802	3238094	136.9	-	0	NC_004663.1_2656
NC_004663.1	Prodigal_v2.6.3	CDS	3238051	3238350	16.9	-	0	NC_004663.1_2657
NC_004663.1	Prodigal_v2.6.3	CDS	3238347	3238970	56.0	-	0	NC_004663.1_2658
NC_004663.1	Prodigal_v2.6.3	CDS	3238992	3240005	107.6	-	0	NC_004663.1_2659
NC_004663.1	Prodigal_v2.6.3	CDS	3240009	3240653	64.6	-	0	NC_004663.1_2660
NC_004663.1	Prodigal_v2.6.3	CDS	3240650	3241009	35.9	-	0	NC_004663.1_2661
NC_004663.1	Prodigal_v2.6.3	CDS	3241259	3243082	136.1	-	0	NC_004663.1_2662
NC_004663.1	Prodigal_v2.6.3	CDS	3243651	3246050	233.9	-	0	NC_004663.1_2663
NC_004663.1	Prodigal_v2.6.3	CDS	3246047	3246784	17.8	-	0	NC_004663.1_2664
NC_004663.1	Prodigal_v2.6.3	CDS	3247085	3248092	92.5	+	0	NC_004663.1_2665
NC_004663.1	Prodigal_v2.6.3	CDS	3248177	3248851	80.0	-	0	NC_004663.1_2666
NC_004663.1	Prodigal_v2.6.3	CDS	3248839	3249297	48.1	-	0	NC_004663.1_2667
NC_004663.1	Prodigal_v2.6.3	CDS	3249310	3250068	81.4	-	0	NC_004663.1_2668
NC_004663.1	Prodigal_v2.6.3	CDS	3250691	3250915	3.0	+	0	NC_004663.1_2669
NC_004663.1	Prodigal_v2.6.3	CDS	3250918	3251340	37.2	+	0	NC_004663.1_2670
NC_004663.1	Prodigal_v2.6.3	CDS	3251325	3252581	120.7	+	0	NC_004663.1_2671
NC_004663.1	Prodigal_v2.6.3	CDS	3252620	3254665	162.3	+	0	NC_004663.1_2672
NC_004663.1	Prodigal_v2.6.3	CDS	3254829	3256121	102.3	-	0	NC_004663.1_2673
NC_004663.1	Prodigal_v2.6.3	CDS	3256696	3258102	97.7	-	0	NC_004663.1_2674
NC_004663.1	Prodigal_v2.6.3	CDS	3258569	3259849	142.5	-	0	NC_004663.1_2675
NC_004663.1	Prodigal_v2.6.3	CDS	3259854	3262226	202.1	-	0	NC_004663.1_2676
NC_004663.1	Prodigal_v2.6.3	CDS	3262908	3264857	205.2	-	0	NC_004663.1_2677
NC_004663.1	Prodigal_v2.6.3	CDS	3264883	3266193	116.8	-	0	NC_004663.1_2678
NC_004663.1	Prodigal_v2.6.3	CDS	3266202	3268370	172.9	-	0	NC_004663.1_2679
NC_004663.1	Prodigal_v2.6.3	CDS	3268467	3270020	163.5	-	0	NC_004663.1_2680
NC_004663.1	Prodigal_v2.6.3	CDS	3270036	3271001	107.3	-	0	NC_004663.1_2681
NC_004663.1	Prodigal_v2.6.3	CDS	3271013	3272995	169.5	-	0	NC_004663.1_2682
NC_004663.1	Prodigal_v2.6.3	CDS	3273006	3276110	297.8	-	0	NC_004663.1_2683
NC_004663.1	Prodigal_v2.6.3	CDS	3276144	3277448	133.0	-	0	NC_004663.1_2684
NC_004663.1	Prodigal_v2.6.3	CDS	3277622	3277753	2.3	-	0	NC_004663.1_2685
NC_004663.1	Prodigal_v2.6.3	CDS	3277939	3281976	465.4	-	0	NC_004663.1_2686
NC_004663.1	Prodigal_v2.6.3	CDS	3282187	3284469	280.3	+	0	NC_004663.1_2687
NC_004663.1	Prodigal_v2.6.3	CDS	3284523	3285473	122.3	+	0	NC_004663.1_2688
NC_004663.1	Prodigal_v2.6.3	CDS	3285553	3286683	111.1	+	0	NC_004663.1_2689
NC_004663.1	Prodigal_v2.6.3	CDS	3286743	3288188	196.1	+	0	NC_004663.1_2690
NC_004663.1	Prodigal_v2.6.3	CDS	3288975	3289967	46.1	-	0	NC_004663.1_2691
NC_004663.1	Prodigal_v2.6.3	CDS	3290339	3290551	5.7	-	0	NC_004663.1_2692
NC_004663.1	Prodigal_v2.6.3	CDS	3290711	3290911	4.1	-	0	NC_004663.1_2693
NC_004663.1	Prodigal_v2.6.3	CDS	3290992	3291156	2.8	-	0	NC_004663.1_2694
NC_004663.1	Prodigal_v2.6.3	CDS	3291337	3292170	23.5	-	0	NC_004663.1_2695
NC_004663.1	Prodigal_v2.6.3	CDS	3293235	3293486	13.6	-	0	NC_004663.1_2696
NC_004663.1	Prodigal_v2.6.3	CDS	3293837	3295642	194.7	+	0	NC_004663.1_2697
NC_004663.1	Prodigal_v2.6.3	CDS	3295689	3295964	35.0	+	0	NC_004663.1_2698
NC_004663.1	Prodigal_v2.6.3	CDS	3296059	3297819	139.4	+	0	NC_004663.1_2699
NC_004663.1	Prodigal_v2.6.3	CDS	3298104	3298316	15.5	+	0	NC_004663.1_2700
NC_004663.1	Prodigal_v2.6.3	CDS	3298337	3298546	9.2	+	0	NC_004663.1_2701
NC_004663.1	Prodigal_v2.6.3	CDS	3298565	3299647	85.0	+	0	NC_004663.1_2702
NC_004663.1	Prodigal_v2.6.3	CDS	3299669	3299890	33.9	+	0	NC_004663.1_2703
NC_004663.1	Prodigal_v2.6.3	CDS	3299935	3301041	63.8	+	0	NC_004663.1_2704
NC_004663.1	Prodigal_v2.6.3	CDS	3301054	3301755	52.7	+	0	NC_004663.1_2705
NC_004663.1	Prodigal_v2.6.3	CDS	3301752	3302549	61.8	+	0	NC_004663.1_2706
NC_004663.1	Prodigal_v2.6.3	CDS	3302647	3303348	62.8	-	0	NC_004663.1_2707
NC_004663.1	Prodigal_v2.6.3	CDS	3303406	3303699	37.1	-	0	NC_004663.1_2708
NC_004663.1	Prodigal_v2.6.3	CDS	3304047	3304334	19.5	+	0	NC_004663.1_2709
NC_004663.1	Prodigal_v2.6.3	CDS	3304345	3304638	21.0	+	0	NC_004663.1_2710
NC_004663.1	Prodigal_v2.6.3	CDS	3305330	3306541	86.9	+	0	NC_004663.1_2711
NC_004663.1	Prodigal_v2.6.3	CDS	3306623	3309850	377.2	-	0	NC_004663.1_2712
NC_004663.1	Prodigal_v2.6.3	CDS	3309896	3310984	99.0	-	0	NC_004663.1_2713
NC_004663.1	Prodigal_v2.6.3	CDS	3310981	3311997	106.1	-	0	NC_004663.1_2714
NC_004663.1	Prodigal_v2.6.3	CDS	3312008	3314026	237.3	-	0	NC_004663.1_2715
NC_004663.1	Prodigal_v2.6.3	CDS	3314081	3315499	175.2	-	0	NC_004663.1_2716
NC_004663.1	Prodigal_v2.6.3	CDS	3315518	3316108	63.6	-	0	NC_004663.1_2717
NC_004663.1	Prodigal_v2.6.3	CDS	3423675	3424892	123.9	-	0	NC_004663.1_2820
NC_004663.1	Prodigal_v2.6.3	CDS	3424923	3425258	23.1	-	0	NC_004663.1_2821
NC_004663.1	Prodigal_v2.6.3	CDS	3998176	4001991	440.6	-	0	NC_004663.1_3207
NC_004663.1	Prodigal_v2.6.3	CDS	4002186	4003418	102.2	+	0	NC_004663.1_3208
NC_004663.1	Prodigal_v2.6.3	CDS	4003482	4004693	94.6	+	0	NC_004663.1_3209
NC_004663.1	Prodigal_v2.6.3	CDS	4004690	4005052	39.9	+	0	NC_004663.1_3210
NC_004663.1	Prodigal_v2.6.3	CDS	4005188	4005547	5.4	+	0	NC_004663.1_3211
NC_004663.1	Prodigal_v2.6.3	CDS	4005823	4006131	31.7	-	0	NC_004663.1_3212
NC_004663.1	Prodigal_v2.6.3	CDS	4006214	4006525	35.9	-	0	NC_004663.1_3213
NC_004663.1	Prodigal_v2.6.3	CDS	4006559	4006834	3.3	+	0	NC_004663.1_3214
NC_004663.1	Prodigal_v2.6.3	CDS	4006923	4007405	43.4	+	0	NC_004663.1_3215
NC_004663.1	Prodigal_v2.6.3	CDS	4007590	4008003	32.4	+	0	NC_004663.1_3216
NC_004663.1	Prodigal_v2.6.3	CDS	4008000	4008950	66.8	+	0	NC_004663.1_3217
NC_004663.1	Prodigal_v2.6.3	CDS	4008986	4009738	68.0	+	0	NC_004663.1_3218
NC_004663.1	Prodigal_v2.6.3	CDS	4010022	4010450	40.3	-	0	NC_004663.1_3219
NC_004663.1	Prodigal_v2.6.3	CDS	4010440	4011180	78.4	-	0	NC_004663.1_3220
NC_004663.1	Prodigal_v2.6.3	CDS	4011248	4012414	133.9	-	0	NC_004663.1_3221
NC_004663.1	Prodigal_v2.6.3	CDS	4012482	4013813	118.6	-	0	NC_004663.1_3222
NC_004663.1	Prodigal_v2.6.3	CDS	4013841	4013993	1.6	-	0	NC_004663.1_3223
NC_004663.1	Prodigal_v2.6.3	CDS	4013993	4014268	11.0	-	0	NC_004663.1_3224
NC_004663.1	Prodigal_v2.6.3	CDS	4014407	4014880	29.9	-	0	NC_004663.1_3225
NC_004663.1	Prodigal_v2.6.3	CDS	4014828	4015598	58.9	-	0	NC_004663.1_3226
NC_004663.1	Prodigal_v2.6.3	CDS	4015606	4017141	168.6	-	0	NC_004663.1_3227
NC_004663.1	Prodigal_v2.6.3	CDS	4017138	4017320	11.6	-	0	NC_004663.1_3228
NC_004663.1	Prodigal_v2.6.3	CDS	4017689	4018015	21.6	-	0	NC_004663.1_3229
NC_004663.1	Prodigal_v2.6.3	CDS	4399393	4399692	15.2	+	0	NC_004663.1_3503
NC_004663.1	Prodigal_v2.6.3	CDS	4399783	4400976	84.7	+	0	NC_004663.1_3504
NC_004663.1	Prodigal_v2.6.3	CDS	4484759	4485418	38.0	-	0	NC_004663.1_3568
NC_004663.1	Prodigal_v2.6.3	CDS	4485652	4486035	32.0	-	0	NC_004663.1_3569
NC_004663.1	Prodigal_v2.6.3	CDS	4599719	4599871	3.1	-	0	NC_004663.1_3649
NC_004663.1	Prodigal_v2.6.3	CDS	4599977	4601335	46.6	-	0	NC_004663.1_3650
NC_004663.1	Prodigal_v2.6.3	CDS	4709875	4710768	41.3	-	0	NC_004663.1_3727
NC_004663.1	Prodigal_v2.6.3	CDS	4710801	4711163	46.6	-	0	NC_004663.1_3728
NC_004663.1	Prodigal_v2.6.3	CDS	4817149	4817808	38.0	-	0	NC_004663.1_3799
NC_004663.1	Prodigal_v2.6.3	CDS	4818042	4818425	32.0	-	0	NC_004663.1_3800
NC_004663.1	Prodigal_v2.6.3	CDS	4930851	4931846	61.6	+	0	NC_004663.1_3898
NC_004663.1	Prodigal_v2.6.3	CDS	4976742	4977401	38.0	-	0	NC_004663.1_3928
NC_004663.1	Prodigal_v2.6.3	CDS	4977635	4978018	32.0	-	0	NC_004663.1_3929
NC_004663.1	Prodigal_v2.6.3	CDS	5222847	5223959	70.4	+	0	NC_004663.1_4114
NC_004663.1	Prodigal_v2.6.3	CDS	5224188	5225576	90.5	+	0	NC_004663.1_4115
NC_004663.1	Prodigal_v2.6.3	CDS	5225581	5226441	70.5	+	0	NC_004663.1_4116
NC_004663.1	Prodigal_v2.6.3	CDS	5226438	5228003	100.0	+	0	NC_004663.1_4117
NC_004663.1	Prodigal_v2.6.3	CDS	5228099	5232097	426.2	-	0	NC_004663.1_4118
NC_004663.1	Prodigal_v2.6.3	CDS	5232104	5233120	87.4	-	0	NC_004663.1_4119
NC_004663.1	Prodigal_v2.6.3	CDS	5233402	5234610	76.9	-	0	NC_004663.1_4120
NC_004663.1	Prodigal_v2.6.3	CDS	5234612	5235034	26.6	-	0	NC_004663.1_4121
NC_004663.1	Prodigal_v2.6.3	CDS	5235315	5235782	31.4	-	0	NC_004663.1_4122
NC_004663.1	Prodigal_v2.6.3	CDS	5236236	5236547	35.7	+	0	NC_004663.1_4123
NC_004663.1	Prodigal_v2.6.3	CDS	5236587	5236892	42.0	+	0	NC_004663.1_4124
NC_004663.1	Prodigal_v2.6.3	CDS	5237118	5237492	27.1	-	0	NC_004663.1_4125
NC_004663.1	Prodigal_v2.6.3	CDS	5237521	5238732	77.1	-	0	NC_004663.1_4126
NC_004663.1	Prodigal_v2.6.3	CDS	5238754	5239983	121.0	-	0	NC_004663.1_4127
NC_004663.1	Prodigal_v2.6.3	CDS	5439737	5441059	91.2	-	0	NC_004663.1_4252
NC_004663.1	Prodigal_v2.6.3	CDS	5635503	5635874	18.6	+	0	NC_004663.1_4390
NC_004663.1	Prodigal_v2.6.3	CDS	5635924	5636229	16.2	+	0	NC_004663.1_4391
NC_004663.1	Prodigal_v2.6.3	CDS	5636303	5637874	160.6	+	0	NC_004663.1_4392
NC_004663.1	Prodigal_v2.6.3	CDS	5651292	5651951	38.0	-	0	NC_004663.1_4404
NC_004663.1	Prodigal_v2.6.3	CDS	5652185	5652568	32.0	-	0	NC_004663.1_4405
NC_004663.1	Prodigal_v2.6.3	CDS	5784621	5785943	93.1	-	0	NC_004663.1_4505
NC_004663.1	Prodigal_v2.6.3	CDS	5944651	5945418	79.3	-	0	NC_004663.1_4644
NC_004663.1	Prodigal_v2.6.3	CDS	5945434	5945976	54.7	-	0	NC_004663.1_4645
NC_004663.1	Prodigal_v2.6.3	CDS	5945992	5946597	32.1	-	0	NC_004663.1_4646
NC_004663.1	Prodigal_v2.6.3	CDS	5947081	5947287	13.0	+	0	NC_004663.1_4647
NC_004663.1	Prodigal_v2.6.3	CDS	5947293	5948714	165.8	+	0	NC_004663.1_4648
NC_004663.1	Prodigal_v2.6.3	CDS	5948798	5949916	93.2	+	0	NC_004663.1_4649
NC_004663.1	Prodigal_v2.6.3	CDS	5949898	5950302	29.9	+	0	NC_004663.1_4650
NC_004663.1	Prodigal_v2.6.3	CDS	5950308	5952131	115.5	+	0	NC_004663.1_4651
NC_004663.1	Prodigal_v2.6.3	CDS	5952321	5952557	13.6	+	0	NC_004663.1_4652
NC_004663.1	Prodigal_v2.6.3	CDS	5952578	5955406	313.3	+	0	NC_004663.1_4653
NC_004663.1	Prodigal_v2.6.3	CDS	5955409	5956332	92.0	+	0	NC_004663.1_4654
NC_004663.1	Prodigal_v2.6.3	CDS	5956337	5958040	181.9	+	0	NC_004663.1_4655
NC_004663.1	Prodigal_v2.6.3	CDS	5958057	5959610	222.0	+	0	NC_004663.1_4656
NC_004663.1	Prodigal_v2.6.3	CDS	5959629	5961044	133.9	+	0	NC_004663.1_4657
NC_004663.1	Prodigal_v2.6.3	CDS	5961050	5962336	78.6	+	0	NC_004663.1_4658
NC_004663.1	Prodigal_v2.6.3	CDS	5962329	5962931	17.6	-	0	NC_004663.1_4659
NC_004663.1	Prodigal_v2.6.3	CDS	5963161	5963418	4.7	+	0	NC_004663.1_4660
NC_004663.1	Prodigal_v2.6.3	CDS	5963411	5964556	89.7	-	0	NC_004663.1_4661
NC_004663.1	Prodigal_v2.6.3	CDS	5964600	5965526	76.9	+	0	NC_004663.1_4662
NC_004663.1	Prodigal_v2.6.3	CDS	5966518	5967591	113.9	-	0	NC_004663.1_4663
NC_004663.1	Prodigal_v2.6.3	CDS	5967594	5967968	35.6	-	0	NC_004663.1_4664
NC_004663.1	Prodigal_v2.6.3	CDS	5968069	5968821	53.0	-	0	NC_004663.1_4665
NC_004663.1	Prodigal_v2.6.3	CDS	5968988	5970106	97.3	-	0	NC_004663.1_4666
NC_004663.1	Prodigal_v2.6.3	CDS	5970215	5971675	146.8	-	0	NC_004663.1_4667
NC_004663.1	Prodigal_v2.6.3	CDS	5971982	5973379	147.7	-	0	NC_004663.1_4668
NC_004663.1	Prodigal_v2.6.3	CDS	5997699	5998061	47.3	+	0	NC_004663.1_4693
NC_004663.1	Prodigal_v2.6.3	CDS	5998094	5998987	41.3	+	0	NC_004663.1_4694
NC_004663.1	Prodigal_v2.6.3	CDS	5999509	6000702	84.1	+	0	NC_004663.1_4695
NC_004663.1	Prodigal_v2.6.3	CDS	6000665	6000838	5.8	+	0	NC_004663.1_4696
NC_004663.1	Prodigal_v2.6.3	CDS	6041039	6042955	358.8	+	0	NC_004663.1_4732
NC_004663.1	Prodigal_v2.6.3	CDS	6043159	6043704	34.1	+	0	NC_004663.1_4733
NC_004663.1	Prodigal_v2.6.3	CDS	6043701	6044963	95.1	+	0	NC_004663.1_4734
NC_004663.1	Prodigal_v2.6.3	CDS	6045278	6045631	36.0	+	0	NC_004663.1_4735
NC_004663.1	Prodigal_v2.6.3	CDS	6045631	6046227	48.8	+	0	NC_004663.1_4736
NC_004663.1	Prodigal_v2.6.3	CDS	6046178	6047980	138.0	+	0	NC_004663.1_4737
NC_004663.1	Prodigal_v2.6.3	CDS	6048082	6048450	39.3	+	0	NC_004663.1_4738
NC_004663.1	Prodigal_v2.6.3	CDS	6048434	6049333	85.5	+	0	NC_004663.1_4739
NC_004663.1	Prodigal_v2.6.3	CDS	6049333	6049980	53.1	+	0	NC_004663.1_4740
NC_004663.1	Prodigal_v2.6.3	CDS	6050088	6050741	65.8	+	0	NC_004663.1_4741
NC_004663.1	Prodigal_v2.6.3	CDS	6050725	6051981	103.3	+	0	NC_004663.1_4742
NC_004663.1	Prodigal_v2.6.3	CDS	6052086	6053048	24.6	+	0	NC_004663.1_4743
NC_004663.1	Prodigal_v2.6.3	CDS	6053107	6056082	263.9	-	0	NC_004663.1_4744
NC_004663.1	Prodigal_v2.6.3	CDS	6056095	6059568	360.9	-	0	NC_004663.1_4745
NC_004663.1	Prodigal_v2.6.3	CDS	6059601	6060305	45.9	-	0	NC_004663.1_4746
NC_004663.1	Prodigal_v2.6.3	CDS	6060322	6061863	176.2	-	0	NC_004663.1_4747
NC_004663.1	Prodigal_v2.6.3	CDS	6218881	6219876	60.9	-	0	NC_004663.1_4861
NC_006347.1	Prodigal_v2.6.3	CDS	115663	115878	14.2	+	0	NC_006347.1_100
NC_006347.1	Prodigal_v2.6.3	CDS	115890	116111	13.7	+	0	NC_006347.1_101
NC_006347.1	Prodigal_v2.6.3	CDS	116125	116541	50.1	+	0	NC_006347.1_102
NC_006347.1	Prodigal_v2.6.3	CDS	116538	117869	85.5	+	0	NC_006347.1_103
NC_006347.1	Prodigal_v2.6.3	CDS	117894	118151	22.4	+	0	NC_006347.1_104
NC_006347.1	Prodigal_v2.6.3	CDS	118171	118404	16.9	+	0	NC_006347.1_105
NC_006347.1	Prodigal_v2.6.3	CDS	118401	118646	9.7	+	0	NC_006347.1_106
NC_006347.1	Prodigal_v2.6.3	CDS	118700	119008	31.5	+	0	NC_006347.1_107
NC_006347.1	Prodigal_v2.6.3	CDS	119042	119287	18.0	-	0	NC_006347.1_108
NC_006347.1	Prodigal_v2.6.3	CDS	119496	120023	24.1	-	0	NC_006347.1_109
NC_006347.1	Prodigal_v2.6.3	CDS	120020	120523	56.2	-	0	NC_006347.1_110
NC_006347.1	Prodigal_v2.6.3	CDS	120520	121422	50.8	-	0	NC_006347.1_111
NC_006347.1	Prodigal_v2.6.3	CDS	121430	122005	28.1	-	0	NC_006347.1_112
NC_006347.1	Prodigal_v2.6.3	CDS	122008	122994	117.3	-	0	NC_006347.1_113
NC_006347.1	Prodigal_v2.6.3	CDS	123029	124381	134.7	-	0	NC_006347.1_114
NC_006347.1	Prodigal_v2.6.3	CDS	124362	124640	20.5	-	0	NC_006347.1_115
NC_006347.1	Prodigal_v2.6.3	CDS	124677	125300	58.5	-	0	NC_006347.1_116
NC_006347.1	Prodigal_v2.6.3	CDS	125332	126336	88.1	-	0	NC_006347.1_117
NC_006347.1	Prodigal_v2.6.3	CDS	126340	126969	60.7	-	0	NC_006347.1_118
NC_006347.1	Prodigal_v2.6.3	CDS	126993	127373	49.8	-	0	NC_006347.1_119
NC_006347.1	Prodigal_v2.6.3	CDS	127414	129918	221.3	-	0	NC_006347.1_120
NC_006347.1	Prodigal_v2.6.3	CDS	129915	130247	13.8	-	0	NC_006347.1_121
NC_006347.1	Prodigal_v2.6.3	CDS	130258	130575	27.2	-	0	NC_006347.1_122
NC_006347.1	Prodigal_v2.6.3	CDS	130777	131505	75.8	-	0	NC_006347.1_123
NC_006347.1	Prodigal_v2.6.3	CDS	131522	131863	28.2	-	0	NC_006347.1_124
NC_006347.1	Prodigal_v2.6.3	CDS	131878	132318	31.0	-	0	NC_006347.1_125
NC_006347.1	Prodigal_v2.6.3	CDS	132321	133082	74.1	-	0	NC_006347.1_126
NC_006347.1	Prodigal_v2.6.3	CDS	133792	134220	35.5	+	0	NC_006347.1_127
NC_006347.1	Prodigal_v2.6.3	CDS	134199	135446	121.2	+	0	NC_006347.1_128
NC_006347.1	Prodigal_v2.6.3	CDS	135477	137495	194.4	+	0	NC_006347.1_129
NC_006347.1	Prodigal_v2.6.3	CDS	137627	140881	289.5	-	0	NC_006347.1_130
NC_006347.1	Prodigal_v2.6.3	CDS	140898	142028	129.6	-	0	NC_006347.1_131
NC_006347.1	Prodigal_v2.6.3	CDS	142330	142935	50.0	-	0	NC_006347.1_132
NC_006347.1	Prodigal_v2.6.3	CDS	143174	143596	23.9	-	0	NC_006347.1_133
NC_006347.1	Prodigal_v2.6.3	CDS	143876	145198	135.9	-	0	NC_006347.1_134
NC_006347.1	Prodigal_v2.6.3	CDS	145191	146033	84.9	-	0	NC_006347.1_135
NC_006347.1	Prodigal_v2.6.3	CDS	146009	147508	122.2	-	0	NC_006347.1_136
NC_006347.1	Prodigal_v2.6.3	CDS	147508	149433	151.3	-	0	NC_006347.1_137
NC_006347.1	Prodigal_v2.6.3	CDS	150091	155907	608.0	-	0	NC_006347.1_138
NC_006347.1	Prodigal_v2.6.3	CDS	155897	156484	53.2	-	0	NC_006347.1_139
NC_006347.1	Prodigal_v2.6.3	CDS	156512	158599	223.5	-	0	NC_006347.1_140
NC_006347.1	Prodigal_v2.6.3	CDS	158660	160231	191.4	-	0	NC_006347.1_141
NC_006347.1	Prodigal_v2.6.3	CDS	160258	160710	37.6	+	0	NC_006347.1_142
NC_006347.1	Prodigal_v2.6.3	CDS	160606	160968	20.6	-	0	NC_006347.1_143
NC_006347.1	Prodigal_v2.6.3	CDS	161176	161469	11.0	+	0	NC_006347.1_144
NC_006347.1	Prodigal_v2.6.3	CDS	161531	161806	20.2	+	0	NC_006347.1_145
NC_006347.1	Prodigal_v2.6.3	CDS	161884	162246	34.8	-	0	NC_006347.1_146
NC_006347.1	Prodigal_v2.6.3	CDS	162258	163493	111.2	-	0	NC_006347.1_147
NC_006347.1	Prodigal_v2.6.3	CDS	588954	590795	119.5	-	0	NC_006347.1_490
NC_006347.1	Prodigal_v2.6.3	CDS	590782	590943	19.0	-	0	NC_006347.1_491
NC_006347.1	Prodigal_v2.6.3	CDS	591036	592052	102.2	-	0	NC_006347.1_492
NC_006347.1	Prodigal_v2.6.3	CDS	592301	592591	34.9	-	0	NC_006347.1_493
NC_006347.1	Prodigal_v2.6.3	CDS	592763	593065	26.3	+	0	NC_006347.1_494
NC_006347.1	Prodigal_v2.6.3	CDS	593174	593761	39.0	+	0	NC_006347.1_495
NC_006347.1	Prodigal_v2.6.3	CDS	593758	595722	98.9	-	0	NC_006347.1_496
NC_006347.1	Prodigal_v2.6.3	CDS	595739	596290	45.1	-	0	NC_006347.1_497
NC_006347.1	Prodigal_v2.6.3	CDS	596414	596650	29.0	+	0	NC_006347.1_498
NC_006347.1	Prodigal_v2.6.3	CDS	596887	597372	29.2	+	0	NC_006347.1_499
NC_006347.1	Prodigal_v2.6.3	CDS	597510	597647	0.9	+	0	NC_006347.1_500
NC_006347.1	Prodigal_v2.6.3	CDS	597659	598801	108.9	+	0	NC_006347.1_501
NC_006347.1	Prodigal_v2.6.3	CDS	599001	599699	31.3	-	0	NC_006347.1_502
NC_006347.1	Prodigal_v2.6.3	CDS	599659	599928	31.7	-	0	NC_006347.1_503
NC_006347.1	Prodigal_v2.6.3	CDS	599921	600112	19.3	-	0	NC_006347.1_504
NC_006347.1	Prodigal_v2.6.3	CDS	857715	858071	32.2	+	0	NC_006347.1_698
NC_006347.1	Prodigal_v2.6.3	CDS	858075	858440	20.1	+	0	NC_006347.1_699
NC_006347.1	Prodigal_v2.6.3	CDS	858516	860189	154.1	+	0	NC_006347.1_700
NC_006347.1	Prodigal_v2.6.3	CDS	1381941	1382246	41.2	+	0	NC_006347.1_1086
NC_006347.1	Prodigal_v2.6.3	CDS	1382249	1383529	119.3	+	0	NC_006347.1_1087
NC_006347.1	Prodigal_v2.6.3	CDS	1383532	1384134	65.6	+	0	NC_006347.1_1088
NC_006347.1	Prodigal_v2.6.3	CDS	1384204	1385283	70.3	+	0	NC_006347.1_1089
NC_006347.1	Prodigal_v2.6.3	CDS	1385678	1386844	74.7	-	0	NC_006347.1_1090
NC_006347.1	Prodigal_v2.6.3	CDS	1386837	1388426	115.1	-	0	NC_006347.1_1091
NC_006347.1	Prodigal_v2.6.3	CDS	1388442	1390028	174.6	-	0	NC_006347.1_1092
NC_006347.1	Prodigal_v2.6.3	CDS	1390035	1392035	247.5	-	0	NC_006347.1_1093
NC_006347.1	Prodigal_v2.6.3	CDS	1392049	1392267	26.3	-	0	NC_006347.1_1094
NC_006347.1	Prodigal_v2.6.3	CDS	1392273	1394636	310.6	-	0	NC_006347.1_1095
NC_006347.1	Prodigal_v2.6.3	CDS	1394633	1395715	137.9	-	0	NC_006347.1_1096
NC_006347.1	Prodigal_v2.6.3	CDS	1395712	1397466	191.9	-	0	NC_006347.1_1097
NC_006347.1	Prodigal_v2.6.3	CDS	1397497	1397739	13.6	-	0	NC_006347.1_1098
NC_006347.1	Prodigal_v2.6.3	CDS	1397931	1399181	107.7	+	0	NC_006347.1_1099
NC_006347.1	Prodigal_v2.6.3	CDS	1399336	1399863	43.8	-	0	NC_006347.1_1100
NC_006347.1	Prodigal_v2.6.3	CDS	1399868	1401082	106.9	-	0	NC_006347.1_1101
NC_006347.1	Prodigal_v2.6.3	CDS	1401079	1401507	27.9	-	0	NC_006347.1_1102
NC_006347.1	Prodigal_v2.6.3	CDS	1401742	1401864	2.0	+	0	NC_006347.1_1103
NC_006347.1	Prodigal_v2.6.3	CDS	1401842	1402912	116.5	-	0	NC_006347.1_1104
NC_006347.1	Prodigal_v2.6.3	CDS	1402916	1403290	46.9	-	0	NC_006347.1_1105
NC_006347.1	Prodigal_v2.6.3	CDS	1403416	1404189	46.7	-	0	NC_006347.1_1106
NC_006347.1	Prodigal_v2.6.3	CDS	1404360	1405475	110.2	-	0	NC_006347.1_1107
NC_006347.1	Prodigal_v2.6.3	CDS	1405562	1407028	150.4	-	0	NC_006347.1_1108
NC_006347.1	Prodigal_v2.6.3	CDS	1407164	1407412	6.9	+	0	NC_006347.1_1109
NC_006347.1	Prodigal_v2.6.3	CDS	1407335	1408732	152.3	-	0	NC_006347.1_1110
NC_006347.1	Prodigal_v2.6.3	CDS	1585191	1586420	108.1	+	0	NC_006347.1_1276
NC_006347.1	Prodigal_v2.6.3	CDS	1586505	1587035	62.1	+	0	NC_006347.1_1277
NC_006347.1	Prodigal_v2.6.3	CDS	1587670	1588203	84.0	+	0	NC_006347.1_1278
NC_006347.1	Prodigal_v2.6.3	CDS	1588281	1588502	26.2	+	0	NC_006347.1_1279
NC_006347.1	Prodigal_v2.6.3	CDS	1588514	1588996	41.1	+	0	NC_006347.1_1280
NC_006347.1	Prodigal_v2.6.3	CDS	1589200	1589520	42.8	-	0	NC_006347.1_1281
NC_006347.1	Prodigal_v2.6.3	CDS	1589533	1589991	40.9	-	0	NC_006347.1_1282
NC_006347.1	Prodigal_v2.6.3	CDS	1590007	1590897	45.3	-	0	NC_006347.1_1283
NC_006347.1	Prodigal_v2.6.3	CDS	1590901	1591482	54.6	-	0	NC_006347.1_1284
NC_006347.1	Prodigal_v2.6.3	CDS	1591486	1592421	103.8	-	0	NC_006347.1_1285
NC_006347.1	Prodigal_v2.6.3	CDS	1592462	1593778	133.9	-	0	NC_006347.1_1286
NC_006347.1	Prodigal_v2.6.3	CDS	1593756	1594052	10.6	-	0	NC_006347.1_1287
NC_006347.1	Prodigal_v2.6.3	CDS	1594057	1594680	38.8	-	0	NC_006347.1_1288
NC_006347.1	Prodigal_v2.6.3	CDS	1594701	1595696	84.4	-	0	NC_006347.1_1289
NC_006347.1	Prodigal_v2.6.3	CDS	1595717	1596343	68.3	-	0	NC_006347.1_1290
NC_006347.1	Prodigal_v2.6.3	CDS	1596355	1598868	181.5	-	0	NC_006347.1_1291
NC_006347.1	Prodigal_v2.6.3	CDS	1598865	1599200	6.9	-	0	NC_006347.1_1292
NC_006347.1	Prodigal_v2.6.3	CDS	1599211	1599507	19.4	-	0	NC_006347.1_1293
NC_006347.1	Prodigal_v2.6.3	CDS	1599679	1600341	65.3	-	0	NC_006347.1_1294
NC_006347.1	Prodigal_v2.6.3	CDS	1600344	1600745	30.0	-	0	NC_006347.1_1295
NC_006347.1	Prodigal_v2.6.3	CDS	1600747	1601529	70.5	-	0	NC_006347.1_1296
NC_006347.1	Prodigal_v2.6.3	CDS	1601712	1602068	32.2	+	0	NC_006347.1_1297
NC_006347.1	Prodigal_v2.6.3	CDS	1601712	1602068	32.2	+	0	NC_006347.1_1297
NC_006347.1	Prodigal_v2.6.3	CDS	1602072	1602437	20.1	+	0	NC_006347.1_1298
NC_006347.1	Prodigal_v2.6.3	CDS	1602072	1602437	20.1	+	0	NC_006347.1_1298
NC_006347.1	Prodigal_v2.6.3	CDS	1602513	1604186	154.1	+	0	NC_006347.1_1299
NC_006347.1	Prodigal_v2.6.3	CDS	1602513	1604186	154.1	+	0	NC_006347.1_1299
NC_006347.1	Prodigal_v2.6.3	CDS	1605059	1605481	39.6	+	0	NC_006347.1_1300
NC_006347.1	Prodigal_v2.6.3	CDS	1605496	1606734	132.0	+	0	NC_006347.1_1301
NC_006347.1	Prodigal_v2.6.3	CDS	1606754	1608763	177.7	+	0	NC_006347.1_1302
NC_006347.1	Prodigal_v2.6.3	CDS	1608807	1609823	96.5	-	0	NC_006347.1_1303
NC_006347.1	Prodigal_v2.6.3	CDS	1609833	1610534	62.4	-	0	NC_006347.1_1304
NC_006347.1	Prodigal_v2.6.3	CDS	1610868	1611065	5.0	+	0	NC_006347.1_1305
NC_006347.1	Prodigal_v2.6.3	CDS	1611080	1612402	142.6	+	0	NC_006347.1_1306
NC_006347.1	Prodigal_v2.6.3	CDS	1612428	1614515	215.0	+	0	NC_006347.1_1307
NC_006347.1	Prodigal_v2.6.3	CDS	1614613	1615131	50.2	-	0	NC_006347.1_1308
NC_006347.1	Prodigal_v2.6.3	CDS	1615270	1615536	3.6	-	0	NC_006347.1_1309
NC_006347.1	Prodigal_v2.6.3	CDS	1615541	1617613	182.2	-	0	NC_006347.1_1310
NC_006347.1	Prodigal_v2.6.3	CDS	1617576	1618004	10.6	-	0	NC_006347.1_1311
NC_006347.1	Prodigal_v2.6.3	CDS	1618040	1618942	87.2	-	0	NC_006347.1_1312
NC_006347.1	Prodigal_v2.6.3	CDS	1618974	1619816	52.8	-	0	NC_006347.1_1313
NC_006347.1	Prodigal_v2.6.3	CDS	1619847	1620398	32.2	-	0	NC_006347.1_1314
NC_006347.1	Prodigal_v2.6.3	CDS	1620409	1620603	20.2	-	0	NC_006347.1_1315
NC_006347.1	Prodigal_v2.6.3	CDS	1620885	1621286	13.5	-	0	NC_006347.1_1316
NC_006347.1	Prodigal_v2.6.3	CDS	1621357	1621941	44.5	-	0	NC_006347.1_1317
NC_006347.1	Prodigal_v2.6.3	CDS	1622015	1622350	29.5	-	0	NC_006347.1_1318
NC_006347.1	Prodigal_v2.6.3	CDS	1622401	1623036	65.1	-	0	NC_006347.1_1319
NC_006347.1	Prodigal_v2.6.3	CDS	1623071	1623538	22.6	-	0	NC_006347.1_1320
NC_006347.1	Prodigal_v2.6.3	CDS	1623607	1624302	52.5	-	0	NC_006347.1_1321
NC_006347.1	Prodigal_v2.6.3	CDS	1624367	1624777	26.0	-	0	NC_006347.1_1322
NC_006347.1	Prodigal_v2.6.3	CDS	1624825	1625373	57.0	-	0	NC_006347.1_1323
NC_006347.1	Prodigal_v2.6.3	CDS	1625449	1626600	93.9	-	0	NC_006347.1_1324
NC_006347.1	Prodigal_v2.6.3	CDS	1626652	1627266	61.7	-	0	NC_006347.1_1325
NC_006347.1	Prodigal_v2.6.3	CDS	2086919	2087884	85.6	+	0	NC_006347.1_1695
NC_006347.1	Prodigal_v2.6.3	CDS	2315133	2316170	103.0	-	0	NC_006347.1_1889
NC_006347.1	Prodigal_v2.6.3	CDS	2316252	2316503	8.2	-	0	NC_006347.1_1890
NC_006347.1	Prodigal_v2.6.3	CDS	2316580	2319405	244.0	-	0	NC_006347.1_1891
NC_006347.1	Prodigal_v2.6.3	CDS	2319418	2324319	509.6	-	0	NC_006347.1_1892
NC_006347.1	Prodigal_v2.6.3	CDS	2324850	2325365	40.9	-	0	NC_006347.1_1893
NC_006347.1	Prodigal_v2.6.3	CDS	2325751	2326035	30.0	+	0	NC_006347.1_1894
NC_006347.1	Prodigal_v2.6.3	CDS	2326032	2326325	31.9	+	0	NC_006347.1_1895
NC_006347.1	Prodigal_v2.6.3	CDS	2326701	2327012	32.5	-	0	NC_006347.1_1896
NC_006347.1	Prodigal_v2.6.3	CDS	2327018	2328325	88.2	-	0	NC_006347.1_1897
NC_006347.1	Prodigal_v2.6.3	CDS	2328331	2329554	107.4	-	0	NC_006347.1_1898
NC_006347.1	Prodigal_v2.6.3	CDS	2394183	2395553	135.9	-	0	NC_006347.1_1949
NC_006347.1	Prodigal_v2.6.3	CDS	2395742	2397100	137.6	+	0	NC_006347.1_1950
NC_006347.1	Prodigal_v2.6.3	CDS	2397282	2397857	63.2	+	0	NC_006347.1_1951
NC_006347.1	Prodigal_v2.6.3	CDS	2397817	2398650	61.6	+	0	NC_006347.1_1952
NC_006347.1	Prodigal_v2.6.3	CDS	2398661	2401075	230.1	+	0	NC_006347.1_1953
NC_006347.1	Prodigal_v2.6.3	CDS	2401092	2401766	91.7	+	0	NC_006347.1_1954
NC_006347.1	Prodigal_v2.6.3	CDS	2511890	2514178	206.4	+	0	NC_006347.1_2051
NC_006347.1	Prodigal_v2.6.3	CDS	2514204	2514878	103.6	+	0	NC_006347.1_2052
NC_006347.1	Prodigal_v2.6.3	CDS	2514895	2517201	208.0	+	0	NC_006347.1_2053
NC_006347.1	Prodigal_v2.6.3	CDS	2708785	2709213	20.9	+	0	NC_006347.1_2241
NC_006347.1	Prodigal_v2.6.3	CDS	2709179	2710852	154.1	-	0	NC_006347.1_2242
NC_006347.1	Prodigal_v2.6.3	CDS	2710928	2711293	20.1	-	0	NC_006347.1_2243
NC_006347.1	Prodigal_v2.6.3	CDS	2711297	2711653	31.5	-	0	NC_006347.1_2244
NC_006347.1	Prodigal_v2.6.3	CDS	2711705	2712127	37.5	+	0	NC_006347.1_2245
NC_006347.1	Prodigal_v2.6.3	CDS	3408702	3408845	3.4	+	0	NC_006347.1_2875
NC_006347.1	Prodigal_v2.6.3	CDS	3408958	3410187	111.6	+	0	NC_006347.1_2876
NC_006347.1	Prodigal_v2.6.3	CDS	3410207	3411418	90.1	+	0	NC_006347.1_2877
NC_006347.1	Prodigal_v2.6.3	CDS	3411483	3411776	33.7	-	0	NC_006347.1_2878
NC_006347.1	Prodigal_v2.6.3	CDS	3411993	3412112	9.5	-	0	NC_006347.1_2879
NC_006347.1	Prodigal_v2.6.3	CDS	3412654	3416463	367.3	+	0	NC_006347.1_2880
NC_006347.1	Prodigal_v2.6.3	CDS	3416460	3416957	29.7	-	0	NC_006347.1_2881
NC_006347.1	Prodigal_v2.6.3	CDS	3417041	3417148	5.6	+	0	NC_006347.1_2882
NC_006347.1	Prodigal_v2.6.3	CDS	3417111	3417392	5.3	-	0	NC_006347.1_2883
NC_006347.1	Prodigal_v2.6.3	CDS	3417404	3418012	59.3	-	0	NC_006347.1_2884
NC_006347.1	Prodigal_v2.6.3	CDS	3418844	3419239	13.6	+	0	NC_006347.1_2885
NC_006347.1	Prodigal_v2.6.3	CDS	3419494	3420501	56.5	+	0	NC_006347.1_2886
NC_006347.1	Prodigal_v2.6.3	CDS	3421365	3421598	23.6	-	0	NC_006347.1_2887
NC_006347.1	Prodigal_v2.6.3	CDS	3421595	3422524	92.8	-	0	NC_006347.1_2888
NC_006347.1	Prodigal_v2.6.3	CDS	3422671	3423456	80.7	-	0	NC_006347.1_2889
NC_006347.1	Prodigal_v2.6.3	CDS	3423487	3423846	18.0	-	0	NC_006347.1_2890
NC_006347.1	Prodigal_v2.6.3	CDS	3423903	3424319	35.8	-	0	NC_006347.1_2891
NC_006347.1	Prodigal_v2.6.3	CDS	3425675	3426241	30.8	-	0	NC_006347.1_2892
NC_006347.1	Prodigal_v2.6.3	CDS	3426238	3426996	69.0	-	0	NC_006347.1_2893
NC_006347.1	Prodigal_v2.6.3	CDS	3426993	3427973	71.6	-	0	NC_006347.1_2894
NC_006347.1	Prodigal_v2.6.3	CDS	3427974	3429113	138.2	-	0	NC_006347.1_2895
NC_006347.1	Prodigal_v2.6.3	CDS	3429125	3431182	149.6	-	0	NC_006347.1_2896
NC_006347.1	Prodigal_v2.6.3	CDS	3431222	3432322	102.2	-	0	NC_006347.1_2897
NC_006347.1	Prodigal_v2.6.3	CDS	3432351	3434441	218.6	-	0	NC_006347.1_2898
NC_006347.1	Prodigal_v2.6.3	CDS	3434456	3436237	192.3	-	0	NC_006347.1_2899
NC_006347.1	Prodigal_v2.6.3	CDS	3436302	3437219	107.8	-	0	NC_006347.1_2900
NC_006347.1	Prodigal_v2.6.3	CDS	3438329	3439222	75.2	-	0	NC_006347.1_2901
NC_006347.1	Prodigal_v2.6.3	CDS	3439652	3440440	85.5	-	0	NC_006347.1_2902
NC_008618.1	Prodigal_v2.6.3	CDS	200017	201081	153.2	+	0	NC_008618.1_155
NC_008618.1	Prodigal_v2.6.3	CDS	201172	201954	121.0	-	0	NC_008618.1_156
NC_008618.1	Prodigal_v2.6.3	CDS	201947	203410	182.8	-	0	NC_008618.1_157
NC_008618.1	Prodigal_v2.6.3	CDS	203538	204662	165.6	+	0	NC_008618.1_158
NC_009614.1	Prodigal_v2.6.3	CDS	23753	24994	105.9	+	0	NC_009614.1_23
NC_009614.1	Prodigal_v2.6.3	CDS	25013	25918	95.6	-	0	NC_009614.1_24
NC_009614.1	Prodigal_v2.6.3	CDS	25976	27442	88.9	+	0	NC_009614.1_25
NC_009614.1	Prodigal_v2.6.3	CDS	61646	62611	72.6	+	0	NC_009614.1_45
NC_009614.1	Prodigal_v2.6.3	CDS	65510	66415	96.3	+	0	NC_009614.1_48
NC_009614.1	Prodigal_v2.6.3	CDS	264108	265703	209.3	+	0	NC_009614.1_175
NC_009614.1	Prodigal_v2.6.3	CDS	265722	266627	95.6	-	0	NC_009614.1_176
NC_009614.1	Prodigal_v2.6.3	CDS	266685	268298	197.5	+	0	NC_009614.1_177
NC_009614.1	Prodigal_v2.6.3	CDS	306975	308333	66.9	+	0	NC_009614.1_204
NC_009614.1	Prodigal_v2.6.3	CDS	511504	512508	55.4	-	0	NC_009614.1_365
NC_009614.1	Prodigal_v2.6.3	CDS	512519	512869	32.5	-	0	NC_009614.1_366
NC_009614.1	Prodigal_v2.6.3	CDS	512811	513458	90.2	-	0	NC_009614.1_367
NC_009614.1	Prodigal_v2.6.3	CDS	534063	535325	145.3	-	0	NC_009614.1_381
NC_009614.1	Prodigal_v2.6.3	CDS	535417	537030	158.2	-	0	NC_009614.1_382
NC_009614.1	Prodigal_v2.6.3	CDS	537099	537608	28.6	-	0	NC_009614.1_383
NC_009614.1	Prodigal_v2.6.3	CDS	537621	537824	8.7	-	0	NC_009614.1_384
NC_009614.1	Prodigal_v2.6.3	CDS	616885	618561	137.6	+	0	NC_009614.1_442
NC_009614.1	Prodigal_v2.6.3	CDS	618621	619637	79.8	+	0	NC_009614.1_443
NC_009614.1	Prodigal_v2.6.3	CDS	619857	620762	102.1	+	0	NC_009614.1_444
NC_009614.1	Prodigal_v2.6.3	CDS	620779	621099	34.5	+	0	NC_009614.1_445
NC_009614.1	Prodigal_v2.6.3	CDS	621096	621542	57.7	+	0	NC_009614.1_446
NC_009614.1	Prodigal_v2.6.3	CDS	622046	622228	12.2	+	0	NC_009614.1_447
NC_009614.1	Prodigal_v2.6.3	CDS	622537	622719	11.2	+	0	NC_009614.1_448
NC_009614.1	Prodigal_v2.6.3	CDS	622682	623587	72.0	+	0	NC_009614.1_449
NC_009614.1	Prodigal_v2.6.3	CDS	623789	624805	100.2	+	0	NC_009614.1_450
NC_009614.1	Prodigal_v2.6.3	CDS	624870	624995	8.1	+	0	NC_009614.1_451
NC_009614.1	Prodigal_v2.6.3	CDS	625115	625702	40.6	+	0	NC_009614.1_452
NC_009614.1	Prodigal_v2.6.3	CDS	626410	627162	22.6	+	0	NC_009614.1_453
NC_009614.1	Prodigal_v2.6.3	CDS	627213	628013	97.2	+	0	NC_009614.1_454
NC_009614.1	Prodigal_v2.6.3	CDS	628306	629754	160.5	-	0	NC_009614.1_455
NC_009614.1	Prodigal_v2.6.3	CDS	669422	669772	13.3	-	0	NC_009614.1_494
NC_009614.1	Prodigal_v2.6.3	CDS	669808	670212	38.3	+	0	NC_009614.1_495
NC_009614.1	Prodigal_v2.6.3	CDS	670200	670550	20.8	+	0	NC_009614.1_496
NC_009614.1	Prodigal_v2.6.3	CDS	670637	672202	125.4	+	0	NC_009614.1_497
NC_009614.1	Prodigal_v2.6.3	CDS	920681	920875	9.3	+	0	NC_009614.1_657
NC_009614.1	Prodigal_v2.6.3	CDS	921126	922361	107.7	+	0	NC_009614.1_658
NC_009614.1	Prodigal_v2.6.3	CDS	922442	922636	5.7	-	0	NC_009614.1_659
NC_009614.1	Prodigal_v2.6.3	CDS	922660	922935	42.7	+	0	NC_009614.1_660
NC_009614.1	Prodigal_v2.6.3	CDS	922956	924083	93.9	+	0	NC_009614.1_661
NC_009614.1	Prodigal_v2.6.3	CDS	924087	924980	33.4	+	0	NC_009614.1_662
NC_009614.1	Prodigal_v2.6.3	CDS	925056	925421	42.2	+	0	NC_009614.1_663
NC_009614.1	Prodigal_v2.6.3	CDS	925418	926398	80.8	+	0	NC_009614.1_664
NC_009614.1	Prodigal_v2.6.3	CDS	926441	926920	41.8	+	0	NC_009614.1_665
NC_009614.1	Prodigal_v2.6.3	CDS	927015	927305	32.0	+	0	NC_009614.1_666
NC_009614.1	Prodigal_v2.6.3	CDS	927587	927865	28.7	+	0	NC_009614.1_667
NC_009614.1	Prodigal_v2.6.3	CDS	927852	928658	47.7	+	0	NC_009614.1_668
NC_009614.1	Prodigal_v2.6.3	CDS	928660	929418	46.4	+	0	NC_009614.1_669
NC_009614.1	Prodigal_v2.6.3	CDS	929431	930666	96.2	+	0	NC_009614.1_670
NC_009614.1	Prodigal_v2.6.3	CDS	930679	931560	69.1	+	0	NC_009614.1_671
NC_009614.1	Prodigal_v2.6.3	CDS	931587	932741	126.1	+	0	NC_009614.1_672
NC_009614.1	Prodigal_v2.6.3	CDS	932861	933715	50.5	+	0	NC_009614.1_673
NC_009614.1	Prodigal_v2.6.3	CDS	934077	934556	36.5	-	0	NC_009614.1_674
NC_009614.1	Prodigal_v2.6.3	CDS	934553	935011	60.1	-	0	NC_009614.1_675
NC_009614.1	Prodigal_v2.6.3	CDS	935032	935619	45.5	-	0	NC_009614.1_676
NC_009614.1	Prodigal_v2.6.3	CDS	935616	936584	110.9	-	0	NC_009614.1_677
NC_009614.1	Prodigal_v2.6.3	CDS	936581	937882	132.2	-	0	NC_009614.1_678
NC_009614.1	Prodigal_v2.6.3	CDS	938138	938761	49.5	-	0	NC_009614.1_679
NC_009614.1	Prodigal_v2.6.3	CDS	938884	939897	95.5	-	0	NC_009614.1_680
NC_009614.1	Prodigal_v2.6.3	CDS	939900	940529	72.1	-	0	NC_009614.1_681
NC_009614.1	Prodigal_v2.6.3	CDS	940526	940894	18.3	-	0	NC_009614.1_682
NC_009614.1	Prodigal_v2.6.3	CDS	940891	943416	224.9	-	0	NC_009614.1_683
NC_009614.1	Prodigal_v2.6.3	CDS	943413	943742	4.9	-	0	NC_009614.1_684
NC_009614.1	Prodigal_v2.6.3	CDS	943748	944017	5.9	-	0	NC_009614.1_685
NC_009614.1	Prodigal_v2.6.3	CDS	944379	945782	99.5	+	0	NC_009614.1_686
NC_009614.1	Prodigal_v2.6.3	CDS	945769	946758	105.0	+	0	NC_009614.1_687
NC_009614.1	Prodigal_v2.6.3	CDS	946755	947660	58.2	+	0	NC_009614.1_688
NC_009614.1	Prodigal_v2.6.3	CDS	947775	948440	86.6	-	0	NC_009614.1_689
NC_009614.1	Prodigal_v2.6.3	CDS	948428	948877	41.6	-	0	NC_009614.1_690
NC_009614.1	Prodigal_v2.6.3	CDS	948886	949680	76.5	-	0	NC_009614.1_691
NC_009614.1	Prodigal_v2.6.3	CDS	950405	950827	32.7	+	0	NC_009614.1_692
NC_009614.1	Prodigal_v2.6.3	CDS	950836	952059	114.0	+	0	NC_009614.1_693
NC_009614.1	Prodigal_v2.6.3	CDS	952096	954132	162.8	+	0	NC_009614.1_694
NC_009614.1	Prodigal_v2.6.3	CDS	954453	954848	26.4	+	0	NC_009614.1_695
NC_009614.1	Prodigal_v2.6.3	CDS	954854	956158	121.7	-	0	NC_009614.1_696
NC_009614.1	Prodigal_v2.6.3	CDS	956103	958478	236.6	-	0	NC_009614.1_697
NC_009614.1	Prodigal_v2.6.3	CDS	958808	961069	157.6	-	0	NC_009614.1_698
NC_009614.1	Prodigal_v2.6.3	CDS	961094	961402	16.5	-	0	NC_009614.1_699
NC_009614.1	Prodigal_v2.6.3	CDS	961839	962009	4.7	-	0	NC_009614.1_700
NC_009614.1	Prodigal_v2.6.3	CDS	962107	962289	0.7	-	0	NC_009614.1_701
NC_009614.1	Prodigal_v2.6.3	CDS	962298	963458	174.0	-	0	NC_009614.1_702
NC_009614.1	Prodigal_v2.6.3	CDS	963470	964168	85.1	-	0	NC_009614.1_703
NC_009614.1	Prodigal_v2.6.3	CDS	964181	965374	69.6	-	0	NC_009614.1_704
NC_009614.1	Prodigal_v2.6.3	CDS	965568	965807	6.3	-	0	NC_009614.1_705
NC_009614.1	Prodigal_v2.6.3	CDS	966351	966689	13.0	-	0	NC_009614.1_706
NC_009614.1	Prodigal_v2.6.3	CDS	966759	967940	97.1	-	0	NC_009614.1_707
NC_009614.1	Prodigal_v2.6.3	CDS	967972	969153	92.2	-	0	NC_009614.1_708
NC_009614.1	Prodigal_v2.6.3	CDS	969160	969558	43.5	-	0	NC_009614.1_709
NC_009614.1	Prodigal_v2.6.3	CDS	969565	970719	118.9	-	0	NC_009614.1_710
NC_009614.1	Prodigal_v2.6.3	CDS	970894	971967	159.6	-	0	NC_009614.1_711
NC_009614.1	Prodigal_v2.6.3	CDS	971973	973142	72.1	-	0	NC_009614.1_712
NC_009614.1	Prodigal_v2.6.3	CDS	973149	974351	49.8	-	0	NC_009614.1_713
NC_009614.1	Prodigal_v2.6.3	CDS	974339	975613	48.0	-	0	NC_009614.1_714
NC_009614.1	Prodigal_v2.6.3	CDS	976501	977706	146.3	-	0	NC_009614.1_715
NC_009614.1	Prodigal_v2.6.3	CDS	977788	978492	77.8	-	0	NC_009614.1_716
NC_009614.1	Prodigal_v2.6.3	CDS	978506	980884	257.3	-	0	NC_009614.1_717
NC_009614.1	Prodigal_v2.6.3	CDS	980926	981720	103.1	-	0	NC_009614.1_718
NC_009614.1	Prodigal_v2.6.3	CDS	981745	982851	61.1	-	0	NC_009614.1_719
NC_009614.1	Prodigal_v2.6.3	CDS	982876	983424	26.5	-	0	NC_009614.1_720
NC_009614.1	Prodigal_v2.6.3	CDS	983921	985144	96.0	-	0	NC_009614.1_721
NC_009614.1	Prodigal_v2.6.3	CDS	985997	987832	192.1	+	0	NC_009614.1_722
NC_009614.1	Prodigal_v2.6.3	CDS	987887	988162	35.2	+	0	NC_009614.1_723
NC_009614.1	Prodigal_v2.6.3	CDS	988236	989996	105.1	+	0	NC_009614.1_724
NC_009614.1	Prodigal_v2.6.3	CDS	990308	990520	5.3	+	0	NC_009614.1_725
NC_009614.1	Prodigal_v2.6.3	CDS	990540	990749	2.6	+	0	NC_009614.1_726
NC_009614.1	Prodigal_v2.6.3	CDS	990770	991840	92.7	+	0	NC_009614.1_727
NC_009614.1	Prodigal_v2.6.3	CDS	991860	992081	27.1	+	0	NC_009614.1_728
NC_009614.1	Prodigal_v2.6.3	CDS	992124	993251	66.8	+	0	NC_009614.1_729
NC_009614.1	Prodigal_v2.6.3	CDS	993284	993985	55.1	+	0	NC_009614.1_730
NC_009614.1	Prodigal_v2.6.3	CDS	993982	994773	38.8	+	0	NC_009614.1_731
NC_009614.1	Prodigal_v2.6.3	CDS	994796	995518	54.4	-	0	NC_009614.1_732
NC_009614.1	Prodigal_v2.6.3	CDS	995575	995868	35.3	-	0	NC_009614.1_733
NC_009614.1	Prodigal_v2.6.3	CDS	996278	996577	17.2	+	0	NC_009614.1_734
NC_009614.1	Prodigal_v2.6.3	CDS	996574	996876	26.9	+	0	NC_009614.1_735
NC_009614.1	Prodigal_v2.6.3	CDS	997158	998456	165.8	-	0	NC_009614.1_736
NC_009614.1	Prodigal_v2.6.3	CDS	999205	1000449	139.0	+	0	NC_009614.1_737
NC_009614.1	Prodigal_v2.6.3	CDS	1000458	1001000	37.4	+	0	NC_009614.1_738
NC_009614.1	Prodigal_v2.6.3	CDS	1001011	1001364	28.2	+	0	NC_009614.1_739
NC_009614.1	Prodigal_v2.6.3	CDS	1001503	1001730	5.5	-	0	NC_009614.1_740
NC_009614.1	Prodigal_v2.6.3	CDS	1001940	1002548	37.9	+	0	NC_009614.1_741
NC_009614.1	Prodigal_v2.6.3	CDS	1002553	1002747	5.3	+	0	NC_009614.1_742
NC_009614.1	Prodigal_v2.6.3	CDS	1002775	1003428	36.9	+	0	NC_009614.1_743
NC_009614.1	Prodigal_v2.6.3	CDS	1003329	1003520	2.0	-	0	NC_009614.1_744
NC_009614.1	Prodigal_v2.6.3	CDS	1076374	1076724	32.5	+	0	NC_009614.1_782
NC_009614.1	Prodigal_v2.6.3	CDS	1076735	1077739	55.4	+	0	NC_009614.1_783
NC_009614.1	Prodigal_v2.6.3	CDS	1208768	1209451	94.1	-	0	NC_009614.1_912
NC_009614.1	Prodigal_v2.6.3	CDS	1209524	1210033	27.4	+	0	NC_009614.1_913
NC_009614.1	Prodigal_v2.6.3	CDS	1210102	1211715	158.2	+	0	NC_009614.1_914
NC_009614.1	Prodigal_v2.6.3	CDS	1211774	1212844	123.2	-	0	NC_009614.1_915
NC_009614.1	Prodigal_v2.6.3	CDS	1217228	1217587	6.5	+	0	NC_009614.1_919
NC_009614.1	Prodigal_v2.6.3	CDS	1217672	1218124	5.7	+	0	NC_009614.1_920
NC_009614.1	Prodigal_v2.6.3	CDS	1218153	1219247	105.7	+	0	NC_009614.1_921
NC_009614.1	Prodigal_v2.6.3	CDS	1219404	1220321	51.2	+	0	NC_009614.1_922
NC_009614.1	Prodigal_v2.6.3	CDS	1220341	1220778	32.4	+	0	NC_009614.1_923
NC_009614.1	Prodigal_v2.6.3	CDS	1220789	1221064	18.8	+	0	NC_009614.1_924
NC_009614.1	Prodigal_v2.6.3	CDS	1221061	1221177	7.5	+	0	NC_009614.1_925
NC_009614.1	Prodigal_v2.6.3	CDS	1221198	1221542	30.1	+	0	NC_009614.1_926
NC_009614.1	Prodigal_v2.6.3	CDS	1221539	1221832	5.4	+	0	NC_009614.1_927
NC_009614.1	Prodigal_v2.6.3	CDS	1221900	1222343	40.9	+	0	NC_009614.1_928
NC_009614.1	Prodigal_v2.6.3	CDS	1222382	1222600	21.5	+	0	NC_009614.1_929
NC_009614.1	Prodigal_v2.6.3	CDS	1222593	1222859	13.3	+	0	NC_009614.1_930
NC_009614.1	Prodigal_v2.6.3	CDS	1222862	1223146	27.7	+	0	NC_009614.1_931
NC_009614.1	Prodigal_v2.6.3	CDS	1223143	1223697	37.1	+	0	NC_009614.1_932
NC_009614.1	Prodigal_v2.6.3	CDS	1223707	1225770	150.6	+	0	NC_009614.1_933
NC_009614.1	Prodigal_v2.6.3	CDS	1225760	1226626	62.4	+	0	NC_009614.1_934
NC_009614.1	Prodigal_v2.6.3	CDS	1226678	1227610	78.2	+	0	NC_009614.1_935
NC_009614.1	Prodigal_v2.6.3	CDS	1227658	1229247	85.9	+	0	NC_009614.1_936
NC_009614.1	Prodigal_v2.6.3	CDS	1229271	1230068	49.3	+	0	NC_009614.1_937
NC_009614.1	Prodigal_v2.6.3	CDS	1230076	1230396	36.1	+	0	NC_009614.1_938
NC_009614.1	Prodigal_v2.6.3	CDS	1230703	1233123	155.0	+	0	NC_009614.1_939
NC_009614.1	Prodigal_v2.6.3	CDS	1233153	1233674	28.1	+	0	NC_009614.1_940
NC_009614.1	Prodigal_v2.6.3	CDS	1233676	1234449	62.9	+	0	NC_009614.1_941
NC_009614.1	Prodigal_v2.6.3	CDS	1234455	1235078	28.4	+	0	NC_009614.1_942
NC_009614.1	Prodigal_v2.6.3	CDS	1235075	1236046	74.7	+	0	NC_009614.1_943
NC_009614.1	Prodigal_v2.6.3	CDS	1236079	1236534	29.4	+	0	NC_009614.1_944
NC_009614.1	Prodigal_v2.6.3	CDS	1236791	1236973	2.3	+	0	NC_009614.1_945
NC_009614.1	Prodigal_v2.6.3	CDS	1236970	1237401	23.2	-	0	NC_009614.1_946
NC_009614.1	Prodigal_v2.6.3	CDS	1237735	1237935	5.1	+	0	NC_009614.1_947
NC_009614.1	Prodigal_v2.6.3	CDS	1238031	1238198	6.1	+	0	NC_009614.1_948
NC_009614.1	Prodigal_v2.6.3	CDS	1238299	1238430	5.1	+	0	NC_009614.1_949
NC_009614.1	Prodigal_v2.6.3	CDS	1238518	1238751	23.8	+	0	NC_009614.1_950
NC_009614.1	Prodigal_v2.6.3	CDS	1238855	1239292	25.2	-	0	NC_009614.1_951
NC_009614.1	Prodigal_v2.6.3	CDS	1239345	1240499	89.6	+	0	NC_009614.1_952
NC_009614.1	Prodigal_v2.6.3	CDS	1240496	1241056	18.3	+	0	NC_009614.1_953
NC_009614.1	Prodigal_v2.6.3	CDS	1241028	1241369	24.4	+	0	NC_009614.1_954
NC_009614.1	Prodigal_v2.6.3	CDS	1241234	1241653	2.3	-	0	NC_009614.1_955
NC_009614.1	Prodigal_v2.6.3	CDS	1241684	1242745	117.3	+	0	NC_009614.1_956
NC_009614.1	Prodigal_v2.6.3	CDS	1243619	1244167	46.5	-	0	NC_009614.1_957
NC_009614.1	Prodigal_v2.6.3	CDS	1244452	1245405	77.5	+	0	NC_009614.1_958
NC_009614.1	Prodigal_v2.6.3	CDS	1245420	1248845	438.3	+	0	NC_009614.1_959
NC_009614.1	Prodigal_v2.6.3	CDS	1248858	1250771	213.9	+	0	NC_009614.1_960
NC_009614.1	Prodigal_v2.6.3	CDS	1250808	1252160	155.1	+	0	NC_009614.1_961
NC_009614.1	Prodigal_v2.6.3	CDS	1252260	1255169	329.3	+	0	NC_009614.1_962
NC_009614.1	Prodigal_v2.6.3	CDS	1255301	1256947	203.4	+	0	NC_009614.1_963
NC_009614.1	Prodigal_v2.6.3	CDS	1257234	1259048	165.9	-	0	NC_009614.1_964
NC_009614.1	Prodigal_v2.6.3	CDS	1259119	1259397	40.2	-	0	NC_009614.1_965
NC_009614.1	Prodigal_v2.6.3	CDS	1259413	1260147	36.6	-	0	NC_009614.1_966
NC_009614.1	Prodigal_v2.6.3	CDS	1260643	1260885	24.1	+	0	NC_009614.1_967
NC_009614.1	Prodigal_v2.6.3	CDS	1260963	1261814	41.9	+	0	NC_009614.1_968
NC_009614.1	Prodigal_v2.6.3	CDS	1261870	1261965	2.9	-	0	NC_009614.1_969
NC_009614.1	Prodigal_v2.6.3	CDS	1262679	1262948	15.9	+	0	NC_009614.1_970
NC_009614.1	Prodigal_v2.6.3	CDS	1263372	1263779	5.4	-	0	NC_009614.1_971
NC_009614.1	Prodigal_v2.6.3	CDS	1264336	1267431	417.3	+	0	NC_009614.1_972
NC_009614.1	Prodigal_v2.6.3	CDS	1267460	1269097	230.2	+	0	NC_009614.1_973
NC_009614.1	Prodigal_v2.6.3	CDS	1269264	1269668	38.0	+	0	NC_009614.1_974
NC_009614.1	Prodigal_v2.6.3	CDS	1269674	1271029	114.9	+	0	NC_009614.1_975
NC_009614.1	Prodigal_v2.6.3	CDS	1271168	1274629	293.3	+	0	NC_009614.1_976
NC_009614.1	Prodigal_v2.6.3	CDS	1274653	1274973	18.7	+	0	NC_009614.1_977
NC_009614.1	Prodigal_v2.6.3	CDS	1275041	1276645	102.4	+	0	NC_009614.1_978
NC_009614.1	Prodigal_v2.6.3	CDS	1276658	1277608	53.3	-	0	NC_009614.1_979
NC_009614.1	Prodigal_v2.6.3	CDS	1277598	1278140	57.1	-	0	NC_009614.1_980
NC_009614.1	Prodigal_v2.6.3	CDS	1278766	1279713	72.6	+	0	NC_009614.1_981
NC_009614.1	Prodigal_v2.6.3	CDS	1279710	1279955	40.6	+	0	NC_009614.1_982
NC_009614.1	Prodigal_v2.6.3	CDS	1280488	1282008	111.8	+	0	NC_009614.1_983
NC_009614.1	Prodigal_v2.6.3	CDS	1281995	1282792	66.3	+	0	NC_009614.1_984
NC_009614.1	Prodigal_v2.6.3	CDS	1282806	1286942	387.4	+	0	NC_009614.1_985
NC_009614.1	Prodigal_v2.6.3	CDS	1592901	1593074	2.7	-	0	NC_009614.1_1198
NC_009614.1	Prodigal_v2.6.3	CDS	1593108	1594721	158.2	-	0	NC_009614.1_1199
NC_009614.1	Prodigal_v2.6.3	CDS	1594790	1595299	26.8	-	0	NC_009614.1_1200
NC_009614.1	Prodigal_v2.6.3	CDS	1645724	1646551	148.0	+	0	NC_009614.1_1245
NC_009614.1	Prodigal_v2.6.3	CDS	1646624	1647028	38.3	+	0	NC_009614.1_1246
NC_009614.1	Prodigal_v2.6.3	CDS	1647016	1647366	20.8	+	0	NC_009614.1_1247
NC_009614.1	Prodigal_v2.6.3	CDS	1647453	1649018	125.4	+	0	NC_009614.1_1248
NC_009614.1	Prodigal_v2.6.3	CDS	1693714	1695072	66.9	+	0	NC_009614.1_1284
NC_009614.1	Prodigal_v2.6.3	CDS	1772198	1772296	7.8	+	0	NC_009614.1_1344
NC_009614.1	Prodigal_v2.6.3	CDS	1772330	1773895	125.4	-	0	NC_009614.1_1345
NC_009614.1	Prodigal_v2.6.3	CDS	1773982	1774332	20.8	-	0	NC_009614.1_1346
NC_009614.1	Prodigal_v2.6.3	CDS	1774320	1774724	37.7	-	0	NC_009614.1_1347
NC_009614.1	Prodigal_v2.6.3	CDS	1904320	1905678	66.7	-	0	NC_009614.1_1453
NC_009614.1	Prodigal_v2.6.3	CDS	1908587	1910344	120.3	+	0	NC_009614.1_1458
NC_009614.1	Prodigal_v2.6.3	CDS	1935905	1936810	96.3	+	0	NC_009614.1_1486
NC_009614.1	Prodigal_v2.6.3	CDS	1975123	1976025	95.9	+	0	NC_009614.1_1521
NC_009614.1	Prodigal_v2.6.3	CDS	1976170	1977528	67.6	+	0	NC_009614.1_1522
NC_009614.1	Prodigal_v2.6.3	CDS	1988890	1991292	216.1	-	0	NC_009614.1_1534
NC_009614.1	Prodigal_v2.6.3	CDS	1991306	1992265	105.1	-	0	NC_009614.1_1535
NC_009614.1	Prodigal_v2.6.3	CDS	1992589	1993452	58.6	+	0	NC_009614.1_1536
NC_009614.1	Prodigal_v2.6.3	CDS	1993549	1994328	61.2	-	0	NC_009614.1_1537
NC_009614.1	Prodigal_v2.6.3	CDS	1994745	1996043	151.4	+	0	NC_009614.1_1538
NC_009614.1	Prodigal_v2.6.3	CDS	1996040	1998910	273.9	+	0	NC_009614.1_1539
NC_009614.1	Prodigal_v2.6.3	CDS	1999130	2000209	69.3	-	0	NC_009614.1_1540
NC_009614.1	Prodigal_v2.6.3	CDS	2000226	2000552	4.0	-	0	NC_009614.1_1541
NC_009614.1	Prodigal_v2.6.3	CDS	2000651	2001001	32.5	+	0	NC_009614.1_1542
NC_009614.1	Prodigal_v2.6.3	CDS	2000651	2001001	32.5	+	0	NC_009614.1_1542
NC_009614.1	Prodigal_v2.6.3	CDS	2001012	2002016	55.4	+	0	NC_009614.1_1543
NC_009614.1	Prodigal_v2.6.3	CDS	2001012	2002016	55.4	+	0	NC_009614.1_1543
NC_009614.1	Prodigal_v2.6.3	CDS	2002132	2002506	22.3	+	0	NC_009614.1_1544
NC_009614.1	Prodigal_v2.6.3	CDS	2002684	2002983	39.0	-	0	NC_009614.1_1545
NC_009614.1	Prodigal_v2.6.3	CDS	2002991	2003275	32.7	-	0	NC_009614.1_1546
NC_009614.1	Prodigal_v2.6.3	CDS	2003435	2003602	2.0	+	0	NC_009614.1_1547
NC_009614.1	Prodigal_v2.6.3	CDS	2003745	2004038	20.9	+	0	NC_009614.1_1548
NC_009614.1	Prodigal_v2.6.3	CDS	2004095	2004799	57.1	+	0	NC_009614.1_1549
NC_009614.1	Prodigal_v2.6.3	CDS	2004883	2005674	52.6	-	0	NC_009614.1_1550
NC_009614.1	Prodigal_v2.6.3	CDS	2005671	2006372	58.3	-	0	NC_009614.1_1551
NC_009614.1	Prodigal_v2.6.3	CDS	2006383	2007492	70.1	-	0	NC_009614.1_1552
NC_009614.1	Prodigal_v2.6.3	CDS	2007529	2007750	36.9	-	0	NC_009614.1_1553
NC_009614.1	Prodigal_v2.6.3	CDS	2007773	2008828	82.9	-	0	NC_009614.1_1554
NC_009614.1	Prodigal_v2.6.3	CDS	2008848	2009057	9.1	-	0	NC_009614.1_1555
NC_009614.1	Prodigal_v2.6.3	CDS	2009076	2009288	5.9	-	0	NC_009614.1_1556
NC_009614.1	Prodigal_v2.6.3	CDS	2009590	2011362	125.5	-	0	NC_009614.1_1557
NC_009614.1	Prodigal_v2.6.3	CDS	2011435	2011710	35.5	-	0	NC_009614.1_1558
NC_009614.1	Prodigal_v2.6.3	CDS	2011765	2013603	195.0	-	0	NC_009614.1_1559
NC_009614.1	Prodigal_v2.6.3	CDS	2013698	2013880	1.3	+	0	NC_009614.1_1560
NC_009614.1	Prodigal_v2.6.3	CDS	2014461	2015684	98.3	+	0	NC_009614.1_1561
NC_009614.1	Prodigal_v2.6.3	CDS	2015870	2016166	2.7	+	0	NC_009614.1_1562
NC_009614.1	Prodigal_v2.6.3	CDS	2016179	2016727	28.3	+	0	NC_009614.1_1563
NC_009614.1	Prodigal_v2.6.3	CDS	2016752	2017858	61.5	+	0	NC_009614.1_1564
NC_009614.1	Prodigal_v2.6.3	CDS	2017885	2018679	94.2	+	0	NC_009614.1_1565
NC_009614.1	Prodigal_v2.6.3	CDS	2018721	2021087	261.6	+	0	NC_009614.1_1566
NC_009614.1	Prodigal_v2.6.3	CDS	2021147	2021851	59.0	+	0	NC_009614.1_1567
NC_009614.1	Prodigal_v2.6.3	CDS	2021933	2023138	146.7	+	0	NC_009614.1_1568
NC_009614.1	Prodigal_v2.6.3	CDS	2024026	2025300	48.0	+	0	NC_009614.1_1569
NC_009614.1	Prodigal_v2.6.3	CDS	2025288	2026490	49.8	+	0	NC_009614.1_1570
NC_009614.1	Prodigal_v2.6.3	CDS	2026497	2027666	72.1	+	0	NC_009614.1_1571
NC_009614.1	Prodigal_v2.6.3	CDS	2027672	2028745	159.6	+	0	NC_009614.1_1572
NC_009614.1	Prodigal_v2.6.3	CDS	2028920	2030074	118.9	+	0	NC_009614.1_1573
NC_009614.1	Prodigal_v2.6.3	CDS	2030081	2030479	43.5	+	0	NC_009614.1_1574
NC_009614.1	Prodigal_v2.6.3	CDS	2030486	2031667	92.2	+	0	NC_009614.1_1575
NC_009614.1	Prodigal_v2.6.3	CDS	2031699	2032880	97.1	+	0	NC_009614.1_1576
NC_009614.1	Prodigal_v2.6.3	CDS	2032950	2033288	13.0	+	0	NC_009614.1_1577
NC_009614.1	Prodigal_v2.6.3	CDS	2033832	2034071	6.3	+	0	NC_009614.1_1578
NC_009614.1	Prodigal_v2.6.3	CDS	2034265	2035458	69.6	+	0	NC_009614.1_1579
NC_009614.1	Prodigal_v2.6.3	CDS	2035471	2036169	85.1	+	0	NC_009614.1_1580
NC_009614.1	Prodigal_v2.6.3	CDS	2036181	2037341	174.0	+	0	NC_009614.1_1581
NC_009614.1	Prodigal_v2.6.3	CDS	2037350	2037532	0.7	+	0	NC_009614.1_1582
NC_009614.1	Prodigal_v2.6.3	CDS	2037630	2037800	4.7	+	0	NC_009614.1_1583
NC_009614.1	Prodigal_v2.6.3	CDS	2038237	2038545	16.5	+	0	NC_009614.1_1584
NC_009614.1	Prodigal_v2.6.3	CDS	2038570	2040831	157.6	+	0	NC_009614.1_1585
NC_009614.1	Prodigal_v2.6.3	CDS	2041161	2043536	236.6	+	0	NC_009614.1_1586
NC_009614.1	Prodigal_v2.6.3	CDS	2043481	2044785	121.7	+	0	NC_009614.1_1587
NC_009614.1	Prodigal_v2.6.3	CDS	2044791	2045186	26.4	-	0	NC_009614.1_1588
NC_009614.1	Prodigal_v2.6.3	CDS	2045507	2047543	162.8	-	0	NC_009614.1_1589
NC_009614.1	Prodigal_v2.6.3	CDS	2047580	2048803	114.1	-	0	NC_009614.1_1590
NC_009614.1	Prodigal_v2.6.3	CDS	2048812	2049234	32.0	-	0	NC_009614.1_1591
NC_009614.1	Prodigal_v2.6.3	CDS	2049959	2050753	62.8	+	0	NC_009614.1_1592
NC_009614.1	Prodigal_v2.6.3	CDS	2050762	2051211	45.8	+	0	NC_009614.1_1593
NC_009614.1	Prodigal_v2.6.3	CDS	2051199	2051867	94.6	+	0	NC_009614.1_1594
NC_009614.1	Prodigal_v2.6.3	CDS	2052042	2052431	9.1	+	0	NC_009614.1_1595
NC_009614.1	Prodigal_v2.6.3	CDS	2052437	2052763	10.3	+	0	NC_009614.1_1596
NC_009614.1	Prodigal_v2.6.3	CDS	2052760	2055294	223.7	+	0	NC_009614.1_1597
NC_009614.1	Prodigal_v2.6.3	CDS	2055291	2055647	37.7	+	0	NC_009614.1_1598
NC_009614.1	Prodigal_v2.6.3	CDS	2055644	2056273	60.0	+	0	NC_009614.1_1599
NC_009614.1	Prodigal_v2.6.3	CDS	2056276	2057289	86.3	+	0	NC_009614.1_1600
NC_009614.1	Prodigal_v2.6.3	CDS	2057415	2058038	40.5	+	0	NC_009614.1_1601
NC_009614.1	Prodigal_v2.6.3	CDS	2058035	2058334	10.7	+	0	NC_009614.1_1602
NC_009614.1	Prodigal_v2.6.3	CDS	2058285	2059592	131.5	+	0	NC_009614.1_1603
NC_009614.1	Prodigal_v2.6.3	CDS	2059642	2060556	93.8	+	0	NC_009614.1_1604
NC_009614.1	Prodigal_v2.6.3	CDS	2060553	2061140	42.8	+	0	NC_009614.1_1605
NC_009614.1	Prodigal_v2.6.3	CDS	2061162	2061623	66.3	+	0	NC_009614.1_1606
NC_009614.1	Prodigal_v2.6.3	CDS	2061620	2062099	33.2	+	0	NC_009614.1_1607
NC_009614.1	Prodigal_v2.6.3	CDS	2062168	2063322	124.2	-	0	NC_009614.1_1608
NC_009614.1	Prodigal_v2.6.3	CDS	2063348	2064229	49.6	-	0	NC_009614.1_1609
NC_009614.1	Prodigal_v2.6.3	CDS	2064242	2065477	86.0	-	0	NC_009614.1_1610
NC_009614.1	Prodigal_v2.6.3	CDS	2065483	2066250	50.0	-	0	NC_009614.1_1611
NC_009614.1	Prodigal_v2.6.3	CDS	2066252	2067058	44.1	-	0	NC_009614.1_1612
NC_009614.1	Prodigal_v2.6.3	CDS	2067045	2067323	22.1	-	0	NC_009614.1_1613
NC_009614.1	Prodigal_v2.6.3	CDS	2067605	2067895	25.7	-	0	NC_009614.1_1614
NC_009614.1	Prodigal_v2.6.3	CDS	2068226	2068570	50.2	+	0	NC_009614.1_1615
NC_009614.1	Prodigal_v2.6.3	CDS	2068628	2069341	56.0	-	0	NC_009614.1_1616
NC_009614.1	Prodigal_v2.6.3	CDS	2069343	2070044	58.0	-	0	NC_009614.1_1617
NC_009614.1	Prodigal_v2.6.3	CDS	2070055	2071074	85.0	-	0	NC_009614.1_1618
NC_009614.1	Prodigal_v2.6.3	CDS	2071088	2071297	13.2	-	0	NC_009614.1_1619
NC_009614.1	Prodigal_v2.6.3	CDS	2071273	2071572	8.2	-	0	NC_009614.1_1620
NC_009614.1	Prodigal_v2.6.3	CDS	2071569	2072168	46.5	-	0	NC_009614.1_1621
NC_009614.1	Prodigal_v2.6.3	CDS	2072216	2072713	45.5	-	0	NC_009614.1_1622
NC_009614.1	Prodigal_v2.6.3	CDS	2072764	2073015	19.2	-	0	NC_009614.1_1623
NC_009614.1	Prodigal_v2.6.3	CDS	2073085	2073972	38.4	-	0	NC_009614.1_1624
NC_009614.1	Prodigal_v2.6.3	CDS	2073976	2075118	68.4	-	0	NC_009614.1_1625
NC_009614.1	Prodigal_v2.6.3	CDS	2075103	2075399	33.3	-	0	NC_009614.1_1626
NC_009614.1	Prodigal_v2.6.3	CDS	2075812	2076219	17.5	+	0	NC_009614.1_1627
NC_009614.1	Prodigal_v2.6.3	CDS	2076732	2077967	70.5	+	0	NC_009614.1_1628
NC_009614.1	Prodigal_v2.6.3	CDS	2076732	2077967	70.5	+	0	NC_009614.1_1628
NC_009614.1	Prodigal_v2.6.3	CDS	2078041	2079246	44.6	-	0	NC_009614.1_1629
NC_009614.1	Prodigal_v2.6.3	CDS	2078041	2079246	44.6	-	0	NC_009614.1_1629
NC_009614.1	Prodigal_v2.6.3	CDS	2079514	2080881	149.0	+	0	NC_009614.1_1630
NC_009614.1	Prodigal_v2.6.3	CDS	2079514	2080881	149.0	+	0	NC_009614.1_1630
NC_009614.1	Prodigal_v2.6.3	CDS	2081603	2082892	46.8	+	0	NC_009614.1_1631
NC_009614.1	Prodigal_v2.6.3	CDS	2081603	2082892	46.8	+	0	NC_009614.1_1631
NC_009614.1	Prodigal_v2.6.3	CDS	2083071	2084306	105.2	-	0	NC_009614.1_1632
NC_009614.1	Prodigal_v2.6.3	CDS	2179022	2179942	48.7	-	0	NC_009614.1_1720
NC_009614.1	Prodigal_v2.6.3	CDS	2180001	2180342	30.4	-	0	NC_009614.1_1721
NC_009614.1	Prodigal_v2.6.3	CDS	2214695	2215204	27.4	+	0	NC_009614.1_1749
NC_009614.1	Prodigal_v2.6.3	CDS	2215273	2216886	158.2	+	0	NC_009614.1_1750
NC_009614.1	Prodigal_v2.6.3	CDS	2449806	2451173	155.4	+	0	NC_009614.1_1904
NC_009614.1	Prodigal_v2.6.3	CDS	2451330	2452688	66.9	-	0	NC_009614.1_1905
NC_009614.1	Prodigal_v2.6.3	CDS	2602632	2603990	67.6	-	0	NC_009614.1_2033
NC_009614.1	Prodigal_v2.6.3	CDS	2669917	2671275	66.9	+	0	NC_009614.1_2079
NC_009614.1	Prodigal_v2.6.3	CDS	2671455	2672228	105.6	-	0	NC_009614.1_2080
NC_009614.1	Prodigal_v2.6.3	CDS	2690073	2691224	60.4	+	0	NC_009614.1_2095
NC_009614.1	Prodigal_v2.6.3	CDS	2710586	2711809	134.4	+	0	NC_009614.1_2112
NC_009614.1	Prodigal_v2.6.3	CDS	2712037	2712279	13.1	+	0	NC_009614.1_2113
NC_009614.1	Prodigal_v2.6.3	CDS	2712307	2713494	107.8	+	0	NC_009614.1_2114
NC_009614.1	Prodigal_v2.6.3	CDS	2713472	2717686	341.9	+	0	NC_009614.1_2115
NC_009614.1	Prodigal_v2.6.3	CDS	2718602	2718787	13.4	+	0	NC_009614.1_2116
NC_009614.1	Prodigal_v2.6.3	CDS	2719488	2721467	129.4	-	0	NC_009614.1_2117
NC_009614.1	Prodigal_v2.6.3	CDS	2721483	2722355	67.2	-	0	NC_009614.1_2118
NC_009614.1	Prodigal_v2.6.3	CDS	2722358	2723260	111.1	-	0	NC_009614.1_2119
NC_009614.1	Prodigal_v2.6.3	CDS	2723262	2724200	88.8	-	0	NC_009614.1_2120
NC_009614.1	Prodigal_v2.6.3	CDS	2724206	2725492	110.1	-	0	NC_009614.1_2121
NC_009614.1	Prodigal_v2.6.3	CDS	2726135	2726431	38.7	+	0	NC_009614.1_2122
NC_009614.1	Prodigal_v2.6.3	CDS	2726437	2726766	47.7	+	0	NC_009614.1_2123
NC_009614.1	Prodigal_v2.6.3	CDS	2726929	2727951	110.5	-	0	NC_009614.1_2124
NC_009614.1	Prodigal_v2.6.3	CDS	2728033	2731995	381.3	-	0	NC_009614.1_2125
NC_009614.1	Prodigal_v2.6.3	CDS	2732149	2732328	0.6	-	0	NC_009614.1_2126
NC_009614.1	Prodigal_v2.6.3	CDS	2732318	2732764	46.4	-	0	NC_009614.1_2127
NC_009614.1	Prodigal_v2.6.3	CDS	2732855	2734144	145.6	-	0	NC_009614.1_2128
NC_009614.1	Prodigal_v2.6.3	CDS	2734310	2735248	84.1	-	0	NC_009614.1_2129
NC_009614.1	Prodigal_v2.6.3	CDS	2735610	2736713	94.4	+	0	NC_009614.1_2130
NC_009614.1	Prodigal_v2.6.3	CDS	2736845	2738362	104.6	-	0	NC_009614.1_2131
NC_009614.1	Prodigal_v2.6.3	CDS	2738747	2738854	4.4	-	0	NC_009614.1_2132
NC_009614.1	Prodigal_v2.6.3	CDS	2738900	2740075	87.0	-	0	NC_009614.1_2133
NC_009614.1	Prodigal_v2.6.3	CDS	2740127	2740219	4.9	-	0	NC_009614.1_2134
NC_009614.1	Prodigal_v2.6.3	CDS	2740482	2740658	18.6	-	0	NC_009614.1_2135
NC_009614.1	Prodigal_v2.6.3	CDS	2740748	2740957	12.3	-	0	NC_009614.1_2136
NC_009614.1	Prodigal_v2.6.3	CDS	2741740	2742177	23.6	+	0	NC_009614.1_2137
NC_009614.1	Prodigal_v2.6.3	CDS	2742180	2742674	59.1	+	0	NC_009614.1_2138
NC_009614.1	Prodigal_v2.6.3	CDS	2742678	2743610	106.9	+	0	NC_009614.1_2139
NC_009614.1	Prodigal_v2.6.3	CDS	2743939	2744394	47.4	+	0	NC_009614.1_2140
NC_009614.1	Prodigal_v2.6.3	CDS	2744503	2744844	11.1	+	0	NC_009614.1_2141
NC_009614.1	Prodigal_v2.6.3	CDS	2745117	2745335	30.2	+	0	NC_009614.1_2142
NC_009614.1	Prodigal_v2.6.3	CDS	2745951	2747606	101.8	+	0	NC_009614.1_2143
NC_009614.1	Prodigal_v2.6.3	CDS	2747603	2747845	17.4	+	0	NC_009614.1_2144
NC_009614.1	Prodigal_v2.6.3	CDS	2747869	2748015	22.1	+	0	NC_009614.1_2145
NC_009614.1	Prodigal_v2.6.3	CDS	2748193	2748363	0.4	+	0	NC_009614.1_2146
NC_009614.1	Prodigal_v2.6.3	CDS	2748631	2750223	108.9	+	0	NC_009614.1_2147
NC_009614.1	Prodigal_v2.6.3	CDS	2750847	2752502	126.1	+	0	NC_009614.1_2148
NC_009614.1	Prodigal_v2.6.3	CDS	2752505	2753098	59.9	+	0	NC_009614.1_2149
NC_009614.1	Prodigal_v2.6.3	CDS	2753121	2753252	13.2	+	0	NC_009614.1_2150
NC_009614.1	Prodigal_v2.6.3	CDS	2753253	2753528	7.1	+	0	NC_009614.1_2151
NC_009614.1	Prodigal_v2.6.3	CDS	2753566	2753691	4.4	+	0	NC_009614.1_2152
NC_009614.1	Prodigal_v2.6.3	CDS	2753749	2754162	4.5	+	0	NC_009614.1_2153
NC_009614.1	Prodigal_v2.6.3	CDS	2754191	2755204	95.9	+	0	NC_009614.1_2154
NC_009614.1	Prodigal_v2.6.3	CDS	2755403	2755852	5.7	+	0	NC_009614.1_2155
NC_009614.1	Prodigal_v2.6.3	CDS	2756116	2756967	101.4	+	0	NC_009614.1_2156
NC_009614.1	Prodigal_v2.6.3	CDS	2757133	2757384	6.5	+	0	NC_009614.1_2157
NC_009614.1	Prodigal_v2.6.3	CDS	2757389	2758288	99.3	+	0	NC_009614.1_2158
NC_009614.1	Prodigal_v2.6.3	CDS	2758307	2758897	46.3	+	0	NC_009614.1_2159
NC_009614.1	Prodigal_v2.6.3	CDS	2758923	2759384	45.9	+	0	NC_009614.1_2160
NC_009614.1	Prodigal_v2.6.3	CDS	2759541	2760452	48.7	+	0	NC_009614.1_2161
NC_009614.1	Prodigal_v2.6.3	CDS	2760474	2760935	36.3	-	0	NC_009614.1_2162
NC_009614.1	Prodigal_v2.6.3	CDS	2761295	2761534	15.6	-	0	NC_009614.1_2163
NC_009614.1	Prodigal_v2.6.3	CDS	2761665	2763599	221.0	-	0	NC_009614.1_2164
NC_009614.1	Prodigal_v2.6.3	CDS	2763626	2764216	30.2	-	0	NC_009614.1_2165
NC_009614.1	Prodigal_v2.6.3	CDS	2764281	2765294	113.3	-	0	NC_009614.1_2166
NC_009614.1	Prodigal_v2.6.3	CDS	2765327	2765620	19.5	-	0	NC_009614.1_2167
NC_009614.1	Prodigal_v2.6.3	CDS	2766797	2770867	372.8	-	0	NC_009614.1_2168
NC_009614.1	Prodigal_v2.6.3	CDS	2771111	2773225	227.0	+	0	NC_009614.1_2169
NC_009614.1	Prodigal_v2.6.3	CDS	2773426	2773761	39.1	+	0	NC_009614.1_2170
NC_009614.1	Prodigal_v2.6.3	CDS	2773982	2777272	340.8	+	0	NC_009614.1_2171
NC_009614.1	Prodigal_v2.6.3	CDS	2777285	2779330	222.5	+	0	NC_009614.1_2172
NC_009614.1	Prodigal_v2.6.3	CDS	2779745	2781445	182.9	+	0	NC_009614.1_2173
NC_009614.1	Prodigal_v2.6.3	CDS	2781670	2783664	202.9	+	0	NC_009614.1_2174
NC_009614.1	Prodigal_v2.6.3	CDS	2783698	2786034	260.5	+	0	NC_009614.1_2175
NC_009614.1	Prodigal_v2.6.3	CDS	2786055	2787470	130.0	+	0	NC_009614.1_2176
NC_009614.1	Prodigal_v2.6.3	CDS	2787645	2791712	364.8	-	0	NC_009614.1_2177
NC_009614.1	Prodigal_v2.6.3	CDS	2792116	2792913	112.4	+	0	NC_009614.1_2178
NC_009614.1	Prodigal_v2.6.3	CDS	2793206	2796487	426.4	+	0	NC_009614.1_2179
NC_009614.1	Prodigal_v2.6.3	CDS	2796501	2798462	253.3	+	0	NC_009614.1_2180
NC_009614.1	Prodigal_v2.6.3	CDS	2798727	2800604	192.3	+	0	NC_009614.1_2181
NC_009614.1	Prodigal_v2.6.3	CDS	2800635	2801666	76.2	+	0	NC_009614.1_2182
NC_009614.1	Prodigal_v2.6.3	CDS	2801743	2803269	158.2	+	0	NC_009614.1_2183
NC_009614.1	Prodigal_v2.6.3	CDS	2803275	2805668	268.3	+	0	NC_009614.1_2184
NC_009614.1	Prodigal_v2.6.3	CDS	2805674	2808016	285.8	+	0	NC_009614.1_2185
NC_009614.1	Prodigal_v2.6.3	CDS	2808032	2809219	129.3	+	0	NC_009614.1_2186
NC_009614.1	Prodigal_v2.6.3	CDS	2809251	2810078	100.6	+	0	NC_009614.1_2187
NC_009614.1	Prodigal_v2.6.3	CDS	2810248	2812614	172.7	+	0	NC_009614.1_2188
NC_009614.1	Prodigal_v2.6.3	CDS	2812586	2813881	128.4	+	0	NC_009614.1_2189
NC_009614.1	Prodigal_v2.6.3	CDS	2814077	2814706	78.8	+	0	NC_009614.1_2190
NC_009614.1	Prodigal_v2.6.3	CDS	2814817	2815020	25.8	+	0	NC_009614.1_2191
NC_009614.1	Prodigal_v2.6.3	CDS	2815132	2816160	70.7	+	0	NC_009614.1_2192
NC_009614.1	Prodigal_v2.6.3	CDS	2816166	2816342	10.9	+	0	NC_009614.1_2193
NC_009614.1	Prodigal_v2.6.3	CDS	2816343	2817059	31.6	+	0	NC_009614.1_2194
NC_009614.1	Prodigal_v2.6.3	CDS	2817071	2817400	50.7	+	0	NC_009614.1_2195
NC_009614.1	Prodigal_v2.6.3	CDS	2817500	2818180	46.9	+	0	NC_009614.1_2196
NC_009614.1	Prodigal_v2.6.3	CDS	2818187	2818285	0.5	+	0	NC_009614.1_2197
NC_009614.1	Prodigal_v2.6.3	CDS	2818439	2818558	14.8	+	0	NC_009614.1_2198
NC_009614.1	Prodigal_v2.6.3	CDS	2818559	2818714	1.2	+	0	NC_009614.1_2199
NC_009614.1	Prodigal_v2.6.3	CDS	2818718	2819008	38.6	+	0	NC_009614.1_2200
NC_009614.1	Prodigal_v2.6.3	CDS	2819161	2819457	5.8	+	0	NC_009614.1_2201
NC_009614.1	Prodigal_v2.6.3	CDS	2929557	2930915	67.2	+	0	NC_009614.1_2282
NC_009614.1	Prodigal_v2.6.3	CDS	2931072	2933267	244.2	-	0	NC_009614.1_2283
NC_009614.1	Prodigal_v2.6.3	CDS	2963342	2965018	137.6	+	0	NC_009614.1_2307
NC_009614.1	Prodigal_v2.6.3	CDS	2965078	2966103	86.8	+	0	NC_009614.1_2308
NC_009614.1	Prodigal_v2.6.3	CDS	2966328	2967296	87.0	+	0	NC_009614.1_2309
NC_009614.1	Prodigal_v2.6.3	CDS	2967495	2969228	100.8	+	0	NC_009614.1_2310
NC_009614.1	Prodigal_v2.6.3	CDS	2969247	2969948	52.1	+	0	NC_009614.1_2311
NC_009614.1	Prodigal_v2.6.3	CDS	2970105	2970263	1.4	-	0	NC_009614.1_2312
NC_009614.1	Prodigal_v2.6.3	CDS	2970280	2971296	100.7	+	0	NC_009614.1_2313
NC_009614.1	Prodigal_v2.6.3	CDS	2971361	2971486	8.1	+	0	NC_009614.1_2314
NC_009614.1	Prodigal_v2.6.3	CDS	2971606	2972193	40.6	+	0	NC_009614.1_2315
NC_009614.1	Prodigal_v2.6.3	CDS	2972901	2973653	22.6	+	0	NC_009614.1_2316
NC_009614.1	Prodigal_v2.6.3	CDS	2973704	2974504	97.2	+	0	NC_009614.1_2317
NC_009614.1	Prodigal_v2.6.3	CDS	2974827	2976236	123.1	-	0	NC_009614.1_2318
NC_009614.1	Prodigal_v2.6.3	CDS	3332365	3333723	67.3	-	0	NC_009614.1_2649
NC_009614.1	Prodigal_v2.6.3	CDS	3580013	3581194	93.4	+	0	NC_009614.1_2835
NC_009614.1	Prodigal_v2.6.3	CDS	3581304	3581465	13.2	+	0	NC_009614.1_2836
NC_009614.1	Prodigal_v2.6.3	CDS	3581479	3581928	41.0	+	0	NC_009614.1_2837
NC_009614.1	Prodigal_v2.6.3	CDS	3582204	3582428	17.8	+	0	NC_009614.1_2838
NC_009614.1	Prodigal_v2.6.3	CDS	3582706	3585210	230.7	+	0	NC_009614.1_2839
NC_009614.1	Prodigal_v2.6.3	CDS	3585382	3585627	29.3	-	0	NC_009614.1_2840
NC_009614.1	Prodigal_v2.6.3	CDS	3585723	3586217	27.8	-	0	NC_009614.1_2841
NC_009614.1	Prodigal_v2.6.3	CDS	3586260	3586658	41.1	-	0	NC_009614.1_2842
NC_009614.1	Prodigal_v2.6.3	CDS	3586655	3587041	61.3	-	0	NC_009614.1_2843
NC_009614.1	Prodigal_v2.6.3	CDS	3587323	3588546	104.3	-	0	NC_009614.1_2844
NC_009614.1	Prodigal_v2.6.3	CDS	3588630	3588896	0.1	+	0	NC_009614.1_2845
NC_009614.1	Prodigal_v2.6.3	CDS	3589068	3589328	1.6	+	0	NC_009614.1_2846
NC_009614.1	Prodigal_v2.6.3	CDS	3589714	3589983	12.2	-	0	NC_009614.1_2847
NC_009614.1	Prodigal_v2.6.3	CDS	3590020	3590592	58.6	-	0	NC_009614.1_2848
NC_009614.1	Prodigal_v2.6.3	CDS	3590605	3591102	39.1	-	0	NC_009614.1_2849
NC_009614.1	Prodigal_v2.6.3	CDS	3591104	3591376	35.9	-	0	NC_009614.1_2850
NC_009614.1	Prodigal_v2.6.3	CDS	3591391	3595473	404.4	-	0	NC_009614.1_2851
NC_009614.1	Prodigal_v2.6.3	CDS	3595470	3596297	67.5	-	0	NC_009614.1_2852
NC_009614.1	Prodigal_v2.6.3	CDS	3596301	3598979	236.0	-	0	NC_009614.1_2853
NC_009614.1	Prodigal_v2.6.3	CDS	3599140	3599472	20.5	-	0	NC_009614.1_2854
NC_009614.1	Prodigal_v2.6.3	CDS	3599578	3600063	31.4	-	0	NC_009614.1_2855
NC_009614.1	Prodigal_v2.6.3	CDS	3600060	3600329	18.3	-	0	NC_009614.1_2856
NC_009614.1	Prodigal_v2.6.3	CDS	3600430	3600999	63.9	-	0	NC_009614.1_2857
NC_009614.1	Prodigal_v2.6.3	CDS	3600996	3604859	505.1	-	0	NC_009614.1_2858
NC_009614.1	Prodigal_v2.6.3	CDS	3604862	3605050	22.4	-	0	NC_009614.1_2859
NC_009614.1	Prodigal_v2.6.3	CDS	3605058	3605579	23.8	-	0	NC_009614.1_2860
NC_009614.1	Prodigal_v2.6.3	CDS	3605621	3605797	18.6	-	0	NC_009614.1_2861
NC_009614.1	Prodigal_v2.6.3	CDS	3605794	3606627	82.5	-	0	NC_009614.1_2862
NC_009614.1	Prodigal_v2.6.3	CDS	3606627	3607193	51.1	-	0	NC_009614.1_2863
NC_009614.1	Prodigal_v2.6.3	CDS	3607190	3607711	40.3	-	0	NC_009614.1_2864
NC_009614.1	Prodigal_v2.6.3	CDS	3607714	3608136	64.0	-	0	NC_009614.1_2865
NC_009614.1	Prodigal_v2.6.3	CDS	3608142	3609830	228.5	-	0	NC_009614.1_2866
NC_009614.1	Prodigal_v2.6.3	CDS	3609856	3610911	126.5	-	0	NC_009614.1_2867
NC_009614.1	Prodigal_v2.6.3	CDS	3610859	3612286	122.3	-	0	NC_009614.1_2868
NC_009614.1	Prodigal_v2.6.3	CDS	3612415	3614433	166.8	-	0	NC_009614.1_2869
NC_009614.1	Prodigal_v2.6.3	CDS	3614497	3615042	63.6	-	0	NC_009614.1_2870
NC_009614.1	Prodigal_v2.6.3	CDS	3615138	3615941	48.1	-	0	NC_009614.1_2871
NC_009614.1	Prodigal_v2.6.3	CDS	3615993	3616772	77.3	-	0	NC_009614.1_2872
NC_009614.1	Prodigal_v2.6.3	CDS	3616814	3617386	65.7	-	0	NC_009614.1_2873
NC_009614.1	Prodigal_v2.6.3	CDS	3617500	3618252	56.9	-	0	NC_009614.1_2874
NC_009614.1	Prodigal_v2.6.3	CDS	3618221	3618874	68.7	-	0	NC_009614.1_2875
NC_009614.1	Prodigal_v2.6.3	CDS	3618932	3619225	29.8	-	0	NC_009614.1_2876
NC_009614.1	Prodigal_v2.6.3	CDS	3619342	3620211	45.6	-	0	NC_009614.1_2877
NC_009614.1	Prodigal_v2.6.3	CDS	3620238	3621230	96.5	-	0	NC_009614.1_2878
NC_009614.1	Prodigal_v2.6.3	CDS	3621187	3622293	94.1	-	0	NC_009614.1_2879
NC_009614.1	Prodigal_v2.6.3	CDS	3622311	3622790	34.1	-	0	NC_009614.1_2880
NC_009614.1	Prodigal_v2.6.3	CDS	3622814	3623485	54.2	-	0	NC_009614.1_2881
NC_009614.1	Prodigal_v2.6.3	CDS	3623482	3623673	8.2	-	0	NC_009614.1_2882
NC_009614.1	Prodigal_v2.6.3	CDS	3623686	3624003	4.2	-	0	NC_009614.1_2883
NC_009614.1	Prodigal_v2.6.3	CDS	3624000	3625349	55.8	-	0	NC_009614.1_2884
NC_009614.1	Prodigal_v2.6.3	CDS	3625352	3625771	40.1	-	0	NC_009614.1_2885
NC_009614.1	Prodigal_v2.6.3	CDS	3625777	3625941	6.8	-	0	NC_009614.1_2886
NC_009614.1	Prodigal_v2.6.3	CDS	3626032	3626229	12.7	-	0	NC_009614.1_2887
NC_009614.1	Prodigal_v2.6.3	CDS	3626211	3626687	9.6	-	0	NC_009614.1_2888
NC_009614.1	Prodigal_v2.6.3	CDS	3626752	3627711	70.8	-	0	NC_009614.1_2889
NC_009614.1	Prodigal_v2.6.3	CDS	3627723	3628097	23.3	-	0	NC_009614.1_2890
NC_009614.1	Prodigal_v2.6.3	CDS	3628100	3629257	78.5	-	0	NC_009614.1_2891
NC_009614.1	Prodigal_v2.6.3	CDS	3629529	3630230	105.6	-	0	NC_009614.1_2892
NC_009614.1	Prodigal_v2.6.3	CDS	3630254	3630706	37.8	-	0	NC_009614.1_2893
NC_009614.1	Prodigal_v2.6.3	CDS	3630706	3631083	42.2	-	0	NC_009614.1_2894
NC_009614.1	Prodigal_v2.6.3	CDS	3631070	3631990	106.3	-	0	NC_009614.1_2895
NC_009614.1	Prodigal_v2.6.3	CDS	3631987	3632769	89.9	-	0	NC_009614.1_2896
NC_009614.1	Prodigal_v2.6.3	CDS	3633965	3634144	14.5	-	0	NC_009614.1_2897
NC_009614.1	Prodigal_v2.6.3	CDS	3634162	3634422	27.4	-	0	NC_009614.1_2898
NC_009614.1	Prodigal_v2.6.3	CDS	3634460	3634669	17.5	-	0	NC_009614.1_2899
NC_009614.1	Prodigal_v2.6.3	CDS	3634783	3635235	21.5	+	0	NC_009614.1_2900
NC_009614.1	Prodigal_v2.6.3	CDS	3635594	3635782	15.6	-	0	NC_009614.1_2901
NC_009614.1	Prodigal_v2.6.3	CDS	3635813	3636208	28.2	-	0	NC_009614.1_2902
NC_009614.1	Prodigal_v2.6.3	CDS	3636241	3636639	25.1	+	0	NC_009614.1_2903
NC_009614.1	Prodigal_v2.6.3	CDS	3636689	3637225	51.8	+	0	NC_009614.1_2904
NC_009614.1	Prodigal_v2.6.3	CDS	3637236	3638357	109.8	+	0	NC_009614.1_2905
NC_009614.1	Prodigal_v2.6.3	CDS	3647040	3647381	31.1	+	0	NC_009614.1_2914
NC_009614.1	Prodigal_v2.6.3	CDS	3647440	3648360	48.7	+	0	NC_009614.1_2915
NC_009614.1	Prodigal_v2.6.3	CDS	3666457	3667815	66.9	-	0	NC_009614.1_2931
NC_009614.1	Prodigal_v2.6.3	CDS	3714770	3716128	66.9	-	0	NC_009614.1_2956
NC_009614.1	Prodigal_v2.6.3	CDS	3943366	3944580	82.4	+	0	NC_009614.1_3148
NC_009614.1	Prodigal_v2.6.3	CDS	3944651	3945508	59.6	+	0	NC_009614.1_3149
NC_009614.1	Prodigal_v2.6.3	CDS	3945520	3946494	84.5	+	0	NC_009614.1_3150
NC_009614.1	Prodigal_v2.6.3	CDS	3946521	3946640	3.6	+	0	NC_009614.1_3151
NC_009614.1	Prodigal_v2.6.3	CDS	3946742	3947329	71.2	+	0	NC_009614.1_3152
NC_009614.1	Prodigal_v2.6.3	CDS	3947398	3947829	20.7	+	0	NC_009614.1_3153
NC_009614.1	Prodigal_v2.6.3	CDS	3947826	3949556	154.6	+	0	NC_009614.1_3154
NC_009614.1	Prodigal_v2.6.3	CDS	3950043	3951059	101.3	+	0	NC_009614.1_3155
NC_009614.1	Prodigal_v2.6.3	CDS	3951130	3951402	32.9	+	0	NC_009614.1_3156
NC_009614.1	Prodigal_v2.6.3	CDS	3951469	3951594	9.7	+	0	NC_009614.1_3157
NC_009614.1	Prodigal_v2.6.3	CDS	3951943	3952035	3.3	-	0	NC_009614.1_3158
NC_009614.1	Prodigal_v2.6.3	CDS	3952064	3952564	45.2	+	0	NC_009614.1_3159
NC_009614.1	Prodigal_v2.6.3	CDS	3952651	3952917	35.3	+	0	NC_009614.1_3160
NC_009614.1	Prodigal_v2.6.3	CDS	3953568	3954038	10.1	+	0	NC_009614.1_3161
NC_009614.1	Prodigal_v2.6.3	CDS	3954050	3954556	47.5	+	0	NC_009614.1_3162
NC_009614.1	Prodigal_v2.6.3	CDS	3954575	3954967	36.6	+	0	NC_009614.1_3163
NC_009614.1	Prodigal_v2.6.3	CDS	3955027	3955320	27.1	+	0	NC_009614.1_3164
NC_009614.1	Prodigal_v2.6.3	CDS	3955333	3955677	45.7	+	0	NC_009614.1_3165
NC_009614.1	Prodigal_v2.6.3	CDS	3955691	3956068	20.2	+	0	NC_009614.1_3166
NC_009614.1	Prodigal_v2.6.3	CDS	3956092	3956952	88.4	+	0	NC_009614.1_3167
NC_009614.1	Prodigal_v2.6.3	CDS	3956952	3957587	45.1	+	0	NC_009614.1_3168
NC_009614.1	Prodigal_v2.6.3	CDS	3957608	3958027	33.5	+	0	NC_009614.1_3169
NC_009614.1	Prodigal_v2.6.3	CDS	4127222	4128580	66.9	-	0	NC_009614.1_3331
NC_009614.1	Prodigal_v2.6.3	CDS	4183395	4184399	55.4	-	0	NC_009614.1_3379
NC_009614.1	Prodigal_v2.6.3	CDS	4184410	4184760	31.9	-	0	NC_009614.1_3380
NC_009614.1	Prodigal_v2.6.3	CDS	4195459	4196385	130.6	-	0	NC_009614.1_3387
NC_009614.1	Prodigal_v2.6.3	CDS	4196430	4197851	180.2	-	0	NC_009614.1_3388
NC_009614.1	Prodigal_v2.6.3	CDS	4198005	4200770	447.3	+	0	NC_009614.1_3389
NC_009614.1	Prodigal_v2.6.3	CDS	4201098	4202597	148.8	+	0	NC_009614.1_3390
NC_009614.1	Prodigal_v2.6.3	CDS	4202798	4203007	8.6	-	0	NC_009614.1_3391
NC_009614.1	Prodigal_v2.6.3	CDS	4203311	4204354	70.4	-	0	NC_009614.1_3392
NC_009614.1	Prodigal_v2.6.3	CDS	4204436	4205296	101.9	-	0	NC_009614.1_3393
NC_009614.1	Prodigal_v2.6.3	CDS	4206054	4206449	38.1	+	0	NC_009614.1_3394
NC_009614.1	Prodigal_v2.6.3	CDS	4206503	4208098	165.2	+	0	NC_009614.1_3395
NC_009614.1	Prodigal_v2.6.3	CDS	4208308	4209156	90.8	+	0	NC_009614.1_3396
NC_009614.1	Prodigal_v2.6.3	CDS	4209177	4209620	36.0	+	0	NC_009614.1_3397
NC_009614.1	Prodigal_v2.6.3	CDS	4209607	4210197	54.7	+	0	NC_009614.1_3398
NC_009614.1	Prodigal_v2.6.3	CDS	4210206	4210895	80.0	+	0	NC_009614.1_3399
NC_009614.1	Prodigal_v2.6.3	CDS	4211023	4211421	27.7	+	0	NC_009614.1_3400
NC_009614.1	Prodigal_v2.6.3	CDS	4211451	4211741	24.9	+	0	NC_009614.1_3401
NC_009614.1	Prodigal_v2.6.3	CDS	4211758	4214058	241.1	+	0	NC_009614.1_3402
NC_009614.1	Prodigal_v2.6.3	CDS	4214682	4216337	120.2	+	0	NC_009614.1_3403
NC_009614.1	Prodigal_v2.6.3	CDS	4216340	4216999	62.1	+	0	NC_009614.1_3404
NC_009614.1	Prodigal_v2.6.3	CDS	4216987	4217724	77.8	+	0	NC_009614.1_3405
NC_009614.1	Prodigal_v2.6.3	CDS	4217755	4218453	48.6	+	0	NC_009614.1_3406
NC_009614.1	Prodigal_v2.6.3	CDS	4218443	4219120	54.8	+	0	NC_009614.1_3407
NC_009614.1	Prodigal_v2.6.3	CDS	4219152	4220291	119.4	+	0	NC_009614.1_3408
NC_009614.1	Prodigal_v2.6.3	CDS	4220310	4220906	46.4	+	0	NC_009614.1_3409
NC_009614.1	Prodigal_v2.6.3	CDS	4221008	4221499	29.4	+	0	NC_009614.1_3410
NC_009614.1	Prodigal_v2.6.3	CDS	4221496	4222734	163.9	+	0	NC_009614.1_3411
NC_009614.1	Prodigal_v2.6.3	CDS	4222870	4223742	116.4	+	0	NC_009614.1_3412
NC_009614.1	Prodigal_v2.6.3	CDS	4223746	4224219	42.7	+	0	NC_009614.1_3413
NC_009614.1	Prodigal_v2.6.3	CDS	4224242	4226578	255.8	+	0	NC_009614.1_3414
NC_009614.1	Prodigal_v2.6.3	CDS	4226633	4227328	38.9	+	0	NC_009614.1_3415
NC_009614.1	Prodigal_v2.6.3	CDS	4227312	4228385	91.4	-	0	NC_009614.1_3416
NC_009614.1	Prodigal_v2.6.3	CDS	4228385	4229662	84.9	-	0	NC_009614.1_3417
NC_009614.1	Prodigal_v2.6.3	CDS	4229749	4230333	68.9	-	0	NC_009614.1_3418
NC_009614.1	Prodigal_v2.6.3	CDS	4230470	4231096	18.9	-	0	NC_009614.1_3419
NC_009614.1	Prodigal_v2.6.3	CDS	4231187	4231963	99.9	+	0	NC_009614.1_3420
NC_009614.1	Prodigal_v2.6.3	CDS	4231976	4233244	168.9	+	0	NC_009614.1_3421
NC_009614.1	Prodigal_v2.6.3	CDS	4233298	4233528	43.3	+	0	NC_009614.1_3422
NC_009614.1	Prodigal_v2.6.3	CDS	4233512	4234837	155.0	+	0	NC_009614.1_3423
NC_009614.1	Prodigal_v2.6.3	CDS	4234854	4236038	107.2	+	0	NC_009614.1_3424
NC_009614.1	Prodigal_v2.6.3	CDS	4236043	4236786	81.4	+	0	NC_009614.1_3425
NC_009614.1	Prodigal_v2.6.3	CDS	4236884	4237423	59.5	+	0	NC_009614.1_3426
NC_009614.1	Prodigal_v2.6.3	CDS	4237420	4237980	54.2	+	0	NC_009614.1_3427
NC_009614.1	Prodigal_v2.6.3	CDS	4237977	4238654	54.3	+	0	NC_009614.1_3428
NC_009614.1	Prodigal_v2.6.3	CDS	4238682	4238858	15.9	+	0	NC_009614.1_3429
NC_009614.1	Prodigal_v2.6.3	CDS	4239195	4239497	14.5	+	0	NC_009614.1_3430
NC_009614.1	Prodigal_v2.6.3	CDS	4239530	4239766	25.5	+	0	NC_009614.1_3431
NC_009614.1	Prodigal_v2.6.3	CDS	4239816	4240247	47.7	+	0	NC_009614.1_3432
NC_009614.1	Prodigal_v2.6.3	CDS	4240244	4241518	92.3	+	0	NC_009614.1_3433
NC_009614.1	Prodigal_v2.6.3	CDS	4241870	4242634	95.2	+	0	NC_009614.1_3434
NC_009614.1	Prodigal_v2.6.3	CDS	4242720	4243193	69.6	+	0	NC_009614.1_3435
NC_009614.1	Prodigal_v2.6.3	CDS	4243322	4245262	134.3	-	0	NC_009614.1_3436
NC_009614.1	Prodigal_v2.6.3	CDS	4245259	4246176	68.3	-	0	NC_009614.1_3437
NC_009614.1	Prodigal_v2.6.3	CDS	4246179	4246676	29.9	-	0	NC_009614.1_3438
NC_009614.1	Prodigal_v2.6.3	CDS	4246673	4247653	77.0	-	0	NC_009614.1_3439
NC_009614.1	Prodigal_v2.6.3	CDS	4247998	4248144	2.3	+	0	NC_009614.1_3440
NC_009614.1	Prodigal_v2.6.3	CDS	4248411	4248884	67.6	+	0	NC_009614.1_3441
NC_009614.1	Prodigal_v2.6.3	CDS	4248971	4249204	16.0	-	0	NC_009614.1_3442
NC_009614.1	Prodigal_v2.6.3	CDS	4249215	4251476	305.4	-	0	NC_009614.1_3443
NC_009614.1	Prodigal_v2.6.3	CDS	4251782	4254865	355.9	-	0	NC_009614.1_3444
NC_009614.1	Prodigal_v2.6.3	CDS	4254872	4256677	198.9	-	0	NC_009614.1_3445
NC_009614.1	Prodigal_v2.6.3	CDS	4256679	4257971	94.8	-	0	NC_009614.1_3446
NC_009614.1	Prodigal_v2.6.3	CDS	4257976	4260291	300.1	-	0	NC_009614.1_3447
NC_009614.1	Prodigal_v2.6.3	CDS	4260298	4260684	28.8	-	0	NC_009614.1_3448
NC_009614.1	Prodigal_v2.6.3	CDS	4260689	4260898	17.5	-	0	NC_009614.1_3449
NC_009614.1	Prodigal_v2.6.3	CDS	4262238	4262600	37.6	+	0	NC_009614.1_3450
NC_009614.1	Prodigal_v2.6.3	CDS	4262685	4263062	12.7	+	0	NC_009614.1_3451
NC_009614.1	Prodigal_v2.6.3	CDS	4263096	4263350	5.2	-	0	NC_009614.1_3452
NC_009614.1	Prodigal_v2.6.3	CDS	4264216	4264785	48.5	+	0	NC_009614.1_3453
NC_009614.1	Prodigal_v2.6.3	CDS	4264806	4265285	34.4	+	0	NC_009614.1_3454
NC_009614.1	Prodigal_v2.6.3	CDS	4265569	4266246	69.4	+	0	NC_009614.1_3455
NC_009614.1	Prodigal_v2.6.3	CDS	4266274	4266756	9.7	+	0	NC_009614.1_3456
NC_009614.1	Prodigal_v2.6.3	CDS	4266747	4267532	43.6	+	0	NC_009614.1_3457
NC_009614.1	Prodigal_v2.6.3	CDS	4267699	4268196	60.1	+	0	NC_009614.1_3458
NC_009614.1	Prodigal_v2.6.3	CDS	4268206	4269261	90.1	+	0	NC_009614.1_3459
NC_009614.1	Prodigal_v2.6.3	CDS	4269504	4269788	21.1	+	0	NC_009614.1_3460
NC_009614.1	Prodigal_v2.6.3	CDS	4269875	4271446	160.6	-	0	NC_009614.1_3461
NC_009614.1	Prodigal_v2.6.3	CDS	4271584	4274874	312.1	-	0	NC_009614.1_3462
NC_009614.1	Prodigal_v2.6.3	CDS	4274871	4275074	6.8	-	0	NC_009614.1_3463
NC_009614.1	Prodigal_v2.6.3	CDS	4275265	4275582	17.9	-	0	NC_009614.1_3464
NC_009614.1	Prodigal_v2.6.3	CDS	4275599	4275790	7.4	-	0	NC_009614.1_3465
NC_009614.1	Prodigal_v2.6.3	CDS	4275934	4276383	56.9	+	0	NC_009614.1_3466
NC_009614.1	Prodigal_v2.6.3	CDS	4276811	4278667	182.1	+	0	NC_009614.1_3467
NC_009614.1	Prodigal_v2.6.3	CDS	4278944	4279381	31.4	+	0	NC_009614.1_3468
NC_009614.1	Prodigal_v2.6.3	CDS	4279442	4281754	290.2	-	0	NC_009614.1_3469
NC_009614.1	Prodigal_v2.6.3	CDS	4281774	4282448	111.3	-	0	NC_009614.1_3470
NC_009614.1	Prodigal_v2.6.3	CDS	4282483	4284792	285.7	-	0	NC_009614.1_3471
NC_009614.1	Prodigal_v2.6.3	CDS	4285114	4287219	312.1	+	0	NC_009614.1_3472
NC_009614.1	Prodigal_v2.6.3	CDS	4287400	4288560	94.8	+	0	NC_009614.1_3473
NC_009614.1	Prodigal_v2.6.3	CDS	4288667	4289521	76.0	-	0	NC_009614.1_3474
NC_009614.1	Prodigal_v2.6.3	CDS	4289528	4289758	4.3	+	0	NC_009614.1_3475
NC_009614.1	Prodigal_v2.6.3	CDS	4289662	4290375	47.3	-	0	NC_009614.1_3476
NC_009614.1	Prodigal_v2.6.3	CDS	4290384	4291478	110.7	-	0	NC_009614.1_3477
NC_009614.1	Prodigal_v2.6.3	CDS	4291480	4293309	129.5	-	0	NC_009614.1_3478
NC_009614.1	Prodigal_v2.6.3	CDS	4293393	4294298	95.6	-	0	NC_009614.1_3479
NC_009614.1	Prodigal_v2.6.3	CDS	4293393	4294298	95.6	-	0	NC_009614.1_3479
NC_009614.1	Prodigal_v2.6.3	CDS	4294503	4295537	102.9	-	0	NC_009614.1_3480
NC_009614.1	Prodigal_v2.6.3	CDS	4295518	4296252	54.2	-	0	NC_009614.1_3481
NC_009614.1	Prodigal_v2.6.3	CDS	4296331	4297158	53.7	-	0	NC_009614.1_3482
NC_009614.1	Prodigal_v2.6.3	CDS	4297177	4298484	49.1	-	0	NC_009614.1_3483
NC_009614.1	Prodigal_v2.6.3	CDS	4298491	4299381	49.7	-	0	NC_009614.1_3484
NC_009614.1	Prodigal_v2.6.3	CDS	4299409	4300971	66.4	-	0	NC_009614.1_3485
NC_009614.1	Prodigal_v2.6.3	CDS	4301003	4301176	3.1	+	0	NC_009614.1_3486
NC_009614.1	Prodigal_v2.6.3	CDS	4301677	4302060	36.2	-	0	NC_009614.1_3487
NC_009614.1	Prodigal_v2.6.3	CDS	4302143	4302691	59.5	-	0	NC_009614.1_3488
NC_009614.1	Prodigal_v2.6.3	CDS	4303686	4304102	57.2	-	0	NC_009614.1_3489
NC_009614.1	Prodigal_v2.6.3	CDS	4304413	4304841	31.7	+	0	NC_009614.1_3490
NC_009614.1	Prodigal_v2.6.3	CDS	4304838	4305311	35.4	+	0	NC_009614.1_3491
NC_009614.1	Prodigal_v2.6.3	CDS	4305308	4305535	28.9	+	0	NC_009614.1_3492
NC_009614.1	Prodigal_v2.6.3	CDS	4305566	4306105	64.4	-	0	NC_009614.1_3493
NC_009614.1	Prodigal_v2.6.3	CDS	4306111	4306311	4.3	+	0	NC_009614.1_3494
NC_009614.1	Prodigal_v2.6.3	CDS	4306315	4308087	200.3	+	0	NC_009614.1_3495
NC_009614.1	Prodigal_v2.6.3	CDS	4308124	4309464	140.9	+	0	NC_009614.1_3496
NC_009614.1	Prodigal_v2.6.3	CDS	4309580	4310881	137.0	+	0	NC_009614.1_3497
NC_009614.1	Prodigal_v2.6.3	CDS	4310962	4314138	377.4	+	0	NC_009614.1_3498
NC_009614.1	Prodigal_v2.6.3	CDS	4314138	4317017	295.8	+	0	NC_009614.1_3499
NC_009614.1	Prodigal_v2.6.3	CDS	4317092	4317919	93.1	-	0	NC_009614.1_3500
NC_009614.1	Prodigal_v2.6.3	CDS	4318180	4319736	200.1	+	0	NC_009614.1_3501
NC_009614.1	Prodigal_v2.6.3	CDS	4319890	4322352	381.3	+	0	NC_009614.1_3502
NC_009614.1	Prodigal_v2.6.3	CDS	4322386	4323126	136.1	+	0	NC_009614.1_3503
NC_009614.1	Prodigal_v2.6.3	CDS	4323128	4323373	11.4	+	0	NC_009614.1_3504
NC_009614.1	Prodigal_v2.6.3	CDS	4323489	4324511	74.6	-	0	NC_009614.1_3505
NC_009614.1	Prodigal_v2.6.3	CDS	4323489	4324511	74.6	-	0	NC_009614.1_3505
NC_009614.1	Prodigal_v2.6.3	CDS	4324567	4325349	83.8	-	0	NC_009614.1_3506
NC_009614.1	Prodigal_v2.6.3	CDS	4324567	4325349	83.8	-	0	NC_009614.1_3506
NC_009614.1	Prodigal_v2.6.3	CDS	4325346	4326920	107.6	-	0	NC_009614.1_3507
NC_009614.1	Prodigal_v2.6.3	CDS	4325346	4326920	107.6	-	0	NC_009614.1_3507
NC_009614.1	Prodigal_v2.6.3	CDS	4328299	4328667	44.9	+	0	NC_009614.1_3508
NC_009614.1	Prodigal_v2.6.3	CDS	4328803	4329000	9.6	+	0	NC_009614.1_3509
NC_009614.1	Prodigal_v2.6.3	CDS	4328997	4329116	2.1	+	0	NC_009614.1_3510
NC_009614.1	Prodigal_v2.6.3	CDS	4329180	4330115	79.3	+	0	NC_009614.1_3511
NC_009614.1	Prodigal_v2.6.3	CDS	4330130	4331752	132.1	+	0	NC_009614.1_3512
NC_009614.1	Prodigal_v2.6.3	CDS	4332097	4333131	77.4	-	0	NC_009614.1_3513
NC_009614.1	Prodigal_v2.6.3	CDS	4333128	4333325	20.3	-	0	NC_009614.1_3514
NC_009614.1	Prodigal_v2.6.3	CDS	4333719	4333988	13.7	+	0	NC_009614.1_3515
NC_009614.1	Prodigal_v2.6.3	CDS	4333985	4334116	3.0	+	0	NC_009614.1_3516
NC_009614.1	Prodigal_v2.6.3	CDS	4334192	4334971	67.1	+	0	NC_009614.1_3517
NC_009614.1	Prodigal_v2.6.3	CDS	4334987	4335220	34.6	+	0	NC_009614.1_3518
NC_009614.1	Prodigal_v2.6.3	CDS	4335241	4337043	165.6	+	0	NC_009614.1_3519
NC_009614.1	Prodigal_v2.6.3	CDS	4337588	4338433	78.4	+	0	NC_009614.1_3520
NC_009614.1	Prodigal_v2.6.3	CDS	4338463	4339149	19.9	+	0	NC_009614.1_3521
NC_009614.1	Prodigal_v2.6.3	CDS	4339469	4339774	56.7	+	0	NC_009614.1_3522
NC_009614.1	Prodigal_v2.6.3	CDS	4339699	4339875	5.7	-	0	NC_009614.1_3523
NC_009614.1	Prodigal_v2.6.3	CDS	4340214	4341278	55.1	-	0	NC_009614.1_3524
NC_009614.1	Prodigal_v2.6.3	CDS	4341293	4341727	44.3	-	0	NC_009614.1_3525
NC_009614.1	Prodigal_v2.6.3	CDS	4342041	4342712	64.7	-	0	NC_009614.1_3526
NC_009614.1	Prodigal_v2.6.3	CDS	4343720	4344724	55.4	-	0	NC_009614.1_3527
NC_009614.1	Prodigal_v2.6.3	CDS	4344735	4345085	31.9	-	0	NC_009614.1_3528
NC_009614.1	Prodigal_v2.6.3	CDS	4349536	4350138	55.0	+	0	NC_009614.1_3531
NC_009614.1	Prodigal_v2.6.3	CDS	4350242	4350403	25.7	-	0	NC_009614.1_3532
NC_009614.1	Prodigal_v2.6.3	CDS	4350771	4351568	68.1	-	0	NC_009614.1_3533
NC_009614.1	Prodigal_v2.6.3	CDS	4351555	4351785	0.6	-	0	NC_009614.1_3534
NC_009614.1	Prodigal_v2.6.3	CDS	4405069	4406427	66.0	-	0	NC_009614.1_3581
NC_009614.1	Prodigal_v2.6.3	CDS	4412799	4414157	66.0	-	0	NC_009614.1_3587
NC_009614.1	Prodigal_v2.6.3	CDS	4546914	4547708	26.6	+	0	NC_009614.1_3702
NC_009614.1	Prodigal_v2.6.3	CDS	4547847	4548155	20.9	+	0	NC_009614.1_3703
NC_009614.1	Prodigal_v2.6.3	CDS	4548145	4549086	99.9	+	0	NC_009614.1_3704
NC_009614.1	Prodigal_v2.6.3	CDS	4549121	4549519	44.7	+	0	NC_009614.1_3705
NC_009614.1	Prodigal_v2.6.3	CDS	4549701	4550627	77.5	-	0	NC_009614.1_3706
NC_009614.1	Prodigal_v2.6.3	CDS	4550722	4551522	37.6	+	0	NC_009614.1_3707
NC_009614.1	Prodigal_v2.6.3	CDS	4550722	4551522	37.6	+	0	NC_009614.1_3707
NC_009614.1	Prodigal_v2.6.3	CDS	4551579	4551935	13.7	+	0	NC_009614.1_3708
NC_009614.1	Prodigal_v2.6.3	CDS	4551579	4551935	13.7	+	0	NC_009614.1_3708
NC_009614.1	Prodigal_v2.6.3	CDS	4551919	4552287	28.6	+	0	NC_009614.1_3709
NC_009614.1	Prodigal_v2.6.3	CDS	4551919	4552287	28.6	+	0	NC_009614.1_3709
NC_009614.1	Prodigal_v2.6.3	CDS	4552363	4553976	134.0	+	0	NC_009614.1_3710
NC_009614.1	Prodigal_v2.6.3	CDS	4552363	4553976	134.0	+	0	NC_009614.1_3710
NC_009614.1	Prodigal_v2.6.3	CDS	4554363	4554884	32.7	-	0	NC_009614.1_3711
NC_009614.1	Prodigal_v2.6.3	CDS	4554949	4555542	13.9	+	0	NC_009614.1_3712
NC_009614.1	Prodigal_v2.6.3	CDS	4555535	4556611	83.5	-	0	NC_009614.1_3713
NC_009614.1	Prodigal_v2.6.3	CDS	4556620	4558032	136.5	-	0	NC_009614.1_3714
NC_009614.1	Prodigal_v2.6.3	CDS	4558051	4559604	231.6	-	0	NC_009614.1_3715
NC_009614.1	Prodigal_v2.6.3	CDS	4559611	4562439	338.2	-	0	NC_009614.1_3716
NC_009614.1	Prodigal_v2.6.3	CDS	4562556	4562765	20.7	-	0	NC_009614.1_3717
NC_009614.1	Prodigal_v2.6.3	CDS	4562870	4564234	61.4	+	0	NC_009614.1_3718
NC_009614.1	Prodigal_v2.6.3	CDS	4564237	4564587	15.4	+	0	NC_009614.1_3719
NC_009614.1	Prodigal_v2.6.3	CDS	4564590	4565183	34.0	+	0	NC_009614.1_3720
NC_009614.1	Prodigal_v2.6.3	CDS	4565620	4566498	80.3	-	0	NC_009614.1_3721
NC_009614.1	Prodigal_v2.6.3	CDS	4566542	4566880	37.1	-	0	NC_009614.1_3722
NC_009614.1	Prodigal_v2.6.3	CDS	4566877	4567083	23.5	-	0	NC_009614.1_3723
NC_009614.1	Prodigal_v2.6.3	CDS	4567344	4567631	3.5	+	0	NC_009614.1_3724
NC_009614.1	Prodigal_v2.6.3	CDS	4600531	4601616	78.0	+	0	NC_009614.1_3750
NC_009614.1	Prodigal_v2.6.3	CDS	4602021	4602647	63.6	+	0	NC_009614.1_3751
NC_009614.1	Prodigal_v2.6.3	CDS	4602644	4602739	2.7	+	0	NC_009614.1_3752
NC_009614.1	Prodigal_v2.6.3	CDS	4602941	4603696	59.9	-	0	NC_009614.1_3753
NC_009614.1	Prodigal_v2.6.3	CDS	4603732	4604682	63.0	-	0	NC_009614.1_3754
NC_009614.1	Prodigal_v2.6.3	CDS	4604679	4605092	22.2	-	0	NC_009614.1_3755
NC_009614.1	Prodigal_v2.6.3	CDS	4605277	4605768	50.2	-	0	NC_009614.1_3756
NC_009614.1	Prodigal_v2.6.3	CDS	4605782	4606132	1.2	-	0	NC_009614.1_3757
NC_009614.1	Prodigal_v2.6.3	CDS	4606166	4606477	36.0	+	0	NC_009614.1_3758
NC_009614.1	Prodigal_v2.6.3	CDS	4606560	4606868	30.1	+	0	NC_009614.1_3759
NC_009614.1	Prodigal_v2.6.3	CDS	4607097	4607459	46.2	-	0	NC_009614.1_3760
NC_009614.1	Prodigal_v2.6.3	CDS	4607456	4608679	104.4	-	0	NC_009614.1_3761
NC_009614.1	Prodigal_v2.6.3	CDS	4608711	4609949	108.9	-	0	NC_009614.1_3762
NC_009614.1	Prodigal_v2.6.3	CDS	4653269	4654627	66.0	-	0	NC_009614.1_3796
NC_009614.1	Prodigal_v2.6.3	CDS	4758934	4760292	67.6	-	0	NC_009614.1_3886
NC_009614.1	Prodigal_v2.6.3	CDS	4760401	4760889	45.7	-	0	NC_009614.1_3887
NC_009614.1	Prodigal_v2.6.3	CDS	4804384	4805742	66.9	-	0	NC_009614.1_3926
NC_009614.1	Prodigal_v2.6.3	CDS	4942948	4943409	30.0	+	0	NC_009614.1_4037
NC_009614.1	Prodigal_v2.6.3	CDS	4943492	4944850	67.6	+	0	NC_009614.1_4038
NC_009614.1	Prodigal_v2.6.3	CDS	4955338	4956276	71.3	-	0	NC_009614.1_4048
NC_009614.1	Prodigal_v2.6.3	CDS	4956343	4957041	77.8	-	0	NC_009614.1_4049
NC_009614.1	Prodigal_v2.6.3	CDS	4957203	4957571	10.9	-	0	NC_009614.1_4050
NC_009614.1	Prodigal_v2.6.3	CDS	4957532	4957936	11.9	-	0	NC_009614.1_4051
NC_009615.1	Prodigal_v2.6.3	CDS	989590	989916	34.8	-	0	NC_009615.1_840
NC_009615.1	Prodigal_v2.6.3	CDS	990095	990979	25.3	-	0	NC_009615.1_841
NC_009615.1	Prodigal_v2.6.3	CDS	991030	991698	33.1	-	0	NC_009615.1_842
NC_009615.1	Prodigal_v2.6.3	CDS	991863	992120	19.9	+	0	NC_009615.1_843
NC_009615.1	Prodigal_v2.6.3	CDS	992140	992424	19.3	+	0	NC_009615.1_844
NC_009615.1	Prodigal_v2.6.3	CDS	992455	992772	13.8	+	0	NC_009615.1_845
NC_009615.1	Prodigal_v2.6.3	CDS	993110	993307	23.3	+	0	NC_009615.1_846
NC_009615.1	Prodigal_v2.6.3	CDS	993276	993596	30.6	-	0	NC_009615.1_847
NC_009615.1	Prodigal_v2.6.3	CDS	993704	993850	10.3	+	0	NC_009615.1_848
NC_009615.1	Prodigal_v2.6.3	CDS	993857	994048	20.4	+	0	NC_009615.1_849
NC_009615.1	Prodigal_v2.6.3	CDS	994205	994402	16.1	+	0	NC_009615.1_850
NC_009615.1	Prodigal_v2.6.3	CDS	994427	994825	22.6	+	0	NC_009615.1_851
NC_009615.1	Prodigal_v2.6.3	CDS	995121	996053	77.6	+	0	NC_009615.1_852
NC_009615.1	Prodigal_v2.6.3	CDS	996043	996819	80.0	+	0	NC_009615.1_853
NC_009615.1	Prodigal_v2.6.3	CDS	996928	997365	32.6	+	0	NC_009615.1_854
NC_009615.1	Prodigal_v2.6.3	CDS	997362	997646	25.7	+	0	NC_009615.1_855
NC_009615.1	Prodigal_v2.6.3	CDS	997648	998490	64.1	+	0	NC_009615.1_856
NC_009615.1	Prodigal_v2.6.3	CDS	999097	999570	50.3	+	0	NC_009615.1_857
NC_009615.1	Prodigal_v2.6.3	CDS	999567	1000736	62.2	+	0	NC_009615.1_858
NC_009615.1	Prodigal_v2.6.3	CDS	1000740	1000937	10.3	+	0	NC_009615.1_859
NC_009615.1	Prodigal_v2.6.3	CDS	1000939	1001874	48.8	+	0	NC_009615.1_860
NC_009615.1	Prodigal_v2.6.3	CDS	1001831	1002388	34.9	+	0	NC_009615.1_861
NC_009615.1	Prodigal_v2.6.3	CDS	1002546	1003829	41.9	+	0	NC_009615.1_862
NC_009615.1	Prodigal_v2.6.3	CDS	1003877	1004686	56.7	+	0	NC_009615.1_863
NC_009615.1	Prodigal_v2.6.3	CDS	1004688	1004834	22.6	+	0	NC_009615.1_864
NC_009615.1	Prodigal_v2.6.3	CDS	1005104	1005409	20.4	+	0	NC_009615.1_865
NC_009615.1	Prodigal_v2.6.3	CDS	1005399	1005647	15.3	+	0	NC_009615.1_866
NC_009615.1	Prodigal_v2.6.3	CDS	1005656	1006189	46.3	+	0	NC_009615.1_867
NC_009615.1	Prodigal_v2.6.3	CDS	1006197	1006646	34.0	+	0	NC_009615.1_868
NC_009615.1	Prodigal_v2.6.3	CDS	1006682	1006921	6.6	+	0	NC_009615.1_869
NC_009615.1	Prodigal_v2.6.3	CDS	1006918	1007322	45.4	+	0	NC_009615.1_870
NC_009615.1	Prodigal_v2.6.3	CDS	1007419	1007835	40.1	+	0	NC_009615.1_871
NC_009615.1	Prodigal_v2.6.3	CDS	1007953	1008138	16.9	+	0	NC_009615.1_872
NC_009615.1	Prodigal_v2.6.3	CDS	1008197	1008601	49.0	+	0	NC_009615.1_873
NC_009615.1	Prodigal_v2.6.3	CDS	1008687	1008875	3.7	-	0	NC_009615.1_874
NC_009615.1	Prodigal_v2.6.3	CDS	1008880	1009113	13.2	-	0	NC_009615.1_875
NC_009615.1	Prodigal_v2.6.3	CDS	1009261	1009515	38.0	+	0	NC_009615.1_876
NC_009615.1	Prodigal_v2.6.3	CDS	1009553	1010002	28.5	+	0	NC_009615.1_877
NC_009615.1	Prodigal_v2.6.3	CDS	1010045	1010242	8.5	+	0	NC_009615.1_878
NC_009615.1	Prodigal_v2.6.3	CDS	1010382	1010579	17.4	+	0	NC_009615.1_879
NC_009615.1	Prodigal_v2.6.3	CDS	1010592	1010780	23.8	+	0	NC_009615.1_880
NC_009615.1	Prodigal_v2.6.3	CDS	1010783	1010938	12.6	+	0	NC_009615.1_881
NC_009615.1	Prodigal_v2.6.3	CDS	1010942	1011148	9.5	+	0	NC_009615.1_882
NC_009615.1	Prodigal_v2.6.3	CDS	1011326	1011715	45.0	+	0	NC_009615.1_883
NC_009615.1	Prodigal_v2.6.3	CDS	1011922	1012593	59.8	+	0	NC_009615.1_884
NC_009615.1	Prodigal_v2.6.3	CDS	1012596	1013336	92.9	+	0	NC_009615.1_885
NC_009615.1	Prodigal_v2.6.3	CDS	1013338	1013853	37.8	+	0	NC_009615.1_886
NC_009615.1	Prodigal_v2.6.3	CDS	1013850	1015118	141.6	+	0	NC_009615.1_887
NC_009615.1	Prodigal_v2.6.3	CDS	1015130	1015309	3.6	+	0	NC_009615.1_888
NC_009615.1	Prodigal_v2.6.3	CDS	1015318	1016799	115.2	+	0	NC_009615.1_889
NC_009615.1	Prodigal_v2.6.3	CDS	1016949	1017248	23.3	+	0	NC_009615.1_890
NC_009615.1	Prodigal_v2.6.3	CDS	1017260	1017622	28.9	+	0	NC_009615.1_891
NC_009615.1	Prodigal_v2.6.3	CDS	1017883	1018518	76.0	+	0	NC_009615.1_892
NC_009615.1	Prodigal_v2.6.3	CDS	1018523	1019374	87.5	+	0	NC_009615.1_893
NC_009615.1	Prodigal_v2.6.3	CDS	1019393	1020475	125.7	+	0	NC_009615.1_894
NC_009615.1	Prodigal_v2.6.3	CDS	1020472	1020786	27.7	+	0	NC_009615.1_895
NC_009615.1	Prodigal_v2.6.3	CDS	1020783	1021106	35.0	+	0	NC_009615.1_896
NC_009615.1	Prodigal_v2.6.3	CDS	1021097	1021396	44.1	+	0	NC_009615.1_897
NC_009615.1	Prodigal_v2.6.3	CDS	1021393	1021689	11.5	+	0	NC_009615.1_898
NC_009615.1	Prodigal_v2.6.3	CDS	1021686	1022075	24.8	+	0	NC_009615.1_899
NC_009615.1	Prodigal_v2.6.3	CDS	1022078	1022605	81.2	+	0	NC_009615.1_900
NC_009615.1	Prodigal_v2.6.3	CDS	1022648	1023061	31.0	+	0	NC_009615.1_901
NC_009615.1	Prodigal_v2.6.3	CDS	1023366	1027532	537.8	+	0	NC_009615.1_902
NC_009615.1	Prodigal_v2.6.3	CDS	1027532	1027954	58.9	+	0	NC_009615.1_903
NC_009615.1	Prodigal_v2.6.3	CDS	1027951	1028883	119.5	+	0	NC_009615.1_904
NC_009615.1	Prodigal_v2.6.3	CDS	1028873	1029610	104.7	+	0	NC_009615.1_905
NC_009615.1	Prodigal_v2.6.3	CDS	1029636	1030397	80.3	+	0	NC_009615.1_906
NC_009615.1	Prodigal_v2.6.3	CDS	1030425	1031897	189.0	+	0	NC_009615.1_907
NC_009615.1	Prodigal_v2.6.3	CDS	1032388	1033902	144.2	+	0	NC_009615.1_908
NC_009615.1	Prodigal_v2.6.3	CDS	1033960	1034373	56.2	+	0	NC_009615.1_909
NC_009615.1	Prodigal_v2.6.3	CDS	1034386	1038057	518.3	+	0	NC_009615.1_910
NC_009615.1	Prodigal_v2.6.3	CDS	1038076	1038465	67.2	+	0	NC_009615.1_911
NC_009615.1	Prodigal_v2.6.3	CDS	1038533	1038880	70.1	+	0	NC_009615.1_912
NC_009615.1	Prodigal_v2.6.3	CDS	1038897	1039304	18.9	+	0	NC_009615.1_913
NC_009615.1	Prodigal_v2.6.3	CDS	1039301	1039792	41.5	+	0	NC_009615.1_914
NC_009615.1	Prodigal_v2.6.3	CDS	1040046	1041245	47.5	+	0	NC_009615.1_915
NC_009615.1	Prodigal_v2.6.3	CDS	1041248	1041751	37.8	+	0	NC_009615.1_916
NC_009615.1	Prodigal_v2.6.3	CDS	1041875	1042057	22.9	+	0	NC_009615.1_917
NC_009615.1	Prodigal_v2.6.3	CDS	1042082	1042732	26.3	+	0	NC_009615.1_918
NC_009615.1	Prodigal_v2.6.3	CDS	1042686	1042832	2.4	+	0	NC_009615.1_919
NC_009615.1	Prodigal_v2.6.3	CDS	1042970	1044166	51.7	+	0	NC_009615.1_920
NC_009615.1	Prodigal_v2.6.3	CDS	1044497	1045804	81.2	-	0	NC_009615.1_921
NC_009615.1	Prodigal_v2.6.3	CDS	1454388	1454540	2.4	-	0	NC_009615.1_1267
NC_009615.1	Prodigal_v2.6.3	CDS	1454533	1454850	2.6	-	0	NC_009615.1_1268
NC_009615.1	Prodigal_v2.6.3	CDS	1455169	1455849	23.1	-	0	NC_009615.1_1269
NC_009615.1	Prodigal_v2.6.3	CDS	1455885	1456028	6.7	-	0	NC_009615.1_1270
NC_009615.1	Prodigal_v2.6.3	CDS	1456233	1457153	86.8	-	0	NC_009615.1_1271
NC_009615.1	Prodigal_v2.6.3	CDS	1457210	1457812	69.8	-	0	NC_009615.1_1272
NC_009615.1	Prodigal_v2.6.3	CDS	1458275	1459483	108.0	+	0	NC_009615.1_1273
NC_009615.1	Prodigal_v2.6.3	CDS	1459854	1463180	382.4	-	0	NC_009615.1_1274
NC_009615.1	Prodigal_v2.6.3	CDS	1463214	1464488	124.7	-	0	NC_009615.1_1275
NC_009615.1	Prodigal_v2.6.3	CDS	1464514	1465476	110.5	-	0	NC_009615.1_1276
NC_009615.1	Prodigal_v2.6.3	CDS	1465594	1466811	111.3	-	0	NC_009615.1_1277
NC_009615.1	Prodigal_v2.6.3	CDS	1466840	1467844	93.3	-	0	NC_009615.1_1278
NC_009615.1	Prodigal_v2.6.3	CDS	1467841	1469103	86.6	-	0	NC_009615.1_1279
NC_009615.1	Prodigal_v2.6.3	CDS	1469254	1469412	7.0	-	0	NC_009615.1_1280
NC_009615.1	Prodigal_v2.6.3	CDS	1469642	1470856	97.1	-	0	NC_009615.1_1281
NC_009615.1	Prodigal_v2.6.3	CDS	1471241	1472320	97.9	-	0	NC_009615.1_1282
NC_009615.1	Prodigal_v2.6.3	CDS	1472345	1472665	5.0	-	0	NC_009615.1_1283
NC_009615.1	Prodigal_v2.6.3	CDS	3509223	3511418	291.1	+	0	NC_009615.1_2952
NC_009615.1	Prodigal_v2.6.3	CDS	3511448	3512761	50.3	+	0	NC_009615.1_2953
NC_009615.1	Prodigal_v2.6.3	CDS	3512814	3513077	10.0	+	0	NC_009615.1_2954
NC_009615.1	Prodigal_v2.6.3	CDS	3513082	3514314	36.9	+	0	NC_009615.1_2955
NC_009615.1	Prodigal_v2.6.3	CDS	3514304	3515596	166.8	+	0	NC_009615.1_2956
NC_009615.1	Prodigal_v2.6.3	CDS	3560735	3561898	36.7	+	0	NC_009615.1_2992
NC_009615.1	Prodigal_v2.6.3	CDS	3562007	3562300	3.7	-	0	NC_009615.1_2993
NC_009615.1	Prodigal_v2.6.3	CDS	3562597	3562716	0.7	+	0	NC_009615.1_2994
NC_009615.1	Prodigal_v2.6.3	CDS	3562790	3564874	103.2	-	0	NC_009615.1_2995
NC_009615.1	Prodigal_v2.6.3	CDS	3565128	3565691	22.9	-	0	NC_009615.1_2996
NC_009615.1	Prodigal_v2.6.3	CDS	3566055	3566357	4.2	-	0	NC_009615.1_2997
NC_009615.1	Prodigal_v2.6.3	CDS	3566512	3569400	248.4	-	0	NC_009615.1_2998
NC_009615.1	Prodigal_v2.6.3	CDS	3569415	3571379	149.2	-	0	NC_009615.1_2999
NC_009615.1	Prodigal_v2.6.3	CDS	3571443	3572177	8.8	-	0	NC_009615.1_3000
NC_009615.1	Prodigal_v2.6.3	CDS	3572910	3573251	39.3	-	0	NC_009615.1_3001
NC_009615.1	Prodigal_v2.6.3	CDS	3573235	3573531	21.7	-	0	NC_009615.1_3002
NC_009615.1	Prodigal_v2.6.3	CDS	3573792	3574808	64.9	-	0	NC_009615.1_3003
NC_009615.1	Prodigal_v2.6.3	CDS	3574805	3575104	10.9	-	0	NC_009615.1_3004
NC_009615.1	Prodigal_v2.6.3	CDS	3575264	3576427	69.1	-	0	NC_009615.1_3005
NC_009615.1	Prodigal_v2.6.3	CDS	3904647	3904796	0.4	-	0	NC_009615.1_3249
NC_009615.1	Prodigal_v2.6.3	CDS	3904962	3907022	114.5	-	0	NC_009615.1_3250
NC_009615.1	Prodigal_v2.6.3	CDS	3906973	3907950	79.4	-	0	NC_009615.1_3251
NC_009615.1	Prodigal_v2.6.3	CDS	3907929	3909278	112.1	-	0	NC_009615.1_3252
NC_009615.1	Prodigal_v2.6.3	CDS	3909434	3910213	29.8	-	0	NC_009615.1_3253
NC_009615.1	Prodigal_v2.6.3	CDS	3910225	3911175	39.7	-	0	NC_009615.1_3254
NC_009615.1	Prodigal_v2.6.3	CDS	3911213	3912007	59.5	-	0	NC_009615.1_3255
NC_009615.1	Prodigal_v2.6.3	CDS	3911970	3913028	28.4	-	0	NC_009615.1_3256
NC_009615.1	Prodigal_v2.6.3	CDS	3913207	3914334	39.3	-	0	NC_009615.1_3257
NC_009615.1	Prodigal_v2.6.3	CDS	3914331	3915236	59.3	-	0	NC_009615.1_3258
NC_009615.1	Prodigal_v2.6.3	CDS	3915244	3916308	58.5	-	0	NC_009615.1_3259
NC_009615.1	Prodigal_v2.6.3	CDS	3916339	3917316	33.2	-	0	NC_009615.1_3260
NC_009615.1	Prodigal_v2.6.3	CDS	3917285	3918283	33.6	-	0	NC_009615.1_3261
NC_009615.1	Prodigal_v2.6.3	CDS	3918369	3919895	40.2	-	0	NC_009615.1_3262
NC_009615.1	Prodigal_v2.6.3	CDS	3919902	3921029	31.7	-	0	NC_009615.1_3263
NC_009615.1	Prodigal_v2.6.3	CDS	3921048	3922298	137.6	-	0	NC_009615.1_3264
NC_009615.1	Prodigal_v2.6.3	CDS	3922395	3922517	3.4	-	0	NC_009615.1_3265
NC_009615.1	Prodigal_v2.6.3	CDS	3922602	3923333	68.0	-	0	NC_009615.1_3266
NC_009615.1	Prodigal_v2.6.3	CDS	3923395	3925818	295.7	-	0	NC_009615.1_3267
NC_009615.1	Prodigal_v2.6.3	CDS	3925833	3926624	109.5	-	0	NC_009615.1_3268
NC_009615.1	Prodigal_v2.6.3	CDS	3926638	3927759	110.4	-	0	NC_009615.1_3269
NC_009615.1	Prodigal_v2.6.3	CDS	3927822	3928382	75.9	-	0	NC_009615.1_3270
NC_009615.1	Prodigal_v2.6.3	CDS	3929162	3930376	111.5	-	0	NC_009615.1_3271
NC_009615.1	Prodigal_v2.6.3	CDS	3930384	3931145	85.9	-	0	NC_009615.1_3272
NC_009615.1	Prodigal_v2.6.3	CDS	3931176	3932096	93.2	-	0	NC_009615.1_3273
NC_009615.1	Prodigal_v2.6.3	CDS	3932101	3932472	28.7	-	0	NC_009615.1_3274
NC_009615.1	Prodigal_v2.6.3	CDS	3932702	3933205	32.7	-	0	NC_009615.1_3275
NC_009615.1	Prodigal_v2.6.3	CDS	3933541	3933864	11.1	+	0	NC_009615.1_3276
NC_009615.1	Prodigal_v2.6.3	CDS	3933854	3934111	4.8	+	0	NC_009615.1_3277
NC_009615.1	Prodigal_v2.6.3	CDS	3934354	3934566	16.4	+	0	NC_009615.1_3278
NC_009615.1	Prodigal_v2.6.3	CDS	3934578	3935525	32.0	+	0	NC_009615.1_3279
NC_009615.1	Prodigal_v2.6.3	CDS	3935548	3936381	37.8	+	0	NC_009615.1_3280
NC_009615.1	Prodigal_v2.6.3	CDS	3936402	3937367	39.6	+	0	NC_009615.1_3281
NC_009615.1	Prodigal_v2.6.3	CDS	3937389	3938402	33.5	+	0	NC_009615.1_3282
NC_009615.1	Prodigal_v2.6.3	CDS	3938850	3939755	84.9	+	0	NC_009615.1_3283
NC_009615.1	Prodigal_v2.6.3	CDS	3940516	3940827	31.7	+	0	NC_009615.1_3284
NC_009615.1	Prodigal_v2.6.3	CDS	3940834	3941073	4.2	+	0	NC_009615.1_3285
NC_009615.1	Prodigal_v2.6.3	CDS	3941101	3941433	31.6	+	0	NC_009615.1_3286
NC_009615.1	Prodigal_v2.6.3	CDS	3941956	3942348	39.3	-	0	NC_009615.1_3287
NC_009615.1	Prodigal_v2.6.3	CDS	3942387	3942947	50.6	-	0	NC_009615.1_3288
NC_009615.1	Prodigal_v2.6.3	CDS	3943654	3944457	121.6	-	0	NC_009615.1_3289
NC_009615.1	Prodigal_v2.6.3	CDS	3944424	3944966	15.5	-	0	NC_009615.1_3290
NC_009615.1	Prodigal_v2.6.3	CDS	3944951	3946186	168.5	-	0	NC_009615.1_3291
NC_009615.1	Prodigal_v2.6.3	CDS	4644523	4645278	59.9	-	0	NC_009615.1_3848
NC_009615.1	Prodigal_v2.6.3	CDS	4645290	4646852	146.6	-	0	NC_009615.1_3849
NC_010655.1	Prodigal_v2.6.3	CDS	1569682	1571322	81.2	-	0	NC_010655.1_1296
NC_010655.1	Prodigal_v2.6.3	CDS	1571338	1572117	30.3	-	0	NC_010655.1_1297
NC_010655.1	Prodigal_v2.6.3	CDS	1572102	1572899	17.5	-	0	NC_010655.1_1298
NC_010655.1	Prodigal_v2.6.3	CDS	1572892	1573965	50.2	-	0	NC_010655.1_1299
NC_010655.1	Prodigal_v2.6.3	CDS	1573952	1575679	151.6	-	0	NC_010655.1_1300
NC_010655.1	Prodigal_v2.6.3	CDS	1575725	1576636	71.2	-	0	NC_010655.1_1301
NC_010655.1	Prodigal_v2.6.3	CDS	1576655	1577338	30.9	-	0	NC_010655.1_1302
NC_010655.1	Prodigal_v2.6.3	CDS	1577395	1578324	60.3	-	0	NC_010655.1_1303
NC_010655.1	Prodigal_v2.6.3	CDS	1611606	1611884	2.1	+	0	NC_010655.1_1335
NC_010655.1	Prodigal_v2.6.3	CDS	1611881	1613281	120.2	+	0	NC_010655.1_1336
NC_010655.1	Prodigal_v2.6.3	CDS	1613286	1614029	50.2	+	0	NC_010655.1_1337
NC_010655.1	Prodigal_v2.6.3	CDS	1614054	1614443	30.1	+	0	NC_010655.1_1338
NC_010655.1	Prodigal_v2.6.3	CDS	1614484	1615320	57.5	+	0	NC_010655.1_1339
NC_010655.1	Prodigal_v2.6.3	CDS	1615399	1615698	14.8	+	0	NC_010655.1_1340
NC_010655.1	Prodigal_v2.6.3	CDS	1615691	1616446	25.5	+	0	NC_010655.1_1341
NC_010655.1	Prodigal_v2.6.3	CDS	1616443	1616778	20.8	+	0	NC_010655.1_1342
NC_010655.1	Prodigal_v2.6.3	CDS	1616999	1617937	64.2	+	0	NC_010655.1_1343
NC_010655.1	Prodigal_v2.6.3	CDS	1618027	1618593	39.1	+	0	NC_010655.1_1344
NC_010655.1	Prodigal_v2.6.3	CDS	1618648	1619166	38.0	+	0	NC_010655.1_1345
NC_010655.1	Prodigal_v2.6.3	CDS	1619235	1619609	32.1	+	0	NC_010655.1_1346
NC_010655.1	Prodigal_v2.6.3	CDS	1619620	1620003	21.2	+	0	NC_010655.1_1347
NC_010655.1	Prodigal_v2.6.3	CDS	1620033	1620170	1.2	+	0	NC_010655.1_1348
NC_010655.1	Prodigal_v2.6.3	CDS	1620167	1622287	147.8	+	0	NC_010655.1_1349
NC_010655.1	Prodigal_v2.6.3	CDS	1622289	1623068	61.7	+	0	NC_010655.1_1350
NC_010655.1	Prodigal_v2.6.3	CDS	1623065	1623904	89.0	+	0	NC_010655.1_1351
NC_010655.1	Prodigal_v2.6.3	CDS	1623897	1625270	124.5	+	0	NC_010655.1_1352
NC_010655.1	Prodigal_v2.6.3	CDS	1625276	1626028	48.7	+	0	NC_010655.1_1353
NC_010655.1	Prodigal_v2.6.3	CDS	1626018	1626488	54.0	-	0	NC_010655.1_1354
NC_010655.1	Prodigal_v2.6.3	CDS	1626547	1627050	55.3	+	0	NC_010655.1_1355
NC_010655.1	Prodigal_v2.6.3	CDS	1627047	1628744	135.1	+	0	NC_010655.1_1356
NC_010655.1	Prodigal_v2.6.3	CDS	1628768	1630327	140.2	+	0	NC_010655.1_1357
NC_010655.1	Prodigal_v2.6.3	CDS	1630363	1630773	35.7	+	0	NC_010655.1_1358
NC_010655.1	Prodigal_v2.6.3	CDS	1630786	1631250	36.6	+	0	NC_010655.1_1359
NC_010655.1	Prodigal_v2.6.3	CDS	1631255	1631533	35.6	+	0	NC_010655.1_1360
NC_010655.1	Prodigal_v2.6.3	CDS	1631595	1632176	54.5	+	0	NC_010655.1_1361
NC_010655.1	Prodigal_v2.6.3	CDS	1632243	1632686	44.5	-	0	NC_010655.1_1362
NC_010655.1	Prodigal_v2.6.3	CDS	1632716	1632925	8.6	-	0	NC_010655.1_1363
NC_010655.1	Prodigal_v2.6.3	CDS	1633146	1633742	17.8	-	0	NC_010655.1_1364
NC_010655.1	Prodigal_v2.6.3	CDS	1633843	1634403	15.8	-	0	NC_010655.1_1365
NC_010655.1	Prodigal_v2.6.3	CDS	1634688	1635446	18.6	-	0	NC_010655.1_1366
NC_010655.1	Prodigal_v2.6.3	CDS	1635562	1635774	11.3	+	0	NC_010655.1_1367
NC_010655.1	Prodigal_v2.6.3	CDS	1635879	1636721	52.2	+	0	NC_010655.1_1368
NC_010655.1	Prodigal_v2.6.3	CDS	1636881	1637228	9.6	-	0	NC_010655.1_1369
NC_010655.1	Prodigal_v2.6.3	CDS	1637583	1638020	12.5	+	0	NC_010655.1_1370
NC_010655.1	Prodigal_v2.6.3	CDS	1638020	1638373	26.9	+	0	NC_010655.1_1371
NC_010655.1	Prodigal_v2.6.3	CDS	1638396	1638656	22.0	+	0	NC_010655.1_1372
NC_010655.1	Prodigal_v2.6.3	CDS	1638737	1639426	52.3	+	0	NC_010655.1_1373
NC_010655.1	Prodigal_v2.6.3	CDS	1639426	1639662	29.9	+	0	NC_010655.1_1374
NC_010655.1	Prodigal_v2.6.3	CDS	1639957	1640196	22.8	+	0	NC_010655.1_1375
NC_010655.1	Prodigal_v2.6.3	CDS	1640200	1641009	39.2	+	0	NC_010655.1_1376
NC_010655.1	Prodigal_v2.6.3	CDS	1641031	1642344	190.7	+	0	NC_010655.1_1377
NC_010655.1	Prodigal_v2.6.3	CDS	1642372	1643622	96.6	-	0	NC_010655.1_1378
NC_010655.1	Prodigal_v2.6.3	CDS	2007626	2008060	27.8	+	0	NC_010655.1_1664
NC_010655.1	Prodigal_v2.6.3	CDS	2008501	2009148	17.5	-	0	NC_010655.1_1665
NC_010655.1	Prodigal_v2.6.3	CDS	2009488	2009607	0.9	-	0	NC_010655.1_1666
NC_010655.1	Prodigal_v2.6.3	CDS	2009732	2010088	22.2	-	0	NC_010655.1_1667
NC_010655.1	Prodigal_v2.6.3	CDS	2010250	2010873	17.1	+	0	NC_010655.1_1668
NC_010655.1	Prodigal_v2.6.3	CDS	2010972	2011913	21.9	-	0	NC_010655.1_1669
NC_010816.1	Prodigal_v2.6.3	CDS	589221	590492	188.7	-	0	NC_010816.1_503
NC_010816.1	Prodigal_v2.6.3	CDS	1321342	1322166	85.5	+	0	NC_010816.1_1112
NC_010816.1	Prodigal_v2.6.3	CDS	1322216	1322488	70.1	+	0	NC_010816.1_1113
NC_010816.1	Prodigal_v2.6.3	CDS	1322472	1322756	71.8	+	0	NC_010816.1_1114
NC_010816.1	Prodigal_v2.6.3	CDS	1322822	1323085	59.8	-	0	NC_010816.1_1115
NC_010816.1	Prodigal_v2.6.3	CDS	1323166	1324401	240.9	-	0	NC_010816.1_1116
NC_010816.1	Prodigal_v2.6.3	CDS	1324459	1324782	46.9	-	0	NC_010816.1_1117
NC_010816.1	Prodigal_v2.6.3	CDS	1324779	1324913	22.4	-	0	NC_010816.1_1118
NC_010816.1	Prodigal_v2.6.3	CDS	1325071	1326315	104.5	-	0	NC_010816.1_1119
NC_010816.1	Prodigal_v2.6.3	CDS	1326521	1326685	0.8	+	0	NC_010816.1_1120
NC_010816.1	Prodigal_v2.6.3	CDS	1326732	1328312	368.0	-	0	NC_010816.1_1121
NC_010816.1	Prodigal_v2.6.3	CDS	1328329	1329051	154.0	-	0	NC_010816.1_1122
NC_010816.1	Prodigal_v2.6.3	CDS	1329038	1329205	41.2	-	0	NC_010816.1_1123
NC_010816.1	Prodigal_v2.6.3	CDS	1329205	1329801	99.0	-	0	NC_010816.1_1124
NC_010816.1	Prodigal_v2.6.3	CDS	1329811	1333539	747.6	-	0	NC_010816.1_1125
NC_010816.1	Prodigal_v2.6.3	CDS	1333550	1334332	138.0	-	0	NC_010816.1_1126
NC_010816.1	Prodigal_v2.6.3	CDS	1334351	1337419	604.1	-	0	NC_010816.1_1127
NC_010816.1	Prodigal_v2.6.3	CDS	1337421	1337813	46.6	-	0	NC_010816.1_1128
NC_010816.1	Prodigal_v2.6.3	CDS	1337825	1338145	78.4	-	0	NC_010816.1_1129
NC_010816.1	Prodigal_v2.6.3	CDS	1338205	1338795	163.4	-	0	NC_010816.1_1130
NC_010816.1	Prodigal_v2.6.3	CDS	1338826	1339191	86.9	-	0	NC_010816.1_1131
NC_010816.1	Prodigal_v2.6.3	CDS	1339188	1339463	60.0	-	0	NC_010816.1_1132
NC_010816.1	Prodigal_v2.6.3	CDS	1339475	1339810	65.8	-	0	NC_010816.1_1133
NC_010816.1	Prodigal_v2.6.3	CDS	1339807	1340259	97.6	-	0	NC_010816.1_1134
NC_010816.1	Prodigal_v2.6.3	CDS	1340271	1340585	62.9	-	0	NC_010816.1_1135
NC_010816.1	Prodigal_v2.6.3	CDS	1340585	1341490	234.3	-	0	NC_010816.1_1136
NC_010816.1	Prodigal_v2.6.3	CDS	1341536	1342069	122.4	-	0	NC_010816.1_1137
NC_010816.1	Prodigal_v2.6.3	CDS	1342180	1343340	79.9	-	0	NC_010816.1_1138
NC_010816.1	Prodigal_v2.6.3	CDS	1343459	1344982	257.4	-	0	NC_010816.1_1139
NC_010816.1	Prodigal_v2.6.3	CDS	1344982	1346415	238.4	-	0	NC_010816.1_1140
NC_010816.1	Prodigal_v2.6.3	CDS	1346399	1346689	21.9	-	0	NC_010816.1_1141
NC_010816.1	Prodigal_v2.6.3	CDS	1346777	1347133	22.9	-	0	NC_010816.1_1142
NC_010816.1	Prodigal_v2.6.3	CDS	1347473	1348312	102.6	-	0	NC_010816.1_1143
NC_010816.1	Prodigal_v2.6.3	CDS	1348460	1348645	26.1	-	0	NC_010816.1_1144
NC_010816.1	Prodigal_v2.6.3	CDS	1348642	1348872	41.7	-	0	NC_010816.1_1145
NC_010816.1	Prodigal_v2.6.3	CDS	1348894	1349100	12.2	-	0	NC_010816.1_1146
NC_010816.1	Prodigal_v2.6.3	CDS	1349104	1349349	51.1	-	0	NC_010816.1_1147
NC_010816.1	Prodigal_v2.6.3	CDS	1349346	1349543	32.0	-	0	NC_010816.1_1148
NC_010816.1	Prodigal_v2.6.3	CDS	1349687	1349785	1.2	-	0	NC_010816.1_1149
NC_010816.1	Prodigal_v2.6.3	CDS	1349782	1350111	48.9	-	0	NC_010816.1_1150
NC_010816.1	Prodigal_v2.6.3	CDS	1350434	1350616	36.6	-	0	NC_010816.1_1151
NC_010816.1	Prodigal_v2.6.3	CDS	1350613	1350711	12.0	-	0	NC_010816.1_1152
NC_010816.1	Prodigal_v2.6.3	CDS	1350708	1351076	60.2	-	0	NC_010816.1_1153
NC_010816.1	Prodigal_v2.6.3	CDS	1351073	1351717	96.6	-	0	NC_010816.1_1154
NC_010816.1	Prodigal_v2.6.3	CDS	1351714	1352112	27.3	-	0	NC_010816.1_1155
NC_010816.1	Prodigal_v2.6.3	CDS	1352109	1353125	115.1	-	0	NC_010816.1_1156
NC_010816.1	Prodigal_v2.6.3	CDS	1353161	1353382	19.3	+	0	NC_010816.1_1157
NC_010816.1	Prodigal_v2.6.3	CDS	1353468	1353905	95.0	-	0	NC_010816.1_1158
NC_010816.1	Prodigal_v2.6.3	CDS	1353919	1354458	91.3	-	0	NC_010816.1_1159
NC_010816.1	Prodigal_v2.6.3	CDS	1354458	1354940	112.5	-	0	NC_010816.1_1160
NC_010816.1	Prodigal_v2.6.3	CDS	1354937	1355176	29.7	-	0	NC_010816.1_1161
NC_010816.1	Prodigal_v2.6.3	CDS	1355528	1355695	32.8	-	0	NC_010816.1_1162
NC_010816.1	Prodigal_v2.6.3	CDS	1355692	1355874	31.0	-	0	NC_010816.1_1163
NC_010816.1	Prodigal_v2.6.3	CDS	1355886	1356785	205.6	-	0	NC_010816.1_1164
NC_010816.1	Prodigal_v2.6.3	CDS	1356885	1357064	7.2	+	0	NC_010816.1_1165
NC_010816.1	Prodigal_v2.6.3	CDS	1357155	1357688	67.1	-	0	NC_010816.1_1166
NC_010816.1	Prodigal_v2.6.3	CDS	1357685	1358119	57.1	-	0	NC_010816.1_1167
NC_010816.1	Prodigal_v2.6.3	CDS	1358116	1358283	17.8	-	0	NC_010816.1_1168
NC_010816.1	Prodigal_v2.6.3	CDS	1358460	1358840	24.0	+	0	NC_010816.1_1169
NC_010816.1	Prodigal_v2.6.3	CDS	1638787	1640310	152.4	+	0	NC_010816.1_1389
NC_010816.1	Prodigal_v2.6.3	CDS	1640307	1641071	113.0	+	0	NC_010816.1_1390
NC_010816.1	Prodigal_v2.6.3	CDS	2212396	2213262	133.9	-	0	NC_010816.1_1825
NC_010816.1	Prodigal_v2.6.3	CDS	2213300	2214469	149.9	-	0	NC_010816.1_1826
NC_010816.1	Prodigal_v2.6.3	CDS	2214722	2215879	303.1	+	0	NC_010816.1_1827
NC_011593.1	Prodigal_v2.6.3	CDS	1220778	1220879	4.4	+	0	NC_011593.1_1036
NC_011593.1	Prodigal_v2.6.3	CDS	1220876	1221160	59.8	+	0	NC_011593.1_1037
NC_011593.1	Prodigal_v2.6.3	CDS	1221278	1221376	1.1	-	0	NC_011593.1_1038
NC_011593.1	Prodigal_v2.6.3	CDS	1221406	1221945	23.4	-	0	NC_011593.1_1039
NC_011593.1	Prodigal_v2.6.3	CDS	1222020	1223135	147.7	-	0	NC_011593.1_1040
NC_011593.1	Prodigal_v2.6.3	CDS	1660928	1662319	188.7	+	0	NC_011593.1_1527
NC_011593.1	Prodigal_v2.6.3	CDS	1662410	1662847	78.9	+	0	NC_011593.1_1528
NC_011593.1	Prodigal_v2.6.3	CDS	1662847	1663350	47.1	+	0	NC_011593.1_1529
NC_011593.1	Prodigal_v2.6.3	CDS	1663422	1664042	32.3	-	0	NC_011593.1_1530
NC_011593.1	Prodigal_v2.6.3	CDS	1664105	1664464	26.7	-	0	NC_011593.1_1531
NC_011593.1	Prodigal_v2.6.3	CDS	1664503	1664865	42.1	-	0	NC_011593.1_1532
NC_011593.1	Prodigal_v2.6.3	CDS	1664888	1665178	18.1	-	0	NC_011593.1_1533
NC_011593.1	Prodigal_v2.6.3	CDS	1665466	1665582	2.5	-	0	NC_011593.1_1534
NC_011593.1	Prodigal_v2.6.3	CDS	1665707	1665892	7.0	-	0	NC_011593.1_1535
NC_011593.1	Prodigal_v2.6.3	CDS	1665925	1666140	36.0	+	0	NC_011593.1_1536
NC_011593.1	Prodigal_v2.6.3	CDS	1666376	1666594	8.8	+	0	NC_011593.1_1537
NC_011593.1	Prodigal_v2.6.3	CDS	1666852	1667205	62.6	+	0	NC_011593.1_1538
NC_011593.1	Prodigal_v2.6.3	CDS	1667205	1667483	41.0	+	0	NC_011593.1_1539
NC_011593.1	Prodigal_v2.6.3	CDS	1667467	1667634	18.6	+	0	NC_011593.1_1540
NC_011593.1	Prodigal_v2.6.3	CDS	1667631	1668482	134.2	+	0	NC_011593.1_1541
NC_011593.1	Prodigal_v2.6.3	CDS	1668473	1669057	93.8	+	0	NC_011593.1_1542
NC_011593.1	Prodigal_v2.6.3	CDS	1669047	1669982	101.2	+	0	NC_011593.1_1543
NC_011593.1	Prodigal_v2.6.3	CDS	1670167	1670700	81.8	+	0	NC_011593.1_1544
NC_011593.1	Prodigal_v2.6.3	CDS	1670693	1671046	5.5	+	0	NC_011593.1_1545
NC_011593.1	Prodigal_v2.6.3	CDS	1671037	1671162	6.8	+	0	NC_011593.1_1546
NC_011593.1	Prodigal_v2.6.3	CDS	1671159	1672100	93.1	+	0	NC_011593.1_1547
NC_011593.1	Prodigal_v2.6.3	CDS	1672404	1672937	43.3	+	0	NC_011593.1_1548
NC_011593.1	Prodigal_v2.6.3	CDS	1672897	1673055	6.0	+	0	NC_011593.1_1549
NC_011593.1	Prodigal_v2.6.3	CDS	1673052	1673414	43.7	+	0	NC_011593.1_1550
NC_011593.1	Prodigal_v2.6.3	CDS	1673411	1673656	36.9	+	0	NC_011593.1_1551
NC_011593.1	Prodigal_v2.6.3	CDS	1673656	1673925	25.4	+	0	NC_011593.1_1552
NC_011593.1	Prodigal_v2.6.3	CDS	1673922	1674434	74.5	+	0	NC_011593.1_1553
NC_011593.1	Prodigal_v2.6.3	CDS	1674431	1674643	34.9	+	0	NC_011593.1_1554
NC_011593.1	Prodigal_v2.6.3	CDS	1674633	1674920	25.5	+	0	NC_011593.1_1555
NC_011593.1	Prodigal_v2.6.3	CDS	1674913	1675197	47.7	+	0	NC_011593.1_1556
NC_011593.1	Prodigal_v2.6.3	CDS	1675194	1675358	30.8	+	0	NC_011593.1_1557
NC_011593.1	Prodigal_v2.6.3	CDS	1675355	1675564	35.8	+	0	NC_011593.1_1558
NC_011593.1	Prodigal_v2.6.3	CDS	1675818	1676108	28.5	+	0	NC_011593.1_1559
NC_011593.1	Prodigal_v2.6.3	CDS	1676086	1676244	8.0	+	0	NC_011593.1_1560
NC_011593.1	Prodigal_v2.6.3	CDS	1676247	1676375	3.9	+	0	NC_011593.1_1561
NC_011593.1	Prodigal_v2.6.3	CDS	1676372	1676764	46.5	+	0	NC_011593.1_1562
NC_011593.1	Prodigal_v2.6.3	CDS	1676761	1677132	64.5	+	0	NC_011593.1_1563
NC_011593.1	Prodigal_v2.6.3	CDS	1677142	1677417	30.7	+	0	NC_011593.1_1564
NC_011593.1	Prodigal_v2.6.3	CDS	1677414	1677614	13.4	+	0	NC_011593.1_1565
NC_011593.1	Prodigal_v2.6.3	CDS	1677643	1677882	37.0	+	0	NC_011593.1_1566
NC_011593.1	Prodigal_v2.6.3	CDS	1677885	1678763	87.3	+	0	NC_011593.1_1567
NC_011593.1	Prodigal_v2.6.3	CDS	1678747	1679238	39.2	+	0	NC_011593.1_1568
NC_011593.1	Prodigal_v2.6.3	CDS	1679307	1680218	80.1	+	0	NC_011593.1_1569
NC_011593.1	Prodigal_v2.6.3	CDS	1680215	1680550	19.7	+	0	NC_011593.1_1570
NC_011593.1	Prodigal_v2.6.3	CDS	1680554	1681759	60.5	+	0	NC_011593.1_1571
NC_011593.1	Prodigal_v2.6.3	CDS	1681756	1681875	2.7	+	0	NC_011593.1_1572
NC_011593.1	Prodigal_v2.6.3	CDS	1681996	1682223	17.5	+	0	NC_011593.1_1573
NC_011593.1	Prodigal_v2.6.3	CDS	1682220	1682999	92.0	+	0	NC_011593.1_1574
NC_011593.1	Prodigal_v2.6.3	CDS	1682996	1683253	37.3	+	0	NC_011593.1_1575
NC_011593.1	Prodigal_v2.6.3	CDS	1683250	1683741	43.4	+	0	NC_011593.1_1576
NC_011593.1	Prodigal_v2.6.3	CDS	1683887	1684291	30.3	-	0	NC_011593.1_1577
NC_011593.1	Prodigal_v2.6.3	CDS	1684288	1684548	39.5	-	0	NC_011593.1_1578
NC_011593.1	Prodigal_v2.6.3	CDS	1684703	1685047	60.6	-	0	NC_011593.1_1579
NC_011593.1	Prodigal_v2.6.3	CDS	1685178	1685549	46.8	-	0	NC_011593.1_1580
NC_011593.1	Prodigal_v2.6.3	CDS	1685656	1686411	72.6	-	0	NC_011593.1_1581
NC_011593.1	Prodigal_v2.6.3	CDS	1686408	1686635	14.6	-	0	NC_011593.1_1582
NC_011593.1	Prodigal_v2.6.3	CDS	1686632	1687177	72.0	-	0	NC_011593.1_1583
NC_011593.1	Prodigal_v2.6.3	CDS	1687366	1687734	44.8	-	0	NC_011593.1_1584
NC_011593.1	Prodigal_v2.6.3	CDS	1687715	1687999	53.4	-	0	NC_011593.1_1585
NC_011593.1	Prodigal_v2.6.3	CDS	1688075	1688374	45.2	-	0	NC_011593.1_1586
NC_011593.1	Prodigal_v2.6.3	CDS	1688462	1688644	20.6	-	0	NC_011593.1_1587
NC_011593.1	Prodigal_v2.6.3	CDS	1688644	1688985	31.0	-	0	NC_011593.1_1588
NC_011593.1	Prodigal_v2.6.3	CDS	1688987	1689772	75.5	-	0	NC_011593.1_1589
NC_011593.1	Prodigal_v2.6.3	CDS	1689971	1690312	45.1	-	0	NC_011593.1_1590
NC_011593.1	Prodigal_v2.6.3	CDS	1690426	1690767	18.6	-	0	NC_011593.1_1591
NC_011593.1	Prodigal_v2.6.3	CDS	1690767	1690928	24.4	-	0	NC_011593.1_1592
NC_011593.1	Prodigal_v2.6.3	CDS	1691018	1691632	48.3	-	0	NC_011593.1_1593
NC_011593.1	Prodigal_v2.6.3	CDS	1691845	1692072	23.9	-	0	NC_011593.1_1594
NC_011593.1	Prodigal_v2.6.3	CDS	1694202	1694540	23.9	+	0	NC_011593.1_1595
NC_011593.1	Prodigal_v2.6.3	CDS	1694501	1695019	17.9	+	0	NC_011593.1_1596
NC_011593.1	Prodigal_v2.6.3	CDS	1695068	1695547	63.8	+	0	NC_011593.1_1597
NC_011593.1	Prodigal_v2.6.3	CDS	1695547	1697445	305.4	+	0	NC_011593.1_1598
NC_011593.1	Prodigal_v2.6.3	CDS	1697467	1699089	279.4	+	0	NC_011593.1_1599
NC_011593.1	Prodigal_v2.6.3	CDS	1699086	1700174	147.3	+	0	NC_011593.1_1600
NC_011593.1	Prodigal_v2.6.3	CDS	1700190	1700825	95.4	+	0	NC_011593.1_1601
NC_011593.1	Prodigal_v2.6.3	CDS	1700856	1701650	191.9	+	0	NC_011593.1_1602
NC_011593.1	Prodigal_v2.6.3	CDS	1701718	1702788	245.5	+	0	NC_011593.1_1603
NC_011593.1	Prodigal_v2.6.3	CDS	1702801	1703232	74.0	+	0	NC_011593.1_1604
NC_011593.1	Prodigal_v2.6.3	CDS	1703240	1703803	69.1	+	0	NC_011593.1_1605
NC_011593.1	Prodigal_v2.6.3	CDS	1703766	1704119	42.5	+	0	NC_011593.1_1606
NC_011593.1	Prodigal_v2.6.3	CDS	1704126	1704584	74.0	+	0	NC_011593.1_1607
NC_011593.1	Prodigal_v2.6.3	CDS	1704653	1705258	144.9	+	0	NC_011593.1_1608
NC_011593.1	Prodigal_v2.6.3	CDS	1705475	1705897	69.6	+	0	NC_011593.1_1609
NC_011593.1	Prodigal_v2.6.3	CDS	1705930	1706280	38.7	+	0	NC_011593.1_1610
NC_011593.1	Prodigal_v2.6.3	CDS	1706302	1711140	857.7	+	0	NC_011593.1_1611
NC_011593.1	Prodigal_v2.6.3	CDS	1711150	1712100	117.5	+	0	NC_011593.1_1612
NC_011593.1	Prodigal_v2.6.3	CDS	1712114	1716262	631.7	+	0	NC_011593.1_1613
NC_011593.1	Prodigal_v2.6.3	CDS	1716272	1716844	84.4	+	0	NC_011593.1_1614
NC_011593.1	Prodigal_v2.6.3	CDS	1716848	1717018	42.3	+	0	NC_011593.1_1615
NC_011593.1	Prodigal_v2.6.3	CDS	1717093	1717593	65.5	+	0	NC_011593.1_1616
NC_011593.1	Prodigal_v2.6.3	CDS	1717675	1718877	226.6	-	0	NC_011593.1_1617
NC_011593.1	Prodigal_v2.6.3	CDS	1719196	1719705	61.7	+	0	NC_011593.1_1618
NC_011593.1	Prodigal_v2.6.3	CDS	1719731	1720186	41.6	+	0	NC_011593.1_1619
NC_011593.1	Prodigal_v2.6.3	CDS	1720213	1720608	60.3	+	0	NC_011593.1_1620
NC_011593.1	Prodigal_v2.6.3	CDS	1720669	1721901	249.0	+	0	NC_011593.1_1621
NC_011593.1	Prodigal_v2.6.3	CDS	1721980	1722246	63.7	+	0	NC_011593.1_1622
NC_011593.1	Prodigal_v2.6.3	CDS	1722995	1723489	45.4	-	0	NC_011593.1_1623
NC_011593.1	Prodigal_v2.6.3	CDS	1956374	1957564	129.0	-	0	NC_011593.1_1831
NC_011593.1	Prodigal_v2.6.3	CDS	1957682	1958920	210.4	-	0	NC_011593.1_1832
NC_011593.1	Prodigal_v2.6.3	CDS	1959116	1960204	146.8	-	0	NC_011593.1_1833
NC_011593.1	Prodigal_v2.6.3	CDS	1960210	1960596	16.6	-	0	NC_011593.1_1834
NC_011593.1	Prodigal_v2.6.3	CDS	1960593	1960919	29.8	-	0	NC_011593.1_1835
NC_011593.1	Prodigal_v2.6.3	CDS	1961017	1961271	24.3	+	0	NC_011593.1_1836
NC_011593.1	Prodigal_v2.6.3	CDS	1961271	1961777	52.9	+	0	NC_011593.1_1837
NC_011593.1	Prodigal_v2.6.3	CDS	1961789	1962574	59.5	-	0	NC_011593.1_1838
NC_011593.1	Prodigal_v2.6.3	CDS	1962655	1962897	16.0	+	0	NC_011593.1_1839
NC_011593.1	Prodigal_v2.6.3	CDS	1963220	1963435	44.1	+	0	NC_011593.1_1840
NC_011593.1	Prodigal_v2.6.3	CDS	1963389	1963589	0.7	+	0	NC_011593.1_1841
NC_011593.1	Prodigal_v2.6.3	CDS	1963586	1963816	17.8	+	0	NC_011593.1_1842
NC_011593.1	Prodigal_v2.6.3	CDS	1963816	1964400	90.9	+	0	NC_011593.1_1843
NC_011593.1	Prodigal_v2.6.3	CDS	1964413	1965825	246.6	+	0	NC_011593.1_1844
NC_011593.1	Prodigal_v2.6.3	CDS	1965822	1966010	10.2	+	0	NC_011593.1_1845
NC_011593.1	Prodigal_v2.6.3	CDS	1966007	1966414	52.9	+	0	NC_011593.1_1846
NC_011593.1	Prodigal_v2.6.3	CDS	1966365	1966958	36.0	+	0	NC_011593.1_1847
NC_011593.1	Prodigal_v2.6.3	CDS	1966955	1967524	103.5	+	0	NC_011593.1_1848
NC_011593.1	Prodigal_v2.6.3	CDS	1967521	1967895	21.1	+	0	NC_011593.1_1849
NC_011593.1	Prodigal_v2.6.3	CDS	1967956	1968366	20.9	+	0	NC_011593.1_1850
NC_011593.1	Prodigal_v2.6.3	CDS	1968363	1968665	21.2	+	0	NC_011593.1_1851
NC_011593.1	Prodigal_v2.6.3	CDS	1968662	1968967	46.6	+	0	NC_011593.1_1852
NC_011593.1	Prodigal_v2.6.3	CDS	1969029	1969238	37.5	+	0	NC_011593.1_1853
NC_011593.1	Prodigal_v2.6.3	CDS	1969231	1969869	68.8	+	0	NC_011593.1_1854
NC_011593.1	Prodigal_v2.6.3	CDS	1969866	1970027	10.8	+	0	NC_011593.1_1855
NC_011593.1	Prodigal_v2.6.3	CDS	1969978	1970274	13.1	+	0	NC_011593.1_1856
NC_011593.1	Prodigal_v2.6.3	CDS	1970271	1970573	20.5	+	0	NC_011593.1_1857
NC_011593.1	Prodigal_v2.6.3	CDS	1970570	1970932	45.8	+	0	NC_011593.1_1858
NC_011593.1	Prodigal_v2.6.3	CDS	1970929	1971153	42.8	+	0	NC_011593.1_1859
NC_011593.1	Prodigal_v2.6.3	CDS	1971150	1971359	35.5	+	0	NC_011593.1_1860
NC_011593.1	Prodigal_v2.6.3	CDS	1971356	1971544	32.9	+	0	NC_011593.1_1861
NC_011593.1	Prodigal_v2.6.3	CDS	1971695	1972468	66.3	+	0	NC_011593.1_1862
NC_011593.1	Prodigal_v2.6.3	CDS	1972763	1972879	10.2	+	0	NC_011593.1_1863
NC_011593.1	Prodigal_v2.6.3	CDS	1972873	1973088	24.7	-	0	NC_011593.1_1864
NC_011593.1	Prodigal_v2.6.3	CDS	1973172	1973369	18.7	+	0	NC_011593.1_1865
NC_011593.1	Prodigal_v2.6.3	CDS	1973366	1973716	17.0	+	0	NC_011593.1_1866
NC_011593.1	Prodigal_v2.6.3	CDS	1973840	1974250	70.7	+	0	NC_011593.1_1867
NC_011593.1	Prodigal_v2.6.3	CDS	1974228	1975664	218.2	+	0	NC_011593.1_1868
NC_011593.1	Prodigal_v2.6.3	CDS	1975664	1977157	225.8	+	0	NC_011593.1_1869
NC_011593.1	Prodigal_v2.6.3	CDS	1977099	1978601	190.8	+	0	NC_011593.1_1870
NC_011593.1	Prodigal_v2.6.3	CDS	1978582	1978773	27.7	+	0	NC_011593.1_1871
NC_011593.1	Prodigal_v2.6.3	CDS	1978860	1979324	125.1	+	0	NC_011593.1_1872
NC_011593.1	Prodigal_v2.6.3	CDS	1979358	1980299	240.0	+	0	NC_011593.1_1873
NC_011593.1	Prodigal_v2.6.3	CDS	1980299	1980862	90.6	+	0	NC_011593.1_1874
NC_011593.1	Prodigal_v2.6.3	CDS	1980876	1981283	67.9	+	0	NC_011593.1_1875
NC_011593.1	Prodigal_v2.6.3	CDS	1981280	1981624	41.7	+	0	NC_011593.1_1876
NC_011593.1	Prodigal_v2.6.3	CDS	1981628	1981903	45.5	+	0	NC_011593.1_1877
NC_011593.1	Prodigal_v2.6.3	CDS	1981903	1982280	61.7	+	0	NC_011593.1_1878
NC_011593.1	Prodigal_v2.6.3	CDS	1982296	1982895	121.5	+	0	NC_011593.1_1879
NC_011593.1	Prodigal_v2.6.3	CDS	1983055	1983420	64.1	+	0	NC_011593.1_1880
NC_011593.1	Prodigal_v2.6.3	CDS	1983420	1983866	54.2	+	0	NC_011593.1_1881
NC_011593.1	Prodigal_v2.6.3	CDS	1983891	1986101	429.6	+	0	NC_011593.1_1882
NC_011593.1	Prodigal_v2.6.3	CDS	1986116	1987093	116.2	+	0	NC_011593.1_1883
NC_011593.1	Prodigal_v2.6.3	CDS	1987153	1991244	680.9	+	0	NC_011593.1_1884
NC_011593.1	Prodigal_v2.6.3	CDS	1991254	1991826	84.4	+	0	NC_011593.1_1885
NC_011593.1	Prodigal_v2.6.3	CDS	1991830	1992000	42.3	+	0	NC_011593.1_1886
NC_011593.1	Prodigal_v2.6.3	CDS	1992601	1993110	61.1	+	0	NC_011593.1_1887
NC_011593.1	Prodigal_v2.6.3	CDS	1993136	1993591	41.6	+	0	NC_011593.1_1888
NC_011593.1	Prodigal_v2.6.3	CDS	1993618	1994013	60.3	+	0	NC_011593.1_1889
NC_011593.1	Prodigal_v2.6.3	CDS	1994074	1995306	247.8	+	0	NC_011593.1_1890
NC_011593.1	Prodigal_v2.6.3	CDS	1995432	1995650	34.2	+	0	NC_011593.1_1891
NC_011593.1	Prodigal_v2.6.3	CDS	2726036	2726941	122.5	+	0	NC_011593.1_2490
NC_012778.1	Prodigal_v2.6.3	CDS	651336	651485	23.4	+	0	NC_012778.1_597
NC_012778.1	Prodigal_v2.6.3	CDS	651503	651910	65.1	+	0	NC_012778.1_598
NC_012778.1	Prodigal_v2.6.3	CDS	651992	652819	149.7	+	0	NC_012778.1_599
NC_012778.1	Prodigal_v2.6.3	CDS	652832	653656	92.2	+	0	NC_012778.1_600
NC_012778.1	Prodigal_v2.6.3	CDS	653646	654260	63.7	+	0	NC_012778.1_601
NC_012778.1	Prodigal_v2.6.3	CDS	654269	655018	99.8	+	0	NC_012778.1_602
NC_012778.1	Prodigal_v2.6.3	CDS	655018	655863	68.4	+	0	NC_012778.1_603
NC_012778.1	Prodigal_v2.6.3	CDS	655867	656505	129.5	+	0	NC_012778.1_604
NC_012778.1	Prodigal_v2.6.3	CDS	656502	657089	36.8	+	0	NC_012778.1_605
NC_012778.1	Prodigal_v2.6.3	CDS	657095	657820	58.2	+	0	NC_012778.1_606
NC_012778.1	Prodigal_v2.6.3	CDS	657817	659064	141.2	+	0	NC_012778.1_607
NC_012778.1	Prodigal_v2.6.3	CDS	1573847	1576291	247.4	-	0	NC_012778.1_1431
NC_012778.1	Prodigal_v2.6.3	CDS	1576288	1576962	114.9	-	0	NC_012778.1_1432
NC_012778.1	Prodigal_v2.6.3	CDS	1577076	1578341	118.5	-	0	NC_012778.1_1433
NC_012778.1	Prodigal_v2.6.3	CDS	1826501	1827886	132.0	-	0	NC_012778.1_1657
NC_012778.1	Prodigal_v2.6.3	CDS	1827879	1829861	210.2	-	0	NC_012778.1_1658
NC_012778.1	Prodigal_v2.6.3	CDS	1829854	1830735	75.5	-	0	NC_012778.1_1659
NC_012778.1	Prodigal_v2.6.3	CDS	1830753	1831667	68.6	-	0	NC_012778.1_1660
NC_012778.1	Prodigal_v2.6.3	CDS	1831676	1832539	131.5	-	0	NC_012778.1_1661
NC_012778.1	Prodigal_v2.6.3	CDS	1832529	1833332	70.8	-	0	NC_012778.1_1662
NC_012778.1	Prodigal_v2.6.3	CDS	1833354	1833971	71.1	-	0	NC_012778.1_1663
NC_012778.1	Prodigal_v2.6.3	CDS	1833984	1834817	99.5	-	0	NC_012778.1_1664
NC_012778.1	Prodigal_v2.6.3	CDS	1834924	1835214	22.4	-	0	NC_012778.1_1665
NC_012778.1	Prodigal_v2.6.3	CDS	1835794	1836036	24.3	+	0	NC_012778.1_1666
NC_012778.1	Prodigal_v2.6.3	CDS	1836033	1836683	49.1	+	0	NC_012778.1_1667
NC_012778.1	Prodigal_v2.6.3	CDS	1836719	1837993	158.1	-	0	NC_012778.1_1668
NC_012778.1	Prodigal_v2.6.3	CDS	1838301	1838678	36.9	-	0	NC_012778.1_1669
NC_012778.1	Prodigal_v2.6.3	CDS	1838709	1839080	25.4	-	0	NC_012778.1_1670
NC_012778.1	Prodigal_v2.6.3	CDS	1839064	1840158	102.2	-	0	NC_012778.1_1671
NC_012778.1	Prodigal_v2.6.3	CDS	1840159	1840356	26.2	-	0	NC_012778.1_1672
NC_012778.1	Prodigal_v2.6.3	CDS	1840577	1841218	58.5	+	0	NC_012778.1_1673
NC_012778.1	Prodigal_v2.6.3	CDS	1841236	1842066	32.6	+	0	NC_012778.1_1674
NC_012778.1	Prodigal_v2.6.3	CDS	1842139	1842612	81.0	+	0	NC_012778.1_1675
NC_012778.1	Prodigal_v2.6.3	CDS	1842742	1843377	7.4	+	0	NC_012778.1_1676
NC_012778.1	Prodigal_v2.6.3	CDS	1843485	1844063	24.7	+	0	NC_012778.1_1677
NC_012778.1	Prodigal_v2.6.3	CDS	1857516	1859342	266.5	-	0	NC_012778.1_1690
NC_012778.1	Prodigal_v2.6.3	CDS	1859321	1859683	44.3	-	0	NC_012778.1_1691
NC_012778.1	Prodigal_v2.6.3	CDS	1860233	1860607	59.2	-	0	NC_012778.1_1692
NC_012778.1	Prodigal_v2.6.3	CDS	1860600	1860941	59.9	-	0	NC_012778.1_1693
NC_012778.1	Prodigal_v2.6.3	CDS	1861046	1862242	156.6	-	0	NC_012778.1_1694
NC_012778.1	Prodigal_v2.6.3	CDS	1862335	1862520	34.2	-	0	NC_012778.1_1695
NC_012778.1	Prodigal_v2.6.3	CDS	1862916	1863464	64.1	+	0	NC_012778.1_1696
NC_012780.1	Prodigal_v2.6.3	CDS	196956	197753	53.3	+	0	NC_012780.1_217
NC_012780.1	Prodigal_v2.6.3	CDS	197753	199495	173.3	+	0	NC_012780.1_218
NC_012780.1	Prodigal_v2.6.3	CDS	200341	201096	144.5	+	0	NC_012780.1_219
NC_012780.1	Prodigal_v2.6.3	CDS	201144	201686	59.6	+	0	NC_012780.1_220
NC_012780.1	Prodigal_v2.6.3	CDS	202099	203313	47.9	+	0	NC_012780.1_221
NC_012780.1	Prodigal_v2.6.3	CDS	422016	423230	118.4	+	0	NC_012780.1_416
NC_012780.1	Prodigal_v2.6.3	CDS	423197	423952	94.6	-	0	NC_012780.1_417
NC_012780.1	Prodigal_v2.6.3	CDS	607488	608702	117.8	-	0	NC_012780.1_595
NC_012781.1	Prodigal_v2.6.3	CDS	76131	76565	50.2	+	0	NC_012781.1_64
NC_012781.1	Prodigal_v2.6.3	CDS	76645	77931	93.0	-	0	NC_012781.1_65
NC_012781.1	Prodigal_v2.6.3	CDS	174799	175554	128.3	+	0	NC_012781.1_162
NC_012781.1	Prodigal_v2.6.3	CDS	175565	176305	113.1	+	0	NC_012781.1_163
NC_012781.1	Prodigal_v2.6.3	CDS	351330	352517	210.2	+	0	NC_012781.1_328
NC_012781.1	Prodigal_v2.6.3	CDS	352642	353706	105.9	+	0	NC_012781.1_329
NC_012781.1	Prodigal_v2.6.3	CDS	353934	354572	59.5	-	0	NC_012781.1_330
NC_012781.1	Prodigal_v2.6.3	CDS	354631	355140	33.4	-	0	NC_012781.1_331
NC_012781.1	Prodigal_v2.6.3	CDS	355304	355504	22.1	+	0	NC_012781.1_332
NC_012781.1	Prodigal_v2.6.3	CDS	355519	356592	84.8	+	0	NC_012781.1_333
NC_012781.1	Prodigal_v2.6.3	CDS	356699	357667	106.2	+	0	NC_012781.1_334
NC_012781.1	Prodigal_v2.6.3	CDS	357917	359287	178.2	+	0	NC_012781.1_335
NC_012781.1	Prodigal_v2.6.3	CDS	359308	359622	38.0	+	0	NC_012781.1_336
NC_012781.1	Prodigal_v2.6.3	CDS	359744	360691	83.7	+	0	NC_012781.1_337
NC_012781.1	Prodigal_v2.6.3	CDS	695196	696683	187.1	+	0	NC_012781.1_658
NC_012781.1	Prodigal_v2.6.3	CDS	696710	698218	133.2	-	0	NC_012781.1_659
NC_012781.1	Prodigal_v2.6.3	CDS	698308	698484	6.5	-	0	NC_012781.1_660
NC_012781.1	Prodigal_v2.6.3	CDS	698618	698887	23.7	-	0	NC_012781.1_661
NC_012781.1	Prodigal_v2.6.3	CDS	699329	699751	24.7	-	0	NC_012781.1_662
NC_012781.1	Prodigal_v2.6.3	CDS	700226	701092	56.9	-	0	NC_012781.1_663
NC_012781.1	Prodigal_v2.6.3	CDS	701215	703575	185.0	-	0	NC_012781.1_664
NC_012781.1	Prodigal_v2.6.3	CDS	703559	704260	46.6	-	0	NC_012781.1_665
NC_012781.1	Prodigal_v2.6.3	CDS	704319	705548	62.7	-	0	NC_012781.1_666
NC_012781.1	Prodigal_v2.6.3	CDS	705545	706243	47.5	-	0	NC_012781.1_667
NC_012781.1	Prodigal_v2.6.3	CDS	706236	706424	12.8	-	0	NC_012781.1_668
NC_012781.1	Prodigal_v2.6.3	CDS	706700	707065	26.0	+	0	NC_012781.1_669
NC_012781.1	Prodigal_v2.6.3	CDS	707235	708650	103.3	-	0	NC_012781.1_670
NC_012781.1	Prodigal_v2.6.3	CDS	708730	709020	16.4	-	0	NC_012781.1_671
NC_012781.1	Prodigal_v2.6.3	CDS	709196	709537	18.9	-	0	NC_012781.1_672
NC_012781.1	Prodigal_v2.6.3	CDS	709537	709719	19.5	-	0	NC_012781.1_673
NC_012781.1	Prodigal_v2.6.3	CDS	709732	710322	40.4	-	0	NC_012781.1_674
NC_012781.1	Prodigal_v2.6.3	CDS	710857	711048	2.5	-	0	NC_012781.1_675
NC_012781.1	Prodigal_v2.6.3	CDS	711051	711698	79.8	-	0	NC_012781.1_676
NC_012781.1	Prodigal_v2.6.3	CDS	711685	711951	36.6	-	0	NC_012781.1_677
NC_012781.1	Prodigal_v2.6.3	CDS	711974	713641	109.9	-	0	NC_012781.1_678
NC_012781.1	Prodigal_v2.6.3	CDS	713921	716314	128.1	-	0	NC_012781.1_679
NC_012781.1	Prodigal_v2.6.3	CDS	716268	716654	23.6	-	0	NC_012781.1_680
NC_012781.1	Prodigal_v2.6.3	CDS	716699	717319	38.1	-	0	NC_012781.1_681
NC_012781.1	Prodigal_v2.6.3	CDS	717362	718003	67.4	-	0	NC_012781.1_682
NC_012781.1	Prodigal_v2.6.3	CDS	718046	718912	65.5	-	0	NC_012781.1_683
NC_012781.1	Prodigal_v2.6.3	CDS	719127	720797	127.4	-	0	NC_012781.1_684
NC_012781.1	Prodigal_v2.6.3	CDS	720798	720995	23.8	-	0	NC_012781.1_685
NC_012781.1	Prodigal_v2.6.3	CDS	721237	722565	65.6	-	0	NC_012781.1_686
NC_012781.1	Prodigal_v2.6.3	CDS	722543	723187	49.1	-	0	NC_012781.1_687
NC_012781.1	Prodigal_v2.6.3	CDS	723251	724831	105.7	-	0	NC_012781.1_688
NC_012781.1	Prodigal_v2.6.3	CDS	725018	725356	29.6	-	0	NC_012781.1_689
NC_012781.1	Prodigal_v2.6.3	CDS	725386	725499	9.8	-	0	NC_012781.1_690
NC_012781.1	Prodigal_v2.6.3	CDS	725886	726182	9.7	-	0	NC_012781.1_691
NC_012781.1	Prodigal_v2.6.3	CDS	726175	726516	26.2	-	0	NC_012781.1_692
NC_012781.1	Prodigal_v2.6.3	CDS	727184	727990	66.8	+	0	NC_012781.1_693
NC_012781.1	Prodigal_v2.6.3	CDS	728088	728612	39.8	-	0	NC_012781.1_694
NC_012781.1	Prodigal_v2.6.3	CDS	728667	729044	26.9	-	0	NC_012781.1_695
NC_012781.1	Prodigal_v2.6.3	CDS	729004	729276	20.7	-	0	NC_012781.1_696
NC_012781.1	Prodigal_v2.6.3	CDS	729431	729589	23.7	-	0	NC_012781.1_697
NC_012781.1	Prodigal_v2.6.3	CDS	729679	730986	64.2	-	0	NC_012781.1_698
NC_012781.1	Prodigal_v2.6.3	CDS	730983	732647	74.2	-	0	NC_012781.1_699
NC_012781.1	Prodigal_v2.6.3	CDS	733231	733884	23.5	-	0	NC_012781.1_700
NC_012781.1	Prodigal_v2.6.3	CDS	733881	734351	44.6	-	0	NC_012781.1_701
NC_012781.1	Prodigal_v2.6.3	CDS	734443	735492	58.8	-	0	NC_012781.1_702
NC_012781.1	Prodigal_v2.6.3	CDS	735507	736220	61.8	-	0	NC_012781.1_703
NC_012781.1	Prodigal_v2.6.3	CDS	736225	737169	22.2	-	0	NC_012781.1_704
NC_012781.1	Prodigal_v2.6.3	CDS	737297	737653	37.1	-	0	NC_012781.1_705
NC_012781.1	Prodigal_v2.6.3	CDS	737963	739336	177.9	-	0	NC_012781.1_706
NC_012781.1	Prodigal_v2.6.3	CDS	1093258	1094715	61.3	-	0	NC_012781.1_1029
NC_012781.1	Prodigal_v2.6.3	CDS	1150304	1151311	108.7	+	0	NC_012781.1_1087
NC_012781.1	Prodigal_v2.6.3	CDS	1151225	1152715	113.5	-	0	NC_012781.1_1088
NC_012781.1	Prodigal_v2.6.3	CDS	1152878	1153936	62.2	-	0	NC_012781.1_1089
NC_012781.1	Prodigal_v2.6.3	CDS	1154323	1154973	60.9	-	0	NC_012781.1_1090
NC_012781.1	Prodigal_v2.6.3	CDS	1154985	1155626	72.1	-	0	NC_012781.1_1091
NC_012781.1	Prodigal_v2.6.3	CDS	1155770	1155970	11.3	+	0	NC_012781.1_1092
NC_012781.1	Prodigal_v2.6.3	CDS	1156013	1156282	35.7	+	0	NC_012781.1_1093
NC_012781.1	Prodigal_v2.6.3	CDS	1156416	1156571	5.9	-	0	NC_012781.1_1094
NC_012781.1	Prodigal_v2.6.3	CDS	1156689	1156886	28.0	+	0	NC_012781.1_1095
NC_012781.1	Prodigal_v2.6.3	CDS	1156881	1157423	25.6	-	0	NC_012781.1_1096
[truncated: 79,170 more rows]
