# Supplementary material for: Comprehensive analysis of chromosomal mobile genetic elements in the gut microbiome reveals phylum-level niche-adaptive gene pools
Source: PLoS One. 2019 Dec 12;14(12):e0223680. doi: 10.1371/journal.pone.0223680 (PMC6907783; doi:10.1371/journal.pone.0223680)
Supplement: S5 File — (ZIP) [file pone.0223680.s005.zip]

Archive with 3 entries (2 files):
- Data3_Sequences_of-CTnDOT-like_elements_with_ARG_insertions.fasta
- __MACOSX/
- __MACOSX/._Data3_Sequences_of-CTnDOT-like_elements_with_ARG_insertions.fasta
