# Supplementary material for: Comprehensive analysis of chromosomal mobile genetic elements in the gut microbiome reveals phylum-level niche-adaptive gene pools
Source: PLoS One. 2019 Dec 12;14(12):e0223680. doi: 10.1371/journal.pone.0223680 (PMC6907783; doi:10.1371/journal.pone.0223680)
Supplement: S5 File — (ZIP) [file pone.0223680.s005.zip › Data3_Sequences_of-CTnDOT-like_elements_with_ARG_insertions.fasta]

>NZ_CP007034.1:2853017-2889943(-)
CGGAAGCGGACGACATTTTTTTAAGTCGGCTCTGCCAGAGCAACACTGGACGCTTTCCTCTTTGAAAAGC
TATCCCAACGGTGTATGTCGCATTATCTATATCCTTGATAAAAAAGCAAGATAGCCAAAATGTGCGGCAA
GCATACATTTCTATTTTCAGGAATAGAATAAATGTTCCGATTACAAACAATTTAAGTCGGAGATAATTTG
TCCTTGTGAAAAAATACTGAATTTTATACCTCTGAAATCCAGCACTTTGTAAAATTGAGTGTTGGATTTT
TTATTTTCTGCCGCGTTTTTTGCCAATTATATTCATGTGCGCACGCAGAAAACAAAGTGTAATTTTCAAA
ATTGACAGAACCATGAATTATTTCTTGCTGGCGGAAACCGACTTTTTCCGCCTGATAAACGAAGCCGGCG
ACTGCAATATGGAAACGGCATACACGGCTTTCGCCACCCAAGTGATCGAACTGTGCAACGGCGGCATGGA
CATGAACCTTACCGTCATCGCGCTTGCCTACATCGAAATCGAGTTGCAGCACCATCCCGTACGTAATCTG
TCAGAAGAAAAAAGAGAGATTGCCGCCTACGTCAGCAAGGCTCTGTCTTTCGTAAGAAAGATGCAGAAAT
TCCTTGCCACGCCCCAAGTGCCACCACTAATATCCGCCAACAACGCAACAGAAACCACCGCCAGCCTTCT
TCAATGGACGGGCAATGCCATCGACCTCGTGGAACTTATCTACGGCATAGACGTGATGGGCTGCATCAAC
AACGGCAATATGCCGCTCAAACAGCTCGCCCCACTTCTCTATAAGATATTCGGGGTTGATTCTAAAGACT
GCTACCGCTTCTACACTGATATCAAACGCCGGAAGAACGAAAGCCGCACCTATTTCATTGACAGGATGCA
GGAAAAACTGAACGAGAGAATGTTGCGTGATGAGGAGTTGGAGCGGATGAGAAAATAAAAAAATATCCAT
TACATATGAGAAGACAGGAATACTCGTATCCTGTCTTTTTATTTTCATTTAATTATATATTAATTAGCAC
AATATATGTGAGTTTTTCATTCCTATAAGGACAAATTTCAGAAACGTATGTCTGGTAAATTATTGAGTCA
TCATAGTATGAACATATATCATTACTAAAAACAATGAAACAACTTCCATAAGATTGTGGTTGTAAAAATC
GCCATTTAATAGCCCGTTTTTTTTGTAAAATTCGCCAATTAAAAAAATATGATTATCTTTGCATTATATT
TTATAAGGTATGGAAACAGTAAATAGAATACTTCAAGAGAAGATTACAGCACGAATCGCGCCCAATAAAG
CAGTACTGATTTTTGGTGCTCGCCGTGTTGGTAAAACGGTAATGATGCGTAAAATTGTGGACAACTATTC
AGGTAGGACGATGATGCTCAACGGCGAAGACTACGACACATTAGCACTATTGGAGAATCGCTCAATAGCC
AATTATCGGCATTTATTGGATGGTATTGATTTGCTGGCTATTGATGAGGCACAGAACATACCACAAATCG
GTAGTATTCTGAAGTTGATAGTTGATGAAATACCGGGTATAAGTGTCTTGGCAAGTGGTTCTTCGTCATT
CGATTTGCTGAATAAGACTGGTGAACCGTTGGTCGGCCGCAGTACGCAATTTCTCCTTACACCATTCTCG
CAACGGGAAATCGCACAGACGGAAACGGCACTTGAAACCCGCCAGAACCTCGAAGCGCGCTTGATTTACG
GTTCCTATCCCGAAGTAGTAATGATGGAGAACTATGAACGTAAAACAGACTACCTACGTGATATTGTCGG
TGCATACCTGCTTAAAGATATCTTAGCAATTGACGGCTTAAAAAATTCGAGCAAGATGCGCGATCTACTG
CGATTGATAGCTTTTCAGTTGGGCAGCGAAGTTTCTTACGAAGAGTTAGGTAAACAACTCGGCATGAGCA
AGACGACCGTTGAAAAATACCTCGACCTATTGGAAAAGGTCTTCGTTATCTATCGTCTGGGGGCTTATTC
GCGTAACCTACGCAAGGAGGTTACAAAAGCTGGCAAGTGGTACTTCTACGACAACGGCATTCGCAATGCC
ATTATCGGGGCTTTCTCACCGCTGGCCATTCGGCAGGATGTCGGTGCGCTGTGGGAGAACTACATCATCG
GAGAGCGGCGCAAAGCGAACTTCAATGAGGGACTGCACAGGGAGTTCTATTTCTGGCGCACCTACGACAA
ACAGGAAATCGACCTGATTGAGGAGAGTGCCGACAGTCTTACCGCCTTGGAGTTCAAGTGGGGAAATAAA
ATGCCGGCCGCACCGAAAGCCTTCCAAGAAGCCTATCCCTATGCCGAGTTTCATGTGGTAAATCGGGAGA
ATTATTTGGAGTTCGTATAATCAATAAATTACGTATATGGAAACAAAACTACAATCCAAACAGCAATATC
CGCGGTTTATCCAAAATAAACCGTGTGGTATTGACAAATTCGATGGAGGTTCGCAAGAAAGGTTGGCAAA
AACTATTGCTCGCCATTTTTGTCAGAATGATTCATTGGATGAGGAATGTACTTTACCTCGAATTATCGGC
ATCGAAGGTATTTGGGGATCTGGAAAATCCAACGTGGTTAAAATGTTGGAACGTGAATTATCAGACGACT
ATTACTTTTTTGAGTATGACGCATGGGGACATCAAGAGGACTTGCAACGCCGCTCTATATTGGAATTGCT
TACAAGCAAACTTATTGATGATGGTATCCTATCTGGAAATGCAACAATAAAAGTCAAAGGTGGAGGTACG
AAAACCGTATCATGGTCTGAAAAGCTGAAATATTTATTAGCCCGTAAAACGGAGACCGTAACCGAAAAAT
ATCCCCTTATCAGTAATGGTATGGTTGCGGCATTTTTGGTTGCAGTTTTAACTCCGATATTTACATTTAT
TGCGTATGCAGTAAAACCTACACCCACAACATGGTGGTTTTCTTTATTGTCTATTATCATAGCTGCACTG
CCAGTTCTTATTGCATTGTGCGTTTGGAAATGGGCATATAGCAAAGATCATAAATATGGATGGAGTTATA
TGTTAGCTATTTATCAAGATAAAGTCGAAAAGGACGTTTGCTATGAGACTTTGAGCGAAGACGAACCAAC
GGTTTACGAGTTCAAAACATGGATGCAAGACATTTCTGATTTTATCAAGGAAAAAGGACAACGTAAATTA
GTCCTTGTTTTTGACAACATGGATCGTCTCCCCGCTGAAAAAGTAAAAGAATTATGGTCTTCTATCCATA
CGTTCTTCGCCGATAGCGGTTTTGAAAATGTTTGGGCTGTTATTCCTTTCGATGAAACACATTTAGCTTG
TGCATTCGGAGATGAGACCGACGAACAAACGAAACAACTGACCAAGTATTTTATCAATAAAACTTTCCCT
ATTGTTTATCGTGTTGCTCCTCCTGTTATTACCGACTATCGAAGTATATTCAACAAACTGTTTGTTGAAG
CATTTGGAGAAACAGAAAATGAAGCGAAAGAAACTATAAATCGGATATTCAGATTGGTAAATCCTAATGC
CAATGTTAGGGAAATTATATCATATATCAATGAGATGGTCGCTCTTAAACAAGAGTGGTGTAACGAAATT
TTGATGATAAACATAGCATTGTTCTGTTTGAAGAAGACGGATATTCTGGCAAATCCAGTAGAACAAATAT
TGTCCGGCGACTATCTGAATGGCATTCAAACAATAATTAACAATGATCTGCAAACACAACGCGAAATTGC
AGCTTTGGTATATGGTGTCGATGTTGAAGATGCTCGACAAATTCCATTGAAAAAATATATTGAAGGCTGC
ATCAACGGAGAAGAAGACCACGACATAAATCAATATGCAGAGACTAATAAACAATTTGACACTGTATTAG
AAGAAGTTATACAATGTATGGACAATGCGCTTATCGATAAGATTATACATTGTTTGCATAAATTAACTCG
AAAGAGCGATGTTATTCTGCGTGTATGGCAAAGAATAGCACAATTGAAATTAAAAGAATCCATAGAGAAG
CAGGTGTTCCCTGTCGAATACCAAGAACTGCTGTTGCATTTAGACACGGAAAGCCAAAACCATGTGATTG
CTCAATTATATAAGAAGATAGTTCGGTTCAATGACTTCAATGGCGGCGACTATTTCAAAACGTTAGATGC
AATAGACAGGTTTATTGCGCAAAATAAGTTGGCGTGCGATTTTACGTCATTGATTGAAGCAAAAACAGTC
AAGCCAAATACATTTATCGATTATATTCAAGCTGCAAATGCAACAGATGCTGCCTATCGGGATAACGCGA
CAACTAAAGCATATAAATATTATCAAGTAGCAACAAATTCGGAGGCGCTCGATAATTATTTGGCAAACTT
ACTACCCGATAATTTCGACCATGCAGATATTGTAAAAACGTTAAAAGATAATTCTACCTATACGTTTCCA
ACGCTTTTGCAAGCGATCACGAATTGCATTGATGAACAGAATGTAAATAAAGATAATATAGGGGCTATAT
TTACAACCTATCGTTTATTGGCATCTGACGAAGAAAGACCTTTACCTGTAACGTTAGATTCAACCTACAT
AAATCAGTTGCATTCTGAATTAGAAACTGATGGCCGAAACATTAAAGAGTCTGGATATTACGATTTAGTC
GCCATGCAATTGGCACATGGTCATTCCGTTTCCTTAATAGAGGGTGGAGATATAAAATATGTTGCAGAAC
TCATGGACTATTATGTGGATCATGGAGACTTATTAGTAAATAGTGTGGGATGGAATATACCGCTATTAAA
TGAAACACTACAATACATGGTAAATCATAAACTTGGCTATAAATTATTGCTCTCAGACATATTGCCCCAA
TTTGAAGATATTAAGAACAGAATAGGTGTAACGGATGAGGTATTTATCGAGCATTTAGCAGAGTGGAATA
CCGATTTGGATAAGTATATCACTAAGAACAATATTAAAGATGTAATTCCTGACGCATCTTTTTACGATTT
GACCACTAAAATAAGCAATGTCCTGACCGATCATATCAATAAAATAGCGTTCGAAGCGTTGTCTGAAATA
AGTGTTGATACATTATACGCCCAAAGAACAGCACATACATCATATTATTGGTTTGTCGCAATAAAACATT
TACTGGCTAAAATCAAATCCTTGCCAGATAACTTGACTGAATTTGGCAAAAAGATTCTGATGGATATTGC
TTCTGGAACTCAAAGTTTGAATCCTTTCCCTAATTGTTTCAAGAATATAGTTGAAAGATTGGATAAACGA
AAAATTAAATCGACAGTTACCGATATAAGAAATGATTTCTGCATCGGTAAAAAGACTATCAATGCAATAA
AGTTTCAATTTTTCGAAACATGGCTTAGATCGCATGGTAATTTGAAAAGTCAAGCTGGAGACGTTATTGA
TAAAATAGTGAAACCTGTAATTTCCGATGGGGCATGCCGTTCATTGATTCTGCAAAACAAAGATTTTTAT
ATGGATTTAATAAATACAGCAGGGGATGATGCTTATGAATTGAAAAAGAGTCTCCGAAACCTCATACAAA
AAGATTCAGATCCGCAATTGGTTAAATTTGTCAATTCGATAGATTCAGTACCTGAGGTTGAAACCGCGTA
AGTATTTGTCTAACAAGTCCGAATTTTACGATTTTACCCGTCAGAACTGAAGTGCCCCCCAAAAAAATTG
TATCCAACTTTTGGGGGTCACTTCAAACTTCGATAGGGATAATTTTCAATTTTGGGGACTTGTTAGACAG
TCTCATTATCTGGTAGCAGTTTACACAGCACCGGATCGTTTTTGATACGCTCCAGTTCCTCCTGCACAAT
CTGCTTCACCTCTTCCTTGATGCGCCGGTAGTTCGCCTGCACCGTTTCCTTCATGCGGTCGTTGCCGTCC
TCGTCCGTGAAGTTTGTAATGACGGGAATTTTCTTGTAGGCACTTTCTTCCCGTTTCACCTTTTCGGCAT
CCACCACAATCTCGCAATGAAAAATCTTCTGCTCGATACGCTCGTTGAAGTTGTCGGATACAGAACCGAC
AAACATTCCCTGCGTAAGCCCGGAAATCTTACTCGGTGGAATGAGCGCGTCCATCTGCGTGTTGATGGAG
GTGGAAACATCCTGCCGGTTGATGGAGATGGACTGCCGTTTCTGCAACACCTTACCGAACCGCTCGGAGA
GCGTCTTGGCTGTTTCCCCCACCACCTGACCGGAGAAAATATTGCCGACAGTGTTCATCACCACTTTCGC
CTCTTTGTCCCCGTAGTCACGCACTAACTGGCTGAAATCCTGAAAGCCCAGACACACGGCAACCTTGTTG
CTTCGGGCGGTAGCTATAAGATTGTCCAACCCTTTGAAGTATATTGTGGGCAACTCGTCGATGATGACCG
ATGACTTCAGCATCCCCTTCTTGTTGATGAGCTTCACGATACGGGAATTATACAGACCGAGTGCCGCACC
GTAGATATTCTGACGGTCGGGATTGTTACCCACGCAGAGGATTTTCGGCTCTTCGGGATTGTTGATGTCC
AGCGTAAACTCGCTGTCTGACATCACCCAGTAGAGCTGCGGTGAAATCATCCTCGAAAGCGGGATTTTTG
CCGACGCTATCTGACCCATGAGCTGCTCCGCAGCCCCTCCAAGCCACGCATCCATGAACGGCGAAAGGTA
GTTCTCCAGCTCCGGATAAGAGGTCAGTATCGGAAATATATCCTCGTAACGGCGGTTCAGAAACTCGATA
GCATGGGGAAACGTGCAAAACTTCCCGTTCTGATAGATTTTGAGATACCAGATAATACTGGCAAACAGAA
TGATAGGTGACTCCACGAAGAAGTCGCCCTGCTTTTGCACCCACGTTTTATTGAGGTTGAGCATTATTGT
GTAGGCACTCTCATAGGCATCCGTAATATCTTCCATAAAATCCGGGTGAATGGGATTGCACCGATGAGAG
CGTCGCGGGTCGTCGAAGTTGATCACATAGAACTTCGGCTTTACCTTGTAGCCGTCCGGGTGGTTCAGCA
AATGGTTGTAGGCAATAGTAGATAGGTCGGGATACTTGAAATCGTAGATGTATTGACTAAAGCCCTTTTC
AATCTGTTGCTTGATAAAATTGTTTACCACGGCATAGGACTTGCCGCTGCCCGGCGTACCCAACACGATG
GACGCACGGAAGGGATTAACTACATTGATCCAACCGTTGTTCCAGCGTTTCCTGTAATAGAAACGTGTCG
GCAGATTGACCGAATACTCGCTTTCGATAAGCCTCGTTTCCTGCATGAAACTCTCGTTCTCGTTGTTGAA
AACATCCTCCATCAAATTGTGTTTCAACAGGCGGCTCATCCACAGACCACCCATCAACAGGCAGACATAG
CCCGTTCCAATGGTAAGGACATACAGTCCCGTCACCGCTTCAAGCGGCAGCGGCAGGGGCAGCAACCACC
AGTTCAGGAAAAACAGCACGAACCCGACGGCAAATGCTGTCCAGATTCTCCCCCAAGTGATTTTCTCACC
CTTGACACCCTTCGTACCCAGACAGGACAAGGCAAGCAAAAGGACGGAAAACAGCTTCGTGTAGAGAATG
GAATGGAACAGCCCCGCCGTGCGGTCGAAGTTCAGAAGGATTTTGTCCACCACGCCGATGTTCACGCCCC
ACAGCCGGATGGCTTCGTAGCAGAACCAGTACACGTTCATGACCACTAAAATGATACTCACGGCACGCAG
AAAATCCATGATTTTCGCCAATGCCCTCAAATCGTCTTCTTGTTGTGACATACATTGATTTTTTAATTGT
TGATACTCTGATTACATACCCAAGCCCTTGCGTTTTTTCTTCTTTTTGCGCTTCATCGCCCGGATGAAAG
CCTCTTCCTCGGCATCTACCGCCGGACCTTCGGGAGTGAGCAAGCCCATACCGCCCGATATATCTTCACT
GTCGTAGGCGGTCTGCCCGTGTGCCTTGTCCGCAGCATCCACAGGGATGGATAGCGGTATCGGCGGTTGT
CCGGCGTATGGCAGGGTGAAGTGTTCCTGCAAGGCATTCGCCGAAAGCTCCTTACCCATGCGCGAACCGT
TCAGCACGCATCCCGTGCGGTGGTCGATGAAGGTAGCCCCATAGATGCGCCCTTCCTCTGTGTAGCGCAG
TACGGTGTCGATGCCCTTCTCTTTGAGTTGGGATACAAATTTGTCCTTGTCATAAGTGCCTTGCAGCACG
GAAAGGACGGTGCGTTTCGTCATGTCTGCCAGTTTCCTATCCTTGATTTCCGATTTGGAACGGACAAACT
TCTTCTGTACGGCTTCATAGCCTGCGGACTTCCCGAAAAGCGAGGATTTGAACGGGTTGCCCACCTTGTT
ACCCTTGTCGTCCGTGACGGAATAGACCAGCCCGTGATACTCCCGTCCGCGCACGTTGCCCCTCGCTTCC
TCCACCGTCATATTATATAAGGAAAGGAGCGCACGGTATTCGCCCATCGTCTGGAAACGGTACTGCCCAT
TCAGAGCCTTCACGGTGTTGCCTACCTGCTTCTTCACATCACCTGCCGATGCGGCCACCTTGCGCAACGG
ATTATCCAATCTCTGATTTTTACGTTCTGCCGGATGCAATCCGTACTTCTGTTCCAGTTCCCTGCGGATA
CGGTCGCTGCGGCGGTAGAGAAAATCCCGGTTGAGCCTTTTCCCGTTCTCGTCCACGTTGACCGTCACGA
TGTGCAGGTGGTGGCGGTCGATGTGTAGGCTCGACACAGGGCGCCATACCATATTCCTATGGCTGGTTTC
CCCATGTCTGCCCCCGAACCATACGTACATGTTCCCATGTATATGGCTCTCCGTTAGCAAGCACTCTATT
GCTCTGCCTCTTTGATTTTTGCAAAACATTCTTCGCATACAGCAATGGTTTTACGATTCATAAGTAGCAT
CTGTTTTCCCCACGGTGTATTCTTATTGGCGGATTTGAGTGTTCTGATATGGTGCATAACCAAAGGACCT
TTTCCTCCACACACTTCACATACATTATTTCTCAAGCGTTCTGCGAGAGAGCGTTTGGGATAATGGGTGA
ATAGAATGTTATCGCAGGTTTCATGGAATCCTACTGTTTTGCGTTTAAAGCCATCATGATAAAGGATTCT
TTGCTTCTCGTTCCCTTTAGAGTCTTTATAGGGAATAGAGAACACTTTGTCCTTAGTGTATTTCCTTATT
ATCTTTCGGAGCGAACTGTTGTACTTTCGCGCCAAAGTCTTATAAAGGCTATACTTCATGATGTAACCAA
AGTCTGCGCATGTTGCCGAGACATTATTGGCTATGCAGTAGTAATTATAGAATCCTCTGATTTCAAGGTT
GTATTTGGCTACCATTTTGTCGGCATCCATTCCTGTCAGTGCCGTTCTTATCTTAGGTCTCCAAATAACT
TTACCATCCTTTTGTGTAAAACGAATAGTTCCAAGATTTTGAAGTTTTTCTTTAACCGTTTCGGATGATA
AATTCAGCATTACCTTTCCTTTGAAGTCTCTCTTCAGCGCACCTTTTCGGTTACGCTTGCGTACATTCAA
TGAGCGGACGGTAATATGAAATCCGAGGAATTTAGCCTCTTCCTGTGCATGGGTAATCAATGTCTTTTCG
GTTGAAAGTTCAAGTTTTAGGCGTTCACGCATGAATGCGGCAATGTCCGCTTTAATTCTTTCACTTTCTG
ATTTTGAGCCAATTACCCCTACAAGGAAGTCGTCAGCATACCTAATGTATTTGAGACGACGAAAATTCTC
ATCCATTTCGTCACTGCATGGCATCGCTAACTTTTCTTCCTGCATTCTCTTTAATTTGTCCAGCAATTGG
GATTTTACGGATTTGTCCGTTTCTTCCCTCCATTTTTTGCGCAGACTTACAGTCCTGGCGTTCAGACTAT
TGTACTCCTTTCTCGTTCTCCGTTTTTCTCCCTTGTCAAAAGCCTGTGCATACTCTTTCATATACTTATC
GAACTGGTCAAGGTATATGTTTGCCAGTATAGGACTGACAATGCCACCTTGCGGAGTTCCTGAATAAGTA
CGATTGTATTTCCAATTTTCAACATAACCTGCCTTTAGGAATTTCCATATAAGACGCAGAAAACGTTCAT
CTGCAATTCGCTTACGCAAGACTTCTATGAGTGTCTGATGGTCTATGTTGTCGAAAAATCCTTTAATGTC
TCCTTCGATAAACCATTTTACGCCCGTAAATGTCAGTTGTATGCTTGTCAGTGCTGTATGACAACTTCTG
CGTGGTCGGAAGCCGTGTGATGAATCCTCAAAGTGACCTTCATAGATTGCTTCAAGAATCATTCTTACGG
CTTCCTGTACTAACTTATCCTCGAAAGAGGGGATGCCCAAAGGACGTTTCTTCCCGTTCTTTTTGGGTAT
ATATACCCTCCTTGCAGGTTTGGGGTGATAGCTCTCATTTTTGAGACTGTCAATCAGTTTACCTATCCGT
TGGAGTGTTGTGCCGTCTATGGTTTTTCCGTCCGTTCCTGCGGTCATGTTTCCCGGTTTGGACTTCATTT
TCTCATAGGCAAGCATAAACAGTTCTTCATTGAACAGGATACGGTAGATACGCTCATACTTGTAGTCCTT
GTCCTTACTGTGTGAGCATAGAGTGTTCAATATGACTTCTGGATTTCTCATACGTCTCTCACGTTATCCT
TTAGTCATATTGAAGATACCAACTGTGTCCCTTTGCCATGTACAAGGCTTTCCCTTGCTCAGACTACTAT
GGACACTCCGTTGCCTTGTCGAATATTCAGAGCCGTTGCTCATAGCCGTGTTACGGCATTTCGATTTAGG
CAATCTCCGTTTAGCACACATGATAACTATTGGCGCAACAGACTGTCGGATGCGACTTTCATCCTTATCT
CCGCTTATTGCGGTTATGCCATGACAAGTTCCTGCCATGCCCATACGAAGAACTGGGCTTGGTGTCATGG
TATGGCGTAAATAGCTGTCTTCCGCCATAGTCACAAGTTCGACCATTGGATTATCGTTCAACCAATCAGG
CTTCATCCTCATGTCTGTCTTTTTCCCTTGCAATTCAGTAGCAGCATGACAGTTAGCTGACTTATCGCTT
TTCCGAAGTGCTATGTTCCCCCTAAAGATTTCTCCGCAGGGTAAGTCGGATGGGAATAGGTTGTATAACA
TACTCGTTTTTTTATGTCTATAAATCCGCTTTTGCGTCTTTATAGGGGTTAAACTTATTGTGTTATTCGG
AACACTAACCTAATCTCTTGCCAAAGAGATATTTATCATGCGACCTTTACGGACGCACCCTCGTGCTTGA
ATACAAGATAAGGCTGGTTTCCGAAACCGAGTTTTTCCAGATACTCGCGGGCGATATTCTGCAACTCAAT
ATCGGTCAGCACATCCTCCGGGTGCGGGTTGAGAGAGATATGCACCACCGGCTTCTCGATCTTCATCTGC
GGTGGCAGGAAGGTGAGAAAACCCTCCATCGCCTTGCCTATGTCCACCGTTCCCGAACCGTCATTGTAGA
TGCGGTTGGTGGTGAGAAGCCGCCCCTGCGCCTCGTTAATCTTCTCCCCGTTGTAGGCAATCGCGCCGTA
CAACGAACTTCCTACACTGATTTTTGCGACCATTTTGCCTCCATTTCCCTTGAAAGTTCCACAATCCGGC
GGCTCAGTTTCACGAGTTCGACGGTGTGTTGCTCTAATTTGTAGAGCAACGCCATCGCCTTTTTCTCTGA
AAAATGCAGCCTCAGTTCCTTCACGACTTGGTTGTAATTCGTACCCACGGCACGGAATTGTGCATGAAAA
TCCGACAGTTTGGTGTAATAGTCCACCAACGTCTTGTCCACCTTCAGCACCTTGAACGGTTGCCCGAAGA
AGTGCGCTTTGAGGAAAACAGACCGTGCATAGACACCCGATTTTCCGAACATGGCGAGGAAACGGTTGTG
TTCCTCCTCGTTGAAACGGACGGTGTACCGGTACACCGCCGGATCAAGTTTGGGATTTCTCCCTGATTTG
CTTTTCCTTTTCTCTTTCATATTACTTTGGATTTAGCGGATTGACGGCATAAGCCGCCGCTTCGGATTAC
AGCACCGCAGTTCTGAAAGGCTTCCCGACTTCGGAGGGAAAGCCCGCCCCCTGCAAGGGCAAGTGCTTTT
CGTGGCTGCTCAAAATATTTTGAGCGGCTGAAAAGACATCTTGCTATGTTCAGGTGAACATAAAAATCCG
TCAGGGGACGGATTGGGAAAATACCTTTCAGGACTCCGGGCCGCGCGTCATCGGCGAACCCTGCTGTCCG
GGTGCAAAGTTACGCCCTTAAAGCGGTATCGGACAGATGCTTGACCCGGTCAATGACTGCCAACCGGCGC
AACGTGCCGCCACTTGCCGGAGAAGTGATACAGGTTCCAAAATATACTTGTTTATTTGCAGCATGATTCA
AGAAACGAACGATTTGAAGATATGATAAACGGAACATTCAAATACCCGGAAATCCGCTTCTTCGGATACT
TGCCGAAACGGATACCCGAACCGTCGGAAACCCGGTTCTCCGACAATTCGGTGACGTATGGATTCAATGA
CTTCATGACGCAATGTCGTCAATCACCATTTGTCCGACGCACCGCTTCACCACAGAACCGGATACGCGAC
GACCCGCCTGCGTGTGTAGTCACGGAAGCGGATGGTGCGACAGCCAAATCCGTATGGAAACAGAAAAACA
AATCATCAACAATTAAAATAAATGGAACTATGAGTAAGGAAATCTTCGTTGCATTCGCAACACAGAAAGG
TGGCATCGGCAAATCCACTGTCACGGCACTTGCCGCCAGCTACCTGCACAACGTGAAAGGCTACAATGTC
GCCGTCGTGGACTGCGACGACCCGCAGCACAGCATCCACGGGCTGCGCGAACACGAAATGGGGCTTATCG
ACAGCAGCACCTACTTCAAGGCTCTCGCTTGCGACCATTTCCGCCGGATCAAAAAGAACGCCTACACCAT
CGTCAAAAGCAATGCGGTGAACGCCCTCGACGATGCCGAGAGGATGATTGCCACTGAGGACGTGAAACCC
GACGTGGTGTTCTTCGACATGCCCGGCACACTCCGAAGCAACGGCGTGATAAAGACGCTCTCGCAGATGG
ACTACATTTTCACTCCGCTGAGTGCCGACCGCTTTGTCGTGGAGAGTACCCTGAAATTCGTCACGATGTT
CCGCGACAGGCTGATGACTACCGGACAGGCGAAAACAAAGGGGCTGCATCTGTTCTGGACGATGGTGGAC
GGCAGGGAGAGGAACGACTTGTACGGCATCTACGAGGAAGTGATAGCCGAAATGGGCTTTCCGGTACTTT
CCACCCGCTTGCCCGACAGCAAGAAGTTCCGCCGTGACCTTTCGGAAGAGCGCAAGAGCGTTTTCCGCTC
CACCATCTTCCCGATGGACACGGCACTGCTGAAAGGGAGTGGCATCCGGGAGTTTTCCGAAGAGATAAGC
GACATCATCAGACCGCAGTGAGCATGGGCAGCAGGAAAGTGAACACGGAAGGCATCGACGAGGAACTGCT
GTTAGCCTCCATCGGGCGGCGCACACAGGACGGGACACTGCGCCCCGCACAGGAAGTACCCGCAGCTGCA
CCGACCGAAGAGGACACCGCCGCACCGGAACCATCTCCTGTGCAACCCGTAACACGGGAAAAAGCGCAGA
GGGAAAGTGGACGCCGGAAAAGGCAGGACGAGGACTACAACGAGCTATTCCTGCGCCGCAACGAGATAAA
GACCCGCCAATGTGTCTATATCAGCCGTGACGTCCACGGCAAGATCCTCAGAATCGTGAACGACATCGCC
GGAGGGGAAATCTCAGTAGGCGGATATGTGGATACCGTGCTGCGCCAGCATCTGGAACAGCACAAGGAGA
GAATCAACGAACTGTACAAGAAACAACGTGAAGATCTGATTTGAAAATGGAAAAAGAAATGACACCGAAT
GAAAAAAGACCACAGCAAGACTGCGGAGGTATGTTTACCCAAGTGCAGGCGAGTGTGGAAATACTGTCGC
CTGTCCCGGTAAGCGGCAAATGCAGTGAGAAGGACTATGAACGCCTGTTCATCCGCGACCCGGAAGTAAA
GGCACGTGAGGGGAAGATGGCGTATGTGCGCCCGGAGTACCACGAGCGTATCATGCGTATCACCCGTGTA
ATCGGGCATGACCGGCTTACGCTGTCCGCTTACATCGACCATGTGCTGACGCACCACTTCAACCAGTGCG
AAGATGCGATAAAGAGCCTTTATGCCCGAAATTACAATTCAGTATTCTAACCAAAAACGGAAGGATATGA
ATTACACAATCAGCATGACAGACATTCTGCTGGCGGTATCGGTCGGCTGCAACCTCTGGTTCCTGTTCCT
GCTCCTTTACGAGCGCATCATGGACACGCGGATTGTCCGCTTCTTCAAGGGCATTGTCGGATTATGGCGG
TCACTGGACGGGAATGAGGCTAAACGCATAGCGGCACACGAGGAAGTCCCTGCGGAAAAGGCGGACATCA
TCGGCAAGAGCCGTTTCAGGATGGCATCCACCCGGACAACCGCTGCCATACCGACGCAAGAAGCCGCCAC
TATTGAAAAAGGCATTGAGCTGTCGGAGGAAGAGGCTACTTTTGACGACGGAAAAACGGGAAACGCATCC
CGCCCGGCACAAGTCCCGGAGGAAAAACTCGATGAGACCTTCACGAGCATACCGCCGGAGGAACTGGGAT
ACGGGGACGACGAACCGGAAGAGGACGCCTCGGACACGCCACGGGCTTCGGGCAGCAGCTTTGACGAGAT
TGACGACGCCTGCAAGACCGCCAAAAACCCGGACGCGACACAGGCGGAACGTGAAAAGGCGGCTAAGGTG
TTCACCGACATGGAGGGCACGGAGTTGTACGAGAAAATGATGGAAGGCTCTTCGGAGATAGGCATCCGCA
TCAAGGGGCTTATCGAGATTCGGCTGAAGAAATCTGAAAAGGAGTTCGTCGTGCCGGACAACATCGAGGA
GTTCGACATTCGCAACTATGTATGACAACAATAAAAGAAATGAACATGAAAGAATGACATCAACCCACGC
GGCGAGGAAACGCAAGGCGCATCCCCATCCGCAACGGACACGCCCACGTCCGTGGAAACAAACGGGCATC
CACTAAAACCAAAGTAAAGAAACAAAGTATCAACCGCCCGACAAAGGACCATCCACCCTTTTGACGGCAA
AAAACAAGAACAGTTTATGAACAAGAACATCTTGAAAAACAGAAAAGCAATCCTCTCCGCGGCACTTGTC
ATCGCCGCAACCGCCTCCGCTTTCGCGCAGGGAAACGGCATCGCGGGCATCAACGAAGCCACCTCTATGG
TGAGTTCTTATTTCGACCCCGGAACTAAACTGATATACGCCATCGGTGCAGTCGTCGGGCTTATCGGGGG
CGTAAAAGTGTACGGCAAGTTTTCATCGGGCGACCCCGACACCAGCAAGACAGCCGCCTCGTGGTTCGGC
GCGTGCATCTTCCTGATTGTTGCCGCCACCATCCTGCGCTCATTCTTCCTTTAATAAATAATGTATGGCT
GAATACCCAATCAACAAGGGTATCGGCCGTCCGGTAGAGTTCAAGGGCTTGAAGGCACAGTACCTCTTCA
TCTTCTGCGGAGGTCTGCTGGCTCTCTTCGTCCTGTTCGTCATCCTCTACATGGTCGGTATCGACCAGTG
GATATGTATCGGCTTCGGCGCGGCATCGTCCTCCCTCCTTGTATGGCAGACCTTCGCGCTGAACGCCCGG
TACGGTGAACACGGGCTGATGAAATTAGGAGCGGCACGGAGCCATCCCCGATACCTTATCAACCGGCGGC
GGATAACCCGTCTGTTCAAACGACAACGAAAGGAAGAAAGACAATGAGGAATACATCGAAAATGACAACA
CTGGAAAACAGGTTCCCACTTTTAGCGGTGGAGCATGGCTGCATCATCTCAAAGGACGCCGACATCACGG
TGGCTTTCGAGGTGGAACTACCGGAACTTTACACCGTGACGGGTGCGGAGTACGAGGCGATACACAGTTG
CTGGTGCAAGGCTATCAAGGTGCTGCCGGACTACTCCGTCGTCCACAAACAGGACTGGTTCATCAAGGAA
CGCTACAAACCGGAGCTTCAGAAGGACGACATGAGCTTTTTAAGCCGCTCTTTCGAGCGTCACTTCAACG
AGCGTCCGTACCTGAAACACACCTGCTACCTCTACCTGACCAAGACAACAAAGGAGCGTAACCGGATGCA
GAGCAATTTCAGCACGCTGTGCCGGGGACATATCATCCCGAAGGAGCTGGACAGGGAAACCACGACCAAG
TTCTTGGAAGCCTGCGAACAGTTCGAGCGCATCATGAACGACAGCGGGCTTGTCAGGCTGCGCCGCCTCT
CCACCGATGAGATTGTGGGTACTGAGGGAAAGACGGGACTTATTGAACGCTACTTCTCGCTCATGCCGGA
AGGTGACACCACCTTGCAGGACATCGAGCTTTCGGCAAGGGAGATGCGCATCGGCGACAACCGCCTGTGT
CTGCACACCCTCTCCGACGCGGAAGACCTGCCGGGCAAGGTGGCTACCGACACCCGTTACGAGAAGCTCT
CCACCGACCGGAGTGACTGCCGACTGTCATTCGCCTCCCCGGTGGGGCTTCTGCTCTCCTGCAACCATAT
CTACAACCAGTATGTGCTGATAGACAACAGTGAGGAAACCTTGCAGAAGTTCGAGAAGTCCGCCCGTAAC
ATGCAGTCGCTATCTCGCTATTCAAGGAGCAACAGCATCAACCGCGAGTGGATAGACCAATACCTGAACG
AAGCCCATTCCTACGGACTGACCTCGGTACGGGCACACTTCAACGTCATGGCGTGGAGCGACGATGCGGA
GGAACTGAAGCATATCAAGAACGACGTGGGCAGCCAGTTGGCAAGCATGGAATGCGTGCCGCGCCACAAC
ACCATCGACTGCCCGACACTCTACTGGGCGGCGATACCCGGCAATGCGGCGGACTTCCCGGCGGAAGAGA
GTTTCCACACCTTCATCGAACAGGCGGTGTGCCTGTTCACAGAGGAAACCAACTACCGCAGCTCGCTCTC
GCCCTTCGGCATCAAGATGGTGGACAGGCTCACGGGAAAACCGCTGCACCTTGACATCTCCGACCTGCCC
ATGAAGCGAGGTATCACGACCAACCGCAACAAGTTCGTGCTGGGTCCTTCGGGCAGCGGCAAGTCTTTCT
TCATGAACCACCTCGTGCGCCAATATTATGAGCAAGGCGCACATGTGGTATTGGTGGACACGGGAAACTC
CTATCAGGGCTTGTGCGGCATGATCCGACGCAAGACAGGCGGAGCGGACGGTGTGTATTTCACCTACACG
GAAGATAAGCCCATCAGCTTCAACCCGTTCTACACCGACGATTACATCTTCGACGTGGAGAAGAAGGACA
GCATCAAGACCCTGTTGCTGACGCTCTGGAAGTCGGAGGACGACAAGGTGACAAAGACGGAGAGCGGCGA
GCTGGGCAGTGCCGTGAGTGCCTATATTGAGCGCATCCAATCCGACCGTAGCATCGTGCCGTCGTTCAAC
ACCTTCTACGAGTATATGCGTGACGACTACCGCAAGGAACTGGCACAGCGTGACATCAAGGTGGAGAAGT
CCGACTTCAACATCGACAACATGCTCACCACCATGCGGCAGTATTACCGGGGCGGGCGTTACGATTTCCT
GCTCAACTCCACGGAGAACATCGACCTGCTCGGCAAGCGGTTCATCGTCTTCGAGATAGATTCGATTAAA
GAAAACCGCGAACTGTTCCCCGTCGTGACCATCATCATCATGGAAGCCTTCATCAACAAGATGCGGCGGC
TGAAAGGCGTGCGGAAACAGCTTATCGTGGAAGAGGCTTGGCTGTGACATGTAAGTCTTGTATATGATTG
TTCAACTTTCATTCCACGAGTTGGAAATAGAACGATTGAACCTGTTGTTCCGTCAACAGTAGCCTATGGG
AACGTGCGGTATTAAGCAATGAACCCGTGCGGTAACAGAACCAACAATGAAGCCCTTCCGAAAGGAGAAG
TCTGAACCGTGAGGGGATGACAACTGCCGTTAGTATCGAACGACAGGGGAGCTAGGCTGAATGGTATGAA
TAACGTAATGTGAACCGTTGATAAACGTCGTAACTTCGAATGAGCTGCTAATGATACTGGGCTCTAACCC
AAAAGGGATGCAGTCGGATAACCTTCTCCATGCTAAGGTTACACGGACATAACGACTGCCGGCGGATAGA
CGGATTCTAACCCATTCGTTTGTCATATACAAGAAACATGGTAAACCCGTACTTCTCCTGTTAACAGCAG
GTAAGCAGACCGTAAGTGAAGCCGAATGGAGTGCGGGCAGAGGAATGCGGAGAAAGCGAATGCCGTTCTG
TAATGGAACGGATAGAGGTTGAAACATCACCTCACACGAAAGTGGGCAGACTTCCGCATGGTGGATGTTT
TACAAGAAACTTATAGAACTTATTAAAGGAGAAAAGCAAATGAACGAGATTAAAACATCGTGTGCATCTA
CTGACCGGAAATGGAGCACTTGGGAAAGCATAGACTGGAACAAGTGTGAGATAGCGGTTAATAAGCTACA
AGCACGTATTGTAAAAGCTCAAAAGGCGGGCAAACACGGCAAGGTGAAATCTTTGCAATGGGTGCTAACG
CATTCGTTTTACGCTAAAGCTTTAGCCGTAAAGCGTGTTACATCAAACAGTGGCAGTGACACCGCAGGCG
TTGACAAGGTGAAATGGTCAACTCCCAATGCCAGATTCAAGGCTATCGGTGAACTGAAAAGAAGAGGCTA
CAAGCCCCAGCCGTTAAAAAGGGTCAATATCAAAAAGAGTAATGGGAAACTACGTCCTTTAGGTATCCCG
ACGATGAAAGACAGGGCTATGCAGGCATTATACCTGCTTGCGTTGGAACCTGTATCGGAAACAACTGCGG
ACAGTAATTCCTACGGTTTCCGTAAAGAGAGAAGTACTGGAGATGCAAGGGAACAATGTTTTTGTGTCCT
TGCAAAGAAAACTTCTCCCGAATGGATTATGGAGGGTGACATCAAAGGTTGTTTCGACCACATCAGCCAC
GAATGGCTACTGAACAATATCCCTATGGATAAAGTGATGCTGCGGAAATGGCTCAAATGCGGTTTTGTCT
TCAACAAGGAGCTATTCCCCACGGAAGAGGGTACCCCACAGGGCGGTATCATCTCACCAACTCTTGCGAA
TATGACACTGGACGGGCTGCAAACTATGCTTGCAGAGAAGTATCACAAGAAATTTGTAAACAGGAAAACG
ACCTACTATCCCAAAGTACATCTTGTACGCTATGCGGATGATTTTATCATCACGGGTAGAAGCAAGGAAG
CTTTGGAAGAAATCAAACCGTTAGTAGTAGACTTTCTCAAGGAAAGGGGATTAACCCTGTCGGAAGAGAA
AACAAAGATTACGCACATTGATGACGGATTTGATTTTCTTGGGTACAATATCCGAAAATACAAAGGAGTG
CTTCTAATCAAACCGTCCAAAAAGAGCCTGAAGAAATTCATGCAGAAAATCCGGGGAATCATTGATTCCA
ATAAAGGAAGCAAACAGGAATCACTTATAAGGCTCTTGAATCCTGTGATAACAGGCTGGGTAAACTACTA
TAAGAATTGTGTGGCTTCTGACACATTCAGAAAAGCTGACTACCTGATATTTGAAAAGTTATGGCAATGG
GCTAAGAGACGACACCCCAAGAAAGGCAAATACTGGATTGCCGACCGATACTTTACACGGGTAAAAAACC
GCAACTGGTGCTTCGTGGCAAACTTCAAGAAAGGCAAGACTGATGACAGGATTGCACTGAAAAGGCTGTA
TGACACAAAGATTACCCGATATGTCAAGGTAAAAGGTGAAGCAAATCCCTTTGACCCCGAATGGACAGAG
TATTTTGAAAAGCGTAAGACTTACAAGATGCTACAGTCGCTCAACGGTAGAAAATCATTGCTGTACATGT
GGGAAAGACAGAACCATTTATGTCCCGTATGTGGTAAACCCATAGACAAGGAACATCCTTGGGGAACTTC
CCAACAAATAGTCAATGGCAAGAAAGTAAATTTCCTGCTGCATGACAGCTGTAGAAGAAAAGTCATTCAA
ACTAATAAGATGTAACTATGAGCTGGTTTCTATTAAATAGAAATTTAACACTGCTTGAGCCGTATGATTG
GAAACTTTCATGTACGGTTCTGAGGGGGGAAAGGGGCAGTAATGCCCCTGACCTACCCGGCAAGGCCCTC
TCATCGGCGAACATGGCTGAATATCTGCGCTATATGTATAAGACGGTCAGAAAATATTACGGCGAGGCAA
TCGTGGTGACGCAGGAGGTGGACGACATTATCAGTTCTCCGGTGGTCAAAGAGAGCATTATCAACAACTC
GGATTGTAAAATCCTGCTTGACCAAAGGAAATATATGAACAAGTTCGACCAGATACAGGCGTTGCTCGGA
CTGACGGAAAAGGAGAAGTCGCAGATACTCTCCATCAACATGGCGAACAACCCTTCACGGCTCTACAAGG
AGGTGTGGATAGGCTTGGGCGGCACGCAGTCGGCGGTCTATGCCACGGAGGTCAGCGCGGAAGAGTATCT
GGCGTACACCACCGAGGAAACGGAAAAAGTGGAGGTTTACCGTCTGGCGGAGAAGCTGGGCGACGACATC
GAAGCCGCCATCCGGCAGCTTGCCGAAAGGCGGAGAAACAAGGAATAACTAAAAAACAGAATGTATCAAC
CAAAAAAGAAAAACGCGTATGAATTTACCAAAAGTGAAAATGCTGCAAGTCAGCAAGTGCCTTATCGGAT
TGGCGGTCATGATGCTGCAATCCTGCGACGTGGCCGACAACCGCCGCGACATGCTGTGCGGGAACTGGGA
GAGCGTGGAGGGAAAACCTGACGTGCTTATCTACAAGGAGGGCGAAGCCTACAAAGTGACGGTGTTCCGT
CGTAGCGGTCTGCGCCGCAAGCTCAAGCCGGAAACCTATCTCTTGCAGGAGGAGAACGGCAACCTGTTCA
TGAACACCGGCTTCCGCATCGACGTGTCCTACAACGAGGCCACGGATGTGCTGACTTTCTCGCCAAACGG
GGACTATGTGCGGGTGAAGCCGCAGCCGGGACATCCGACCGAAGAATAACAACCACTAAAATCCAAAGTA
ACATGAGAACAAGAATAACAATGATTATCTGCCTGTGCCTGCTTTTCGCGGGCAGGGCAAGCGCACAGTG
GGTCGTAAGCGATCCGGGCAATCTAGCGCAGGGCATCATCAATGCCTCCAAAAACATCATCCATACCTCC
AAGACCGCCACGAACATGGTGAGCAACTTTCAGGAGACGGTGAAAATCTATCAGCAGGGCAAGAAGTATT
ACGATGCCCTCAAATCGGTGAACAATCTGGTCAAGGACGCCCGCAAGGTGCAGCAGACCATCCTGATGGT
GGGCGACATCACAGACATCTATGTGAACAGTTTCCAACGGATGCTCCGTGACGGGAATTTCAGACCCGAA
GAGCTTTCCGCAATCGCTTTCGGCTACACGAAACTGCTGGAGGAAAGCAACGAAGTGTTGACGGAACTCA
GGAACGTGGTGAACATCACCACGCTCTCCATGACCGACAAGGAGCGCATGGACGTGGTGGAACGCTGCCA
CTCGAAGATGAAGCGTTACCGCAACCTCGTGAGCTACTACACGAACAAGAACATCTCCGTGAGTTACCTG
CGTGCGAAAAAGAAGAACGACCTCGACCGCATCATGGGGCTGTACGGGAACATGAACGAAAGATACTGGT
AGCCTATGAAGTTCGACAACCTTCATCAGATTTTACGTTCACTTTATGAGCAGATGATGCCGCTGTGTGG
GGACATGGCTGGTGTGGCGAAAGGCATCGCCGGGCTGGGTGCGCTGTTCTACGTCGCCTACCGGGTATGG
CAGTCGCTGGCGAGAGCTGAACCGATAGACGTATTCCCGATGCTCCGTCCTTTTGCCATCGGTCTGTGCA
TCATGTTCTTCCCGACTGTGGTGCTGGGCACGATAAACAGCATCCTCTCACCCGTCGTACAGGGCACGGC
AAAGATGCTGGAGGCGGAAACGCTGGACATGAACCGATACCGGGAGCAGAAGGACAAACTGGAATACGAG
GCGATGGTACGCAACCCCGAAACCGCCTACCTCGTGTCCAACGAGGAATTTGACAAGCAACTGGAGGAAC
TCGGCTGGTCGCCCTCCGACATGGTGACGATGGCGGGAATGTATATCGACCGGGGAATGTACAACATGAA
GAAGAGCATCCGCGACTTCTTCCGCGAGATACTCGAACTGCTGTTCCAAGCCGCCGCCCTCGTGATAGAC
ACCGTCCGCACCTTCTTTCTCGTGGTGCTGGCGATTCTCGGTCCGATAGCCTTCGCCCTGTCGGTATGGG
ACGGTTTCCAAAACACGCTCACGCAGTGGATATGCCGCTATATACAGGTCTATCTGTGGCTACCGGTATC
GGACATGTTCAGCACCATACTGGCGAAGATACAGGTTCTGATGCTGCAAAACGACATCGAGCGGATGCAG
GCAGACCCGAACTTCTCGCTGGATTCGAGCGACGGGGTGTATATCGTATTCCTCTGCATCGGCATCATCG
GCTACTTTACCATTCCCACCGTTGCGGGCTGGATTATCCAAGCCGGAGGCATGGGCGGTTACGGTCGCAA
CGTGAACCAGATGGCGGGACGAGCCGGAAGCATGGCGGGCAGCGTGGCGGGTGCAGCCGCAGGAAACGCA
GTCGGACGTGTCGGCAAATTGCTGAAATAATCAATGTGCAATCATAAATTGGAAAATATAAATGGAATTC
AAATCACTTAGAAACATCGAATCGTCGTTCAGGCAGATACGCCTGTTCGGTATCGTCTTCCTCTCGCTGT
GCGCCGTGGTGACGGTGTGGAGCGTGTGGAACTCCTACCGTTTCGCAGAGAAGCAACGGGAGAAAATCTA
TGTGCTGGACAACGGCAAGAGCCTGATGCTCGCCTTGTCTCAGGATTTGTCGCAGAACCGCCCGGCGGAG
GCACGGGAACATGTGCGCCGTTTCCACGAGATGTTCTTCACGCTATCACCTGAAAAAAGCGCGATTGAAC
ACAACGTGAAACGTGCCTTGCTGCTGGCGGACAAGAGCGTGTACCACTATTATTCGGACTTCGCGGAGAA
GGGGTACTACAACCGCATCATCGCCGGGAACATCAACCAAGTGCTGAAGGTGGACAGCGTGGTGTGCGAC
TTCAACGCCTATCCCTACCGTGCCGTGACCTACGCCACACAGAAAATCATCCGGCAGAGCAACGTCACCG
AGCGCAGCCTCGTGACCACCTGCCGCCTGCTGAACGCATCGCGGTCGGATGACAACCCGAACGGTTTTAC
CATCGAGGGTTTCACCATCATTGAGAACAAGGATTTACAGACTATCAAACGGTAACAGGACATGAAAAGT
ATCAGAAAATCAATGTGGGGCATGTATTGGAAACTCCACGACAAACGGAAACGCTTGGCGGCAAGTCTCA
AAGGGTATCTGGACGGCTTGCCGCCGGAAACACGCCGCCGCATCGTGCTGGGGATGTTCGCCGCCTTCGC
GGTGCTTGCCCTTTACACCTTCGGCAGAGCCGTCTATGACATCGGCAGGAACGACGGCTCACATATGGAA
ACGGGACACGCCGGACGGGTGGAACTGCCGACCCCGGCGGAAACAGGCAATCACTTAACACCTTATTTAT
ATGGAACAGACAAAGAATGAACCGACGAAAGAGAACAAAGCTGCTCCCGAAACGGGGAAACCGAAAAAGG
AGCGCGAACCGCTGACAGAGGCGCAACGGCTGAAACGGCAGAAGATGATCGTGCTGCCCGCTATGGTGTT
GGTGTTCATCGGGGCGATGTGGCTGATATTCGCCCCGTCCTCCGGCAAGGAGCAACCGCCGGGAACGGAC
GGATACAACACCGAGATGCCCGACGCTGACAAGGCGAACCGGCAGATTATCGGCGACAAGCTGAAAGCCT
ACGAGCATGGGGAGATGGAAGAGCGTCAGGAGAGCCGCAACCGTGCCATCGGGCAGCTGGGCGACATGTT
CGACCGCGAGATAGCGGGAACGGAGAACGGAGTGGACTTCGACCTCGCCAATCCGGGCGGCAAGGAAGAA
AGGGCAAAGCCAGCCACGCCGCAGACCATCCAGTCCTCCGCAGCCGCCTACCGTGACCTGAACGCCACGC
TCGGAAACTTCTACGACCAGCCGAAAAACGACAATGCGGAGATGGACGAATTGTTGGAGCGCATCGCATC
GCTGGAGTCGGAACTGGAAAGCGAGAGGGGCAAGGCTTCCTCTATGGACGAGCAGGTGGCTCTTATGGAG
AAGTCCTACGAGCTGGCGGCAAAGTACATGGGCGGTCAGAACGGAGGACAGCCATCGGCGGAACAGAGGG
CAGAGCCAACTACCGTGCAGAAAGGGAAGAAGAACAAGGCAATGCCTATCAGACAGGTGGAGCATCAAGT
AGTTTCTTCACTCTCACAGCCTATGAGTAACGCGGAGTTTGTCGCCGCCTTATCGCAGGAACGCAACCGG
GGTTTCAACACGGCTGTCGGCACGGCGGAGGTATTGGACAGGAACACCATACCGGCGTGCGTGCATGGGG
CGCAGAGCGTGACGGACGGGCAGACGGTAAGGCTGCGCCTGCTGGAGCCTATGGCGGTGGCAGGCAGGAC
AATACCCCGGGGTGCGGTGGTGGTCGGCACGGGCAAGATACAGGGTGAGCGGCTCGACATCGAGATTACC
TCGCTGGAATACGACGGCACGATTATCCCCGTGGAGCTTGCGGTCTATGACACGGACGGACAGCCCGGCA
TCTTCATCCCGAACTCGATGGAGATGAACGCCGTCAGGGAGGTCGCCGCCAACATGGGTGGCTCGTTGGG
GAGTAGCATCAACATCTCCACCAATGCCGGGGCGCAACTTGCCTCCGACTTGGGCAAGGGGCTGATACAA
GGCACGAGCCAGTATATCGCCAAGAAGATGCGAACCGTCAAGGTGCATCTGAAAGCCGGGTACAGGGTCA
TGCTTTACCAAGAAAAAGATTGAGAACAATAAAAAAATTACCACTAAAAATCCAAAAGTAATGAGAAAAG
TAATCATCATGTTTGCCCTCGCTATGGGCATCGCAACTGCTAACGCGCAGGAGAATGTAACCGTTGAAAC
GACCAACGGAAGTGAACAACCGACCTTGACGAAGGAGGTCTACCCGCAGAAGGAGGCGGACGGCGACCTG
TATCACGGGCTGTCGCGCAAGCTGACCTTCGACCGCATGATACCGCCGCACGGTCTGGAAGTGACCTACG
ACAAGACCGTCCACATCATCTTTCCGGCGGAGGTGCGCTATGTAGATTTAGGCTCGCCCGACCTAATTGC
CGGGAAAGCAGACGGAGCGGAGAACGTAATCCGCGTGAAGGCTACCGTGCGGAACTTCCCCAACGAAACC
AACATGTCCGTCATCACGGAGGACGGCAGTTTCTACACCTTCAACGTGAAGTATGCCGCCGAACCGCTGC
TGCTCAACGTGGAGATGTGCGACTTCATCCATGACGGCAGCACGGTGAACCGCCCGAACAACGCGCAGGA
AATCTATCTGAAAGAGCTGGGCAGCGAAAGCCCGATGCTGGTGCGACTTATCATGAAGTCAATTTACAAG
CAGAACAAGCGCGAGGTGAAGCATATCGGCTGCAAGCGTTTCGGCATCCAGTACCTGTTGAAAGGCATCT
ACACGCACAACGGCTTGCTTTATTTCCACACGGAGATAAGGAACCAGAGCAACGTGCCTTTCGATGTGGA
CTACATCACTTGGAAAATCGTGGACAAGAAGGTGGCGAAGCGTACCGCCGTGCAGGAGCAGATCATTCTG
CCGCTCCGTGCGCAGAACTACGCCACACTCGTGCCGGGCAAAAAGAGTGAGCGCACGGTCTTCACTATGG
CGAAGTTCACCATCCCCGATGACAAGTGCCTCATTGTGGAACTTAACGAGAAGAACGGCGGCCGTCACCA
GTCCTTCGTGATCGAGAACGAGGATTTGGTACGCGCGGGTACCATCAACGAACTTCAAGTGCGCTGACCA
TGAGAAAATACATCGCAATAATCATCGCGTCGCTTGCCCTTTTCACGGGGCAGGCGCACGCCCAGCGATG
CCTGCCGAAGATGCAGGGCATCGAGGTAAGAGCGAACATGGCGGACGGCTTCAATCCCGGTGGCAAGGAC
GGCGGGTACAGCTTCGGGGCGGCACTCTCCACCTACACGAAGAAGGGGAACAAGTGGGTGTTCGGTGGCG
AATACCTGTTGAAGAACAATCCCTACAAGGACACCAAGATACCCGTGGCGCAGTTCACGGCGGAGGGCGG
CTATTACTTCAAGATACTGTCGGACGCCCGAAAGATTGTTTTCGTCTATGCCGGGGCTTCGGCTCTCGCC
GGATATGAGGCGGTAAATTGGGGGAAGAAGGTGCTGCATGACGGCTCCACGCTGCACGACCGGGACGCCT
TCATCTACGGCGGTGCGCTGACGCTCGATGTGGAGTGTTACGTGGCAGACCGTATCGCCCTGCTTGCCAA
CCTGCGGGAGCGTTGCCTTTGGGGTGGCGACACACGGAAGTTCCACACGCAGTTCGGGGTCGGTATCAAG
TTCATCATCAACTGACACGGGCATGGAAAGGACGGAAATAGATGCTGTCAGAAGGATGCCGCTTGCGGAT
TTTCTCGCACGGCTGGGGCATGAGCCTGTCAGAAGGAGCGGTAACGAGCTGTGGTATCTTGCCCCGTACA
GGGGCGAGCGCACATCCTCTTTCCGTGTGAACGTGGCGAAACAGCTCTGGTACGACTTCGGTTTGGGCAA
GGGCGGCGACATCTTCACGCTTGCCGGGGAGTTTCTGCAAAGCGATGACTTCATGAAGCAAGCGAAGTTC
ATAGCGGAAGCCGCCAATATGACGGTTGCCGGATGGGAAAAGCCCGTCTATCTCTCGAAGCCGACCGAAT
CCGTTTTTGAGGATGTGGAGGTCGCTCCGCTGCTCCGCTCACTGCTGACGGAGTATTTAGAGGAACGGGG
CATCCCTTACGCCATCGCATCCCGTCACTGCTGCCGCTTGAACTACGGTGTGCGTGGAAAACGGTATTTT
GCCGTTGGCTTTCCGAACATGGCAGGTGGCTATGAAGTCAGAAGCCGATATTTCAAGGGTTGCATACCTC
CGAAGTCTGTATCACTGGTAAAGGCGAATGACATCCCGGCTGACGAGTGCCTCGTGTTCGAGGGCTTCAT
GGACTTTCTCTCTGCCGTGACGCTTGGTGTAACCGGTAACGCTGACTGTCTTGTGCTGAACTCAGTCGCC
AACGTGGAGAAGGCGGCGGGATTGCTGGACGGATACGGGCGCATCGGCTGCTTCCTCGACCGTGACGAAG
CCGGACGGCGGACGCTTGCCGCACTTACCATGCGATACGGGGAACGTGTCACCGACCGTTCCTCCCTCTA
TGACGGTTGCAAGGACTTGAACGAGTACCTGCAACTGACAACGAAAAAACAGAAAAACAACCATCTAAAA
ATCGAAGAACAATGAACATACTGAACAACAGAAACAAGAGAACATCAATATTCAAGGCAGTGGCGTTATG
CCTGATAGCCGCCATGTCATTCACCCTCGTGTCATGTGACGATGACATGGACATCCAGCAGTCCTATCCC
TTCACGGTGGAGGTCATGCCCGTGCCGAACAAGGTAGTAAAGGGGCAGACAGTGGAAATCCGCTGTGAAC
TGAAAAAGGAGGGCGACTTTTCGGGTACGCTCTATACCATCCGCTATTTCCAGTTCGAGGGGGAAGGCTC
GCTCAAAATGGATAACGGCATCACCTTCCTGCCTAACGACCGCTACCTGCTGGAGAACGAAAAATTCCGC
CTGTACTACACGGCGGCGGGTGATGAGGCGCATAATTTCATCGTGGTGGTGGAGGATAACTTTAGCAACT
CCTACGAACTGGAATTTGACTTCAACAACAGGAATGTAAAGGACGACGATCTTACCATCGTTCCCATCGG
CAACTTCAGCCCCTTGTTGAAATGATGCGTGTATTCATGACAATGCTCTGTTCACTTCTGACGGTCTGTT
CTGTGTCCGCGCAGATCAGCCGCCAAGAGGGAACGGACGGGCAGGCGGCAATCTACCGACTGCCGCTTAT
GGAACGTGCTTTTTTATGCTGCCGCTACTTTGAAGGCTGGCACTCAGAAAAACACTACCCATACGTCGGT
TGGGGTCACAAACTTTTGCCAAACGAGAAGTATTCGGCACGAACCATGACAAAACGGGATGCGGATGAAC
TTTTGCGGAAAGACCTGCGCAAATTTGTCGCCATGTTCCGTAAATTCGGGGTTGATTCGATTTTGCTTGG
CACGTTAGCTTACAATGTGGGACCGGCGAAGCTGTTAGGCAGCAAAACAATCCCCAAAAGCACCTTAATC
AAGAAGCTGGAAGCTGGTGACAGGAACATCTACCGTGAGTATATAGCCTTCTGCAACTACAAAGGAAAAC
GCCACGCCATGCTGCTCAAACGGAGAAAGGCGGAGTTTGCGCTGTTGTATATCCCATAAAAGGACTGACA
AAACTGGCAAAAGACGTGCCATATTTAACTTGGCACGTCTTTTGCTCTATCACTTGATAGATTATCGTAG
GATTTTCTCGTTAATTGACATCGTTGAGCCATTTTTGCCTATCGGTTTCCAAATAACACTTCAAGTTGTA
AGTGTTGTGAGAGCAATACAAAACATAGTTATTAACCATAAAAAGTATAGCGAAATTATGAAGAAAGTAT
TTAGCCTTAAATCCGCAACTCCATTCCCGAAGTGCTACCTACATAAAGAGAAATGGACTTTTGATTCGTA
AGATAACCATTAAGTCCTCGCGTCCGTTTCAATGCGCATACCATCCCCTTACCCCATAAAGCGACTTGAG
GCAATACGCAATCAGTGGCCATCAAGTGATGTAAATCATCCGGAAGAAGTTTTGAAGGCTTCTGCATATG
CATGGTTGTCGGTGTAGATATTCAGCACACATTGCCTTGCGGTCTTAATCCACTTGGCAGGTACTGAAAT
GAATTTGAAGACAAACGTCTTGATACGGCTGGTTTCCTTGAGCCCGAACTTCTTCACTTCAATCCTTTGC
ATGATGGCCTTGTAGAAATTGCGTATCAGTGCCGTCAGGAGCAGGAACACGGTATTTTCCGCCATGAAGG
ATTTAGGCAGTCTGTCCCATCCAAACCCATTGTTCATGTCATCAAAGACGCGTTCCTTGCCACCGCGCAT
GTTATAGAACTCCACGATGTCCCTCATGGATGATTCGTAATCGTTGGTCAGGATGCAGCGGTATGTATAT
TCCCCCTCCCACAGGTCCGGTCCACTGCCCATGCGTCTCTGTCTCTGGATTACCAGGCGATACGGTTTGC
CCTTCCACTTCTCAACGAGAATGGAGTTCAACTCAAACACGATGCCGTTTATCTCTTCCTTCTTCCACCC
TCTGAGCGCGAAGATGTCATCATAGAGCGAGCAGCAGCGGTTGGCGCGTATGTAGAATGTCCTGCAATGC
TTCCTGACCTCATCCACAATGTCTTCAGAGCATGAGCCGCAGTCGGCCCTGAAGCGTTTGACTGTCAGCT
TCTTCTCTTCAAGTCTCTCCAAAATCCTCTTTAGCGTGTCCTTCTGGTGAAAGCGTACATTGGTGTTGCC
GTCGCTGTTCTCTATGCCGACAATCATGTCGCCGATAACGGCCACACCGGACCTGTAACCAAGAAATTTC
TTGTACGTGGGCTTTGCATCGTACTTCTCCGCCTCAATGAACTGGTGGTCAAAGTCAACGTCATACTCCC
CGCCCTCTTTCAACTGCCCTGTGGACAACAGGCAATTCAGGAGCAATGTGTTGAGTGTGTCTGCCGTATT
GAAATCATAGGACTTTCCGGCATCAGACGTGTATGAGATGTTTTCCCGGGTCAGTTCGTTTATTGCCCTA
AGGATGGTGTCGGCGCTACAGGTGCGGAGTGTGGGGTGAAGGGAAAGATGACTCATTAAGTGGGCGGTGA
CATCCTCAACGCAAGAACCGCCGCAGAAGTAAACGCATAGGAGGGAGCGGATGATTTCGCTGTATTGATA
ACCATAGAGTTTGCATCTCAACCCAAGTGTTGAGTCAATTGTAGAGGAGAGAAGGGAGGTAAATTGCTCC
ATGATTGGAAATATGCCTCCAAAAGGAGTGAGTCTTTCGGATTTTATTGCTACCTTTGCCATGCCTGTTG
CGGTTTTCTTTGTCTTTGGATTCGCAACACTAAGGTAAGTGAAAACGCTGACATGGCAAAAACCTGGGCA
ACAAAATGTTGCTCAGGAACTTATAAAAATAATTATCAATTATGTTGCGGAATTAAGGTTTAGGAAAATT
CAGAAAGGAACAATTCAAGTATTCACCTGTAAGAAGTTACTAATGACAAAAAAGAAATTGCCCGTTCGTT
TTACGGGTCAGCACTTTACTATTGATAAAGTGCTAATAAAAGATGCAATAAGACAAGCAAATATAAGTAA
TCAGGATACGGTTTTAGATATTGGGGCAGGCAAGGGGTTTCTTACTGTTCATTTATTAAAAATCGCCAAC
AATGTTGTTGCTATTGAAAACGACACAGCTTTGGTTGAACATTTACGAAAATTATTTTCTGATGCCCGAA
ATGTTCAAGTTGTCGGTTGTGATTTTAGGAATTTTGCAGTTCCGAAATTTCCTTTCAAAGTGGTGTCAAA
TATTCCTTATGGCATTACTTCCGATATTTTCAAAATCCTGATGTTTGAGAGTCTTGGAAATTTTCTGGGA
GGTTCCATTGTCCTTCAGTTAGAACCTGCACAAAAGTTATTTTCGAGGAAGCTTTACAATCCATATACCG
TTTTCTATCATACTTTTTTTGATTTGAAACTTGTCTATGAGGTAGGTCCTGAAAGTTTCTTTCCACCGCC
AACTGTCAAATCAGCCCTGTTAAACATTAAAAGAAAACAGTTATTTTTTGATTTTAAGTTTAAAGCCAAA
TACTTAGCATTTATTTCCTGTCTGTTAGAGAAACCTGATTTATCTGTAAAAACAGCTTTAAAGTCGATTT
TCAGGAAAAGTCAGGTCAGGTCAATTTCGGAAAAATTCGGTTTAAACCTTAATGCTCAAATTGTTTGTTT
GTCTCCAAGTCAATGGGTAAACTGTTTTTTGGAAATGCTGGAAGTTGTCCCTGAAAAATTTCATCCTTCG
TAGTTCAAAGTCGGGTGGTTGTCAAGATGATTTTTCTGGTTTGGTGTCGTCTTTTAAGCTGCCGCATAAC
GAAAAATGGTAGCCGTAGTTGCCGGATTTACAGCACTTTCGTATCAATTTAGCACTTCGGTTCGTTAAAA
GCACCAAAGTATCAAGTTGGCACGAAAGCCGGCAATTATCGGCTACCATATGTGTGTGCCCTGCATATGC
AGGACACACCCCGAAAGCTTTTCAAATAGTTCAAAAATACAAATTTAGTTTTACGAACCAAGTTTTCGGG
GTGTTATTTTTCCAGAGGGTGCAAGTCCCTTACGAGCGGATTGAAACCCCGAATCGTTAGCAAGCTGCAA
GGTGGTTTATCGTGAGGTATGCACTGAAGGAAGCAGAACTGCAAAAGTCTGTACCGACGAACAGAAAGTA
CATAAGAGGCATAACAATAAGGATGAGTATCCACAGCAATACGAAGTCCAAAACAGTGTTCTGAACATGC
TATTAAATCAGATTATTGTTATGTAGATGTACCGGCGATAGACGGAAGGAAAAAGCATTTACCAGGGGAG
GTCTTGGCGATTACGAGTTAATCAATCCAAGAAGTCAGCAGAGGTCATAGTACTTGAGGGCAAACGAGGT
GCGAATAGATACCGCATAGGTCTCACAAACAAGGAAGGACTGAACGTAAAGAGGTTTTCAATAGGTAACG
GAACACATAGTAGCCCTACTTAACGAAAACAGGTTAAAAACAACTAAAATGATAACAAGAGTAGTACATC
CGTTTAATCTTCAAAGAGCATTGGAACACGTGATTGCCAATAAAGGTAGTGCGGGTGTTGATGGTGTTTC
TATAAGAGAGCTCCGCAAGGTGTTTTCTGAAAAGAAACTACAACTGATTGAAGCAATCAAACAAGGCAAC
TATCAAGTACAACCCATTTTAGGTATTGAAATTCCGAAAGGAAATGGGAAAACTCGATTATTGGGTGTTC
CCACCACTACAGAACGTGTGTTGCAACAAGCCTTAGCACAAACTATTGCACCACTTTTTGAGCCCGAATT
TAGTAATTACAGCTATGGATTTAGACCTCACAAGAATGCCCGACAAGCCGTTGGACAATCTCGGGATTAC
ATCCATTCAGGATTAAACCACATTGTGGATATTGACCTGAAAAACTTCTTTGATGAAGTTGACCACTGTT
TATTACTGAATTTAATCTATCAAAAAGTGAAATGCAAAGCTACCATGCAACTCATACGCAAATGGCTCAG
AGCACCTATTAAAATCAACGGAAAGCTACGAAAGAGAAGAAAAGGCGTTCCGCAAGGAAGCCCTTTAAGT
CCATTATTGTCGAACATTTTACTACATCAACTGGATAAGGAAATGACTCGAAGAGGACACAAATTTGTAC
GTTATGCGGATGATTTTAGTATTTATTGCAAAAGCCACAATCAAGCCAAGGCAACAAGAGTGGTAATTGA
AAAGTTTTTGAAAAACAAACTCAAATTAACTATAAATGAAGAAAAGAGTGGTATCAGAAAACCAATCCAC
TTCACAATTTTGGGTTTCGGATTCGTACCTACGTACGAGAAAGGAAGTAAAAATCAATACCAACTTATTG
TATCGGAAAAAGCATGGAAGAAACTAAAAGAACGACTTAAAACAATCACCCGAAAAACCACACCAGCCAC
ATTTGAAGAGCGTATTGCCAAGATAAAAGAAGTGCAACGCGGATGGTTGAACTATTTCCAAGGCACGAGT
ATTTTGGGCAAATTACGAGATTTAGATGGTTGGCTTCGCAACCGACTGCGCTATTGCATTTGGCATCATT
GGAAAAAACCCGAAAGGAAAAGGAAAAACCTGATTCGATTAGGTGTAGACCAAGACCATGCCTACGCTTG
GAGCAGAACACGGAAAGGCGGTTGGGCAATAGCACAAAGTCCTATTCTAGGCACTACCATTACTTTACAA
CGCTTGAAGAAAAGAGGATATGTTTCCTTAACTGAATTACATTTACAACTTAACCCATCTCTTTGCGAAC
CGCCGAGTACGTGACCCGTACGCTCGGTGGTGTGAGAGGCGCACTCCGTCAGTTACTGGCGGAGCCGTCT
ACTCGATTATGCGGTCGGTTTTCATTTTCTCTTCTTTCTCGTTAATTTGTCAAGCAAAGTTACTAAATTT
GCAGTCAAGCAATTTCAATTTTTGAATTATGTATTTCAGCAGACCTTGGACTTCTATCTAAGTGATAGGC
AGTCCTGAAAATTCCAATCTCTTTTAGGTCAAGACAATTAGTCTATGGGTTTCGTGTACCGACTTTTTTG
TAAAGGCGTTACGTTGTCATAGTTGCTCTGTCGGGTAATACTGTCTATTCACTTCTCCACGATTTCAACA
ACAAAAATGATTGAACGTATCAAATCGTTGGGGGAAATGGAGACGAAGCAGAAATGTGTAGTTCAACGGT
TCGAGATTATCATTCCCCTCCACCAAAAAATAACGACCCAATATATAGCCTCCGCAAGTTTTACTTGCGG
ATTTTTTAGTTATCGCAGATTGGACAAAGGTTTCTTTGCTACTTTCTTTGTCCGCCATCATGCTCACTGA
AAGAAAGTAGGGCGGCTCTCGCCGCCCCGCCACTCAAAAGCGTGTGTAAAGTCCCGTCACCATCGTGAAC
ATTTCCTCCAGCATATCAAAATAGATACCCTCGTGTACGGCAATGTCCTTTGTCTTGCACTCAAAGGTCT
TTTTGCTGAACGTCCTGCGGTAGAAGCGCATATTGTAGAGGTCTGCCCCTTCGTCATAGATGATGTCAAG
GCGGTTGGCACTTGTTTTGTTCCTTGCAAGGCTCATCCGTAAGCCGTTGCCCATATCTATGAAATCACGG
CTACCTGTCATGGCGGTGAAGCGTTTTCCGCCTATCTGCTGTAATATCGTCTTGGCTATCATATCTTTTG
TTTTTAGGGTTTTAAGTATTGGCGGTGCGGACACCGCCATCCCGTTCAAAATTCTCGCATTTCGGAAATG
GGGGTCTGCCGTTGTAGCCACTCTTTCACACATTCCATATTGTACTCGCTCGTGATGACTGCCGTATGGC
TGTCGGTGGCGGTGAAACGTGTGCTTTCGTAATCATCTATCCACCCCTTGAGGGTGTCCGTTCCCCACGC
TCCGGTATCGTCAAAGATACCGTCCAATGCCGTGATAGGTTCGCTGAACTTGACTATCAGCGTTTGATAG
GTCGTGTTCATAGTCTGTCCTCCTTTCCCTTCTTTGCGTTCAGCCACTTGTCCCGTGCGGCTCGGCACTC
GTCCAACGTGGGTTTGACACAAGAGAACAATTCTCTGTCTATGGGGTGGCGGTAGTCGTACTGCACAAGT
GTCCGCCTGCGTCTTCCGATACCCGATTGGAAACGCTCGTATTTCTCCGTACCTGCTTCCGCGCAGGTGC
TTACTCCGTTGATGGTCATTCGTGTTGTCATAATGTTGCTTTTTAGATGGTTAAAAATGTACTGACAGAA
CTCTGTTCTTCATCACCATTTCGGGGTTGCTTGTGTAGCGTTGGTGCAGGTAGAAATGGTGTGAGCCGAA
GCCGTAAAGGAAAAACTTGTCAAGTTCGTGCTTCTCGGCAAACTCCTTTACGCTCTTTCTCAATTCCCCC
TCACTCGTTGTGAGAGTGAGGAGGTTCACAAATTCAAGGAACATCGTGGGGATTGCATCATCCCACACAC
AAATCATACTTTCAATTCTTACTTCCATATCAATGTTGTTTTAGGGGTTATGCTATGCCGCTTTCATCCG
CTCACGGATAAGGTTGGCGTTCTTGTTCACAAGGTCTATGATGCGCTCGTGATATTCGGTGTCCTGGTTG
TGCTTGCCGTGGCACTGCACCACTTCGAGGGTTCGCAAGTCCACCTCTACGGTTTCAATAATCTCATCGC
CAATCCTTGCCGATAGTATGAGGGTGTCGGCTTTCTTGTAGTATCCACTGCCAAACACGCAGATGCCCTG
CGTCTTGCCCTCGTTGTAATACTCGTCTATGCTTTCAAGCACCTTGACGATTATTTCCTCGTCCGTGATT
ACCAAGCCGAAGAATTTGGATTTGTTGGCGATGAAATCCTCCGCATCTTTCTTTCGTTGGAGTTGTCGCT
GTTGCTCACGCTCACGCCTTTCAATCTCCCAACGGCGTTGCTCTGCGGCTCTTTCCTTCTCGTGTATGGC
TTCAATTTTTCGGGTTGCGTTGTCGTGTGCCGCCATGAAATCTTCGGGACAGATGTTCTTCGGGTTACGG
AGGTCTTGACCGAGTTTTTTGAGCATACGCAGATAGTCGCACCACATTGAGAGGTTGTCTATCTGATACT
TGTGACGCTTGGCAATCAGATATGATGCCCAACATTCATCGGCAGTACGGGTATTGAAAAGAAAGTGTTT
CATGACCTCAATCTCACCGCCTTTCATAAGGGTTTCAATTCTTGGGTCTGAAAGCAAGGCTTTGAAAAGA
CGCACGGGGGAGATGCCGTGGAAATCGCCCTTGAAGCCGTTACGTCTGAGTTGGGGCAATATCCTCATCT
TTGGATATGCACAGCTTCTTGCCACCACATCATCGTATAGGCTGTTGTGCGGTCTTACCTCCATATCGCT
GCCTAATGCCCACACATCGCAATAGCAGAAAAGGAAGCCACGGAGCAACGCCATGTCCGTAACCTTGCCG
TCGGGTGAAATCCAACGCTGCACGACCTCGTGGCAGTAGAAACGCATCGGTTCGCCTTTCCTGCTCTCGC
ATCTGACCTGCGCCACGCGGATTACCTGATACCCTTTGCAGGTGGTTATCACGCTGAAATTCTGCGTTTC
CTTGTAGATGCGTCTGCGTGTGTCCTGCACTTTGAGTTCGGCATGGCATTTGGGGCAGGTGCAGCCTTCA
AGGGTGTCGCATAGTCCGCTGTCGCTGTGCCACTCGTGACCGCAGTCGGAACAGGTGATGTTCCCTTTCT
TGGTGCGGTAGCCGATATGCTCAACGCAGTGGCGGTATGCCCAATCTATTTGTGTCGCTGATATGGGGCG
AAGGTTGGCGGAAAGTCTTGCCACCTCTTTCTGTATCTTGGTCTTCGGTTTCATAAGCCTAAATCAAATA
ATGAGGGTTGGGGTTGGTTTTCTTTTCTCGCTGACGGTCTGTGGCGGTTCTGCAACTTGCGGAGTTCCTC
CTCTTGGTATTTGCGGACAGCGTTCTGACGTGCCTCCGCCTTTTCCTCTGCCGTGAGTTTCACAACGTGG
TTCACAACCACTTGGCAGTCCATCGGTTTGCCCACCTCTATCTCGTTTTCCTCATAGTAGTGGATGGCTT
GCCCGAATATCTCTCCGTCCGTGAAACCGTTGCAACCGCTTTTCTGCACATAGTTCAGAATGTGGGTCAC
GCACTCGTCCATGTTCTTGGCAGGGTTGCGGTACTTCTTTGCAAATAGCGCATCTTCCTCCGCACGCTGT
TCCAAGTACATATATATCGTTCTCTTGAAATGGTCT
>NZ_CP013020.1:98888-161334(-)
GTTACTACAAAAAAGTGGAATACAGAAGAATGAAGTAATAGAATTGATTTACAGAGGTTTCATTTAAGCT
GCCGATTATCTCCAACGCCACCACAATCCTTGCCGAAGCCAAGTCAAGACGTCGCTACGTTACTTGTTCG
TAACCACACCATATAGGTGACGAAATTAGTACGAATGGCAAAACAAGGCGTTGTGATATAGTGAGTTACT
AACAACTCACGCGACAAATCTGGTTACGGAAAAAGATTGCGTCGTTCCTCCGTGTTTTGCGTACCGACGA
AGGATTCTTCACCGACTAATTTTGAACCTAAAAAAATTAAGGACGATGAAGAGTACATTTTCAGTTATCT
ACTACCTCAAACGTCAGGTAGTGAAAAAGGACGGGACAGTACCCGTCATGGGACGTATTACGGTGGACGG
CAGCCAAACACAGTTCAGCTGCAAACTGACCGTCGATCCCAAGCTGTGGGACACCAAAGGGGGACGTGTC
ACGGGCAGAAGCACGGCGGCACTCGAAACGAACCGTATGCTCGACAAGATGCGCGTGCGCATCAACAGGC
ACTATCAGGAAATAATGGAGCGTGACAACTTTGTCACGGCAGAAAAAGTAAAAAACGCCTTTCTCGGACT
GGAACACCGCTACAACACACTGATGCAGGTATTCCAACAGCATAACGAGGACTATGCCAAGCAGGTGGAG
GTAGGCATGAAAGCAAAAGGCACGCTCTTGAAGTACAAAACCGTTTACAAGCACCTGCAAGAGTTCCTCA
CCATCCGCTACCACGTGAAGGACATAGCCCTGAAGGAGCTTACACCCGCTTTCATCTCCGACTTTGAAAT
GTTCCTACGCACGGACAAACACTGCTGCACCAACACCGTGTGGCTGTATGTCTGCCCACTCCGGACGATG
GTATTCATCGCCATCAACAACGAATGGCTCACGCGCGATCCATTCCGCGAGTATGAAATCAAGAAGGAGG
AAACGGTGCGCAGCTTTTTGACAAAAGACGAAATCCGCCTGCTGATGGAAGGCAAACTGAAAAACTCAAA
ACAGGAGTTATATCGTGATTTATATCTGTTCTGTGCCTTCACGGGCTTGTCGTTCGCAGATATGCGCAAC
CTGACGGAAGAGAATATCCGCACCTACTTTGACGAACACGAGTGGATAAACATCAACCGCCAGAAGACGG
GTGTGGTGTCCAACATCCGTATGCTCGACATAGCGAAGCGCATCATCGATAAATACCGTGGGCTGTGTGG
GGACGGCAGGATATTCCCCGTACCCCACTATAACACGTGCCTTGCCGGAATCCGTGCCGTCGCCAAGCGT
TGCGGCATCACCAAGCATATTACATGGCATACAAGCCGCCACACGGCCGCCACGACGGTGTTCCTCTCCA
ACGGCGTACCCATCGAAACGGTCAGTTCCATGCTGGGACACAAGAGCATAAAGACAACGCAGATATACGC
GAAAATAACCAAAGAGAAGCTCAATCAAGACATGGAGAACCTTGCCGCGAGATTGAACCAAATCGAAGAA
TTTGCAGGTCGTACCATCTAAAACAGAGAAGCCATGAAACGTGACATAATCATCATTGAGGACAAGGCGG
TCAGCGTAACCGGTAACGATGTATGGATGACCGCCGGAGAAATCGCCGGACTGTTCCACACGGGTGTCCC
AGCAGTGAACGCCGCCATCAAAGCCATCCTCAAAACGGACGTGCTGAACGACTACGAGGCATGCCGCTAC
ATCCAACTTGAAAACGGTCTGTATGCGGATGTTTACTCGCTTGAGATAATCATCCCCGTCACCTTCCGGC
TGAGCACATACCATGCCCATCTTTTCCGCCGCTGGCTGATGGACAAGGCACTTGCAAAAGACAAGCATAC
CGCCTACATGGTATTCGTACATAGCGGAAAAGGCGGTTACTGCTGAAAAGACGATGAAAATCAATTAAAA
ACGGACAACTATCAAGCTGTCCGTTTTAACTTTAAGATAGTCAATTTGGAATATACAAATTATGTGCTAA
AGAATATGAGGTATCAAAATTGAGATGGCTTATATAACATCTCATACTTTAACGAGCCACAATCAATGTA
CATATCATATTCCGCAATTCCTTTTTCTTGTGCTATATAATGCAAAATTTTCTTGTGGATGTTTGAAATT
CTCTCTCCATAATAGATTGCTTTAGGAACAATTTTCAGGCTTGTTGCACGAGAATGTGCGGCAGGTTGTT
TCTCTGAATGAATAATACGCCATTCATTTTCATATTCCCACTGTGTGGATTTGTGAATAGCCATTTTCAA
ATGCGATAGTGAATCTATATTTTTAACATCCAGCCCCAAGCTCTTTGCTATATACCATTGAATAAAGCTA
TTTGCATCAAAACGGTTATTATCATATATAACAGGCAAGATACAACAATTCATTTCTCCTTGTTCTAATA
AGAACCTTAAATCATATTCCAATGCAAAACCTTCATGATTTTGGGCATAGTGACTCCACATTATAACTGA
ATTTATGCTTTCACTTAAACATGCTATTGTAGATATGACCTTTAATGTATCCCCCATTTTTAATAGGATG
TCTTTCAATATGTTTTCCATTGCAACACTAAAAAGAGCTAATGTCAATGGATTTATGCCATTACACGATA
TTACCTGTTTTTTTAAATCTGCCAAATTGTTTCTTCCGAAAAATTGGATTACACTTGGATGAAATTCGAA
ATCTTTATTTTCAAGTATCTGTTTGAATTGTTCAAGAAATTCTCCTGTACAACAGGCTCTCATTTGCTCT
TGAATATTATCCAAACTATAATAAACAAGAGTATCATAGGGGTCATTAAACTTATCAGCAGTAACAGCAT
AAACCAAATCCTTATCAAAAGCATCAAGGTTTAATGTTGAACAACTCCTATATCTATACAGTTTTTGCGG
CATCATTGACATCAATGCTGCACTTATTGGATAGATTCGAGATTTTATGTCCTCTTGCTCAATTCCTTCA
GGAATTATTGTGGATTCTAACAGTTTTGCAAATTCACTTCGAAGCATAATGGTATTTCATTTTTAACCAC
AAAGGTACGCATTTTATTCCGGAATATCAGAACATTATTCCTGCGGCTTGCGGTAGTTCGCCTCCAACAG
CTCACGCAACCCCGATTCGGGGTAAAGCACTTTTCCTCCTAAAAGGATAAATGGCAGCACCCTGTTGTTG
CGGTATTCCTGCAAGGTACGGCGGCTCACACGGAGCAGTTCCGCCACCTCCCTGTCCGTCAGGTAACGCT
CCCCGTCCAGCGGTGGACGGTAGTTTTCCAAAAATGCAGAGAGCCATTTCGAGCCTTTGCGCATATTCTG
CACCACTGTGGCAAGCGGCTCGTCCTCCAGTGTAAAAACATCGTTGTTCTCGTTCATCATAACTTTGGAT
TCAGTGGGTGAATAATAAGATTACCTGCCGCCGGGATAGAGCGTACCGATAAGCGGAATCAGCCGTATGA
CCTCTTCCGGCTTGTAATAGAACCTGCGGTTAATCTGCGAGTAGCCGATAAGCCGCCTGTCACGCAAGGT
CTGCAACGTGCGCGGGCTGATTCTCAACTGCCCGCAGACTTCCTCGCCCGTGAGCCATCTTTCCAGCCGC
CCTCCGTCGCTCTTGCGCCTCAGGGCGGCAACCTTCTCCGAGAGGGCGTTGAAGGACGCCAGCATCATCT
CGAAGGTCTTTTTCTCGATAGATACAATTTCCATATTCAAAACATTTCAGGTTTGCCGCAAAGGTAACGA
CGTCCTCATGAACACATATCGTTTTCCACTGAAAGGCTGTATGTTGCGCCGTCTGTCCGGGTTACGGAGC
CATTTCCGATAAAAATCTTACGTGAGACACGTAGTGAGCTGTTAAAGCACCTTTTGTTTATTACTGAATT
TTGCCACAGAAACCAAAAAAAAGACTGAATATGAAAGTAATAACGATGGAAAGTTCCGCCTTCACCACTT
TGACGGAACAGATAGCCGAGATAGCGGCACACGTGCGTGCCGTTTCCGGCGAAAGAAAGGAAAAATCCGC
AGACAGGTTGCTCACCACCCGTGAGGCGGCACACCTGCTGAACGTGAGTTGCCGCACCCTCCAGCGTATG
CGCAGTGAGCATCGCATCGGCTATGTGGTGCTGCGCGGCAAGTGCCGCTACCGACAGTCTGAAATCGACC
GCCTGCTTGCGGACTGCACCGTCATGGAAGACGCGGCGACACCGACGGAAATGAAACGCAACCATACACT
GCGCACGGGCGGCGGCAAACCAAAAGGAAGGAGGACGTGACGTATGGAACTGCTTACCCGAAACAATTTC
GAGAGCTGGATGCAGAAGCTGATGGAACGGCTCGACCGACAGGACGAACTGCTGCTCTCCTTGCAGCCGT
CCGGCAAAGTTCCGAATCCGATAGAACGTATCAGGATGTTCGACAACCAAGACCTCTGTATGCTGCTCCA
GATCAGCAAGCGTACCCTGCAACGCTACCGCAGCATCGGCGCGTTGCCGTACAAGACGCTCGGCAAAAAG
ACCTATTACAGCGAGGAGGACGTGCTGACGTTCCTTTCCGGACACGTAAAGGACTTCAAAAAAGAAGATA
TAGCCTTCTACAAGGCTCGTATCCATAATTTCTTTCAAAAATAACCCATTAAAACATTTTTCAAATGGCA
AAGAAAAAAAGCGAAAAGGACGTGCTGATAGTCCGTGACGAGAAGACGGGCGAAATCAGCGTGGTAGCCG
GGCTGAACGCCGACGGCTCTCCCAAGCGCATCCCCGCAAAAGCGGAGAACGCGCAGAGTTTCCTGCAATT
CGACCGGCACGGCGACGTGCTGGACAACTTCTTCAAGAACTTCTTCCGGCAATGCAAAGAACCCAGCCGC
TTCGGTTTCTACCGTGTCGCGGCGGACCAAGTAGATTCTCTGCTGGGGGTGATGAAAGATCTGCTCCAGC
ACCCGTACCAGAACAAACACATTCTTGCACCGCACAAAATCGACACATTCCCCTACTACCAGCAGGTGCA
GGAAGAGCAGGCGGCACAGACCGCCGACCAAGAGCAGAAACCGGAGGGACAACCGGAACAGAAACAAGAT
GACGAACCTAAAAAACAGGAAGAAATGGAACAGAAAAACGAACAGAATCAGGAAAGCCCGCAGCAGGCGC
AGGGCAACCGGGGCTACCAACCCATCGACGAGAACAAGATCAACTGGCAGGAATTGGAGGAGAAATGGGG
CGTGAAGCGCGACGACCTTGAAAAGTCGGGCGACCTTAACAAGATGCTCAACTACGGCAAGTCCGACTTG
GTGAGGGTGTCGCCCAATTTCGGCGGAGAGGCTTTCGAGCTGGACGCCCGCCTCTCCTTCAAGAAGGACG
GCGAGGGCAACGTCAGCCTTGTGCCGCACTTCATCCGCAAGGAGCAGAAGCTCGACGAGTACAAGGAACA
CAAGTTCTCCGACGATGACCGGAAGAACCTGCGCGAAACGGGCAACCTCGGCAGGGTCGTGGACCTCGTG
GACCGAGAAACGGGCGAGATCATCCCCTCGTTCGTCAGCATCGACCGCAAGACGAACGAAATCACGGATG
TCCCGGCAAACAAGGTGCGCATACCGGAGCGCATCGGCAAGACGGAAATCACCAAGCAGGAGCAGGACAT
GCTCCGCGCCGGGCTGCCCGTGCGCGACAAACTTATCGAGCGCAAGGACGGCAGGAAGTTCGTCACCACC
CTTCAGGTGAACGTGGAGCAGCGCGGTGTGGAGTTCGTGCCGGGGACCGGCAGGTCGCCCCGTGCCGCAC
AGGCACAGGAAGCCAAGAACAATCCCATACAGGGACAGGCACAGGACGCGGAGAACGCCGCAGCCATACA
GAACGGGCAACGCCGCAACACGTGGACGAACGCCGACGGCAGCATCCGCCCCATCAGCAAATGGAGCGGC
GTGGACTTCACCGAGCAGCAGAAAGCCGACTACGTGGCGGGCAAAGCCGTGAAATTAGAGAACGTGACCG
ACAAGCAGGGCTTCCACGCCACGATGTACATCAAGTTCAATCCGGAGAAGGGACGCCCGTACCGCTACGA
CACCAACCCCGACAACGCGCAGAAGGTCGCGCCTTCCAACGAGAGCCGCACGCAGGTGGCGGTGAACAGC
GAGGGCAAGACCAACGAGGCTACCAAGAACCTTAAGGAGCCGTTGCGGAAGGGACAGACCGCCCCGAAGG
ACACCGCACAGCAACAGCAGCAGGAAAAGCCGCAGAAGAAAACGGGCAAGGGCATGAAGATGTAATCCGG
TGTCCGCCACTAAATCCGAAGTAACATTTGTAAAATTCAAAACGACAGAAAAATATGAAGACAATCATTG
CAGAAAAGCCGTCTGTGGCACGTGAGATCGCCCGCATCGTGGGCGCGACAAAGAGAGGAAGGATATTTCG
AGGGAGGCGGCTACGCCGTGACATGGGCGTTCGGACACCTCGTGCAGCTTGCCATGCCCGACGGCTACGG
CATACGCGGCTTCGTCCGTGACAACCTGCCCGTCCTCCCCGACACCTTCACGCTCGTCCCCCGTCAGGTA
AAGACGGAGAAGGGCTACAAGCCCGACAGCGGCGTGGTGACGCAGATCAAGACCGTAGCCCGACTATTCA
AGGAAAGCGAACAGATCATCGTGGCGACCGATGCCGGACGCGAGGGTGAGCTTATCTTCCGCTACCTCTA
CCATTATACCGGATGCACCACCCCGTTCGTCGCCTCTGGATAAGCTCGCTTACCGACAAGGCTATCCGCG
AGGGACTGCGAAACCTCGAAGCGGACGGCAAATACGACAACCTCTATCTTGCCGCCAAAGCGCGGAGCGA
ATCAGACTGGCTCGTGGGCATCAACGGCACGCAGGCACTCTCCATCGCCGCCGGACACGGCACATACTCC
GTCGGGCGGGTGCAGACGCCCACGCTGGCGATGGTGTGCGCACGCTACTGGGAGAACCGCCGCTTCACGC
CCGAAGCCTTCTGGCAGCTCCATATCGCAACGGACGGTTGCGACGGTGATGCCGTGAAGTTTTCCTCTTC
CGAAAAGTGGAAAGAGAAAGAGCCTGCGACGGAACTGTATAACAAGGTGAAGTCGGCAGGCACAGCCACC
GTCACGAAAGCCGAACGCAAGGAGAAGACGGAGGAAACACCGCTCCTGTATGACCTGACCACGCTCCAGA
AGGAAGCCAACGCCAAGCACGGCTTCACGGCAGAACAGACGCTTGAAATCGCGCAGAAGCTCTACGAGAA
GAAACTCATCACCTATCCGAGAACGGGAAGCCGCTATATTCCCGAAGACGTGTTCGCTGAAATCCCCAAG
CTGCTCGCTTTCATCGGCAATCTGCCCGAATGGAAAGGCAAGGTGCGGCCGAAAGCCGTACCGACACGCA
GAAGCGTGGACGGTGGCAAAGTGACCGACCACCACGCCTTGCTCGTCACGGGCGAGAAGCCGCTGTTCCT
CTCCAAAGAGGACAGCACCGTCTATCAGATGGTTGCCGGGCGCATGATCGAGGCTTTCTCCGAAAAATGC
GTCAAGGACACCGCCACCGTCACGGCGGAGTGTGCCGGAGTGAAGTTCACGGTGAAAGGCAGCGTCATCA
GGCAAGCCGGATGGCGTGCCGTCTATGGCGAGGGAAACAAGGAAGAAACCTCCATCCCCGGTTGGGAGGA
AGGCGATACGCTGACGCTGAAAGGCTGCTCCATCACGGAGGGCAAGACCAAACCCAAGCCGCTGCATACC
GAGGCCACATTGTTGTCCGCTATGGAAACGGCGGGCAAGGACATAGAGGACGACGCATTGCGTCAGGCGT
TGAAAGACTGCGGCATCGGAACGCCCGCCACCCGTGCGGCGATTATCGAAACGCTCTTCAAGCGCGGATA
CATGGAACGCTGCAAGAAGTCGCTTGTGCCGACAGAGAAAGGGCTTGCCCTCTACTCGGTCGTGAAGACG
ATGCGCATCGCTGACGTTGCCATGACGGGCGAATGGGAGAAGAATCTGGCACGCATCGAGCGCGGGGAGT
TGCCCGCCGACACCTTCCGCAGGGAGATAGAAGCGTACACACGTGAAATCACTTCCGAACTGCTCTCGTG
CGACAAACTGTTCTCCCGCAGGGATTCCGGCTGCAAGTGTCCCAAGTGCGGGACGGGCAGCATGCAGTTC
TACGGCAAGGTGGTACGCTGCGACAACGCGGAGTGCGGGCTGCCCGTGTTCCGCCTGAAGGCGAACCGCA
CCCTTTCCGATGACGAAATCAAAGACCTGCTCACCGACGGGCATACGAAGCTGCTCAAAGGCTTCAAGAG
CAAGCAGGGCAAGAGCTTCGACGCCATAGTCGCCTTTGACGGGGACTATAACACGACTTTCGTGTTCCCC
GAAAGGAAAACGAGCAGGAAATTTTCAGGACGGAAGAAATAGTATTAACTTTGCCACTGGTTCAGAGTAA
TGAATTGTTCTTCGATACCGGATTACACTCATACTTTGGATTTAGTGGTGGCACTCGGAGGGATACCGAG
TGCCTTTTCTTTCTCCTTTTCAGACGATTATCCCCGTCATTATCAATCCACTAAATTCCAAAGTAATGAA
CAACAAGAAGAAAAACGAGGGTCAGACCGACTTTTCCTATTACGGTCTGTACCTGCTGGACTACCTCCGC
ACGAACAAGTTTGAACAGGCAACCGATACCGCCTTCATCCGGGAGCGTGCCGACCGTGCCGCCGAAACGT
ATGAGCTGGCGCGACTCGAAAGCTATCCGCCCGAAGGGGCGCAGGAGTTGGCGATGAACACGCTCCTGCG
TGGTCTTCGCTATTCCAAGTACGCCGTCCTCCGCGAAGTCGTGGAAAACGAGTTTGCCAACGAAGTGCCG
GAAAAGAAACGCGATGCCTTCATCCGAAAGCTGCTGCCGCCTATCGGTAACGTATTCTCCGCCTATGACC
TTTCGGACGACAACTTCGCCCTGTCGCCCGAATACGACCTGCTCTACACGGAGCTGACGGGAGCCGTTGT
CCTTTATATCGGGGAATATGGCGTTTAACCGCAAACAACGGCTGCGGGACAACATAGAGGCGATACGGAC
GGCATTCATCCTTGACAGGGAACGGAGGACGGCAACCGCCGAGGAACAAGCCATACTTCGGAAGTATTGC
GGTTTCGGCGGGTTGAAGTGCATACTGAACCCTGCAAAGGAACTGACGGATGCCGTGCATTGGGCGAAAT
CGGACCTCGAACTGTTTGCCCCTACGGTGGAGTTGCACAGGCTGGTGCGTGAAAACAGCAAGGACGATAC
GGAGTACAAGCGGTACGTGGATGCCATGAAGCAGTCCGTGCTGACCGCTTTCTACACCCCGCCGGAGATA
ACCGGCACGATTGCGAAGGCTCTGCATGAACACGGCATACGTCCCGATCGCGTATTGGAGCCGTCAGCGG
GCGTGGGCGCATTCGTGGATGCCGTGCTGGAAAACAAGCCGGACGCGGACATCATGGCTTTCGAGAAAGA
CCTGATGACGGGCAAGATATTGGGACACCTGCATCCCGACCAAAAGGTACGGGTGCAGGGATTCGAGAAG
ATAGAGAAGCCTTTCACGGATTATTTCGACCTTGCCATCTCGAACATTCCGTTCGGTGACGTGGCTGTGT
TCGACCCTGAGTTCACGGGAAGCCAAGACCCCGCAAGGCGTTCCGCACCGAAGACGATACACAACTATTT
CTTCCTGAAAAGCCTTGACGCGGTGCGTGAGGGCGGCATCGTGGCGTTCATCACCTCGCAGGGGTGCTGG
ACACACCGTCCAACGCACCCATACGCGAGTATATGATGCGTAATGCCAATCTGGTGGGTGTCGCACGCCT
GCCGAACAACCTCTTCACGGACAATGCGGGTACGGAAGTGGGCAGCGACCTCATCATCCTGCAAAAGAAC
AGCGGCAAGAATGGGGAGCTGTATTATAACGAGAAACTTTTCATGCAGACCGAACAGACCCCTATCGGCA
CTTCTGTAAACGGGTATGTATGGAGCATCAGTTCTCTTTCCAATACAGATTTAATCAGAGGCACAGACCC
TTATGGCAAACCTGCCTATCAACTTATACACTGGGGCGGCATCGGACAAATGGCGGATGACTTGCGGGAA
CATCTGAATATTGAGTTACCCCAGTTAGACATAGAACTATATGAAATGCACAACCTGCATCCGGCACAGG
TAAAAAACACAGTGACGGAACCCATTTCCATACCGGTTGTCACTCCTGAAATACAGCCTCTTACAGAAAT
GATAACGAGGTCCGAAGCGGTAACACCGCAGCCGGAAGAAAAGTCGGAGATAGAACCGCGCCATCCCAAT
TATTCGGAGGGCGTGCAGCTCTCCCTGCTCGACCTCTGGGGCATGACCGAAGAGGTACGCAAGCAAGAAG
CACCCGCCAAGAAGAAAAAGACGGCGAAAAAGGAAAGCCCGGCAAGGCGTATGCCTCCCAAACCGCAGGC
GCAGGTTACGCCGCAGGTTACGACCGCACCGCCACAGATGTCTGCCGCACCGCTGACGGAGAACAGGGAT
AGCCATGAAACAAAGCCGGTGAGTGTCGCAACCAAAGCCGATCCGGATGATATTTACGCCACTTTGGATT
GGGACACCAATCCGCCCATCAACGGCTTCTATGAAATGATGATGGACCTCACGCCGGAGCGACGCAAGGA
GCTTCGCAGGCTGGCGACACAGCATCAGGAGAAACGGCAACATGTCCCGGATGTGAAAGCCGCACCGGAG
CAGGAAACACGGGAACCCGAAACGCCGCCGGAAGTTGCCGCCACTCCTGCCGTTCCTGCAACGGAAACGG
CTGCAACCTCCCTTTTCCCCGAAATGGAAGCGGAAAAACCGAAAGAGGAAGCCCCGACCTGTCACCGCAT
CCCTACCACCGCACGCCGGAAATGCACCTGCGTGAAGGCTCGCTGGTGGCTGACAGTGGGCGTCGTAACA
TCGGTTATCTGAAGGACATCACGCCTTACGGCGCGACATTCCAGCCGCTTGGACTGACAGGCTATCAGAA
GGAGAAGGCGTTGCTGTATGTGTCGCTCCGTGACGCATACGAGCGGCTGTACCGTTATGAATCGAACAGG
CATGAGGAAAACCCGCAGTGGCGAGAGCACCTGAACACCTGCTACGATGAGTTCGTCATGCGCTACGGCA
ACCTCAACGCCAAGCAGAACGTGAAACTGGTGATGATGGATGCCGGAGGGCGTGACATCCTTTCGCTGGA
ACGTGCGGAGGACGGCAGGTTCGTCAAGGCGGACATCTTCGAGCGTCCCGTTTCCTTCTCTATGGAGAGC
CATGCCAACGTAAGCTCTCCCGAAGAGGCACTCTCCGCATCGCTTAACAAGTTCGGCACGGTCAATCTCG
ACTATATGCGTGAGATAACCGACAGCACGGAGGAGGGATTGCTTGACGCCCTCAAAGGACGCATCTTCTA
CAACCCGCTCGTAACCGGTTACGAGATAAAGGACAGGTTCATCGCCGGAAACGTGATAGAGAAGGCGGAA
CGCATCGAGGCATGGATGGGCGACAACCCCGAAAACGGGCGTATGCCGGAAGTGAAGCAGGCGTTGGAGG
CTCTGAAAGAAGCCGAGCCGCAGCGTATCGCCTTTGAGGACCTCGACTTCAACTTCGGGGAACGCTGGAT
TCCGACGGGCGTGTATGCCGCCTACATGAGCCATTTTTTCGACACGGACGTGAAAATCGCCTACTCCGCA
AGCATGGACGAGTTTTCGGTGGCGTGCGGCTACCGCACCATGAAAATCACGGACGAGTTTTTAGTGAAGG
GCTATTACCGGAACTATGACGGTATGCACCTGTTGAAACACGCCCTGCATAATACCTGTCCCGACATGAT
GAAGTCCATCGGCAAGGACGAGCATGGCAATGACATTAAGGTGCGCGACAGCGAGGGCATACAGCTCGCC
AACGCCAAGATCGACGAAATCCGTAACGGATTCTCGGAATGGCTGGAGGAGCAGTCGCCGCAGTTCAAGG
AGCGGCTTACGACAATGTACAACCGCAAGTTCAACTGTTTCGTGCGCCCGAAGTATGACGGTTCGCACCA
GACGTTTCCCGACCTCAACCTCAAAGGGTTGGCAAGCCGTGGTATCAAGAGCGTATATCCCTCGCAGATG
GATTGCGTCTGGATGCTCAAACAGAACGGCGGCGGTATCTGCGACCATGAGGTTGGAACCGGTAAAACGC
TGATAATGTGCATTGCAGCACATGAAATGAAGCGTCTAAACTTGGCGCACAAGCCGATGATTATCGGGTT
GAAAGCCAATGTCGCAGAGATTGCCGCCACCTATCAGGCGGCATATCCGAACGCTCGTATTCTCTATGCC
TCGGAGAAGGACTTTTCAACCGCCAACCGCGTGCGTTTCTTCAACAACATCAAGAACAACGACTATGATT
GCGTCATCATGTCGCACGACCAGTTCGGCAAGATTCCGCAGTCGCCGGAGTTGCAGCAGCGCATCCTGCA
AGCAGAGCTTGACACGGTGGAGGAAAACCTCGAAGTCCTGCGGCAGCAGGGCAAGAACGTGTCGCGGGCG
ATGCTGAAAGGACTGGAAAAGCGCAAGCACAACCTTGAAGCGAAGTTGGAGAAGGTGGAACACGCCATCC
AATCGCGCACGGACGATGTGGTGGACTTCAAGCAGATGGGTATCGACCATATCTTCATTGACGAGAGCCA
TCAATTCAAGAACCTGACTTTCAACACACGGCACGACCGTGTGGCGGGTTTGGGTAATAGTGAAGGAAGC
CAGAAAGCCCTGAATATGCTCTTTGCCATCCGCACCATACAGGAACGCACGGGCAAGGACTTAGGGGCTA
CGTTCCTATCCGGCACGACCATCAGCAACTCGCTGACGGAACTGTACCTGCTCTTCAAGTACCTGCGTCC
GAAGGAACTGGAACGGCAGGATATTAGGTGCTTTGACGCGTGGGCGGCTATCTTCGCCAAGAAGACGACC
GATTTCGAGTTCAACGTGACGAACAACGTGGTGCAGAAGGAGCGTTTCCGCTACTTCATCAAAGTGCCGG
AGCTTGCCGCCTTCTACAACGAGATTACCGACTACCGCACGGCGGAGGATGTGGGCGTGGACCGTCCGCA
CAAGAACGAGATACTGCACCACATACCGCCCACGCCGGAGCAGGAGTATTTCATCAAACAGTTGATGGAA
TTTGCGAAGACTGGCGATGCCACGTTATTGGGCAGGATGCCGCTGTCTGAAACGGAAGAGAAGGCAAAGA
TGCTTATCGCCACCGACTACGCACGGAAGATGGCTTTGGATATGCGCATGATAGACCCGCATTACGAAGA
CCACCCCGACAACAAGGCGAGCCACTGCGCCAAGATGATAGCGGAGTATTACCACAAATACGACGCGCAC
ATGGGAACGCAGTTCGTTTTCTCGGATTTGGGGACATACCAGCCGGGCGACGGGTGGAATGTGTACAGCG
AGATAAAGCGGAAACTGACGGAGGACTACGGCATCCCGGCAGGCGAGGTGCGCTTCATTCAGGAGTGCAA
GACCGACAAGGCACGCAAGGCGGTGATAGATGCCATGAACGCCGGAACGGTGCGTGTGCTGTTCGGCTCC
ACGAGTATGCTCGGAACGGGCGTGAACGCGCAGAAAAGGTGTGTCGCAATCCATCACCTCGATACACCGT
GGCGACCGTCCGACCTGCAACAGCGTGACGGACGGGGTGTTAGAGCAGGGAACGAGATTGCCAAGCATTT
TGCCGGGAACAACGTGGATGTCATCATCTACGCCGTGGAGAAGTCGTTGGACAGCTACAAGTTCAACCTG
CTGCACTGCAAGCAGACGTTCATATCGCAGCTCAAAAGCGGGGCTATGGGCGCACGTACCATCGACGAGG
GAGCTATGGACGAGAAATCGGGCATGAACTTCTCGGAATACATGGCACTGCTCTCCGGCAATACCGATCT
GCTCGACAAAGCGAAGTTAGAGAAGCGAATTGCCTCGCTCGAAGGGGAACGCAAGTCGTTCAACAAGGGC
AAGCGCGATTCTGAGTTCAAGCTGGAAGCCAAGACGGGGGAACTGCGTAACAACACGGCTGTCATCGAAG
CCATGACGGAAGATTGGAACCGCTTTCTTTCCGTTGTGCAGACCGACAAGGAGGGCAACCGCCTGAATGC
TGTCAAGGTGGACGGCGTGGATTCTACTGACGAAAAGATTCTCGGAAAGCGTTTGCAGGAGATAACCAAG
AACGCCACGACGGGCGGATTGTACAAGCCCATTGGCGAGCTTTACGGTTTCCCGATAAAGGTGGTCAGCG
AGAGGATGCTCAAAGAAGGGCTGGAGTTTACCGACAATCGCTTCGTGGTGGAGGGTAACTACAAGTACAC
CTACAACAACGGGCATCTGGCGATGGCTGATCCGATAGCCGCCGCACGAAACTTCCTGAACGCATTGGAG
AGGATTCCGTCCATCATCGACCAGTACAAGGCGAAGAACGAGGTGCTGGAGAAGGAGATTCCGCAGTTAC
AGGAGATAGCCGGCAAGGTGTGGAAGAAGGAGGACGACCTGAAACAGTTGAAGTCCGAACTTGCTGCACT
CGACCGAAAGATACAACTGGAGCTTGCGCCGCCTACGCCGGAAGTCGCCGAAAAAGAAAAGGACGGGCAG
AAGATCAATCCGGATGCGGGAGGTGTACGGAACATGCCACCACAACCCACCGAAGATGTACCGCAGATAC
GCAGCCCGGTGGATGAACGCAGTCCGTCTGGCAATTTCATTGCCGACCATATCATCATCGGACGTCCGGG
TTTTCAGATCAAGGATGAAAACCGTCCGAAAGGGATAAAAATGTAAATAATAATGAAGCAAGAGAGATAA
TCATTTAATATCGTCCTCTTGCTTCATTTTCACTCATTAATCTACAAATTTCATTGCCATAATAATCATG
TTTGCTTATAAATCATAAAAATAGCAGTATTTGCTTGCTTGACTAATTTATTTAGACTAACTTTGCATAT
ACTAAATTTCATTTGATGATGGAACAACTTACCAAGCGTGAAGAAGAAGTGATGAACAAGTTTTGGGAGA
GAGGCGAAGCTACCGTTAAGGAGATTATCGCCACTTATCCCGAACCTCGTCCAAGTCGAACTGCCATATC
TACATTCGTGAAGTTTCTTGTTGATAAGGGCTTTTTAGGTCATAAACCGGCTGGGAACAACGGATTCATC
TATTATCCCCTTATAGAAAGAGAGGAGTACTGTGGTAACAATTTGATGAATGTAGTACAGCGATATTTCA
ATAATTCCATTCGTGGAGTGATAAGCACTCTTGTAAGGGACAGGCAGATGTCGGACGATGAAGTCCGGGA
ATTGATAAATCAAGTGATAGAAGGTAACCGTCAAAAATGAGAAGATTACTGTTTATACTAATATCTCTGT
CTTTTATATTGCCAGCTTCCGCTGATGGAAACAAAACGATAGAAAAAGCTCTTTTGGAATATGTCAGCGA
TAAAGATGCCCGGATTGGTATTGCTGTCATAGTCAATGGCACAGATACAGTATCTGTCAACGGCAAGCGG
GATTTTCCTATGATGAGCGTAGTAAAATTCCCGTTGGCTCTGACTGTTGTCCAATGGATAGATGCTAACG
GCTTGTCGCTGAACGATTCTATTGCGTTCAGTGAGAAAGCCTTAAAAGAGAATACTTATAGCCCGATGCT
CAAAAGGTATGGTAAAAAACGCAATACCATGACTATAAGAGAACTGCTTGAATGGTCTTTGGTGGAGAGT
GATAACAATGCTGCCGATATACTTTTGAACCATGTTGGCGGAATATCCGGCGCAACTAAAATAATGAGAA
AAATTGGTGTCCCAGACAATATTGAAATTGGAGCCTCGGAAGACGATATGCACAGGGATCCATACCTTAG
TTATCTAAATAGGACAACACCTTTGGCAATGGCGCAGCTATTTGACAGATTTGATACTGAGATGAGGAAC
ACATCACTATCGTATTCCGAAATCGCAACTATGCTTGAACAATGCCGTACCGGAATTGACCGTCTTGTAG
CTCCCTTATTGTCAAGTGATGCCACGATTGGACATAAAACCGGTACTGGCTTCCCTACTCCTGACGGACG
CATATCAGCTATAAACGACTGCGGATATGTTAACCTGCCCAATGGAGAGAGGTACTCCATTGCGGTGTTT
GTTGCTGACTCCGGCTATGATATGGCAGAAACGTCAGCTATCATAGCTGAAATTTCCAGAATAGTATGGA
TTGGTTTGACTGAACAGAAAAAGGACTAAATATATGGAACAAAGATTTTGTCAAAGTTGCGGGATGCCGC
TTACCGATGCAAATATCGGTACAAATTCAGACGGGAGCAGAAGCGAGGACTATTGTGGCTACTGCTATAA
GAACGGTGTGTTCTTACAGGATTTCAACATGAATCAGATGATTGAGTTCTGCACACAGTTTACCGACCAG
ATTAACAAGGAAACCGGTTGGAATCTGACACCACAACAGGCAAAGGCACAAATGCAGCAACTCTTTCCGA
CGTTAAAACGCTGGAAGCAGAAAGATGAGAGAAGTTTGATTGAAAAGGCAGCACATCTTCTTTCTCAGTG
CAAAGAAGTTACGTTAGCTTCGGTCAATGCGGACGGTTTTCCGCGTCCTATGCCTTTGGATAAAATCCAT
TCGGTAGGTTGCAATGATGTCTGGGTAGTCACTGCTGCTGACTCGGATAAGGTCAAGGATTTCAACGTCA
ATTCTAAAGCTGGACTATCATATTCGTTTTACGGCGATAGTGTCGCGTTGCGAGGCACAGTTGAAGTCAT
TAAAGATGATGAAACCCGCAAACGGATGTGGCAGGAGCATTTTATAAATTACTTCCCAGCCGGCCCGACA
GATCCAAACTATGTGCTTGTGCATTTCATCGGCAAGGAGGCAACTATCTGGATAAACCATGAATTTGCAC
ATATTACTCTATAATTCTATAAACTATGCGAAATCCTGAACAAACAGTCGGCAATATGGCTGACAAATTA
AAAACCGCCTTCATAGGTTCTGTTGACGAGCAAGGATTCCCGAATGTCAAGGCTATGCTCCAGCCTCGGA
AGAGAGAAGGCATAAAAGTATTCTACTTCACAACCAACACATCCTCGATGCGTGTGCGTCAATATCTCTC
AGACAACAAAGCCTGTGTATATTTCTGTGACAACCGCTTTTTCAGAGGCGCAATGCTTCGCGGAACAATG
GAAGTGCTGACAGATGCCCAAAGCAAGGAAATGATTTGGCGTGACGGAGATACGGAATATTATCCGGAAG
GTGTCACCGATCCCGACTATTGTGTGCTTAAATTCACTGCAATATCCGGACGCTTTTACAGCAACTATCA
TTCAGAGGAATTCTCGGTTGATTGAATTTGTCCGTTTTTTACTATCACGGCAGAATATTTCGCCATAATT
TTGTTAGATGCAAACTTTCAGAGTTATACAACCATCTGATATTCTGAAGCCATTTATCCGATATTATTGG
ATATTACAGTCTTCATCGTCAGGCATCGTATCACAGCGCACGTTGCCTATGGGTTGTGCATCCCTTGTAT
TCCATCGTGGCGAAAGATTGCGGATTATCAACCGTCAAGAATTACAGCCCCGCAGTTTTATTTGCGGTCA
GGAAAGCGGATATTCAGAGATAATCGCGACAGGAAATATCGAGATGATTGTTGTCGTATTCCAGCCTCAT
ACGGCAAAGATGTTTTTCGGTATGCCTGTCAATATCCTCCGTGACAGGAACGTTGCGTTGTCCGATATTG
GAGACATGGCACTGCTTGATCTTGCAAAAAAGATTGAAGACTGCGAAGATCAGGATGCCTGCATTGATTT
GATTGAATCCTATTTATGCAAACGGTTGATTCATGAAACGTCGTACCATTTGCCTCGGCTTGCAGAAGTA
ATCCGTTACATAAACAATTCAAGACAGGGTAATATCAAAACGCTTGCTGATATTTCATGTCTGAGTGAAA
AGCAATTCTGTCGAGTTTTTTCAGAAAATGTAGGAACAACGCCAAAAGAGTTTATGCGTATAGTAAGGCT
TCAACGCATATTATCGGCAATGCAGCACAATCCTGAAATTGGGTTTGCACAACTTTCTTATGATTGTGGA
TTTACAGACCAATCTCACATGATTAAAGAGTTCAAGCTATTCTCAGGCTATACTCCGACAGATTATATCA
AATATAATTCTCCTTTCTCTGACTATTTTTCATTATGAGGAAGGAAATGCAAGTGCTTCGGATAAATATG
AAACAAATCGTTATCATAGCAGTAATAGTATGCCTTTCAACTCTTGCAATGGCACAAGAACGGCATTATA
CCTCAACTTGCGGTAAGACAACGAAAACAATAAAATGGTCTGAGGAACGTAAGGGCGGTAAAGTATATTT
GAATACATTTCAAGATAATGAAAAGCATGAATATGTAATAGGACACGGGTACAAGACTGAGAGCTGGAAG
ATGGTCAATGTTTCTACAACAACAGATTTGACCGTAACATTAAACAATGGAACTTATAGCATTTCTGGCT
TCTTGAATGGTAAGCGGATCTCTAAAACGATAAAAAGTAAAGGGAAACCGTGGTATCAAAACATTGCATA
CAACGCAGCTCTTACATTGAAAAATGCTAAATCTGTGGAGTATGAGTGTTTTCGCCCCGACAATATGAAG
TTATATACGATGTCGGCAACTAATAAAGGACTTGAGAAGTTTGACGGCAATAGCTCTGTAAGAATTGAGG
TCGGACTTACCGGCTTTATGTCTGCGTTCTGGAGCTGTGATTATTATTTTAATTCAGATACTCGGATGTT
TGTGGGCTATAAGGGTATAAACGGAGGCCCCGGAACACCCGAAACAATAATATCCGTTTCAAGATGAAAT
CAATAATATTCTACCGTTCATCATACAAAGGCAATACGTTGAAAATCGCCCAATCTATATCGGATGCTTT
ATCTGCCGAGCTTGTTCCAATAGATAATGCTCCACAGATATGTCTGTCTGATTATGACTTAATCGGATTT
GGATCTGCTATTAACTTTGCCGCTCACGATATTCAGCTTCAGAGATATGTATCAGGGCTTAATCTCAAGG
GTAAAAATATATTTGTATTTTCCACTCGTTGCCGTCCTTTTTTAGGCGCATATCATAAGCCACTCAGAAA
AATAATAGAACGAAAAGGAGGCAAAATAGTCGGTGAGTTTTCATGTCGAGGTTTTGACCGTACCGGCCCG
TGGGTCGTCATGGATGGCTATAATAAATCCCGTCCAGATGAACGGGATTTATTCAAGGCTCGACTGTTTG
CGGAAAAAATACGGTGGAAACTGCACCCACTGACAGATGTAAGAAAAATGCCTGTCACGGAATATTCGGG
CGGTATTGCGTTGCGACGTATAGAATCAGGTATAGTTATCGGTAACAAAGTGGTGTTTCTAAATACCACT
ACCTGCGTGCATTGTAAAAAATGTATCAATATATGTCCAATGCACATATTTGATTATGAAGGTAAGGTAC
TCCCGGTTAATGAGAATAATTGTATCCAATGCCGGTTGTGCGCAGACAACTGTCCTACATCCTCAATCTA
TATAAACGAATCTTTTATGAACGGTTTGCGCATTGCTTTCAGAGAATCGTTCAGCGATAAATTACAGACA
AGTTATAAATCGGGAAATGCAGAGTAAATCTATCTGTTGATTTGGATTGTCTGTTTTTTACTATCCCACT
TTTCTGTATCGCCGTAACTTTGCAGCGTACTAATCAAAATAATAAAAAGTATGATTGCATTTTTTGAAAT
TCCAACCAATGACTTCGAGAAATCGGTGTCATTCTATCAGGCACTTTTCGGCGAAACGCTGGAGGTGTCA
GAGTTCGGCGACGAGAAAATGGCGTGTCTGATGAAAGACGGCAAGAGCGTATGCTCAATCTCTTCTGCGC
CCTCATTCCCCGGCTTCGCTCCTTCCACTGGAGGAGTATTGGTGTATCTCCAAGCAAAAGACTTGGACAC
CGACGTGAAAACGGCTTTGGACAACGGCGCAACTCTCGTTACCCCTAAGACAAAAATACAAGCAGAAGGC
TGGGGCTACTTTGCCATCATATCTGATCCTGTTGGAAACCGCATCGGACTTTATGCTGACAAGTAAAGAA
CCGTAAACGTGTGGAAATGTGGGGAAAGCCATTCGGTTTTCTCCACTATCCACATATATAATCCATTTTT
TCTGCCATATTATTTTGCTGTCTAAATAATTTAGACTACTTTTGTATTATTAAACAGTCTAATGCAATTA
GACCAAATAGTAACAGGTATGAAATCGCTTACAGAACGAGAGGAAGAAGTAATGAACTTCTTTTGGGAAA
GAAGAGCTCTTTCGGTCAGAGAACTCCTGGACCTTCACGATGAGCCACGTCCAAGTCGGACAACGGTGGC
AACTTTCGTGAAGTTTCTTGAACAGAAAGGTTATCTCGACCATAGGGCTGAAAGTTCCGGATTCGTATAT
TTCCCCATAATAGAGCGAGAGGAATATTGCGGTCACAATCTGAAAAGCGTAATAAAACGGTATTTCGATA
ATTCCATTCATAATGTCGTAAACTTCTTGATTAAAAGTGAAGAATATAGTGATGAAGAGGCAAAAGAAAT
GATTTTGCAAATATCAAAAGTAGAAAAGGAATAAAAATGGCAGGCATATTTTTAGCATACTCATTATTGG
CAAGCACCCTTCTGATTGTAGTTTGGGCGGTGTATAAATGTGTTCTTTCCAATGCCCGATGTTTTCGGTT
TAACAGGATATTGTTGTTATCCTGTATAATATTTGCATTCGTTTCCCCAATCGTTATCCTTAATCCTTTT
TGGATAGCGGATATAGTGGAGAATAATACTGAAGTCGCTTTTAATCCTGTTGAGATTGCCTATATAGCCA
ATACGGTATCCGAGGAAATAACTCCGATATGGGATTATATAGTGACACTTTACCTTATAGGAGCTATTTT
TATGTCCCTCTATTTCCTTGTTTCGTTGGTAAGACTGGCAATGTTCATTCTCAAAGGCGAGCATATAAAA
CAGGACAGCTATCATATTATACTTCACCGACACAATGGTGTGGCCCCGTTTGCATGGTGCGGATATATCA
TGATGCCAAGACGTGACTGGTACGAGTTTGGGCAGATGATAGTATGCCATGAAAAAGCGCATATAGAATG
TCGCCATTGGATTGACTTGCTTTTTATGCAGGCAGGGTTTATTATTACTTGGTATTGTCCGGCTATATGG
CTTTTGCGCAATGAACTTCACACCCTCCATGAGTATGAAGCCGACAGCCGTGTGCTTGCATCGGGCGTAA
AACGAGAAGAGTATCAGATGTTTCTAATAAAAAAGACAGTTGGAGCAAGGTTCGCAACTCTTTCCAACTG
TCTCAATCACAGTTCACTTAAAAAACGTATAACTATGATGTTATCAAACAAACCGACAGGCAAAGCCCGT
GTGCGTGCCTTTGTCATTGTGCCTGCGATGGCACTTGCGTTAATCGGTCTGGCCACCCCTGCGGTGTCAG
CAGTAATCAACGAAGTATCTGCCGCTATGCCGGTGGAGGAACTACGCTACAAAATTAGCGAAAAATCCGA
TCCCACCATTCGCGTGACAGAAAGAAGTTCCGATGTGGTAGTGACGGAGAAAGCGGATGCGGCCGATGCC
GTGCCGTTCATCAGGACAGAAACCGCCCCCAGCTTCCCCGGCGGCAAGGACAAACTGAGAGCTTTTATCA
ATAAAAACATCTCCTTCCCAGAAACCGCATACAAAGACGGCGTTCTTAACATGGATGCTGCCGTACAGCT
TACCATCGCCAAAGACGGAGTTGTAAAGGATGCCCAAATTGTTAAAAGCTCCGGCAAGACACTTGATGCC
GAAGTTCTACGTGTAGCGCGTATGCTTCCCAAATTCCACCCCGGACTAAATAGCGGGCTGCCGACGGAAT
CAAGCTATACGCTGGAGTTCAACTACTATATTTGCAACGAATATTGGTCATCAAACGGCGAATAGCAATT
AAAAGATTGGTTATATTGTGGTATAAAAATTATTTGATATTTTTTTGTCTGTAAAACGATAGATGCCATA
AGTTTGACTGCCATTATTGACAGTTGCGACCAACAAAAAATATCGTCATAAATACTTAATCTGGTACTTT
GGATTTGCCGTGTTATGTAATACGGCATATCCTGTATCAGAAAATATCTATATAAGCATGGAACAATCAT
TAGAACAACGGATAACACGAGTTCTGGAACGGTGTGAAGATCTCATACTTGCATCGGTTGACGAAGATGG
ATTTCCGCGACCTATACCGATGTGTAAGATTCATTCTATAGGGACAAATGAAGTATGGGTATCAACTGGA
GCAGATTCTGTAAAGGTGGCACAATTTAGGAACAATCCGAAAGCGGGTTTATGCTATTTTGAAAAAGGTC
GCTCGATGGTAATGACCGGTTTGGTAGAAATAGTAAATGATGATGAAAAACGCAAAGAACTTTGGGAGGA
ATGGATGTATCGACATTATCCACAAGGTCCGACAGATCCCAACTATGTGCTTCTTCGTTTTATCGGTTCA
TCAGCTACCGTATGGTATGAAGGAGAGTTTGTACATGAAGTAATTGTGTGAAAACGCTCAAGTTTGTTTC
ACGAAGTAGCTACTTATCCGACTAAGCAATCATTCAAAATAATGGAAGAAATAACAGTAGATAAAAACAA
GATAGCCTCCTGTGGACTTTATTGCGGAGCGTGCAGAAAATTCTTGTCAGGAAAATGCCCCGGATGTAAA
GACAATGAGAAAGCATCGTGGTGTAAAATCCGCCAATGTTGCAAAAGCAGAGGCTATCATACTTGTGCCG
AATGTGAGTGTGACGTAAGAGAGTGTAAAACCTATTCCAACTTTATAAGCAAAGTGTTTGCGCTGATTTT
CAACTCAGATCGTCCGGCCTGCATACGTTATATCAAAGAGCATGGCGAAATGGCGTATGCAGAGGAGATG
ACAAAGCGTCAATGCCAGACTATAAAACGATAATAACATGAAACCAAATATTATCAAAGTTCTAACGTTG
CTATTAGCCGTATTATTCGGTTCATGCAACGACCAATCAGATTCTCCGATATACGGGAGGTGGAGGCTTG
AAAAGTATAATTCTATTGCTACATCATCTTATGGGCTTACACAAGTCGAAAAGAACGAGAATTATGTGTT
GCAGTTAGATAACACCGGTGTATTTTGCTGTACAACAGACTGCAATAATATCTCCGGCAATTTTGAGACG
GATAAAACAACACTTGCGTTCTCCAATATATCCCTTACTGAAAAAGCCATTGAAGGCATAATTTCTTGTG
ATGATATGCTACTGGAGAGAAGTATCGAGGCAAATCTTAGATGTATCAAATCTTATGAGCTAAAAGATAC
GTCCACGATGTACTTAATGGATGCTGATGATCATATCCTGATTGTACTAACAAAATAATAGGCAAGAAAT
TATGAATCGAATAATCATTGCGGCTTTTATAGCTGCTTGCTGTATGGTCAAAGCTATGGCTCACGATAAA
AATATATCGGGCGCATGGCGTGGCTCTCTGAAAATAAATCCGCAAGTGGAGCTGAAAATTGTGTTTAATT
TCAAGGTTGGAGAAGATGGGAAACCGTCCGTAACGCTTGATTCTCCGGATCAGGGAGCATATGGAATAGC
TGGAGAAGTGAATTTCATTTCATCTGATTCTGTAAATGTGGCAGTCAGACGCATCGGATTGACGTTTGCC
GGACGGAAACACGATGGTAAGCTGATTGGGAAATGTAGTCAGGGCGCAATGAGTACCAATATTGAATTAT
CTCCGGGAAAAGTGGAATTAAATCGGCCTCAAACTCCCAAACCGCCATATCCATACACAACAAAAGAGGT
TCAGATAAGCAATCCAACGGACAATGTTACTCTTGCTGGGACACTTACTTTGCCAGATGGTTATACAAAC
GTAACGCCCGCAATAATAATGGTGACAGGGAGCGGACTTCAGAATAGAGATGAAGAGATTTTCGGACATA
AGCCTTTTGCCGTTATAGCAGACTATCTTGCTCGTAATGGTATTGCCTCATTACGGTATGATGACAGAGG
GTATGTAGATTCCTCTGGCGATGGAAAGAACGCAACGACTGAGGATTTCGCAAATGACGCGAAAGCAGCA
TTGGAATATATGCGAGCAGAAGAGAAGTTCAATAATATCGGGGTGTTAGGACATAGTGAAGGTGCGACTG
TCGCTTTTATGTTGGGAGCTAAAAATGGTTCTGAGCTATTTAGCAATCCATCATTCATTATTGCAATTGG
CGCACAGGCAGTTCGTGGCGACACCGTTCTGGTAGATCAGAGTGCGACAATATTAAGACAGGGAAATATG
CCGACCGATTTGGTGACTGACTATGTAGAAGCTCTACATAAAATATATGAACTGAGAATAATGAAAGGTA
ACAGCGTAGCTTCTGACAGTATTGAAGCTATATGTTCAGATTGGGGAAATACTCCCGTTCATGCTTCTTT
GAAAGCCAATCTTAAAAAGATTGCATCTGACTCCAACCCATGGTTAAATTTCTATATTGGTCTTTCGCCG
GCTGAAAGCATTGCGAAAACAGATTGCCCGATATTCGTGCTTTATGGGGAAAAGGACATACAAGTTCGTC
CGGAGCTGAATATACCTCAAATATCGCACCCGAAGCGACAGTAAAACTTTATCTTGGACTTAATCACCTT
TTCCAGCACGCTCAAACAGGCGCAGTACCAGAATACGGAACGATTGAAGAAACAATCGCCCCCGAAGTCC
TTCAGGATATTGTCAATTTTATATCCTTCAACCTTCATTAAATTTATGATTTCAATCCGCAAGCTGATCT
CCTGTGGCTATATTCTAATATTTATACTAATAGGAATAATTATTTATTGCTATCAGTATGAATGGAAAAG
GCTTGATGCATTAGAAAAGGAGAATCAAGCCACGGATGAATTGCGTCGGTATGTTAACGACTTAAATTTT
CGTTTAACAAGAATTTCTCTGTTAGGAGAAACCATATTAGAATGGGATAATAAAGATATTGAAACTTACC
ATTTGCAGCGTATTGCAGTGGACAGTATACTATGTTATTTCATGTCTATCTATCCATCTGAACACATTGA
CAGTTTGCGCCATATTTTAGAAGATAAAGAAAAGCAAATATGTCAGATTGTGCAGATACTTGATGAGCAG
AAAATCATCAAGGAAAGGATCGCTCGACGAGTACCTGCCATTGTACAAAAAAGCACGCAAGAGCGCCCCA
AAAAAACAAGAAGAAAAGGATTTTTAGGCATATTCGGCAAAAAGGAGGAAACAAAGCCTACCGTGACTAC
CATGATGCTCCAGTCATTCAATCAGAATATGATAGCTGAACAGCAGACTAAAAGCCGAACCCTATCAGAA
TATGCCGACAGCCTTACCGCACGAAATACTGAACTAAACAGACAACTACAAGAGTTAATTATTCAAATAG
ACGGTAAGGTACAAGCCGATTTGCAAAAAAGAGAAGTTGATATAACCGCCATGCGTGAACAGTCGTTTAT
ACAAATAAGTATTTTGACTGTTTTTATTTTTCTTCTATTAGTGATCTCTTATATTATTATACATTGGGAT
AGTAACCGCATCAAACAGTATAAACGTAAAACTGCAGATTTAATAGGACAACTGCAACTGTCTATTCGGC
AAAATGAGGAACTTATAGCCTCCCGCAAAAAAGCAGTGCATACCATCACCCATGAACTACGTACACCGCT
GACAGCAATAATCGGCTATGCCGGATTGATGCAGAAGGATTGCAATGCTGATAAAATCGGATTGTATATC
CAAAACATCCAGCAATCTTCCGAGCGTATGCGTGAAATGCTCAACACGTTGCTGAGTTTCTTCCGTCTGG
ACAACGGTAAGGAACAGCCGAATTTTGCCCCATGCAGAATTTCAACAATCACCCACACACTTGAAACGGA
GTTTATGCCTGTTGCAATAAGCAATGGTCTGGCTCTTATGATAGATTGCCGCACGGATGCCGTTGTCTTG
ACCGATAAAGAGCGTATCCTGCAAATCGGGAATAATCTTCTGTCAAACGCCATCAAGTTTACCGAGAGCG
GCGGCGTATCTCTGACAACGGATTATGATAACGGTTTGCTGAAGCTTATCGTCGAAGATACAGGAACGGG
CATGACCGAAGAGGAGCAACAACGGATATTCGGTGCATTTGAACGTCTGTCAAACGCCGCCACAAAAGAC
GGTTTCGGACTGGGATTGTCCATCGTGCAGCGTATCGTGACAATGCTCGGCGGTACAGTACGGCTGGAGA
GCAAAAAAGGCAAAGGCAGCTGTTTCTCTGTGGAAATCCCCATGCAGACAGCCGAAGAACTGCCGGAACA
GTTCAATTCAAGGTCCGTTCGTCACAATGAAGCATATCATAATGTAATTGCCATAGATAATAACGAAGTT
TTGCTTCTGATGCTGAAAGAAATGTATGCACAGGAAGGCGTACACTGCGACACCTGTACCGATGCTGCGG
AACTGATGGAAATGATACGCCGGAAAGAATATTCTCTGCTGCTTACTGATCTGAATATGCCGGAGATAAA
CGGCTTTGAATTATTGGAATTGTTGCGTGCTTCAAACGTGGGCAATGCAAAGACTATTCCGGTGGTCGTG
ACTACCGCATCAGGCAGTTGCAGCAAGGAGGAGCTTATGGAACGTGGATTTGCCGGATGCCTGTTCAAAC
CATTCTCCATATCGGAACTAATGGAAGTTTCAGATAACTGTGCCCTGAATATGACACAGGATGAAATGCC
GGATTTCTCCACCTTGTTATCCTACGGCAATGAATCTGTTATGCTGGAGAAGCTGATAACGGAAACCGAA
AAGGAAATGCAGGCGGTCAGGGATGCGGAACAACGGAAAGACTTTCAAGAACTGGACGCCCTTACACACC
ATCTTCGCAGCTCGTGGGAGATACTCCGTGCCGACCAACCGTTGAGGGAACTTTATAAACTGATTCATTG
CGAGAATACGCCAGATTGGGAGGCAATACACAATGCTGTAAAAACTGTTTCGGATATGGGTTTAATGATT
ATTAAAATGGCAAAAGAAGAAAGGAAGAAATACAACAATGGATAAAACAAAAATAATCGTGGTGGAGGAC
AACATCGTGTATTGCGAGTTTGTCTGCAACCTGCTGGCACGGGAGAAATTCCGTACCGTGCAGGCTTTCC
ACCTCTCGACAGCGAAGAAACTTCTGCAACAAGCCGCTGACGGGGACATAGTGGTTTCTGACCTGCGCTT
ACCCGACGGTGACGGCATCGACCTGTTGCGCTGGATGCGCAAGGAGGGCATGACGCAGCCGTTCATCATC
ATGACCGACTATGCCGAAGTGAATACGGCGGTGGAAAGCATGAAACTCGGTTCGCTGGACTACATACCCA
AACAGTTGATCGAGGACAAACTTGTGCCTCTGCTCCGCAGCATACTGAAAGAACGGAATGTCGGGCGGAG
CCGTATGCCCGTGTTTGCCCGTGACGGTTCCGCCTTTCAGAAAATCATGCACCGGATAAGGCTGGTAGCC
CCAACCGACATGAGCGTGCTGATATTCGGGGAGAACGGCACGGGCAAAGAGCATATCGCCCATCTGCTGC
ACGACAAGAGCAAGCGGGCAGGAAAACCGTTTGTGGCTGTGGACTGCGGTTCGCTCACCAAAGAACTTGC
GCCGTCGGCTTTCTTCGGACACGTCAGAGGGGCGTTCACCGGTGCGGACAGTGCCAAGAAAGGATATTTC
CATGAAGCCGAAGGCGGCACACTGTTTTTGGACGAAGTGGGCAACCTCGCACCGGAAACCCAACAGATGC
TTCTGCGCGCCATACAGGAGCGGCGATACCGTCCCGTTGGTGATAAGACGGATAGAAGTTTCAATGTCCG
TATTATCGCTGCCACCAACGAGAATCTGGTAAAAGCGGTCAATGAAAAGCGTTTCCGGCAGGACTTGCTG
TACCGTCTGCACGACTTCGAGATAACCGTTCCGCCGCTGCGTGATTGTCAGGAGGACATCATGCCGCTGG
CGGAGTTTTTCCGTGAGATTGCCAATAATGAATTGGTGTGCAAGGTTAGCGGATTCAGCTCCGAAGCACG
GAAAGCGTTGCTGACCCATTCATGGCCGGGCAACGTGCGCGAGCTTCGGCAGAAAATCATGGGCGCGGTG
TTGCAGGCGCAGACGGGATTTGTCACGAAAGAGCATCTGGAGCTTGGGATAACCGAAACAACCTCTGTTA
CCGGCTTCTCCCTACGCAACGTAGAGGAAGATAAAGAGCGGATTATACGCGCTTTGAAGCAGGCTGACGG
GAACCGCAAGGCCGCCGCCGAACTGCTTGGAATAGGCAGGACAACACTCTATAATAAACTGGAAGAATAT
GGATTGAAGTATAAATTTGAGCAATCATAGCCCGCAATTCGCTGAAAATGGCTATCTTTGCATGACATAT
CAGAAGGTAACGGCGATTGGCTGAGCCTTTTGCCGCCTATATATAACATAAGACCGCAAGGCGTCCTAAT
GGGAATCTGGAAAATTAACATTAACAGGAACTATTGCGTGATTGCTTATGCTATGCCTACGCATAGCGTG
CATTCACCTATTCCTGTTAAGGGCATTCCAGAGCCTCCATTAGAAGTAGTGTGATTTGCACGCTACTTTT
TTGCCCTTGCCCAACGAAAGGAAACGATAATGGGTAAAGTACAGATTCTTGCCGTCCTCACGATGGACGG
TTGTCAAAGCTCCGAGTTATACTGCAAAGCGTATAAGGAACTGCGCCTTGAAGATTGTGGTATCAACGAG
ATAAGGGAAAAAGCCCTTTATCATATCACACCGGATTATTCCATCTCCATGCTTGACGAATGGCGGAAAT
CCACAACAGACATCTGCTATCTGGCAGAAGTCACTCCCGAAAAGGCGGATTACATCAACGGACTGCTGCG
TATGCGTGTGGTGGATGAAATCATACTTTATACGATTCCTTTCATTGCCGGAACGGGAAAGCGTTTCTTC
CAGTCCGCTTTGCCACAGGAACAATGGACGCTGACCTCACAGAAGGCATACCGCAACGGAGTGGTCCGCC
ATATCTATAAAGCATGCGTCTGATGTCCGGAAAGTGGACGAATGTTCAGTAAATGAACACTTTAAGCTAA
ATACAATTCCTGTCGGATAAATAAATCATGAAATTATCACACTGAAATCCAGCACCTTGCAGAGAACGTG
CCGGATTTTTTGTTTTATGGACATGCTTTTTGCCAATCATATTCATGTGCGCATAACCGAAAAACAGAGT
GTAAAATTTCAAAATTGACAGGACATGAATTATTTCTTATTGGCGGAAACCGAGTTCTTCCGCCGTATAA
ACGAAGCCGGGGACTGCAATATGGAAACGGCATATACGGCTTTCGCCACGCAAGTGATCGAGCTATGCAG
CGGCAATGTGGACACCAACCGCACCATCATTGCGCTGGCTTATATAGAAATCGAGTTGCAACACCATCCC
GTGCGCAATCTTCCCGAAGAAAAGAGGGAGGTTGCAACCTATATCAGTAAGGCACTCTCTTTCGTAAGGA
AGATGCAGAAGTTCCTTGCCGCTCCCCAAGTGCCACCACTAATCCCCATCCGTACATCCTCCGACAACAC
AACCGAAAATCCCGCCTCACCCCTGCAATGGACAGGCAATGCCATCGACCTCGTGGAACTTATCTACGGC
ATCTACGAGATGGGCTGCATCAACAATGGTGAAATGCCGCTCAAACAACTCGCCCCGCTTCTCTACAAGA
TTTTCGGGGTCGAATCAAAGGACTGCTACCGCTTCTATATAGACATCAAACGCCGGAAGAACGAAAGCCG
CACCTATTTCCTTGACAGGATGCAGGAGAAACTGAACGAGAGAATGCTCCGCGACGAAGAAATGGAGCGC
ATGAGAAGATAAAAAATATCCATTATAACTAAAAAGACAGGATGCATGTATTCCTGTCTTTTTAGTTTAT
ATTTGATTACATACTAATTAGTTCTATATGAAACCTTTCAATCCGATAAAGATAAACTGCAAAACATTAT
GTCTGGGAAATAATAGAACAATTAGTGCTATTAGCATTTATAATTACTACGAACGATGAAACAACTACTT
TAAGACCGAATCTATAAAAATCGCCACTTTGTAGTTTGTTTTTTGTGTAAAATTCGCCAATTAAAAAATT
ATGATTATCTTTGCACTATAATTCATAAAGGTATGGAAACAGTAAATAGAATACTTCAAGAGAAGATTAC
TGCACGAATCGCGCCCAATAAAGCAGTATTAATTTTTGGTGCTCGCCGTGTTGGTAAAACGGTAATGATG
CGTAAAATTGTGGACAACTATTCAGGTAGGACGATGATGCTTAACGGCGAAGACTACGATACATTAGCAC
TTTTGGAGAATCGCTCAATTGCCAATTATCGACATTTGCTGGATGGTATTGATTTGCTGGCTATTGATGA
GGCACAGAACATACCACAAATCGGTAGTATTCTGAAGTTGATAGTTGATGAAATACCGGGAATAAGCGTC
TTGGCAAGTGGTTCTTCGTCATTCGATTTACTGAATAAGACTGGTGAACCGTTGGTTGGTCGCAGTACGC
AATTTTTACTTACTCCTTTTTCGCAACGGGAAATAGCACAAATAGAAACCCCTTTTGAAACTCGTCAGAA
TCTTGAAGCCCGTTTAATTTACGGTTCATATCCTGAAGTAGTAATGATGGAAAACTATGAACGTAAAACA
GACTATCTACGCGATATTGTAGGAGCATACCTGCTTAAAGATATTTTAGCAATTGACGGCTTAAAAAATT
CGAGTAAGATGCGCGATCTGCTTCGATTGATAGCTTTTCAGTTGGGCAGTGAAGTTTCTTACGATGAGTT
AGGTAAACAGCTCAGCATGAGCAAAACAACAGTTGAAAAATATCTTGACCTCTTGGAGAAAGTATTCGTT
ATATATCGCCTTGGGGCTTACTCGCGCAATCTTCGCAAGGAGGTGACGAAAGCTGGGAAGTGGTATTTCT
ATGATAATGGCATTCGAAATGCTATTATAGGTGCTTTTTCACCATTGGCTATTCGGCAGGATGTTGGTGC
ATTGTGGGAGAACTATATCATCGGAGAGCGTCGTAAGGCGAATTTCAACGAAGGACTGCATAAGGAGTTC
TATTTTTGGCGTACTTACGATAAGCAAGAGATTGATCTTATCGAAGAGAATCCTAATAATCTGACCGCAT
TGGAATTTAAATGGGGGAACAAGATGCCTACTGTTCCAAAAGTATTTCAAGAAGCATATCCGCACGCAGA
GTTTCATGTGGTGAACAGGGAAAATTATTTAGAATTTGTGTAATGTAAAAATGGTGAGTTTATACGACAC
TACCCCGAATAGAGTGGCGCATCTTGATTGATGTGCCACTTTTATATATTTCTCTACAGAGTTTTTAGTT
AGAAGAGTAAAAACGCTATGGCATAAGCAGACTACTTCTTAACCATTGGGACTTGCTCTATGCGCCACAC
GATATTTCCGTGTTCATCGGTGGTACAGTAGAGTTGTCCCAACTTAACTTGAATTTTCTTGGCTTTTATA
AGCCGTTTTAATTTTGCATCCATTGTTGGAGTTTATCTGCCTTGCCATAGCGTTCACTTTTTCTTACTAA
TAACAGGCAAACATTTGTTTCCTTACGAAATTAGAGTTTTTAACAAAAGTTTAACTTATGAACGAGTCAA
GTATAACAATCCGTTGGGAGAAGAACACTGATGGTGGCACCGACATATCGGTCAGTGGAGAAAAAGAAGG
GCAGACGCTATTCCGAGAAGCATTCCTGTCGTTGGATAGACTTCCGTCACTACACGATATTACCGAGAGG
GAAACGAGTGGCGAGAGTGCTGGAAAATCGGCTACAATAGCACTCCTTAATAGCCTTATCGGGATTATCC
GAAAGAGTAATAAGATGAGTGGCTGTATCGTGACCGAGCAAGAGCGGAATATGAAGTTTCCACTTACAGA
CTTAATCACTATTCGAAGGTTTGCTCAGATAGTCGGAATAGAGATTGATGAACGGAAATTCCGCAATGTA
AGAGAATTTAGAGAGTATTTTGGAAAGTTGATTAGAGAAACGGTTGAAAAGGAGGATTGGTGATGGACAA
TATTAAAGACTTTCATTCAATAGAAGAATTGGAGAATTTCCTACAAAGCATCATGGACAAAAGTAAAATA
AGCGAAACGTTGAAGAAAATTCTATCATATCCTTCAGGAACGATTATAATTTTCGTTTGTCGCCAACGTG
ACCCGTTACTTGGTCATAGGCAACAATCAATCCGTGTTTTCCACAATTAGGGCAAATGAATTCTATGACT
TCATCTTTACCCCCTTTGGAGGTTAGATAGGATATGTTGCCGCATTTCGGACACTGAACTTTGATTTGTT
GGGGCATTTTAATTACTTCTTTGATTTCCAAGCGCAAAGTTAGCAAAAAATTTCGTAACTTTGCGCTGTC
TTTATAAAAGACAACGTTTGAAAATAACAGAAAGTGCCTTATTTCTTGTGAAATCGCCAATTCTCATCTA
AGAATACACAAGGCACGGTGACAGCTCATATAACGTGGGCTGCCTATCCGTGCGTGTATTCAGGTGTTTG
GCGATACCTACAAGAGTGCAAGGATGGCAGCCCACTTTCTATATATAACTTTAGTAAGAAAATTTCTCCA
ATTGGATGCCTGCGGAGAACTCTTGTAAAATCGCCATATGGAACCGCAGGCACTTATTCAAATCATTACG
ATTGTGGCTCCGATATTCATTGCTATTGCAGGATATGGCATAGCAAAGAAACGCAATCGAAAGGGATGGC
TATGGTTCATAAACTGTCTTCTTACAGGCTTTTTAGGACTAATCGTCATCGCATGTTCCAAACCATTAGA
TTATGATGAGAAACTTGACTACTCCGAAGATGAAACTCTTGGATGGGTTATGCTCCTTATTTCTCTTCTA
TGGTTCGGATTGACTTTTTGGTACGGATGGAGCGCAGCAAAATCTTACCATGACAATATGATGTGGAACG
CTATGATGCAATTTATGCGTTAAGTTATGGGAAGAAATACTGGTGCATTCTTTTATGGATTGATGACGGC
TGTCATAGTCACAATAATCCTAATGTTCTTTGTAGGTAGCGCACTGCCTCCAATATTTTATATCGGAATA
TTTGTGTTCTTCACTCCATTTGCTATGTGGTGTCGTTTAATGGAACTAAAACGAAAGGATAGAGAAAAAG
AGGAAGAATAATCATCCCTATTTCCTTGGCTTTTGACGTAGAACTTCGTTAATAGCCTTGCTGAAATCCA
CGCGTTTGCCCATAGGCTTTTTCAGCTCATCAATAGGCAGGTCAAGTATGGGTATATAATTCTTGTCTTT
TTTCTTTGGCTTCATCTTCCTACTATCTGATTTTGCGTTACGCGGATTTGGGAGTTGGCTATCGCCATTT
CAAACCGCGTGGCGTTAGAAACGTTGCGAGTATTGAATCGGAAGGAGAACTCATCAAAATATCTCTGCAA
ATACTTACGGCTGACCTTGTTATAAATGGCATGGAATACACGCTTGCAGAAATTGCCCCAAAAGCCTTCT
ATACTATTGGTATAGGCGTTGCCATTAACGTATTGTTTTCTACTATGGTCAACAATCTCAGCCTTATAGA
GTTTACGGACTAAGTCATAGCCACACCATTCATCGGTAAACAGTGTTGCCGTCCTTGCTACTGACTTTAG
GATAGGAGGCGTAAGGGATTTAACGGAAGTGTCGTTTACTACCTTGCAAATCACTGCTCCGCCACGTTGC
AACATCCCCATGACGGGAACTTTATCCTTGAAACTTCTGCCCTGGCATTTCGGAACTTTCTTATCGGCAT
GACGGTTGTGATTTTTACCGCCAACGAAAGTTTCATCCAGTTCTACCTCACCGTCTAACTTTTGGAAATG
AACAACGTGCGATGTCTTGCGGAACTTATGAAGCATGAACCACGCAGTCTTTAGCGTCACTCCGATGTCC
TTGGCTAATTGGGTGGCAGAGATAGCCTTCTTATGATTATGGTGCAGATACAAACCGATAAACCATTTCC
GCAAAGGGAGTTTGGTACCTTCAAATATCGTACCTATCCTGACGTTGAAATTCTTGCCCGTGTTCTTACA
GCGATACATACCATCGCCACGGCGATATACCTTTGACGTTGGGTCATAGGGCGACACCACTCCATCGGGC
CAAAGTTTATTCTCAAGAAAGGCGATGCAACTCGCCTCATCTGGGAAGGCTGTGAAGAAGTCATACAGCG
AATTAAATGTTCCAAAGTTAATATCGTTCATAAGCCAACCTGTTTGGGGTTGGGTTTATAAACTTTGGCA
AGAAAAATCTTTGCGAAAAACAGAAAAGATACGGAAGACTGAAGAACGTTACATATCAGACTTTTTTGTA
ATACATCGCAATGACAAGTCTTCCTTGTTCATCACGCTCCAAACGAGTAAAAACTAATACTTCTTGCATA
GTCGTGTCGTTTTTAGGCATTTAGAGTGCCTTGGTATAAGCGAAGCCTTTGTTGTAATTAGGCAGTCTTC
CGTATCTAATCGCAAAGTTAGGAATAATAAAGACACGACACCATTTAGGAGCAATTCAAATTAGTGGTAC
ACCTTTTTGTAGAGAGTTTCAAAGGCGTACTGTCCGTTAATGACCGTGAGATAAGTCCGAACCTTAACCC
ACTCAAATTTGACTTTGTTTTCCATATCTATTTTTAACACCTCCTTTCTCTTTATGGATATTGGAAAGAA
AATCGGGATTAAAAAGAGGATGATGTCGTGTCTTTCTTATATTAACTTCGCAGAGTTTTTAAACTACAAA
ATAAAAGCCCTAAATTCTGTGGAACTTAGGTCATAGAGATAGACAAAACATTGTTAAACAAGAGGTTATT
GTTAAATGTTAAAAATTCAAAACGGTTGGGGTAATCTCATAAAAACTTCCCGTAAAAATTTATAAGAGTA
TGTATTTAAGCCGGTTGCATATTAGTAAGTTTAGGGTATTCGATGATATCACCTTGTATTTCAAGAATGG
TATAAATATACTGATTGGAGAAAACAATTCGGGAAAAACCGCAATTATAGATGCTCTGCGCATATGTCTC
GGATGCGGTAAACCGGATAACTTTATTTATGTGCAAGACGGAGATTTACATGTTAATCCGGAAAATTCTT
CAGAAATCAACACAGTCATACAATTTGACTTGATATTTGAATTTGGAGATGCGTCAATTGAAAGGGAATG
TTTTTATGATTTCATATCACAAGATAAAGACAACCCTGACAAGCAAACGATACAGTTGCATTTGAAATTC
ATCCAAGAAAATAATGGGAAGAAAAATATTTCAAACGAATAATATGGGGTGGAGACAATGAAGGGCAGCA
AGTACCTTACGAATCTTTGCAAGAAATCTTTTATACCTATTTAAGTCCACTAAGAGATGCCGTAAGTTGT
CTGCGACCTTATTCATATGACAATAAAACATCGCAGTTATTCAACCAACTTACAAAATATGACAAAGGCG
ACGAAAGCATACCTCTGAATGAAGAAAAGAAAAAATCACTTGCAAAAAATCTATACCAAATCTTCGAGGA
TGATGCTTATGATTGGAAACATATTTTAACTACGGGAAAGAGCAAAGTTAATGAGCATCTTGAAGGTACA
GGAATAACTCTAAAACATCCTGATATAGAAATGCGCTATGTAGGCAGAGAGTTCTCGGATGTTGTACGTG
GTATCGAATTAAAATGTCCGGTTTATAAAACAGTCGAAGCCGGACAAGAACAGAAATACTTTACTCTATC
TCAAAATGGGTTAGGTGAAAACAATCTTATTTTCACATCCGTTGTCTTAGGAGATCTTATCAACAGATGC
GAAGACCATGCTTTAGAGATCTACAACGCTTTACTTGTGGAAGAGCCCGAAGCACACTTGCATCCACAGT
ATCAGAATACTTTCTTCGAGTATCTAAATGAATTACAAAGCAAAGGACTTCAAGTATTTGTAACATCGCA
CTCACCGACAATTACGGCTAAATCGGATGTCAATAATATTTCCATTTTGCAACGTAAACAAAGTATTATA
CAGTCATTTTCATTTGATGAATTATCGGAAGATGATTATCCGAAAGAAAGTAAACGGCATTTGCGAAAAT
TCTTGGACACGACAAAAGCCCAATTGTTTTTTGCTAATGGTGTATTGTTAGTGGAAGGTGTCGCAGAAGC
GATTATTATACCGATTCTCGCAAAGAAATTCTTGACTGAAAAAATCGACTTGTGTAAAAGTGGCATTGAA
TTAGTTAATATCGGAGGGGTCGCATTCAATCATTTTGGGTTATTATTCAACAATGATGATGAGAGAAAGC
GACTATTGTCAAAATGTGCGATTATTACAGACAGCGATCCCGAAGAAGATAAAGACAAATCCGACAGAGC
GCAAAAAGCAAAGGATTTAGAGAAACATAACCTGAAAGTATGTTTGGCTACACACACTCTTGAGCATGAT
TTATTCGAACAATCTGAGCGTAACAAAGCTATAATGAGAGATGTATATCGGAAAATGCACGCTCAAACAG
ATGATTTAAGAGGTGCTTTTAATGCCTCTACTTTAATGAAAAAGCTCAAATCCAATAAAGATAAAGCGGA
ATTTGCATTACAACTCTGTGATAGATTAGAAACTGAAGTAGCGTTCGATGTACCTGATTATATAAAGGAT
GCTATTTTGTTCGTATCACCCTCAGAATAAAAGTATGGATATTCAATTATCAGCACAACAACAAGCTGTT
GTAGATTGCAACGAGCCGAGAATTGTCGTGAAAGCCTGCCCGGGAAGTGGAAAGACTTTCTCTGTTGCTG
CACGGATGTCAAAACTTTTGCGAGATAATAAATTGTCACGACACCAAGGAATCGCAGTCATATCTTTTAC
CAACACCGCATGTGAGGTTATACAAAAAGAACTTAAAGAAACATTCGATTGTCGGAATATAGGTTATCCT
TCATTTATTGGAACAATCGATAGTTTTATAAATACGTACATATTTCTGCCTTATGCCCATTTAGTTATGG
GATGTGATTGTCGTCCTGAAATAGTAGGGACAGAGTTCAATAAATGGTATGATTATGATGCTTCAAAAAG
GGGATATAAAGGAAAAATCACCGATCCTAATTATTTTATAGATAAAGTTTCTTTCGACATAAATGGGGAA
CCTATCTCATTAGTTCCAGAAAAAGAATTTAATTTCTCATGGCGCAAAATGAGAAATAAAAACGGACAAT
ATAGGAAAGATGTTGCAGGGATTATTGAGGCTAAACGTATTCATTTTGCACAAGGAAAGGCTAATCAGGC
TGATGCAACATATTTTGCGTTCAGAATATTGGATGAATATCCCTCAGTAGCACAAAATATTGTTCGTCGG
TTTCCGATATTGATAATTGATGAAGCTCAAGACACAACAGAGTTGCAAATGGCTATAATTGATAAATTAT
CTCAATATGAAGCGGAATCTATTATGTTGATTGGGGATCCTGACCAAGCTATTTTTGAATGGAATACTGC
CAATCCACATTTATTTATGAAGAAATACAATAGTTCGGATTGGCATTCATTGGATTTGTCGGAAAATAGA
CGTAGCTCCGAAAAAATATGTCAATTAGCTAATCGTTTCTCAGGAAATGAAATGTGTTCAATAGCAAGCG
ACAAGGATTACATAGACGAGCCATGTATTAAAGGGCATCTCGACACGCCGGAATCTGTCAATCAAATTAC
GAATCATTTCATCGAAAAATGCAATGAGATGGGATTGGATGAATCTGAATATGCAGTTGTATTTCGAGGA
CAAAGTTTTGGGGCGACATACTTTGGGTTAGCAAATAATGATAATTCAGATGCTGTAAGACAAAATAGTC
CGTGGAAGAATGGATACTATAGTGTTCGAGATATTGTGTATGGGAAATACCTGATTGATCAGGGGAAATA
TTCGGATGGATTGGCTCTTATTGAAAAAGGCTGTTACAAAACAAAAAAGCAAGTACGATATGTTTCTGCA
AGTACAATACGAAGTAGAATAGCAGAAATAGGCTTTAGAATTCATAGAGAAAATTTATTAAAATTTATTC
AAAAACTACCTCCAACGAACAAAACGTTGTCAGAGTGGATTACAGAACTCCAACAAAAGGGAATAAATCT
AACAGTTGAGCTGGATAAAGCCAATGTTAGTATCGAATTGCTTTTTAGGACATCGAATAATCAATTACAA
CGAGTACGCCCCTATCTGAAAACAATTCATTCGGTAAAAGGCATGACATTGGAGGCTATTTTAGTATTTC
TATCTAAAAAAGCTGTCAGCACGAACTATGCAACGATTTTGAATAATCCTGCAAAGTATTCTGTTAACAA
TAATGAAGAACTCCGCATTGTGTATGTTGCATGTACACGACCTAAAAAATTGTTATGGATAGCCGTTCCA
TCAGACGATATCGATTGTTGGAGAAATAAATTGTTCTAAGCAAAAACAGATGATGCGATATTGTTTGCCA
TCATCTGTTTTTGCTTTATATTTAACTACTTGGTAATAATATGCTTATAACGTGGCAGAACAAGGTATCA
AACTTGCCCGCCCCGTTTTTGTTGCCGCCTGCCGGCTATTTCTGCTGCAACAGATGTTTCAGATTATCGT
CGTTGGCAATACGCTCCAACTCGTCAGCGACAATCTGTTTCACCTCCTCCTTGATACGCCTGTAATTCGC
CTGCACCGTTTCCTTCATGCAGTCGTTGCCCTCCTCATCCGTGAAGTCAGTAATTACGGGTATCGGCTTG
TAGGCTTTCTCCTCGCGCTTGACCTTCTCGACATCCACGACAATCTCACAGTGGAAAATCTTCTGCTCGA
TACGCTCGTTGAAGTTGTCGGACACCGAACCGACAAACATTCCCTGCGTAAGCCCTGAAATCTTGCTCGG
TGGGATAAGCGCGTCCATCTGCGTGTTGATGGAGGTGGAAACATCCTGCCTGTTGATGGAGATGGACTGC
CGCTTCTGCAACACCTTTCCGAACCGTTCCGAGAGCGTCTTGGCGGTTTCGCCCACCACCTGACCGGAGA
AGATATTTCCGACGGTATTCATCACGACTTTGGCTTCCTTATCGCCATAGTCACGCACCAACTGACTGAA
ATCCTGAAATCCCAGACACACGGCAACCTTGTTGCTTCGCGCGGTGGCGATAAGGTTGTCCAGCCCCTTG
AAATATATCGTCGGAAGCTCGTCGATGATGACCGACGACTTCAACATGCCTTTTTTGTTGATGAGCTTCA
CGATACGGGAGTTATACAGACCGAGAGCCGCACCGTAAATGTTCTGACGGTCCGGATTGTTGCCCACACA
GAGGATTTTCGGCTCTTCGGGATTGTTGATGTCCAGCGTGAACTCGCTGTCCGACATCACCCAATAGAGC
TGCGGGGAAATCATGCGTGACAGCGGGATTTTCGCCGAAGCGATCTGCCCCATCAACTGCTCCGCAGCCC
CTCCGAGCCACGCATCCATAAAAGGAGAAAGATAGTTTTCCAGTTCGGGATAAGAGGTCAGTATCGGGAA
AATGTCCTCGTAACGGCGGTTCAGGAACTCGATGGCATGGGGGAACGTGCAATACCTGCCGTTCTGGAAA
ATTTTAAGATACCAGATGATAGCCGCGAAAAGGATGATGGGCGATTCCACAAAGAAGTCGCCCTGCTTCT
GCACCCAACTCTTATTCAAGTTGAGCATGATGGTGTACGCGCTCTCGTAAGCGTCCGTAATATCCTCCAT
GAAATCCGGGTGGATGGGGTTGCAACGGTGGCTGCGTCGCGGGTCGTCGAAGTTTATCACGTAGAACTTC
GGCTTCACCTTGTATCCCTCCGGATGGTTGAGCAGATGGTTATAGGCAATCGTGGACAAGTCACTGAATT
TGAAGTCGTAAACATACATCGAGAAGCCCTTTTCAATCTGCTGCTTGATGAAATTATTTACCACTGCGTA
TGATTTTCCGCTGCCCGGCGTACCCAACACGATGGAAGCCCTAAATGGATTCACGACATTGATCCAGCCG
TTGTTCCAACGCTTTTTGTAGTAAAACCGTGTCGGAAGATTGACCGAATACTCACTTTCTATGAGCCGTG
TTTCCTGCATGAAACTCTCGTTTTCGTTGTTGAACACATCGTCCATGAGGTTGTGTTTCAAAAGGCGACT
TATCCACAGACCGCCCATCAGCAGACAGACATAACCCGCGCCGACGGTCAGGACATACAGTCCCGTCACC
GCCTCTATCGGCAGCGGCAAAGCCAATATCCACCAGTTGAGGAAGAACAGCACGAAGCCGGCGGCAAGAG
CTGTCCAGATTCTTCCCCAAGTGATTTTCTCACCCTTCACGCCCTTTGTCCCCAGACAGGATAGGGCAAG
CAGGAGAACGGCAAACAGTTTCGTGTACAGGATGGAACGGAACAGCCCCGCCGTGCGGTTGAAGTTCATC
AGTATTCTGTCCACCACGCCGATGTCCACTCCCCAAAGCCGGATGGCTTCATAGCAGAACCAGTACACGT
TCATGACCACTAAAATAATACTCACGGCACGCAGAAAATCCATGATTTTCGCCAATGCCCTCAAATCGTC
TTCTTGTTGTGACATACATTGATTTTTTTGACTGTTGATACTCTTGATTACATTCCCAAGCCCTTGCGCT
TCTTCTTTTCTTCTTGCGCTGCATCGCCCGTATGAAGGCTTCCTCTTCGGCGTCCACCGTCGGACCTTCG
GGGGCAAACAGGTTCATACCACCGGAATGGCTCTCGTATTCCCCTTTGGAATATCCTTGCCTGTTCTCCG
GTTCCTCCACCGGAACGGAAAGCGGAATCGGCGGCTGTCCGGCGTAAGGCAGCGTGAAGTGTTCCTGCAA
GGCGTTGGCGGAAAGTTCCTTGCCCATGCGTGAGCCGTTCAGCACGCAGCCCGTGCGGTGGTCGATGAAC
GTGGCTCCGTAGATGCGTCCTTCCTCCGTGTAGCGCAGTACGGTGTCGATACCTTTTCCTTTGAGCGTGG
CTACAAACTTCTCTTTGTCATACGAGCCTCCCAGCACGGAAAGGACGGTGCGTTTCGTCATGTCGGCAAG
TTTCCTGTCTTTAATTTCCTGCTTGGAACGGGCAAACTTCTTCTGCACGGCTTCATAACCGACAGACTTC
CCGAACAGCGAGGATTTGAAAGGATTGCCGACCTTGTTGCCCTTGTCGTCCGTAGCGGAATAAACCAGCC
CGTGATACTCACGTTCGCGCACGTTTCCCCGCGCTTCCTCCACCGTCATATTATATAAGGAAAGGAGTGC
GCGGTATTCGCCCATCGTCTGAAAGCGGTACTGCCCGTTCAAAGCCTTGACGATATTTCCCGTTTGCTTC
TTCACATCGCCCGCAGAGGCGTTCACCTTGTGCAGCGGCGTGTCAAAACGGCGGTTCTTGCGTTCCGCGT
CGTGCAGCCCGTACTTCCGTTCCAGTTCGCGTGTTATCTGCTTGCTCCGGTAAAAATTGTTCCGGGTGTC
TATACTCTTGCCGTTCTCGTCCACCCTGACCGTCACGATATGCAGATGGCGGCGGTCAATGTCCTCATGT
TTGAAAACGAGATACGGCTGGTTGCCGAAGCCCATCTTCTCCAGATACTCCCGTGCGATGTCCTGAAGCT
CCGTGTCCGTCAAAATATCGTCGGGATGCGGATTGAGCGAGATATGCACCACCGGTTTCTCCACCTTCGA
CCGCACGGGCATCAGAGCGAGAAAGTCCTCCATCGCCCGATGGATGTCCATCGTTCCCGTGCCGTCATTG
TAGATGCGATTAGTTGTCAGAAGCCGCCCTTTCGCCTCGTTGATCTTCTCCCCGTTGTAGGCAAGTGCGC
CGTACAACGAGTTTCCTACACTGATTTTTGCGACCATTTTTCCTGCATCTCTCTTGAAAGTTCCACAATC
CGGTGGCTCAGTTTCACGAGTTCGACGGTCTGTTGCTCCAGCTTGTAGAGCAACGCCATCGCCTTTTTCT
CGGAAAAATGCAGCCTCAATTCCTTCACGACTTGGTTGTAATTTGTACCTATTGCGCGGAACTGCGCATG
GAAATCGGACAGTCTGGTGTAGTAATCCACCAATGTCTTGTCCACTTTCAGCACTTTGAACGGCTGTCCG
AAGAAGTGCGCTTTCAAGAAAACCGACTTGGCGTAAACGCCCGACTTCTCGAACATGGCGAGGAAACGGT
TGTGTTCCTCCTCGTTGAAACGGACGGTGTAACGGAACACCGCCGGATCGAGTTTGGGATTTCTCCCGCC
TTTGTTTCTTCTTTTTTCACTCATATTGCTTTGGATTTAGCGGTTTGACGGCATAAGCCGCCGCTTCGAG
GCACAGCACCGCAGGTTTGAGAGGCTTCCCGACTTCGGAGGGTAAGCCCGCCCCCTGCAAGGGCAAGGCG
TTTTCGTGGCTGCTCAAAATGTTTTGAGCGGCTGAAAACATACCTTGCTATGTTCAGGCGAACATAAAAA
TCCGTCGGGGACGGATTGGGGGATACCTTTCAAACTCCGGGCTGCGCCACCTGCGGCGAACCCTGCCGTT
CGGGTGCAAAGTTACGCCCTTAAAGCGGTATCGGACAGAGGCTTGACCCGGACAATCAGTGCCAACCGGC
GCAACATGCCGCCACTTGCCGGGAAAGTGATACAGGTTCCAAAATATCCTTGTTTATTTGCAGCATGATT
CAAGAAACGAACAATTTGAAGATATGAAAAATGAGGCTTTCAAATACCCGGCAAACCGCTTCGGCGGATA
TTTGCCTGACCGGATACCCGAACCTTCGGATACCCGGTTTCCCAATGACGCGGTGATTCACGGATTCAAT
GACTTCATGACGCAATGTCGTCATTCACCAGTTATCCGAATCCCAGCCTCACCGTTGAAGCGGATACGTG
ACGAACCGGACGGGCGGAGATTCGCTGACGCAGATATACATGTCACCGATTCCGTATCGGAGCAGGTAAA
CAATTCATCAACCATAAAAACCAACAGAACCATGAGTAATGAAACATTCGTTGCATTCGCAACACAGAAA
GGGGCATCGGCAAATCCACCGTCACGGCACTTGCCGCCAACTACCTCCACAACGTGAAAGGACACAATGT
CGCCGTCATAGACTGCGACGCCCCGCAGCACAGCATACACGGGTTGCGTGAGCGTGAAACGGGACTTATC
GGCGGGAGCCTCTATTTCAAGGCACTCGCGTGTGACCACTTCCGCAAGATAAGGAAGAACGCCTATCCGG
TCATCGCAAGCGACGCCCTTAACGCCCTCGATGACGCCGAAAGGATGCTTGCCGAAGAAGAGGTGAAACC
CGACGTTGTGTTCTTCGACATGCCGGGAACCCTGAAAAGCAACGGCGTGGTCAAGACCCTCTCGCAGATG
GACTACATCTTCGCGCCCATGAGTGCCGACCGTTTTGTCGTGGAAAGCACCCTGCAATTCGCCGTGATGT
TCCGTGACAACCTCATGACGACGGGACAGGCGAAAACAAAAGGGCTGTACCTGTTCTGGACGATGGTGGA
CGGCAGGGAGAAGAACGGGCTTTACGACCTGTATGAGGATGTGATCGCCGAGATGGGGCTGCCGGTGCTG
TCCACCCGCCTGCCAGACAGCAAGAAGTTTCGGCGTGACCTCTCGGAAGAGCGCAAGAGCGTGTTCCGCT
CGACCATCTTCCTGATGGATGCGTCCCTGCTGAAGGGGAGCGGCATCCGTGAGTTCTCGGAAGAGATAAG
CCGTATCATCAGACCTCAATAATCATGGGCAGCAGGAAAGTGAACACCGAAGGCATTGACGAGGAACTGT
TGATAGCCTCCATCGGCAGACGCAGGCAGGACGGGACCCTGTACCACGCGCAGGAGCCGCCCGCGCCTGC
TCCCGAAGAAGAAAGCGTCCCTGAAACGGAACCGCCGCCCGTGCAATATACGGCAAAGGAAAAACCGCCG
AGGGACACCGTCCGCCGCAAACGGCAGGAGGACGACTATTCCGGGCTGTTCCTCCGCCGCAACGAGATAA
AGACGCGCCAGTGCGTCTATATCAGCCGCGACGTCCACAGCAAGATTCTCAAAATCGTGAACGACATCGC
CGGGCGTGAAATCTCGGTAGGCGGCTATGTGGACACCGTGCTGCGCCAACATCTGGAACAGCACAAGGAG
AAAATAAACGAACTGTACAAGAAACAACGTGAAGACTTGATTTGAATATGGAAAAGAACCGGAAAAACAG
AAGTCCGCAGCATGACGGCGGCGGTATGCTTGCCCAAGTGCAGGCGAGTGTGGAAATCCTGTCCCCCGTT
CCGTTAGGCGGCAAATGCGGTGAGAAGGACTATGAACGGCTGTTCATCCGTGAAGCCGAAGTGAAGGCAC
GCGAGGGAAAGATGGCGTATGTGCGTCCGGAGTACCACGACCGCATCATGCGTATCACCCGTGTGATCGG
GCATGACCGGCTGTCGCTGTCCGCCTACATCGACCATGTGCTTACGCACCACTTCAACCAGTGCGAGGAG
GCGATAAAAAGCCTTTACGCCCGGAATTACGATGCAGTATTTTAACCCTTAAAAGAGAATGCGCATGAAT
GGAACAATAAGCATGACTGACATTCTGCTGGCCGTATCGGTCGGCTGTAACCTGTGGTTCCTGTTCCTGC
TGCTCTACGACCGCATCATGGAAACGAGATTCGTCCGCTTCCTGAAAGGCATTGCCGGGCTTTGGCGGTC
ATTGGGCGGCACGGAGGTGAAGCAGGAAACGGTACGGGAAACACCTCCCGCAGAAACATCGGACATCATC
GGCAGGAGCCGTTTCAAAATGGCATCAACCCGGACAACCGCTGCCATACCAACGCAAGAAGCAGCCACTT
CGGAAAAAGGCATTGAGCTGTCGGAGGAAGAGGCTACTTTTGACGACGGAAACACGGAAACCGTGTCCCA
TCCGGCACAAGTTCCGGAGGAAAAACTCGATGAAACCTTCACGAGCATCCCGCCTTCGGAACTGGAGTTC
GGGGAGGATGAACCGGAGGACGGAACGCCCGACACACCAAGAGCTACGGGAAGCAGTTTTGACGAGATAG
ACGATGCGGTCAGGGCTGCCAAGAACCCGGAAGCGACAACGGCAGAACGGGAACATGCAGCAAAGGTCTT
CACCGACATGGAAGGGACGGAACTGTACGAGAAACTGATGGCAGGCTCGACAGAACTGAGCATCCGCATC
AAGGGGCTTATTGAAATCCGGCTGAAGAAACCGGACAAGGAATTTACCGTCCCCGACAATATCGAGGATT
TCGACATCCGGAAGTATGTGTAACGAAAGACGATAGAAAAAATGAAAACGTAAGACAACATCACACCACG
CGGCACGGCGGTACAAGGTACGGCCCGTCCGCAACGGACCCTCCCAAGTCCGTGGAAACAAAGGGAGAAC
CCACTAAACCAAAGTAAAGTAATCAAGTATCAACCGCCCGAAAAAGGACCATCCACCCTTTGGACGGCAC
AAAACAAGAACAGTTTATGAACAAGAACATCAGACAAAAGTCCATCATCTCCGCGGCACTTCTGGTTGCC
GCAACCGCCTCCGCCTTCGCGCAGGGAAACGGCATGGCGGGCATCAACGAAGCCACCTCTATGGTGAGTT
CCTATTTCGATCCGGGAGTGAAACTGATTTACGCCGTCGGTGCTGTAATCGGTCTTATCGGAGGCGTAAA
AGTGTACGGAAAATTCTCGTCCGGCGACCCCGACACCTCGAAGACCGCCGCAAGCTGGTTCGGAGCGTGC
ATTTTCCTGATTGTCGCCGCGACTATCCTGCGTTCATTCTTCCTTTAATAAACAATGTATGGCTGAATAC
CCGATAAACAAGGGTATCGGCCGTCCGGTCGAGTTCAAGGGTCTGAAGGCACAATACCTCTTCATTTTCT
GCGGAGGTCTGCTGGCTCTCTTCATCCTGTTCGTCATCCTCTACATGGTCGGCATCGACCAGTGGGTATG
TATCGGCTTCGGCGCGGCATCGTCCTCCGTCCTCGTATGGCAGACCTTCGCGCTGAACGCACGGTACGGC
GAACACGGGCTGATGAAGCTGGGAGCGGCACGGAACCATCCCCGATACCTTATCAACCGGCGGCGGATCA
CCCGATTATTCAAAAGGCAACGAAAGGAAGAAACGACATGAGAAATACATCCAAAATGACGACACTGGAA
AACAGGTTCTCGCTATTGGCGGTGGAGCATGGCTGCATCATCTCCAAAGACGCCGACATCACGGTGGCTT
TCGAGGTGGAGCTGCCGGAGCTTTACACCGTGACGGGCGCGGAGTACGAGGCGATACACGGCTGCTGGTG
CAAGGCTATCAAGGTGCTGCCGGACTTCTGCGTCGTCCACAAGCAGGACTGGTTCATCAAGGAACGCTAC
AAGCCGGAATTGCATAAGGAGGACATGAGTTTTTTAAGCCGCTCTTTCGAGCGTCACTTCAACGAGCGTC
CGTACCTGAAGCACACGTGCTACCTCTACCTGACCAAGACGACAAAGGAGCGTAACCGGATGCAGAGCAA
CTTCAGCACGCTGTGCCGGGGGCATATCATCCCGAAGGAACTGGACAAGGAAACCACCGGGAAATTCATG
GAGGCCGCCGAACAGTTCGAGCGCATCATGAACGACAGCGGATTTGTCAGGCTGCGCCGGCTCTCCACTG
ACGAGATTGTCGGCACGGAGAAGTCCGCCGGGCTGATAGAGCGTTACTTTTCGCTTATGCCCGAAGGGAA
TGCGACCTTGCAGGACATCGACCTCTCGGCAAGGGAAATGCGCATCGGCGACAACCGCCTGTGCCTGCAT
ACACTCTCCGATGCGGAGGATATGCCCGGAAAGGTGGCTACTGACATCCGCTATGAGAAACTCTCCACCG
ACCGCTCGGACTGCCGCCTCTCTTTCGCCTCACCCGTGGGGCTGCTGCTCTCCTGCAACCACATCTACAA
CCAGTATGTGATTATCGACAACAGCGAGGAAAATTTGCAGAAGTTCGAGAAGTCCGCGAGGAACATGCAG
TCGCTCTCCCGATACAGCCGGAGCAACAGCATCAACCGCGAATGGATAGACCGGTACCTGAACGAAGCCC
ATTCCTACGGGCTGACCTCGGTACGGGCGCACTTCAACGTCATGGCGTGGAGCGACGACGCGGAGGAACT
GAAGCACATAAAGAACGACGTGGGCAGCCAGCTGGCAAGCATGGAGTGCGTGCCGCGCCACAACACCATC
GACTGCCCGACGCTCTACTGGGCGGCGATGCCCGGCAACGCGGCGGACTTTCCTGCCGAGGAAAGTTTCC
ATACGTTCATCGAGCAGGCGGTATGCCTCTTTACGGAGGAAACCAACTACCGCAATTCGCTCTCGCCCTT
CGGCATCAAGATGGTGGACAGGCTCACTGGAAAACCGCTGCACCTCGATATTTCCGATCTGCCGATGAAG
CGGGGCATCACCACCAACCGCAACAAGTTCGTGTTGGGTCCTTCGGGCAGCGGCAAGTCGTTCTTCATGA
ACCACCTTGTGAGGCAGTATTGGGAACAGGGCGCGCACGTGGTGCTGGTGGACACAGGAAACTCCTATCA
GGGCTTGTGCGAAATGATCCGGCGCAAGACAAACGGCGCGGACGGCGTGTATTTCACCTATACGGAGGAG
AAACCGATTTCGTTCAACCCGTTCTACACCGACGACTACGTGTACGACGTGGAGAAGAAGGACAGCATCA
AGACGCTGCTGCTGACGCTCTGGAAGTCGGAGGACGACAAGGTGACGAAGACCGAGAGCGGCGAGCTGGG
CAGCGCGGTGAACGCCTACATCGAACGCATCAGGGCTGACCGGAGCATCGTCCCCTCGTTCAACACCTTC
TACGAGTACATGCGCGACGACTACCGCCGCGAGCTGGCACAGCGTGACATCAAGGTGGAGAAGTCCGACT
TCAACATCGACAACATGCTCACCACCATGCGGCAGTATTACCGGGGCGGACGCTACGACTTCCTGCTCAA
CTCCACGGAGAACATCGACCTGCTCGGCAAGCGGTTCATCGTCTTCGAGATTGACAGTATTAAGGAAAAT
CGCGAGCTTTTCCCGGTGGTGACCATAATCATCATGGAAGCCTTCATTAACAAGATGCGCCGTCTGAAAG
GCGTGCGTAAATTGCTGATAGTGGAAGAGGCTTGGAAGGCTCTCTCTTCAGCGAACATGGCTGAGTACCT
GCGCTATATGTACAAGACCGTGCGCAAGTATTTCGGCGAGGCGATCGTGGTGACGCAGGAGGTGGACGAC
ATCATTTCCTCGCCCGTGGTCAAGGAGAGCATCATCAACAACTCCGACTGCAAGATACTCCTCGACCAAA
GGAAATATATGAACAAGTTTGATGCCATACAGTCCCTTTTAGGTCTGACGGAGAAGGAGAAGTCGCAGAT
ACTCTCCATCAACATGGCAATCAACCCGAACCGCAATTACAAGGAAGTGTGGATCGGACTGGGCGGCACG
CAGTCGGCTGTCTATGCCACCGAAGTGAGCGCGGAGGAATATCTGGCGTACACCACCGAAGAAACGGAGA
AGGTGGAGGTTTACCGTCTGGCGGAAAAGCTGGGCGGCGACATCGAAGCCGCCATCCGGCAGCTTGCCGA
AAGACGGAGAAACAAGGAATAGGCAATAAGTAAAACAGATTCATCAACTAAAAAAAGAAAATGCGTATGA
GTATTTCAAGAACGAAAATGCTGCAAGTCAGCAAGTGTCTGATCGGGCTGGCGGTCATGGTGCTGCAATC
CTGCGAAACCGTGGACAACCGCCGCGACCTGCTTTGCGGGAACTGGGAGAGCGTGGAGGGAAGCCCGACG
TGCTTATCTACAAGGAGGGTGAAGCCTACAAGGTGACGGTGTTCCGCCGTAGCGGGCTGCGCCGCAGGCT
GAAGCCGGAAACCTACCTCTTGCAGGAGGAGAACGGCAACCTTTTCATGAACACCGGCTTCCGCATCGAC
GTGTCCTACAACGAGGCGACGGACGTCCTGACCTTCTCGCCGAACGGGGACTACGTGCGTGTGAACCCGA
AACCGGACCATCCGGCAAGCGGACAATAAATAATGAAACCCACTAAAATCCAAAGTAACATGAGAACAAG
AATGACACTTATTATCTGCCTGTGCCTGTTTGCAGCCGGCAGGGCAAGCGCACAGTGGGCGGTGATAGAC
CCGTCCAACATCGCGCAGAGCATCGTGAACACCTCGAAGAACGTGGTGCATACCTCGACCACCGCCCAGA
ATATGGTGAAGAACTTTCAGGAAACGGTGAAAATCTATGAGCAGGGCAAGAAGTATTACGACGCCCTCAA
ATCGGTGAACAATCTGGTCAAGGACGCACGCAAGGTGCAGCAGACCATCCTGATGGTAGGCGACATCACG
GATATCTACGTGACCAGCTTCCAGAAGATGCTGCGCGACGACAGCTTCACGGTGGAGGAGCTGGGAGCCA
TCGCCTTCGGCTACACGAAGCTCTTGGAGGAGAGCAACGACGTGCTGACGGAGTTGAAAAATGTGGTGAA
CATCACCACGCTCTCCATGACCGACAAGGAGCGTATGGACGTGGTGGAACGCTGCCATTCCAAGATGAAG
CGTTACCGCAACCTCGTGAGCTACTACACCAACAAGAACATCGGCGTGAGCTACCTGCGGGCAAAGAAGA
GGAACGACCTCGACCGCATCATGGGGCTGTACGGCAGTATGAACGAAAGATACTGGTAGCCTATGGAGTT
CGACAACCTTCATCAGATCCTGCGCTCGCTCTACGGGCAGATGATGCCCCTGTGCGGTGACATGGCGGGC
GTGGCAAAAGGCATCGCCGGGCTGGGCGCGCTGTTCTACGTGGCATATCGTGTATGGCAATCACTGGCGA
GAGCCGAACCGATAGACGTGTTCCCCATGCTCCGCCCGTTCGCCATCGGTCTGTGCATCATGTTCTTCCC
CACGGTGGTGCTTGGCACGGTGAACAGCGTCCTCTCTCCCGTGGTGCAGGGCACGGCGAAACTGCTGGAA
ACGCAGACGCTGGACATGAACCGGTACCGTGAGCAGAAGGACAGGCTGGAATACGAGGCGATGGTGCGCA
ACCCCGAAACCGCCTACCTCGTGTCAAACGAGGAGTACGACAAGCAGCTGGAGGAACTGGGCTGGTCGCC
CGCCGACATGGTGACGATGGCGAAAATGTACCTCGACCGGAAGATGTACGAAATAAAGAAAGGCATCCGC
GACTTCTTCCGCGAGATACTGGAACTGATGTTCCAAGCCGCCGCCCTCGTGATAGACACCATCCGCACCT
TCTTCCTCGTGGTGCTGGCGATACTCGGTCCGGTAGCCTTCGCCATCTCGGTGTGGGACGGCTTCCAAAG
CACGCTCACGCAGTGGTTCTGCCGCTACATACAGGTCTATCTGTGGCTTCCCGTGTCGGACATATTCAGC
ACGATACTCGCCAAGATTCAGGTGTTGATGCTCCAGAGCGACATCGAGCGTATGCAGACCGACCCCAACT
TCTCGCTGGATTCCAGCGACGGGGTGTATATCGTGTTCATGATAATCGGCATCATCGGCTACTTCACGAT
ACCCACCGTTGCGGGCTGGATCATCCAAGCCGGGGGCATGGGCGGCTACGGGCGCAACGTGAACCAGATG
GCGGGACGCGCCGGAGGCATGGCGGGCAGCGTGGCGGGCGCCACCGCAGGCAACGCCGTGGGACGCATCG
GCAAGCTGCTGAAATAATCAACTGACAATTAAAAACGAATAAACAACAATGGAATTCAAGTCACTCAAAA
ACATCGAATCATCGTTCAGGCAGATACGCCTGTTCGGTATCGTCTTCCTCTCGCTGTGCGCCGTGATAAC
GGTATGGAGCGTGTGGAGTTCCTACCGCTTCGCGGAGCGGCAACGTGAGAAGATCTACGTGCTGGACAAC
GGCAAGTCGCTGATGCTGGCTCTCTCGCAGGACCTGTCGCAGAACCGTCCGGCAGAAGCAAGGGAGCATG
TGCGCCGCTTCCACGAGCTTTTCTTCACGCTCTCGCCCGAAAAGAGCGCGATAGAACACAACGTGAAGCG
TGCCCTGCTATTAGCGGACAGGAGCGTGTACAACTACTATTCGGACTTCGCCGAGAAGGGGTACTACAAC
CGCATCATCGCCGGGAACATCAACCAAGTGCTGAAGGTGGACAGCGTGGTGTGCGACTTCAACGGCTATC
CTTACCGTGCCGTGACCTACGCCACGCAGAAGATCATCCGGCAGAGCAACGTCACCGAGCGCAGCCTCGT
GACCACATGCCGCCTCTTGAACTCGTCCCGTTCGGACGACAACCCCAACGGGTTCACCATCGAGGGTTTC
ACCATCATCGAGAACAAGGATTTACAAACCATCAAACGCTAACAGGCATGAAAGGAATCGGAAAATCGCT
GTGGAGGGTCTATTGGAAACTCCACGACAAAAAGAAAATGCTGGTGGCAAGGCTCAAAGGGTATCTGGAC
GGCTTGCCGCCGAAGACACGCAGGCGCATCGTGCTGGCAATGCTCGCTGCCTTCGCCGCGCTTGCCCTCT
ACACCTTCGGCAAAGCCGTCCATGACATCGGCAGGAATGACGGCAGCCGTATGGAAATCGACCATGCCGG
ACAGGTGGAACTGTCCTTGAAGCCTGAAGTGAGCGACAATTTTACACCTTATTATAATAATATGTATGGA
ACAGACGAAGAATGAACCTAAAAACGAGAACAAGGCGGCTCCCGACAACGGGAAACCGAAGAAGGTGCGC
AAGCCGCTGACCGAAGCCCAACGGCTGAAACGTCAGAAGATGATAGTGCTGCCCGCTATGGTGCTGGTAT
TCCTCGGTGCGATGTGGCTGATATTCGCACCGTCCTCCGGCAAGGAGCAGGAGCCGGGAACGGGCGGCTA
CAACATCGAAATGCCCGACGCGGACAAGGCGAACCGCCGGATTATCGGCGACAAGGCGAAAGCCTACGAG
CAGGGGGCGATGGAGGAACGGCAGGAGAACCGTGACCGCGCCATGCAGCAGCTGGGCGATATGTTCGACA
GCGAGGTGGCGGAAACGGACGGTGGCAGGGACTTCGACCTTGCCAATCCCGGCGGCACGCAAGAGGCGGT
GAACCCTGCCCCGAAGACCATCCAGTCCTCCGCAGCCGCCTACCGCGACCTCAATGCCACGCTCGGCAAC
TTCTACGAGCAGCCGGAGAACGACAACGCGGAAATGAACGAACTGCTGGAGCGTATCGCATCGCTGGAAT
CGGAACTTGAAAGCGAGAAGGGCAAGGCGTCCGCTATGGATGACCAAGTGGCACTTATGGAGAAGTCCTA
TGAGCTGGCGGCGAAATACATGGGCGGTCAGAACGGCGGCAAGCCGGAACCGGTGCAGGCGGCTGAGCCT
TACCCCGTGCAGAAAGCCGGAAAGAACACGGCTGCACCCGTCAGGCAGGTAGTGCATCAGGTGGTGTCCT
CTCTCGGACAACCGATGAGCAACGCCGAGTTTGTCGCCTCTTTCTCGCAGGAGCGCAACCGCAGTTTCAA
CACGGCGGTGGGTGTCACGACCGTATCGGACAGGAACACCATATCGGCGTGCGTCTATGGGGCGCAGAGC
GTGACCGACGGGCAGGCGGTAAGATTACGGATGCTGGAGCCGATGGCAGTAGCGGAAAAAATCATTCCCC
GCAACGCGGTGGTGGTCGGCACGGCAAAGATTCAGGGCGAACGGCTTGATATTGAAATTACTTCGCTGGA
GTACGCAGGTACGATCATCCCGGTGGAACTGGCGGTGTATGACACGGATGGGCAGCCCGGCATCTTCATC
CCCAACTCGATGGAAATGAACGCTGTCAGGGAGGTTGCCGCAAACATGGGCGGCTCGCTGGGGAGCAGCA
TCAATATCTCCACCAACGCAGGGGCACAGCTCGCCTCCGACTTGGGCAAGGGGCTGATACAAGGCACGAG
CCAATATATCGCCAAGAAGATGCGCACGGTGAAAGTGCATCTGAAAGCCGGGTACAGGGTCATGCTCTAT
CAGGAGATAGACTGAAAACAGAATACAGAAAAAGTAACAACAACCAATGTTTAATTTACCACTAAAATCC
AAAGTAATATGAGAAAAGTAATCATCATGTTTGCCCTCGCTATGGGCATCGCTACTGCCAACGCGCAGGA
GAACGTGACCGTTGGAACGGACAACGGCAGTGTAGAACAGCCGACGACAGAACAGCCGACCTTGACAAAG
GAGGTCTATCCGCAGAAGGAGGCGGACGGCGACCTGTACCACGGGCTGACAAGAAAGCTGGGATTTGACC
GCATGGTCCCCCCGCACGGTTTGGAAGTGACCTACGACAAGACCGTCCACGTCATTTTCCCCTCGGAAGT
GCGCTATGTCGATTTAGGCTCGCCCGACCTGATTGCGGGCAAAGCCGACGGAGCCGAGAACGTCATCCGC
GTGAAGGCTACCGTGAGGGACTTTCCGAACGAAACCAACATGTCCGTAATCACGGAAGACGGAAATTTTT
ACACCTTCAACGTGAAGTACGCCGCCGAACCGCTGCTGCTCAACGTGGAGATGTGCGATTTCATCCATGA
CGGCTCGGCGGTGAACCGCCCGAACAACGCGCAGGAAATCTATCTGAAGGAGCTGGGCAGCGAAAGCCCG
ATGCTGGTGCGCCTTATCATGAAGTCCATCCACAGGCAGAACAAGCGCGAGGTGAAGCACATCGGCTGCA
AGCGTTTCGGCATCCAGTACCTGCTGAAAGGCATCTACACGCATAACGGGCTTCTGTATTTCCACACGGA
AATCAAGAACCAGAGCAACATTCCTTTCGACGTGGACTACATAACGTGGAAAATCGTGGACAAGAAGGTA
GCGAAGCGTACCGCCGTGCAGGAGCAGATCGTCCTGCCGCTCCGCGCGCAGAACTACGCCACGCTCGTGC
CGGGCAGGAAGAGCGAGCGCACGGTCTTCACGATGGCAAAGTTCACCATCCCCGACGGCAAGTGCCTCGT
GGTGGAGCTGAACGAGAAGAACGGCGGTCGCCACCAGTCCTTCGTGATTGAGAACGAGGACTTGGTACGA
GCCAATACCATCAACGAACTTCAAGTGCGCTGACTATGAAGAAGTACCTTTTTATGATTATCGCGTCGCT
TGCCCTGTTCACAGGGCGGGCGAACGCCCAGCGGTGCCTGCCGAAGATGCAAGGCATCGAGGTCAGGGCA
AACATGGCGGACGGCTTCAATCCCGGCGGCAACGACGGCGGGTACAGCTTCGGGGCGGCTCTCTCCACCT
ACACGAAGAAAGGTAACAGATGGGTGTTCGGCGGCGAGTACCTGCTGAAGAACAACCCCTACAAGGACGC
AAAGATACCCGTGGCACAGTTCACGGCAGAGGGCGGCTACTACTTCAAGATACTGTCCGACGCGCGTAAA
ACCGTGTTCGTCTATGCGGGTGCTTCGGCTCTTGCCGGGTATGAATCGGTGAACTGGGGCGAGAAGGTGC
TGCCTGACGGCTCCACGCTCCATGACCGTGACGCCTTCATCTACGGCGGTGCGCTGACGCTCGATGTGGA
GTTCTACGTGGCTGACCGTATCGCCCTGCTCGCCAACCTTCGGGAACGGGGCATGTGGGGTGGCGACACC
CGGAAGTTCCACTGCCAATGGGGGATCGGTCTAAAGTTCGTCATTAACTGACGTGCCGCATGGAACGGAC
GGAAATAGATGCCATCAGGCAGATACCCCTTGCGGACTTTCTCGCACGGCTGGGGCACGAGCCTGTCCGC
AGAAGCGGCAACGAGCTGTGGTATCGTGCGCCGTACCGCAGTGAGCGCACACCCTCTTTCCGCGTGAACG
TGGCGAAACAGCTCTGGTACGACTTCGGTTTGGGCAAGGGCGGCGACATCTTTACGCTTGCCGGAGAGTT
TGCGCAAAGCGTGGATTTTATGGAACAGGCGAGGTTTATAGCGAAAGCCGCAAATATGGTGGTTGATAGG
TCGGCTTTTCCGACCTATCAACCAAAGCCTGCCGAACCTGCCTTTGAAGGAGTGGAAGCCGTCCCGTTGC
TCCGCTCACCGCTGACGGACTATCTGGCGGAACGGGGCATACCTTATGCCGTTGCATCCCACCATTGTTT
CCGCCTGAACTATGGCGTGCGTGGAAAGCGGTATTTCGCAATAGGCTTTCCAAACATGGCTGGCGGCTAT
GAGGTACGCAGCCGCCATTTCAAGGGTTGCATACCACCGAAAGATGTGTCACTGGAAAAGCTGGAAAATA
CCGCTGCCGACGTGTGCAGCGTGTTCGAGGGATTTATGGATTTCCTTTCCGCTGCCACACTCGGCATAGT
CGGCAATGGCGACAGTCTTGTGCTGAACTCCGTTTCCAACGTGGAAAAGGCGATGAAGCATCTGGACGCT
TACGGACGCATCAACTGTTTCCTTGACCGTGACGAAGCCGGACGGAGGACGCTTGACGTTCTTGGCAAAC
GCTATGGCAGACGTGCCTGTGACCGTTCAGCCCTCTATGACGGTTGCAAGGACTTGAACGAGTATCTGCA
ACTGACAACGAAAAAAGAAATGAACAATAACTTAAAAATCAAATTGAAATGAACATACTGAACAACAAGA
ACCGAAGAAAATCCATCTTCAAGGCGTTGGCACTCTGCCTGTTCGCCGCCGTGTCGCTCACGCTCGTGTC
GTGTGACGACGACATGGACATCCAGCAATCCTATCCCTTCACGGTGGAAACCATGCCCGTGCCGAACAAG
GTGACGAAGGGGCAGACGGTGGAAATCCGCTGTGAGCTGAAAAAGACGGGCGACTTCGCCAACACCCTCT
ATACCATCCGGTATTTCCAGTTTGAGGGGGAAGGTACATTGAAAATGGACAACGGCATTACGTTCCTGCC
CAACGACCGCTACCTGCTCGAAAACGAGAAGTTCCGGCTGTACTACACGGCAGAGGGCGACGAGGCGCAC
AACTTCATCGTGGTGGTGGAGGACAATTTCAAAAATTCCTATGAATTGGAATTTGACTTCAATAATCGGA
ACGGTAAGGACGACATTCAGACCGTCATCCCTATGGGCAATTTCAAACCTCTGCCAAGATGATGCGTGTA
TTCATGGCTATCCTCTGTTCGCTGCTGGCGGTCTGCTCCGTGTCCGCACGGGACAGCCGTCAGAAGGGGA
CGGATGGGCAGGTGGCAATCTACCGACTGCCACTTTTCGAGAGGGCTGTGCGCTGCACGAAATATTTTGA
GGGCTGGCACTCGGAAAAGCACCACCCATATGTGGGCTGGGGGCATCAGGTGCAGCCGGGGGAAAGGTAT
TCGGCACGCACCATGACGAAGCGGCAGGCGGACGCGCTTCTGCGGAAAGACTTGCGGAAGTTCTGCGCCA
TGTTCCGCAAGTTCGAACGTGACAGTCTGCTACTTGCCACACTCGCCTACAATGTCGGTCCATACCGGCT
TTTGGGGAGCGGGAAGATACCCAAAAGCACGCTGATCCGAAAGTTGGAGGCGGGCGACCGGAACATTTAT
CGGGAATATATCGCTTTCTGCAACTACAAAGGTAAACGGCACGCCATGCTGCTCAAACGGAGAAAGGCAG
AATTTGCGCTGCTGTACATTCCGTAACAATAAACGAAAATCCGATGAAGCCGCCAACTTCATCGGATTTT
TTATACTATATTGCTGCTATCAGATAGTTTAAGATGGCAGTTCTTTTATATGAACTACATCATATTCTTT
GCCTTTCTTTATGTCAGTTATCTCAAATTTTGTTCCTCTTTCAAATTCCACTTGGTATTCAGGATACGGA
CAATCCTCTCCATGATTATATATTTATATATTTCATGAGCTTTTGTTTGACCTTCCGGTAAAGGCTCAAT
TATCCATTTTATAGAATGGGCATTATCAAAATCATCTATTGATGTCGTAAAAAAGCCATTTACGGTAAAA
ATATCTCCAATCATATTATTACCACGCATAAAACCGTCATTGGCATATAACACTGGGTGAGTATTTTTAG
GAGTTTTTCTTAATGCACTATCTAAGTTTTGGATTAAAACTTCTGTTAAGGCATTCAATTTACGCCTATT
ATACAGCGGTTCTTGTATGAACCGAGAACTACCAAAGCCTTCAAGGATGACGATACTTAATGCTTCTAAA
TCAGTCAAATTATATTCTTTATAATGTATTTTATTGACCTCTTTCAGATGTTGCATCGCTTTTATATGAA
AATTCAGCAACTCAACATCTCCTCCTCGTTTATATGCAGATGGATTGTGCTGATATATTGTATCTACAAT
TAGTTGTAAATCTTCTATATTCATATTGATATACAAAAAAAATAACTATGCAAAATTAGCCTTTTCTGGC
TAATTTTACATATTCAAATAAGAATTTTATCGCAGATTGGACAAGGTTTCTTTGCTACTTTCTTTGTCCG
CCATCATGCTCACCGAAAGAAAGTAGGGCGGCTTTTGCCGCCCACCCCTCAAAATCGGGTGTAAAGTCCC
GTCACCATCGTGAACATTTCTTCCAGCATATCGCAATATATCCCCTCGTGCGTTTCGATGTCCTTCGTCT
TGCACTCGAATGTCTTTTTGCTGAACATCTTGCGGTAGAAACGCATATTGTAGAGGTCTGCCCCTCCGTC
ATAGATGATGTCAAGGCGGTTGGCACTTGTCTTGTTCCTCGCAAGGCTCATGCGCAAGCCGTTGCCCATA
TCTATGAAGTCCTTGCTTCCAGTCATGGCGGCAAAGCGTCTGCCGCCTATCTGCTCCAAAATTGTCTTCG
CTATCATATACGCTGTCTTTTAGGGTTTATATGTTGGCGGTGTGTACACCGCCAACGCGCTTAAAATTCT
GCTTTCTCGGTTATGGGGGTGTGTCTTTCCAGCCACGCCTTCAGACACTCCATGTTGTACTCGCTTGTGA
TTACAGCCGTATGGCTGTCAATGGCGGTGAAACGTGAACTCTCATAAGCATTTATCCACTCGCAAAAGGG
TTGTTACTCCCCATGCTTCAGCATCGTCAAACATTTCGTCCAACACCTTGATAGGCTTGCTGAATTTCAC
TATCAGCGTTTGATAACCTGCTGCGTTCATAAGTTTCTCTCCTTTCCCTTTTTCGTGGTCAGCCACTTGT
CACGTGCGGTTCGGCACTCGTCCAACGTAGGTTTGACATAAGAGAACAATTCTCCGTCTGCGGGGTGGCG
GTAGTCGTACTGCACAAGTGTCCGCTTGCGTCTGCCGACACCCATTTGGAATTTTTCGTATTTCTCCGTA
CCTGCTTCCGTGCAGGTGCTTACTCCGTTGATAGTCATTCGTGTTGCCATAATCGTTGATTTTAGAATTG
TTAAAAATGTACTGACAAAACTCGGTTGCGCATCACCATTTCGGGGTCGCTCGTGTAGCGTTGATGCAGG
TAGAAATGGTGGCTGCCGAAGCCGTAAAGGAAGAACCTGTCAAGTTCGTGCTTCTCGGCAAAGTCCTTGA
CGCTTGCCCTTAACTGCTCCTCACTCGTTGCCAGAGTGAGGAGGTTTACAAATTCAAGGAACATTGTGGG
GATTTTATCGTCCCACAGACAAATCATACTTTCAATTCTTACTTCCATACTATTGGGTATTATAGGTTTA
TACTATGCCGCTTCCATCCGTTGGCGGATAAGGTTCACGTTGCTGTTCACAAGGTTTACAATGCGGTCGT
GGTATTCGGTGTTCTCGTTGCATAAGCCACGGCACTGCACCACCTCCAAAGTTTTCAGTGATACCTCTAT
CGTTTCTATGCGTCTGCCGTCAATGGTCGCTGAAAGGATAAGGGAATTTTCCCGATTGTGGTAGCCACCC
ACGCAATGGTGCATCATACGTCCTTCCTCTATCATTTCCTCCACGCTCTCTATGACCTTGATACGGATAA
GGTTGTCGGAGAACACAAGTCCGAAGAAGATACCTTTGGCTTTCAGATAGTTCTTCTCGTCCTCAATCGC
CTTTTGCCGTTGCTGTTCCGTCCGCTCACGTTCCCTTTGTCGGTTACGCTTCGCCACCAACTTGTCGTGT
TCGGCTTTGAGGTCGGCAGGGCAAACGTACTTCGGGCTGTTCGTGTCCTTGCCGAAATGACGCAGGAGGT
CTATGGTGTCACGCCACATAGAGCCGTTGGCAATGGTGTAGCCATTTCGGATACATATCTTCACGGATGC
CCAATACTCTACGATATTGAAAGAGTGGTATATATAGTAACGCAACATGGGATATTGCCCTGCCTTCAAC
AGCGTTTCGGCTCGGCAGTCAGAAAGTATGGCTTTGAAAAGGTCGTAAGGCAGGATGTTGTGATAATCAC
CCTTGAAGCCGTTGCGTTTCACTTCGGGTATGAAACGCTGTCGGGGGTAGGTGCATACCGGATTTATGTC
GTATGCCCGAAATTCTCCGTTCTTGCGTACTTCCATGTCGCTGTATTCATTCCATAGGTCGTAGTAGAAC
AAGGACATGCCACGCAATCGGGCAACGGTCGTTGTCTTGCCGTCGGGGGCAATCCACCTCTGCACCACTT
CAAAGATGGAATACTCGGCTGGCTGCCCTGCCTTGTATCGTGACTTGACGGAAAAGAAGCGTATCACTTG
GTATCGCTTGCAGGTGGTGACGATGGAGAAATACTCCATATCTCTGAAAACACTCTTTCGGGTGCGTAAC
GCTTCCAACTCCATGCCACAACTGGGGCAGGTGCATCCGCAAACGGTATCCGCAAGGTCGTGGTCGCTCT
TCCACGAATGTCCGCACTCGGTGCAGATATTCGTGCCGTCCGCCCTCTTGACTGCGTAATGCTTGAAGCA
ATGGCGGAAAGCGTATGCCCTTTGTTCTTCGGTCAATCTCGGTAGTCGCTTGCTCAAACGTGCGACTTCC
TGTTGTATGCGTGTTTTCGGTTTCATAATCAGAAGTCAAATAGTGATGGTTCAACTTTGGTTTCTTTCTT
CGCTGTCGGCTTGTTGCGGTTCTGCAACTTGCGGAGTTCCTCGTCTTGGTATTGTCGGATAGCGTTCTGC
CGTGCTTCCGCCTTTTCCTCCGCTGTGAGTTCCACCACATGGTTCACGGCTACCTTGCATTGGATAGGTT
CGCCCACCTCTATCTCGTTCTCGTCATAGTAGTGGACGGCTTGTCCGTATATCTCTCCGTCCGTGAAGCC
GTTGCAACCACTTTTCTGCACATAGTTCAGAATGTAGGTCACGCAATCGTCTATGTTCTTGGCTGGGTTG
CGGTAGTTCTTCGCAAAGAGCGCATCTTCGGCTGCACGCTGCTCCAAGTACATCTGTATCGTTCTTTTGA
AATGGTCTGTCGTTTTCATATCGCTGTCATTTTAGATTGTCTGTTTCAGTATCTCTCTCCAATAGGTCGG
CTCAACCTCGCTCAAAAGGAAGTCTGTAAAATCCCTCCGTGCGTCCTTGTTCAGTTCGTGGTAGAGGTCA
CGGAACACGGATATGTTTCCGTTGATATACGTTTCCACCATGTACACGAAGATGTTGTCCACCTCGTAGT
ATCTGCACTGCTGTGCTGCCGTCTTGCTGCTTCTCTTTGCCATTTCGGTAGGGGTTAAAGGGTGAATAAC
CAAAGGATGAAGCCGAAGAAGGCGATTGTGGAAAGGATAGCCACGATTACGCCTATCGCCACTCTGAACA
CTCCGTTTATTATCTCCGTGATGATGCCCCAAAGGATGTCCAATATCCCGAAGGCGGTGCGCACGATTAA
ACCGCATATCGCAAGTCCTATGTATTGCGCCACTTGTCTGAAATTTGCCGTTGCCGTCATAGCCGTATCA
TTTTTCAAGTTCCACAATGTTGTCTATCCTGCCGTATAGGTATCTGCGAAGTCCGGTCTTGTCCGTTGCC
TTGTATTCCGTCCAACGTCCGTATTGGCATACGAGGAACGTGCGGAGAACATCGGAGAAGTCAAACCTCC
AGCCTTGCAAGGGGACTGCGCTCTTGAAATAGGTGTTACTGTTCACGTTTTCGGTGAGCCAATCCTTTTC
CTCTCGGTTCATCTGTCCTCCGTTGTTCAGTTTCTCACGAAGGATGTAAGCCTTACTGCCTTTCAGTGTT
TCCAATGTCGGCACTTCCCAAGCCACGAATTTTGTTGCCATTGTTTCCATATCCGTTTTGTTTTTGATTT
TTGTTTTTAATGCGGATTCAAGAGCTGAGGGAGTTGAGTTTCAAACTATCTTATCTGCCTCTCGTTTATC
CGACATTTTTTTTAATGCGTCTTTCTGTCGCATCGGTCGTTTTCGTTTCGGGTGCTTAAAAAGGTAGGGA
TTAGGGAATGCAAGGTTTTTCGCGGAAATACTACCCGCAGGGCTGGAGATTTCCGCAGAAAACAGGAGGC
TTGACCTTGCTTTCCCGTCCAATCCCGGAATTACCTTTGCGCCCAGAACGGAAATGACTGCTTGATGCGG
CTCACTGAAAGGCGCGGAAATGGAGGTAAACGGAAGTGGAGGCAGATTGGACAGGAAAACTTCAAAAGAG
AAATCCGTAAAAAAGAAGTCCACAAAAGAAAAAGGGAAACAGCCGGAAGCGTGGAACCGGGCAAACCACC
GTGTGGAAAGTATGGTTTTATATGTCCGGCAGGACGTGTCCGGTCGGACATATAAAATCATTCTTTCAGG
TTTGCCTGCCGTGGGTGACGGCTTGTTCCATTCATGGAGCGGGCGGTCTTGCACGGCTTTCCGCTTCCGG
CTCAAATGGACAGCGAAAAAGAAAAACAGTCAGAAATCCGTAAAAGCACCTCTCTGGCATAAGCGCAAAA
GAAATGGGCCTTGCATCATCAGTCTAAACTTCTGTTTAGGCGTGAGGCAAAGCCCTTTTCTCCGCTTATG
CGGTAGTCGGCATACGTTCGTCCAAAATCTCTTTGGGCGATGGTGTGCCGACGGACAAAACCGCTTTTAC
GGAAAAACTTATATGTGAGGATAAAAAATCAGGAGATTTATTTCTAAATCTCCCGTTTAATTTCTATTTT
TGCATACGAAGAGTTCTTTGAAGGTTACGCAACGCGCAGAAGGATAATGCAGTAGATAACTAACTAATTC
GTAACCTATTACTATCATGAGCAATTAACCTACGCTCATTTCCAATAAATTACACTCTTTTCGTAACTTC
TAAAAT
>NZ_GG698738.1:373224-440238(+)
TTACTACAAAAAAGTGAAATGCGGAAAGATATAGTGATAGAATTGAGTTACAAGGGTTTCAGTCGGGTTT
CCGATTATTCGTGAAGCCATCGCAATCACCGCTGAAGCCAAATCAGGACGCCGCTACGTTACTTGTCCGT
AACCATGCCCGAAAGGGCGACAAACGGACACGGATAGCGAAACAAGGCGTTAAAGATTAGTGAGTTACTG
ACAACCCACGCAATAAATCCGGTTACGAAAAAAGATTGCGCCGTTCCTCCCCGTTTTGCGTACCGACGAC
GGACTCTTCACCAACTAATTTTGAACCTAAAAAAATTAAGGACGATGAAGAGTACATTTTCAGTAATCTA
CTACCTCAAACGTCAGGTAGTGAAAAAGGACGGGACAGTACCCGTCATGGGACGCATCACGGTGGACGGC
AGCCAGACGCAGTTCAGTTGTAAACTGACCGTCGATCCCAAGCTGTGGGACACCAAAGGGGGACGTGTCA
CGGGCAGAAGCTCGGCGGCACTCGAAACGAACCGCATGCTCGACAAGATGCGTGTGCGCATCAACAAACA
TTATCAGGAAATCATGGAGCGTGACAATTTCGTCACGGCGGAGAAGGTCAAGAACGCCTTTCTCGGACTG
GAACACCGCTACCACACGCTGATGCAGGTGTTCCGCCAGCACAACGAGGACTACGAGAAACAGGTGGATG
CTGGCATGAAAGCCAAAGGCACGCTCTTGAAGTACAAGACCGTTTACAAGCACCTGCAAGAGTTCCTCAC
CATCCGCTACCGCGTGAAGGACATCGCGCTGAAAGAGCTTACGCCCGCTTTCATCTCCGACTTTGAGATG
TTCCTTCGCACGGACAAGTACTGCTGCACCAACACCGTGTGGCTGTATGTCTGCCCCTTGCGGACGATGG
TGTTCATCGCCATCAACAACGAGTGGCTCACACGCGACCCGTTCCGCGAGTATGAAATCAAGAAGGAGGA
AACGACACGCAGTTTCCTGACGAAAGAGGAAATCCGGCTGCTGATGGATGGCAGGCTGAAAAACGCCAAG
CAGGAGCTTTACCGCGACCTCTACCTGTTCTGCGCCTTCACGGGCTTGTCGTTCGCCGACATGCGCAACC
TGACGGAAGAGAACATCCATACCTACTTCGACGAACACGAGTGGATAAACATCAACCGCCAGAAGACGGG
CGTGGTATCCAATATCCGCCTGCTCGACATCGCAAAGCGCATCATCGACAAATACCGGGGGCTGTGCGGG
AACGGCAGGATTTTCCCCGTTCCCCACTACAACACGTGCCTTGCCGGAATCCGTTCCGTCGCCAAGCGTT
GCGGCATCACCAAGCACATCACGTGGCATCAGAGCCGCCACACGGCAGCCACGACGGTGTTCCTCTCCAA
CGGCGTACCCATCGAAACGGTGAGTTCCATGCTGGGACACAAGAGCATAAAGACTACACAGATATACGCG
AAAATCACCAAAGAGAAGCTCAACCAAGACATGGAGAACCTTGCCGCAAGGTTGAACGGCATCGAGGAAT
TTGCAGGTTGCACCATCTAAAACAAAGAAGCCATGAAACGTGATATAATTATCATAGAGGACAACACGGT
CAGCGTAACCGGTAACGAGATATGGATGACCGCCACAGAAATCGCCGGACTGTTCCACACGGGCGTCCCG
GCAGTGAACGCCGCCATCAGAGCCGTCCGCAAGCCGGACGTGCTGAACGACTACGAGGTGTGCCGCTACA
TGCGGCTTGAAAACGGGCTTTCAGCCGACGTGTATTCGCTGGAAATCATCATCCCTGTCGCCTTTCGGCT
GAACACCTACCACGCCCATCTTTTCCGCCGCTGGCTGATGGACAAGGCACTCGCAAAAGACAAGCATATC
GCCTACATGGTATTCGTACATAGCGGAAAAGGCGGTTACTGCTGAAAAGACGATGACAATCAATTAAAAA
CGGACAACCATCAAGCTGTCCGTTTTAACTTTAAGATAGTCAATTTGGAATATACGAATTATTTGTTAAA
GAATATGAGGTATCAAAATTGAGATGGCTTATATAACATCTCATACTTTAATGAGCCACAATCAATGTAC
ATATCAAATTCCGCAATTCCTTTTTCTTGTGCTATATAATGCAATATTTTCTTGTTGATATTTGAAATTC
TCTCTCCATAATAGATTGCTTTAGGAACAATTTTCAGGCTTGTTGCACGAGAATGTGTGGCAGGTTGTTT
CTCGGAATGAATAATACGCCATTCATTTTCATATTCCCACTGTGTGGATTTGTGAATAGCCATTTTCAAA
TGTGATAGTGAATCTATATTTTTAACATCCAGCCCCAAACTCTTTGCTATATACCATTGAATAAAGCTAT
TTGCATCAAAACGGTCGTTATCATATATAACAGGCAAAATACAACAATTCATTTCTCCTTGTTCTAATAA
GAACCTTAAATCATATTCCAATGCAAACCCTTCATGATTTTGGGCATAGTGGCTCCACATTATAACAGAA
TCTATGTTTTCGCTTAAACATGCTATCGTAGATACGTTCTTTAATGTATCCCCCATTTTTAATAGGATTT
CTTTCAATATGTTTTCCATTGCAGCACTAAAAAGAGCTAATCTCAATGGATTTATACCATTACATGATAT
TACCTGTTTTTTAAAACCTGCCAAATTGTTTTTTCCGAAAAATTGGATTACACTTGGAGGAAAATCAAAA
TCTTTATTTTCAAGTATCTGTTTGAATTGTTCAAGAAATTCTTCTGTACAACAGGCTCTCATTTGCTCTT
GAATATTATCCAAACTATAATAAACAAGAGTGTCATAGGGGTCATTAAACTTATCAGCAGTAACAGCATA
AACCAAATCCTTATCAAAAGCATCAAGGTTTAATGTTGAACAACTCCTATATCTATACAGTTTTTGCGGC
AACATTGACATCAATGCTGCACTTATTGGATAGATTCGAGATTTTATGTCCTCTTGCTCTATTCCTTCAG
GAATTATTGTGGATTCTAACAATTTTGCAAATTCACTCCGAAGCATAATGGTATTTCATTTTTAACTACA
AAGGTACGCATTTTATTCCAGAATGCCAGAACATTATTCCAGCGGCTTGCGGTAGTTCACCTCTAACAGC
TCACGCAACCCGGATTCGGGGTAAAGCACCTTCCCTCCCAAAAGGATAAAGGGCAGCACCCTGTTGTTGC
GGTACTCCTGCAAGGTGCGGCGGCTGACACGGAGCAAGTCCGCCACCTCCCTGTCCGTCAGGTAACGTTC
CCCGTCCAGCGGCGGACGGTAACTTTCCAAAAATGCGGAGAGCCATTTAGAGCCTTTGCGCATATTCTGC
ACCACTGTGGCAAGCGGCTCGTCCTCCAGTGTAAAAACATCGTTGTTCTCGTTCATCATAACTTTGGATT
CAGTGGGTGAATAATAAGATTATCTGCCGCCGGGATAGAGCGTACCGATAAGCGGAATCAGTCTCCTGAC
TTCTTCCGGCTTGTAATAGAACCTGCGGTTTATCTGCGAGTAGCCGATAAGCCGCTTGTCGCGTAACGTC
TGCAACGTGCGCGGGCTGATTCTCAACTGCCCGCAGACCTCCTCGCCCGTGAGCCACCTTTCCAGCCGCC
CGCCGTCGCTCCTGCGCCTCAGGGCGGCTACCTTCTCCGCGAAGGCGTTGAAGGACGCCACCATCATCTC
GAAGGTCTTTTTCTCGATAGATACTATTTCCATAAGCAAAACATTTCAGAGTTTGCCGCAAAGGTAACGA
AGCCGTCTTGAACACATGCCGTTTCCCGCTAAAAGGCAGCTTGTTGCGCCGTCTGTCCGGGTTACGGAGC
CATTATCCGTGAAAATCTTACGTGAGCCACGTAGTGAGCTGTTAAAGCCCCTTTGGTTTATTGCCGAATT
TTGCCGCATAAACCAAATGAAAGGGCTGAATATGAAAGTGATAACGATGGAAAGTTCCGCCTTCACCGCA
TTGACGGAACAGATAGCCGAGATAGCGGCACACGTGCGTGCCGTTTCCGGCGGGAGGAAGGAAGAATCCC
CCGACAGGCTGCTCACCACCCGCGAGGCGGCACACCTGCTGAACGTGAGTTGCCGCACCCTCCAGCGCAT
GCGCAGCGAACAGCGCATCGCCTATGTCGTGCTGCGCGGCAAGTGCCGCTACCGGCAGTCGGAGATAGAC
CGCCTGCTCGAAGACAGCACCGTCACGGGCGATGCCGCGACACCGGAACAGATGAAACGCAACCACACGC
TGCGCACGGGCGGCAAACCCAAAGGAAGGAGGACGTAGGACATGGAACTGCTTACCCGCAACAATTTCGA
GAACTGGATGCAGAAGGTGATGGAACGGCTCGACCGTCAGGACGAGATGCTGCTCTCCATGCAGCCGTCC
GGCAAAGCCCCGAACCCGATGGACGGGATCAGGCTTTTCGACAACCAAGACCTGTGCATGCTGCTCCAGA
TCAGCAAGCGCACCCTGCAACGCTACCGCAGCATCGGCGCGCTGCCCTACAAGACACTCGGCAAAAAGAC
CTATTACAGCGAGGCGGACGTGCTGACGTTCCTCTCCGAACATGTAAAGGACTTCCGCAAGGAAGATATA
GCCTTCTACAAGGCTCGTATCCATAATTTCTTTCAAAAATAACCATTAAAACATTTTTCAGATGGCAAAG
AAAAAAGACGAAAAGGACGTGCTGGTTGTCCGTGACGAGAAGACGGGCGAGATCAGCGTGGTAGCCGGGC
TGAACGCCGACGGTTCCCCCAAGCGCATCCCCGCGAAAGCGGAGAACGCGCAGAGTTTCCTGCAATTCGA
CAGGCACGGCGACGTGCTGGACAACTTCTTCAAGAACTTCTTCCGGCAGTGCAAGGAACCCAGCCGCTTC
GGTTTCTACCGTGTCGCGGCGGACCAAGCCGACAAACTGCTAGAGGTTATCAAGGACTTGCTGAAAGACC
CCGACGGAAACAAGGAGATGCTTGCGCCCCACAAGGTGGATACCTCCGGCTACGAAAAGAAAGTACAGGA
GGAGCAGTCCGCCGAAAAGCAGGAACAACCGGAACAGAAACAAGATGACGAACCTAAAAAACAGGAAGAA
ATGGAACAGAAAAACGAACAGAATCAGGAAAGCCCGCAGCAGACGCAGGGCAACCGGGGCTACCAGCCCA
TCGACGAGAGCAAGATCAACTGGCAGGAGTTGGAGGAGAAATGGGGCGTGAAGCGCGACGACCTTGAAAA
GTCGGGCGACCTTGACAGGATGCTCAACTACGGCAAGTCCGACTTGGTGAGGGTGTCGCCCAATTTCGGC
GGAGAGGCTTTCGAGCTGGATGCCCGCCTCTCCTTCAAGAAGGACGGCGAGGGCAACGTCAGCCTTGTGC
CGCACTTCATCCGCAAGGAGCAGAAGCTCGACGAGTACAAGGAACACAAGTTCTCCGATGACGACCGGAA
GAACCTGCGCGAAACAGGCAACCTCGGCAGGGTCGTGGACCTCGTGGACAGGGAAACGGGCGAGATCATC
CCCTCGTTCGTCAGCATCGACCGCAAGACGAACGAAATCACGGATGTCCCGGCAAACAAGGTGCGCATAC
CGGAACGCATCGGCAAGACGGAAATCACCAAGCAGGAGCAGGACATGCTGCGTGCCGGGCTGCCCGTGCG
CGACAAGCTCATCGAGCGCAAGGACGGCAGGAAGTTCGTCACCACCCTGCAAGTGAACGTGGAGCAGCGC
GGCGTGGAGTTCGTGCCGGGAACCGGCAGGTCGCCCCGTGCCGCCCAGACGCAGGAAACGAAGAACAACC
CCGCACAGGGACAGGCGCAGGGTACGGAGAATGCCGCCAACACGCAGAAAGAGCAACGCCGCAACACGTG
GACGAACGCCGACGGCAGCATCCGCCCCATCAGCAAATGGAGCGGCGTGGACTTCACCGAGCAGCAGAAA
GCCGACTACGTGGCGGGCAAAGCCGTGAAATTAGAGAACGTGACCGACAAGCAGGGTTTCCACGCCACGA
TGTACATCAAGTTCAACCCGGAGAAGGGACGCCCGTACCGCTACGACACCAACCCTGACAACGCGCAGAA
GGTCGCCCCGTCCAACGAGAGCCGCACGCAGGTGGCGGTGAACAGCGAGGGCAAGACCAACGAGGCTACC
AAGAACCTGAAGGAGCCGTTGCGGAAGGGACAGACCGCCCCGAAGGACACCGCACAGCAACAGCAGCAGG
AGAAGCCGCAGAAAAGAAACAATAAGGGCATGAAGATGTAATCCGGTGTCCGCCACTAAATCCGAAGTAA
CATTTGTAAAATTCAAAACGACAGAAAAATATGAAGACAATCATTGCAGAAAAGCCGTCTGTGGCACGTG
AGATCGCCCGTATCGTGGGCGCGACAAAGAGAGAGGAAGGATATTTCGAGGGAGGCGGCTACGCCGTGAC
ATGGGCGTTCGGACACCTCGTGCAGCTTGCCATGCCCGACGGCTACGGCATACGCGGCTTCGTCCGTGAC
AACCTGCCCGTCATACCCGACACCTTCACGCTCGTCCCCCGTCAGGTAAAGACGGAGAAGGGCTACAAGC
CCGACAGCGGCGTGGTGGCGCAGATCAAGACCGTCACCCGGCTATTCAAGGAAAGCAAACAGATCATCGT
GGCGACCGATGCCGGGCGCGAGGGTGAGCTTATCTTCCGCTACCTTTACCATTATACCGGATGCACCACC
CCGTTCGTCCGCCTCTGGATAAGCTCGCTTACCGACAAGGCTATCCGCGAGGGACTGCGCAACCTCGAAG
CGGGCGGCAAATACGACAACCTCTATCTTGCCGCCAAAGCGCGGAGCGAATCAGACTGGCTCGTGGGCAT
CAACGGCACGCAGGCACTCTCCATCGCCGCCGGACACGGCACGTACTCCGTCGGGCGGGTGCAGACGCCC
ACACTGGCGATGGTGTGTGCACGCTACTGGGAGCACCGCCGCTTCACGCCCGAAGCATTCTGGCAGCTCC
ATATCGCAACGGACGGCTGCGATGAAGGAACGGTGAAGTTTTCCTCTTCCGAAAAATGGAAAGAGAAAGA
GCCCGCGACGGAACTGTATGATAAGGTGAAGTCGGCAGGCACAGCCACCGTCACGAAAGCCGAACGCAAG
GAGAAGACGGAGGAAACACCGCTGCTGTACGACCTGACCACGCTCCAGAAGGAAGCCAACGCCAAGCACG
GCTTCACGGCGGAACAGACGCTTGAAATCGCGCAGAAGCTCTACGAGAAGAAGCTCATCACCTATCCGCG
AACCGGAAGCCGCTACATACCCGAAGACGTGTTCGCCGAAATCCCCAAGCTGCTCGCCTTCATCGGGGCT
TTGCCCGAATGGAAAGGCAAGGTGCAGCCGAAAGCCGTACCGACACGCAGAAGCGTGGACGGCGGCAAGG
TGACGGACCACCACGCCCTGCTCGTCACGGGAGAGAAGCCGCTGTTCCTCTCCAAAGAGGACAGCACCGT
CTATCAGATGGTTGCCGGACGCATGATCGAGGCTTTCTCCGAAAAATGCGTCAAGGACATCGCCACCGTC
ACGGCGGAGTGTGGCGGAGTGGAGTTCACGGTGAAAGGCAGCGTTATCAGGCAAGCCGGATGGCGTGCCG
TCTATGGCGTGGAGGACAAGGAAGAAACCTCCATCCCCAATTGGCAGGAAGGCGACACGCTGACGCTGAA
AGGCTGCTCCATCACGGAGGGCAAGACCAAACCCAAGTCGCTGCATACAGAAGCGACACTGTTGTCCGCT
ATGGAAACGGCGGGCAAGGACATAGAGGACGACGCGCTGCGTCAGGCGTTGAAGGACTGCGGCATCGGCA
CGCCCGCCACCCGTGCGGCGATTATCGAAACACTCTTCAAGCGCGGCTACATGGAACGCTGCAAGAAGTC
GCTTGTGCCGACAGAAAAAGGGCTTGCCCTCTACTCGGTCGTGAAGACGATGCGCATCGCCGACGTAGCC
ATGACGGGCGAATGGGAGAAAGAACTGGCACGCATCGAGCGTGGGGAACTGCCCGCTGACACCTTCCGCA
GGGAGATAGAGGCATACACTCGTGAAATCACCTCCGAACTGCTCTCGTGCGACAAGCTGTTCTCCCGCAG
GGATTCCGGCTGCAAGTGTCCCAAGTGCGGGACGGGCAGCATGCAATTCTACGGCAAGGTGGTACGCTGC
GACAACGCAGAATGCGGGCTGCCCGTGTTCCGCCTGAAAGCGAACCGCACCCTTTCCGACGACGAGATCA
AAGACCTGCTCACCGACGGGCATACGAAGCTGCTCAAAGGCTTCAAGAGCAAGCAGGGCAAGAGCTTCGA
CGCCATAGTCGCCTTTGACGGGGACTATAACACGACTTTCGTGTTCCCCGAAAGGAAAACGAGCAGGAAA
TTTTCAGGACGGAAGAAATAGTATTAACTTTGCCACTTGTTCAGAGTAATGAATTGTTCTTCGATACCGG
ATTACACTCATACTTTGGATTTAGTGGTGGCACTCGGAGGGATACCGAGTGCCTTTTCTTTCTCCTTTCC
AGACGATTATCCCCATCATTATCAACCCACTAAATTCCAAAGTAATGAACAACAAGAAGAAAAACGAGGG
TCAGACCGACTTTTCCTATTACGGTCTGTACCTGCTGGACTACCTCCGCACGAACAGGTTTGAACAGGCT
TCCGACGATGCCTTCATCCGGGAGCGTGCCGACCGTGCCGCCGAAACGTATGAGCGTGCGCGGCTTGAAG
GCTATCCGCCCGAAGGGGCGCAGGAGTTGGCGATGGACACGCTCCTGCGGGGGCTTCGCTATTCCAAGTA
CGCCATCCTCCGCGAAGTCGTGGAAAACGAGTTTGCCGACGAAGTGCCGGAAAAGAAACGCGAAGCCTTC
ATCCGAAAGCTGCTGCCGCCTGTCGGCAACGTATTCTCCGCCTACGACCTTTCGGACGACAACTTCGCCC
TGTCGCCCGAATACGACCTGCTCTACACGGAGCTGACGGGAGCCGCCGTCCTTTATATCGACGAGTATGG
CGTTTAACCGCAAACAACGGCTGCGGGACAATATCGAGGCGATACGGACGGCATTCATACTTGACAGGGA
ACGGAGAACGGCAACCGCCGAAGAACGGGCAATACTTCGGAAGTATTGCGGTTTCGGCGGGTTGAAGTGC
ATACTGAACCCGGCAAAGGAACTGACGGATGCCGTGCATTGGGCGAAATCGGACCTCGAACTGTTTGCCC
CTACGGTGGAGCTGCACAGGCTGGTGCGTGAAAACAGCAAGGACGATACGGAGTACAAGCGGTACGTGGA
TGCCATGAAGCAGTCCGTACTGACCGCTTTCTACACCCCGCCGGAGATAACCGGCACGATTGCGGACGTG
CTGCATGAACACGGCATACGTCCCGACCGTGTGCTGGAACCGTCGGCAGGCGTGGGCGCATTCGTGGATG
CCGTGTTGGAAAACAAGCCGGACGCGGACATCATGGCTTTCGAGAAAGACCTGATGACGGGCAAGATATT
GGGACACCTGCATCCCGACCAGAAGATAAGGGTGCAGGGGTTCGAGAAGATAGAGAAGCCTTTCACGGAC
TATTTCGACCTTGCCATTTCCAACATCCCGTTCGGTGACGTGGCGGTGTTCGACCCGGAGTTTACGGGCA
GTCATGACATGGCAAGGCGTTCAGCCGCGAAGACGATACACAACTATTTCTTCCTGAAAAGCCTTGATGC
GGTGCGTGAGGGCGGCATCGTGGCGTTCATCACCTCGCAGGGGGTGCTGGATGCCCCGTCCAATGCGCCT
ATACGCGAATATATGATGCGTAATGCCAATCTGGTGGGTGTCGCACGCCTGCCGAACAACCTCTTCACGG
ACAACGCGGGTACGGAGGTGGGCAGCGACCTGATTATCCTGCAAAAGAACAGCGGCAAGAAACGGGTGCT
GTACGATTATGAAGAGTTGTTCGTGCAGACGGAAAAGACACCGATAGGCAGTTTCCAGAACGGGTATGTC
GACAGCATCGGCATGATTCCCCACTCGGATCTGATAAGCGGCACAGACCCTTACGGGAAACCTGCCTATA
AAGTCATGCACCGGGGCGGCATCGGGCAAATGGCGGAGGACTTGCGGGAACATATGGAGATTGAGCTGTA
TAAGTTGGACAAAAAGCTGTATGAAATGCACAGCCTGCATCCGGCACAGGGTAAAAGCACGGTGACGGAA
ACCATTTCCACACCGGTTGTCACTCCTGAGATACAGCCACGTCATGAAATGGCAGCGAAGCCCGAAGCGG
CAACACCGCAGCCGGAGGAAGAGAAGCCGGAGATAGAGCCGCGCCGCCCAAATTATTCGGAGGGCGTGCA
GCTCTCCCTGCTTGACCTCTGGGGCATGACCGAGGAAGTACGCAAGCAGGACGCACCCTCCAAGAAGAAA
AAGACAGCGAAAAAGGAAAGCCCGGCAAGGCGTATGCCTCCCAAACCGCAGGCGCAGGTTACGACCGCAC
CGCCACAGCCGTCTGCCGCACCGCTGACGGAGAACAAGGTTAGCCAAGAAACAAAGACGGTGAGTGTCGC
AGCCAAAGCCGATCCGGATGATATTTACGCCACTTTGGATTGGGACACCAATCCGCCCATCAACGGCTTC
TATGAAATGATGATGGACCTCACGCCGGAACGACGCAAGGAGCTTCGCAGGCTGGCGGCACAGCATCAGG
AGAAACGGCAGCATGTCCCGAACGTGAAAGCCGCACCGGAGCAGGAAATACGGCAACCCGAAACGCAGCC
GGAAGTTGCCGCCACTCCTGCTGCTCCCGCAACGGAAACGGCTGCAACCTCCCTTTTCCCCGAAATGGAA
GCGGAAAAACCGAAGGAGGAACCTCTCGACCTTTCTCCCCGTCCGTTCAACGGTCTGCTGGAGCCGCACT
ACCGTGACGGCTCTATGGTAATGGATGCTTCACGCAATCTCGGCTATTTGAAAGACATCACGCCTTACGG
CGCGACATTCCAACCGCTTGACCTGACCGGCTACCAGAAGGAAAAAGCGATGTTGTATGTGTCACTCCGA
GATTCATACGAGCGGCTTTACCGCTACGAGGCGGAGTATCACGATGAAGGGTCTGCGCAACGCGTAGCGT
TGAACACCTGCTACGATGAGTTCGTCATGCGCTACGGCAACCTCAACGCCAAGCATAACGTGAAACTGGT
GATGATGGATGCCGCCGGACGCGACATCCTTTCGCTGGAACGTGCGGAGGACGGCAGGTTCGTCAAGGCG
GACATCTTCGAACGTCCCGTTTCCTTCTCTGTGGAGAGCCATGCCAACGTAAGCTCTCCCGAAGAGGCGT
TATCCGCATCGCTCAACAAGTTCGGCACGGTCAATCTCGACTATATGCGGGAGATAACCGACAGCACGGA
AGAGGGATTGCCTGACGCCCTCAAAGGACGCATCTTCTACAACCCGCTCGTAACCGGTTACGAGATAAAG
GACAGGTTCATCGCCGGGAACGTGATAGAGAAGGCGGAGCGCATCGAGGCATGGATGGGCGACAACCCCG
AAAACGGACGTATGCCGGAAGTGAAGCAGGCGTTGGAGGCTCTGAAAGAAGCCGAGCCGCCGCGCATCGC
TTTTGAAGACCTCGACTTCAATTTCGGGGAACGCTGGATTCCGACGGGCGTGTACGCCGCCTATATGAGC
CACCTTTTCGACACGGACGTGAAAATCGCCTACTCCGCAAGCATGGACGAGTTTTCGGTGGCGTGCGGCT
ACCGCACCATGAAAATCACGGACGAGTTTTTAGTGAAGGGCTATTACCGGAACTATGACGGTATGCACCT
TCTGAAACACGCCCTGCACAACACCTGCCCGGACATGATGAAGTCCATAGGAAAGGATGAACACGGAAAC
GACATCAAGGTACGCGACAGCGAGGGCATACAGCTCGCCAACGCCAAGATTGATGAAATCCGTAACGGGT
TCTCGGAATGGCTGGAAGAGCAGTCGCCGCAGTTCAAGGAACGGCTGACGACGATGTACAACCGCAAGTT
CAACTGTTTCGTGCGCCCGAAATATGACGGCTCACACCAGACCTTTCCAGACCTCAACCTCAAAGGGCTG
GCAAGCCGGGGTATCAAGAGCGTTTATCCGTCGCAGATGGATTGCGTCTGGATGCTCAAACAGAATGGCG
GTGGCATTTGTGACCACGAGGTGGGAACCGGTAAAACGCTGATAATGTGCATTGCAGCGCATGAAATGAA
GCGCCTGAACTTGGCGCACAAGCCGATGATTATCGGGCTGAAAGCCAATGTCGCGGAGATTGCCGCCACC
TATCAGGCAGCATATCCTAATGCGAGGATTCTCTATGCTTCGGAAAAGGATTTTTCTACTGCCAACCGCG
TGCGTTTTTTCAACAACATCAAGAACAACGACTACGATTGCGTCATCATGTCGCACGACCAGTTCGGCAA
GATTCCGCAGTCGCCGGAGTTGCAGCAGCGCATCCTGCAAGCGGAGCTTGACACGGTGGAGGAAAACCTC
GAAGTCCTGCGGCAGCAGGGCAAGAACGTGTCGAGGGCGATGCTGAAAGGGCTGGAAAAGCGCAAGTACA
ACCTTGAAGCGAAGTTGGAGAAGGTGGAACACGCCATCCAATCGCGCACGGATGATGTGGTGGATTTCAA
GCAGATGGGCATCGACCATATCTTCATTGACGAGAGCCATCAATTTAAGAACCTGACTTTCAACACGCGG
CACGACCGTGTGGCGGGTTTGGGAAACTCGGAAGGAAGCCAGAAAGCCCTGAATATGCTCTTTGCCATCC
GTACCATACAGGAACGCACGGGCAAGGACTTGGGGGCTACGTTCCTTTCCGGCACGACCATCAGCAACTC
GCTGACGGAACTATACCTGCTTTTCAAGTACCTGCGTCCGAAGGAACTGGAACGGCAGGATATCAGGTGC
TTTGACGCGTGGGCGGCTATTTTCGCCAAGAAGACGACCGACTTCGAGTTCAACGTGACGAATAACGTGG
TGCAGAAGGAGCGTTTCCGCTACTTCATCAAAGTGCCGGAGCTTGCCGCCTTCTACAACGAGATAACCGA
CTACCGCACGGCGGAGGACGTGGGTGTGGATCGTCCGCACAAGAACGAGATACTGCACCACATACCGCCG
ACGCCGGAGCAGGAGGACTTCATCCAAAAGCTGATGCAGTTCGCCAAGACGGGCGACGCCACGCTGCTGG
GCAGACCGCCCCTGTCGGAAACGGAGGAAAAGGCTAAGATGCTTATCGCCACCGACTACGCACGGAAGAT
GGCTCTCGATATGCGCATGATAGACCCGAACTACGAAGACCACCCCGACAACAAGGCTTCCCACTGCGCC
AAGATGATTGCGGAGTATTACCACAAATACGACGCGCAGAAAGGCACGCAGTTCGTGTTCTCGGATCTGG
GAACGTACCAGCCGGGCGACGGGTGGAACGTGTACAGCGAGATCAAGCGGAAACTGACGGAGGACTACGG
CATCCCGGCAAGCGAAGTGCGATTCATTCAGGAGTGCAAGACCGACAAGGCACGCAAGGGGGTGATAGAC
GCCATGAACGCCGGGACGGTGCGTGTGCTGTTCGGTTCCACCTCCATGCTCGGAACGGGTGTGAACGCGC
AGAAAAGGTGTGTCGCCATCCATCATTTGGATACGCCGTGGCGTCCGTCCGACCTGCAACAGCGTGACGG
ACGGGGAGTCAGGGCAGGCAACGAGATTGCCAAGCATTTTGCCGGGAACAACGTGGATGTCATCATCTAT
GCGGTGGAAAAGTCGTTGGACAGCTACAAGTTCAACCTGCTGCACTGCAAGCAGACGTTCATCTCGCAGC
TCAAAAGTGGCGCGATGGGCGCACGTACCATCGACGAGGGGGCGATGGACGAGAAATCGGGCATGAATTT
CTCGGAGTACATGGCGTTACTATCCGGCAATACCGACCTTTTGGACAAGGCGAAATTAGAGAAGCGCATT
GCCTCGCTTGAAGGGGAACGCAAGTCGTTCAACAAGGGCAAGCGCGATTCGGAGTTCAAGCTGGAAGCCA
AGACGGGGGAACTGCGTAACAACACGGCGGTAATCGAAGCCATGACGGAAGATTGGAACCGCTTTCTTTC
CGTTGTCAAGACCGATAAGGAGGGCAACCGCCTGAATGTGGTCAAGGTGGACGGCGTGGATTCTACCGAT
GAAAAGGTTATCGGAAAGCGTTTGCAGGAGATAGCCAAGAACGCCACGACGGGCGGTTTGTACAAGCCAG
TCGGGGAACTTTACGGCTTCCCGATAAAGGTGGTCAGCGAAAGGATACTCAAAGAGGGGCTGGAGTTTAC
CGACAACCGCTTCGTGGTGGAGGGAAACTACAAGTACACCTACAACAACGGGCATCTGGCTATGGCTGAT
CCGGTAGCCGCCGCACGTAATTTCCTGAACGCATTGGAGAGGATTCCGTCCATCATTGACCAGTATAAGG
GAAAGAACGAGGTGCTGGAAAAGGAGGTTCCGCAGTTGCAGGAGATAGCGGGTAAGGTGTGGAAGAAAGA
GGACGAACTGAAACAGTTGAAGTCAGAACTTGCCGCACTTGACCGCAAGATACAGTTGGAGCTTGCGCCG
CCCACGCCCGAAGTCGCCGAAAAAGAAAAAGAAAAGGATGGACAGGAAGTCAAACCGGATGCGGAAGGTG
TACGGAGCATATCGCCACAACAAACCGATGATGTCCCGCAGATTCGCAGCCCGGTGGATGAACGAAGTCC
GTCTGGCAATTTCATCGCCGACCATATCATCATTGGGCGACCGGGATTTCAATTCAAGGATGAAAACCGT
CCGAAAGGGATAAAAATGTAAATAATAATGAAGCAAGAGGGGGAATTATCTAATATCATCCTCTTGCTTC
ATTTTTCATTCATTAATCTACAAATTTCATTGTCGTAATAATCACGTTTGCTTATAAATCATAAAAATAG
CCGTATTTGCTTGCTTGACTAATTTATTTAGACTAACTTTGCATATACTAAATTTCATTTAATGATGGAA
CAACTTACCAAGCGCGAAGAAGAAGTGATGAACAAGTTTTGGGAGAAGGGTGAAGCTACCGTCAAGGAGA
TTATCGCCACTTATCCCGAACCTCGTCCAAGCAGAACCGCCATATCTACATTCGTGAAATTTCTTGTTGA
GAAGGGTTTTTTAGGTCATAAACCGGCAGGAAACAACGGATTTATCTACTATCCACTTATAGAAAGAGAG
GAGTATTGTGGCAACAATCTGATGAATGTAGTACAGCGATATTTCAATAATTCCATTCGTGGAGTGATAA
GCACTCTTGTTAGGGACAGGAAGATGTCGGATGATGAAGTCCGGGACTTGATAAATCAGGTAATCGAAGG
CAATCATCGAGAATAGAACGGCTTAAAGAGTTTTTAGATATGAATCCCAAAAAGAGATACCCTCGTTCCG
GTGATAATCAGACTGTATATCTCAAATCAGTCATAACACGCCCAAATATCGATGTCGGAGATTTCACCAT
TTACAATGATTTTGAGAATGATCCTCGTGACTTTGAGAAGAATAACGTGTTGTATCATTACCCGATAAAT
CATGATCGTTTGATTATAGGCAAGTTCTGTTCGATAGCCTGCGGAGCTAAGTTTATCTTCAACTGCGCCA
ATCATACGCTGAAATCGCTTTCAACATATACATTCCCGCTATTCTTTGAGGAATGGGGCTTACAAAAATC
GGAAGTTGCTTCTGCTTGGGATAACAAGGGCGATATTGTAATCGGCAATGATGTATGGATTGGATATGAC
GCTGTAATAATGGCTGGAGTGACCATTGGTGACGGAGCTATAATCGGTACACGGGCAGTTGTCACAAAAG
ATGTAGAATCGTATTCAATAGTCGGCGGTATTCCAGCTAAAGAGATACGTAAACGATTTTCTCCAGATAT
TATAGCCCGCTTGCAAAAACTCCAATGGTGGAACTGGGATACAGCTAAAATCCGTAATTCAATCAAGGCT
ATTCAAAACGGTGATTTAGATTCATTGGAGCATAATACTATATAAGGAACAAACCGTATTCAAAATGAAG
ATATTACTGGTTATAATAACGTATCTGATTTTTATATTGCCTGTTTTCGCTGAAGGAAACAGAGTGATAG
AGAATACTTTGCAGGAATATATCGCAGGGAAAGATGCACGTATAGGTGTCGCGGTCATTATCAATAGCAA
AGATACTGTATCTATCAACGGTAACCGGGATTTCCCTATGATGAGCGTAGTCAAATTTCCGCTGGCTCTG
ACGGTTGCACATTGGATAGATAATAACGATATGTCGTTGAACGATTCCATAGCATTCGGGGAGAATGACT
TGAACGAGGACACATATAGTCCAATGCTCAAAATGTATGGCAAGAGCCGAAATGCCATGACTGTAAGAGA
ACTGTTTGAATGGTCGTTGGTAGAGAGTGACAACAATGCGGCGGATATACTCTTAAAGAGGATTGGCGGG
ACATCGGGAGCTACATCGTTAATGAGGCAACTGAATATTTCCGATGAAATTTTAATAGGTGCATCCGAAG
AAGATATGCACCGTGATCCATATCTAAGTTATCTTAACCGTACCACCCCTCTGGCAATGGCACAGCTCTT
TGACAGGTTTTACATCGAAATGAGAAACACATCGCGGTCTTATTCCGAAATATCTTCTATGCTTGAACAA
TGTAGTACCGGACGTGATAGGCTTGCAGTACCTCTTTTGCCTACTAATGCAACGATTGGACATAAAACAG
GTACAGGATTTCCAACACCGGATGGACGCATATCCGCAGTAAATGATTGTGGATATGTGAAACTGCCCGA
CGGCACAAGATATTCAATTGCCGTGTTTGTTGCTGATTCCGGTTATGACATGGGAGCGACATCGGCCATA
ATTGCCGAAATCTCCAATATAGTCTGGAAAAGTTTGACTGAACATAAAAATAAATGAGAATATGGAACAA
AAATTTTGTCAAAGCTGCGGTATGCCTCTCGTTGAGGGGAATATAGGCACAAATTCAGACGGAAGTAAAA
GCAAGGACTATTGTGGCTACTGCTACAAAGAAGGTGCTTTCCTCCAAGATTTCAACATGAGCCAGATGAT
AGAGTTCTGCACTCAGTTTACCGACCAGATTAACAAGGAAACGGGTTGGAATCTTACGCCCCAACAGGCA
AAGGCTCAAATGCAACAAATCTTCCCAACACTCAAACGCTGGAAAGAGAAAGATGAAAGAAGTTTGACTG
AAAAAGCTACACACCTGCTTTCGCAGTGCAAAGAGGTTACGTTGGCATCGGTCAATGCGGACGGTTTTCC
TCGCCCTGTGCCATTAGATAAAATTTATTCGTTAGGATGCAATGAGGTCTGGGTAGTGACCGCAGCAGAC
TCCGAAAAGGTTGCCGATTTCAGGCTCAATCCCAAAGCCGGGCTTTCCTACTCGTTTTATGGCGATAGTG
TTGCATTGCGCGGCACAGTCGAAATCATTACGGATGATGAAACCCGCAAACGGATGTGGCAGGAGTATTT
TATAAATTACTTTCCCGGCGGCCCGGCAGATCCGAACTATGTGCTTATCCGTTTTATCGGAAATGAGGCT
ACCATTTGGATAAACCGCGAATTTGCTCACATCTCCATATAATCACATAAATTATGAAAAATCCGGAGCA
AACCGTCGGCAATATGGCGGACAAATTAAAAACTGCTTTCATCGGCTCCGTCGATGAACAAGGCTATCCG
AATGTCAAGGCAATGCTTCAACCCCGGAGAAGAGAAGGGATAAAAGTATTCTACTTCACAACCAATACGT
CGTCAATGCGTGTACGTCAATTCCTGTCTGACAATAAAGCGTGTGTCTATTTCTGTGACAACCGTTTTTT
CAGAGGGGCAATGCTTCGCGGCACAATGGAAGTTCTGACCGATGCTGAAAGCAAGGAAATGATTTGGCGT
GACGGGGATACTGAATACTACCCACAAGGTGTCACCGATCCCGATTATTGTGTGCTTAAATTTACCGCCA
TATCAGGTCGTTTTTACAGCAACTATCATTCAGAGGAATTTACGGTTGAGTGAGACATATAACACCAATG
TCTGTTTTTTACTATCATTGGAAATTGTCATGTTGTAATTTTGCGGGATGCAGACATTCAGAATCATACA
GCCAACGCCTGCCCTGAAACCGTTCATACGGTATTACTGGATATTGCAGGATAAGACATCCGGCATAGTG
TCGCAACGCACTTTGCCGACGGGCTGTATGTCGCTTGTGTTCCATCGTGGCGAAAGGCTGAAAGTCACGA
ACCGTGATGAATTACAGCCGCAGAGTTTTATTTGCGGTCAGGAAAGCGGTTATTCAGATGTGACTTCAAC
CGGTGACATTGAAATGATAGTGGTGGTATTCCAGCCTCATGCGGCAAAAATATTCTTCCGTATGCCGGTC
ACTTTACTGCGTGACAGGAATGTGGCGGTTGCGGACATTGAAAATCCAGCCTTGCGCGATCTGGCGCGTA
GAGTTGAGGACAGCGAAAATCACGACACCTGCATTGAGTTGATTGAAGATTATTTCTATAAGTGCCTGAT
ATCTGGGACTCCTTATCATCTGCCACGATTGGCGGAAGTGATACACCATATCAACAAGTCCTCTCAAACA
AATATCAAGACACTTTCGGATATTGCGTGTTTGAGTGAGAAACAATTCTCCCGGATTTTCTCGGAAAACA
TAGGAACGACACCCAAAGATTTTATGCGCATAGTCAGGTTGCAACGTACCTTATCAGTCTTGCAGCATAA
TCCGGGAATAGGTTTTGCCCGACTGTCATACGAGTGTGGGTACACCGACCAATCCCACATGATTAAAGAA
TTCAAGCTATTCTCCGGCTACACACCGAAAGAGTATATTGCTCAATACTCTCCTGTTTCTGACTATTTTA
CATTCTGAAAATAACGGTTATACAGCCCTGCATTTGGTTGTCACCGATTATTTTTATAATTTTGTCACCA
TTTAGTGACATTATATAAAATGGAATTGAAAGAAACAGAAAAGAGGCTTCTTGAAGCCGTGAGCCATATC
ATAGAGAACGACGGTTTTACCAAAATCGGAGTTAATCGCATCGCCAATCAAGCCGGCTGCGATAAGGTTT
TGATTTATCGCTATTTCGGTGGACTGGATGGGCTGCTCGTGGAATGGGCAAAACGTCATGACTATTATTC
GTTTGCCTATTCGGAGTTTATTGATACCATCAAACGAGCTAAAGACGGGAACATAAAGCAGATTGTTAAG
GATGTGCTTATTTGTCAGCTTAACTATCTAAAAGATAATATTCTCATGCAGGAACTTCTTGTATGGGAAC
TTTCAGGTCATTCTTCTTTCAAAGGTATCATCGAAGAACGGGAGCGTATCGGTTATAAATTGCAGGAGGA
ACTGAACAGTTATTTGGATAGAGGCGGCGACAACAATATGTCTATTGCCATAATCATATCCGCAATCAAC
TATATTGTCCTTTTCACAAGGCAATATCACAAAATCAATGGCATAGATTTCAGTAAGCCGGAAGCATGGG
AAAGAATGGAAGCTATGATTTCCAAGTATGTGGATTTTATCTTTGACAACAACTGTCTATGAAACATATC
ATTACAATAGCACTTACGCTGTTTCTTACAGCTTTTGCAATGGCGCAGGAAAGAAACTATATTTCCACAT
GCGGCAAGACGAAAACCGCTATCAAATGGACGGAGGAACACAAGGATGGAAAGATATACCTACATACGGT
ACAAGGTGGTGAGAAGCATGAGTATATCTTAGGAAACGATTATAAAACCGAGAGTTGGAAGATAGTAAAT
ACTTTTTCAAACACCAATCTGTCAATCAGGTTGAATAATGGTATATACTCCATATCCGGCAAGTTCAATG
GGAAACAGATTTCAAGGACAGTGAAAAGTAAAGGCAAGCCGTGGTATCAGAATATCGCCTATAATGCGGG
ACTGACTTTGAAAAACAGCAAGTCTGTGGAATATGAGTGTTTTCGCCCCGACAACATGAAACTATATACC
ATGTCGGCAACCAATAAAGGATCTGAGAAGTTCGACGGGAAAAACGCTATAAGAATAGAAGTCACTCTTA
CCGGTTTTATGTCTGCTTTCTGGAGCTGTGATTATTACTTTGACACGAGTTCTATGATGTTTGTGGGATA
TAAAGGTGTAAATGGCGCCCCCGGAACACCGGAAACAAAAATATCAGTCGCAAAATGAAAGCAATAATAT
TCTATCGTTCCTCATACAGAGGCAACACGCTAAAAATTGCACAAAGCATGTCAGATGCCCTTGCTGCCGA
ATTAGTATGTATCGACAGCAATCCGTCAATCGACTTGTCGGATTATGACCTTATCGGCTTTGGCTCCGCT
ATAAACTTTGCCGCTCACGATATACGACTTCAACGATTTGTTTCAGGTCAAAATCTTAAAGGCAAAAATA
TGTTCGTATTCTCCACCCGTTGCAGACCTTTCTTGGGAGCATATCATAAGCCACTCAAAAAAATCATAGA
AGGGAAAGGTGGAATTATAACCGGCGAATTTTCCTGCCGAGGATTTGACCGCACCGGGCCGTGGGTTCTT
ATGGACGGCTACAATAAAGCCAGACCGGATGAGCGGGATATGTTCAAGGCAAGACTGTTTGCAGAAAAAT
TACGTTTGAAATTACATCCGTTGGCTCATGCCCATAAGAATCCGGTTGAAGGTTATTCTGATGGCGTACC
GATACGCCGTAAAGGTTCAGATATAATAGCGGGTAACAAGGTGGTGTTCCTAAATACCTCGACCTGTATA
AACTGCGAGAAATGTATCAAGATTTGTCCGATGCACATATTCGCACGAAGAGATACGGTTTTACCGACTG
ACGAGAAAAATTGTATTCAGTGCCGGTTATGCGCTGACAACTGTCCGACTTCTTCAATATATATCCATGA
ATCGTTCTTGAATGGATTGAGAATAGCTATCAGAGAATCGTTCAGTGACAAATTACAGAATAGTTATAAT
GCTGAAGATAATCAGCATTAGTACATATCTGCCATAAGGGAATGTCCGCTTTTTACTATCATAGGCTATC
ATGTCGCTGTAACTTTGCAGCGTACTAATCAAATAATAAAAAGTATGATTGCATTTTTTGAAATCCCCAC
CAATGACTTCGACAAGTCGGTGGCGTTCTATCAGGCACTCTTCGGCGAAAAGCTGGAAGTGTCGCAGTTC
GGCGACGAGAAAATGGCCTGTCTTATGAAAGACGGCAAGAGTGTTTGCTCAATCTCCTCGGCCCCCTCGT
TTCCCGGTTTCGCACCCTCTAACGGAGGCGTGTTGGTGTATCTCCAGACAAAAGATTTGGATGCCAGCGT
GAAAACTGCGTTGGATAACGGCGCGACGATCGTAACTCCCAAAACCAAGATTCAGGTTGACGGTTGGGGT
TACTTCGCCATCATCGCCGATCCTGTCGGCAACCGCATAGGGCTTTATGGCGACAAGTAAAGAGCCGAAA
ACGTAGGTTACAGTGGAGAGAACCACCCGGTTTTCTCCACTATCGGTATCAATAATCAATTTTTTCAGCC
ATATTATTTTGTTGTCTAAATAATTTAGACTACTTTTGCGCTTGTAAATGGTCTAATTTAATTAGACGAT
AAAATTATAAAACTAAAATGATACGCAAACTCATTACATTACTGCTCATTACAATCATTCACAGTTCTGT
GCATTTGGCATTTGCTCAGGAATACACACCCGCATCTACGACAACAGAATCTACAGGTGATTATTCAGTC
AGAGGCAAAGTCGTTGATGCGGACGGGGAACCGGAGATCTATGCAACGTACCGCATATATTTAATGAACG
ACACGACTAAAACTGTATGCATAGGTACCACTGATGTTGACGGGAATTTTGCGACACAACTACCCAACAC
CGGCGATTACATCTTGTATATATCGGCTATCGGGAAAGATACCATAAAACGCCCTTTCAGTGTTGATACG
TCTAATCCGATTGCCGAGTTGGGCATTCTGGGAAGCAAGATAAGCAATACTCAGCTTGATGAAATCGTCG
TTGTTGCCCAAAAGCCGTTAATTTCTAAGGATATAGACCGTATAGGATATGACGTACAGGCGGACGAAAG
TTCTAAGACCAACACCGTCATTGAAATGTTACGAAAAGTGCCAATGGTGGCTGTTGACGGGGAAAACCAA
ATAACTGTCAACGGATCATCTAATTTCAAGATTTTCAAGAACGGCAGACCAAGCAATTCCTATACGAACA
ATGCAAAAGATATATTGGCAGGAATACCTGCATCAATGGTAAAACGTATCGAGGTAATAACAGAACCGGG
TGCAAAATACGATGCGGAAGGTATCGGTGCAATTATAAACATAGTCATGATTGATATTCCAGCTGTAAAA
GGCGTAATGGGAACAGCAACAGTAGGTGGTGATACTAACGGAAGACTATCACCGTCTTTATGGCTCGCAT
CCCAGATCAATAAGGTCACGTTTTCTGTGAATGGCGGCTTTGTTAATCTGAACGAGAAGAGCATGACAAT
AGACTTCGATGAAAACAGCCATTATGTGGAATCCGGAAATACCTTCCATTCAAAAAGCAATCGAAAGGCT
CATGGATATATGGGCTATTTTGGAGGAGAGGCAAGTTATGAACTTGACCCCTATAATCTATTCACGGCAG
AGTTCAATGGATTCATCTATGGACTTAAACCATCGGTGACTTCTTTGGCCGATATGAAAGATCCGAACAA
CAGCACACTTTACAGTTATACGCAGTCCAATATTCCCGGAACTTGCCGCAATAAGTATTTCAGCCTTGAA
GGAGGTTTGAACTACCAGCACAACACGCATCGGCAGGGAGAGATTATCGGAGCTGGGTATCTTGTATCAA
CCAAGCATAGCAATGATGATGACGGACAGCAATATTCGGAATTATACAATTTCCCGTTACCATATACCGA
AACCATATCAAATACCACGACCGATTTCATTGAGCATACGTTTCAATTCGACTATACACGACCCATCGGC
AATATACATACCATTGAGGTCGGCTCCAAGTATATCCTGAGAAACAACAGTTCAAATGGAATGAGGGATT
ATGTGGATTACAAGATTGACAACACTGATTTCTCACATATCACGAATATTGGTGCGCTCTATGCCCAATA
TGGAGCAAGAGTTAAGGCGTGGTCATTCAGAGCTGGAATCCGATATGAATATTCAAACCTCAAAGCAAAG
TTTCATGACGGGAGTGCGGAAGATTTTTCGAGCGATTTCAATGATATAGTGCCGTCTGCCGGTATATTAT
GGCAGGCTTCCGCCGCCTCTAACTTCTCTCTGAATTATTCTTCAAGAATAAATCGCCCCGGTATTGAATA
TCTTAATCCGGAAGTTACAGTGACACCTACAACCCTGTCATACGGCAATCCGGATTTGTCAAGCGTCAGG
AACAACTCGATGAAATTCACATATATGCTCATGAAGCAGAAAGTGGTTTTCAACGCTACAGCCGGATTCG
ATTGGGCAGATAACGGCATTGTAGCCATTAACTATGTGGACAAAGATGGCATAATCAGGAATACATTCGG
AAACGTGGGAGAAGTCCGTAAGTTCTCATTGAGTTCTTTTGTCCAATGGTCACCGGGAACTAAAACACGG
TTGATGCTTAATGCCACTGTCAGCTATGACCGCTACCGTCAAAGTGGCATGAGCCTCGGCAGGTGGAAAA
ACACTGTCTATGCAAACATAACTCAAAAACTTCCGTGGAAGTTGTCAGGCGAGCTGATGATCATGCACAT
GAATATGGGTTCATCCAGTGTTTATTCCTATACAGAAGTGCCTTTGAAGTATTCTATCGTGGCAAATGCT
ACCCTACGGCGATCGTTCCTTAAAGAGGACAGACTAACTGTAAGCCTCAATTTCCTTAGCCCGATAGGAG
GCTCCGGTATGAAAATCGACACTCATATCGTCAATGGCGGTTACACCGGAATTTCATCAATCTACCAACA
TAATGTAAGGATGTTAAAACTCAGCATCGCCTACCGTTTCGGCTCTCTTAAATCTTCGGTCAAGAAAACA
GCGAAAACCATTGAGAATGACGATATGATCGGCGGGAAGTCTGCTGATACCGGTTCTGGCATCGGGATGT
AATACAATCATAAAAATTGAACGGATATGAAGCCATTAACAGAACGTGAAGAAGAAGTGATGAACTTCTT
TTGGGAAAGCGGAGCGCTCTCGGTTCGAGATGTAGTTGCGCTTCACGACGAGCCGAAGCCGAGCCGGACT
ACGGTAGCCACATTCGTGAAATTTCTTGAACAGAAAGGCTATCTCGACCACAAGGTTGAAAGCACGGGCT
TCATATATTTTCCAATAATAGAGCGGGAAGATTATTGCGGACAAAATCTGAAGAGCGTCATAAGGCGGTA
TTTCGACAATTCTATTCAGAATGTTGTGAACTTCCTGATTAAAAGCGAGGAATATAGCGATGAAGAGGCT
AAGGAAATAATATTGCAAATATCTAACAGAGGAAAGGAATAACAATGGCAGGTATATTCTTGGCATATTC
ATTATTGGCAAGCACCCTCCTGATTGTAGTCTGGGCGGTGTACAAATGCGTTCTTGCCAATACCGGATGT
TTCCGGTTCAACAGGATATTGTTGTTGTCCTGTATAACGCTTGCTTTCGTTGCTCCCATCTTCATACTTA
ATCCTTTTTGGGTAGCGGATATTATGGAGAATAATATTGGAATCGCTTTTAATCCGGTCGAGATTGCCTA
TATAGCCAATACGGTATCAGAGCAAATCACTCCGATATGGGATTATATAGTTACACTTTACCTTATAGGG
GTTATTGTCATGACTATCTATTTCCTCGTTTCACTGCTACGGCTGGCACTGTTCATTCTCAAAGGTGAGC
ATATAAAACAGGATGACTGTCGCATTATACTTCATCGCCATAACAGCGTCGCCCCATTTGCATGGTGCGG
ATATATCATGATGCCAAGACGTGACTGGTACGAGTTAGGGCAGATGATAGTATGCCATGAAAAAGCGCAT
ATAGAATGTCGCCATTGGATTGACTTGCTTTTTATGCAGACAGCGATTATTATCACTTGGTATTGTCCCG
CTATATGGCTTCTACGCAATGAGCTTCATACCCTCCATGAGTATGAAGCCGACAGCCGTGTGCTTGCATC
GGGCGTAAAACGAGAGGAGTATCAGATGTTTCTAATAAAAAAGACAGTTGGAGCAAGGTTCGCAACTCTT
TCCAACTGCCTTAATCACAGTTCACTTAAAAAACGTATAACTATGATGTTATCAAGCAAACCGACAGGCA
AAGCCCGTGTGCGTGCCTTTGTCATGGTGCCTGCGATGGCACTCGCGTTAATCGGTCTGGCTACCCCTGC
GGTGTCAGCAGTAATCAACGAGGTATCTGCCGCTACGCCGGTGGAGGATCTGCGCTACAAAATTAGCGAA
AAATCCGACTCCACCATTCGAGTGACAGAAAGAAATTCCGATGTGGTGGTCACGGAGAAAGCGGACGCGG
CCGATGCCGTGCCATTCATCAGGACAGAAACCGCCCCCAACTTCCCCGGCGGCAAGGACAAACTGAGAGC
CTTTATCAATAAAAACATCTCCTTCCCTGAAACCGCATACAAAGACGGTGTTCTTAACATGGATGCCACA
GTGCAGCTTACCATCGCCAAAGACGGAGTTGTAAAGGATGCCCGAATCGTTAAAAGTTCCGGTAAGACAC
TTGATACCGAGGCTCTGCGCGTGGCGCGTATGCTTCCCAAATTCCACCCCGGACTAAATAGCGGACTGCC
GTCTGAATCAAGCTACACACTGGAGTTTAACTATTATATCTGCAACCAGTATTGGTCATCAAACGGCGAA
TAAAACAAGAAGAAATACCAATAGTACAAATATCTTATCTGATACTTGGAGTATGCCGTATCTTACAGTA
CGGCATACCCTGTATCATTAATAATGAAAGTGTCAATCCGGACAATGCAAGACGTATCACAAGAGAAATA
CCACCAGCTCCAAACAGCACCAATGGGAAAGTTGGTGCTTCAATATTCCATTCCGGCCATCATCAATATG
GCTGCCGTATCACTGTATAATCTGATTGACAGTATATTCATCGGAAACGGTGTCGGGACACTGGCGATCT
CCGGGCTTGCGGTCACTTTTCCTATGATGAATTGCCTGATTGCTTTCAATACGCTTGTCGGAATCGGCGG
AACCACGTTGACTTCCATCAGTCTTGGACGCAGACAATATGAACAGGCGGCCGATATTCTGCATACCGTG
GTGATTTTTGGTTTCGTAATCAGCGTCCTGACGGGATGGATCACATATCTCAATCTGGATGTTGTACTGC
ACTTCTTCGGAGCCAGTGAAGCCACGCTTCCGTATGCACAGGAGTACATTGAGATATTGCTCTGCGCCAA
TCCGATAACATTCCTGTTTTTGAGCCTTAACAACTTGCTTCGCGGAAACGGTTTCCCCAAAAAATCATTG
GAGTCCACTCTGCTGACCGTCGGGCTAAATCTGGTTTTGACACCAATATTCATATTTGTATTTGAGTTTG
GCATCAAGGGAGCCTCCATGTCCACAGTCATATCGCAGATAGTCGGACTTGTATGGGTCGTAAGGCACTT
CTCATCGAAATCAAATAAAATACATTTTCAGCGAAGCCGTTTCAGGTGCAACTTCCGTCTATCCGGAGAA
ATCATGAAACTGGGGACACCGCCGTTTATATTGAATCTTTGCTCGGCATCCATAAGCATTGCCCTTATTA
ACAGATTCGGATTTTACGGTGGTGATTTTGCGATTGGGGCATACGGCATAGTCAGCCGAATCTATATGCT
GTTCTCAATGATAATTATCGGTCTGGCTGTCGGTATGCAGCCCATCATAGGGTACAATTTCGGAGCCGGT
CAGACAGAACGGGTTGACAAAGCCATGAACACCGGGTTGACAATAGCTTTTGCTTTCATGTTCTCCGTGT
TTTTACTGTGTGAAATGGGGGCACGCCCGATTATACAGTTGTTCTCAAACGAAACTGCACTTAATGACAT
TGCAGTAACAGGTCTTCGTATCTGTGCCTTGATGTTTCCGGTTATGGCCATGCAGACTATGATAACAAAT
TTTTTCCAGTCTATTGGCAAGCCGAAAACGAGTATTGTCTTGTCGCTCATACGCCAAATAGGATTTTTCA
TTCCCTTGATATTTCTGCTGCCTGAAATGTTTGATTTGAGGCTTGACGGAGTCTGGCTAAGTATTCCTAT
GGCTGATTTTATAGCCTGCATCTTGACAGTCTCAGTTTATCTGAGATATAGGCAGCGGTCTAAGAAACTT
GCAATGGATGCAATTTAACAAGTTTAATAGAATTAGATCATGGATAGAAATATGATTGCCCCGTGCGGGT
TAAACTGCGCTGTTTGCAGCGAAGCACTGCGAAAAGACAGCCCTTGTGTCGGATGCCGGAATGAGGGTTA
CAAAGGTGAGTATTGCGCCAATCTATGCAAGATTGTAAAGTGCGAAATACGGAAAGCACTGCCCGACGGA
TTTTGTGACAAATGTCCACAATATCCTTGCCGGGAAATTGTCGATAAGGAATGTTGGTATGCCAACGCCT
ATCCGATGATTGAGTCGCTTATGGGCAATCTCGCTTTTATAAGAGAAAACGGTATTAAAAAGTTTCTTCA
AAGGGAAAATGATCGTTGGACTTGCTCCGATTGCGGAGGGTGTATATCGGTTCATGACGGTGTATGTTAT
GGCTGTGGTAAAAACTATACAGATAGAAAACATTGAATATGGAAAGTATAAGAGTAAGTAAAGATAATAT
AGCCGCATGTGGGCTGTATTGTGGAGCGTGTCGCAAATTCTTGTCCGGCAAATGCCCCGGATGCAAGAAT
AACGAGAAAGCATCGTGGTGTAAAATCCGCCAATGCTGCATAAGCAAAGGCTATCATACCTGTGCCGAGT
GTGAGCGTGACGTAAGGGAGTGTAAAATCTATTCCAATTTTATAAGCAAAGTGTTCGCATTGCTCTTTAA
CTCCGACCGCCCGGCTTGTATCAGCTATATACGGGAGCATGGAGAAATGGCGTATGCCGAGGAAATGAGC
AAGCGAAAATGCCAGACCATAAAACGTAAATGATATGAGAATAAACACTTTTACATTAATAATGCTTGCA
TTAGCCATATTGGTTGGCTCGTGCGACTCCCCGTCAGATGACATTCTGTATGGGAGATGGCGGCTTGATA
AATACAACTGTATCGCCACATCGTCATACGGACTGACGCAGATAAACAAGGAATCAGAGTATATATTGCA
GCTTGATAACACCGGAGTATTCTCCTGTACCACCGACTGCAATACAATTTCGGGCAGTTTTGAAAAAAGC
AAAAACGCCTTGAAATTCTCTGATATATCATTTACCGAATTAGCTTGCGATGACATGATAGTGGAAAGGA
GCTTAGCATCTATTCTGCCCAGTATCAAATCATACGAAATCACGGACGATTCCATCTTGGTGTTGAAAGA
TGATAATGCTCACATACTAATGGAACTAACAAAATAACAGGTTGATATATAATGAAAAGAGTGATAATCG
CAGCTGTTTTAGCCACCTGTTCCGTGCTAAACATCATGGCTTCCGATGATGATATTTCTGGAGCATGGCA
TGGTACGTTGAAGATAACTCCGCAAGTGGAGTTAAAGATTGTGTTCAATTTCAAGACAAGTGAAGATGGC
AAACCGTCAGTTACGATTGATTCTCCGGATCAAGGAGCATACGGTATAGCCGGAGAAGTGAATTTCATTT
CGGCTGATTCTGTAAATGTGACAGTTAAACGCATAGGATTGACGTTTACCGGACGCAAACAAGATGGGAA
ACTCATTGGGAAATGCGCACAAGGAACAATGAGTGCCGACCTTGAATTATTTCGGGGCATTGTGGAATTA
AAGCGGCCTCAAACGCCTAAGCCACCATATCCATACACGACAAAGGAAGTTCGTTTCAATAACCTATCAG
ATGGTGTTACTCTCGCAGGAACACTTACCATACCTGAAAGTTTTACAGAGGCAACTCCGGTTATCGTAAT
GATTACCGGTAGCGGACTGCAAAACCGCGATGAAGAAATATACGGACATAAGCCGTTTGCTGTCATCGCA
GATTATCTTGCCAGAAACGGCATCGCAACCTTACGTTATGATGACCGAGGATATGGAGAATCAACCGGCG
ACGGTAAAAATGCCACCACTGAAGATTTTGCACGGGATGCTAAAACAGCAATGGAATACCTGCGCAAAGA
TGTGAAATTCAAGAATGTGGGAATACTGGGGCATAGTGAGGGAGCGGCAGTGGCGTTCATGTTGGGAGCT
GATAACAATTCGGGATTATTCTCAAATCCGAATTTCATTATAGCCATTGGCGCACAGGCTGTTCGTGGTG
ACTCGGTTTTAATAGATCAAAGCGCAACAATACTGGAACAAGGTAATATGCCAGCAGATATTGTATCGGA
TTATGTTGAGGCATTGCGCAAGATGTATGAACTGAAAACAAGGGAGGGTAACAATATGGCGGTTGAAAAT
ATTGAGGATATATGTGCAAATTGGACGAATACTCCCGTTCATACATCTTTGAAAGCCAATCTGAAAAAGA
TTGCGGCTGACAATAACCCGTGGCTAAATTACTATATCGGTTTTTCACCGACGGAAAGCATCGCAGATAC
GGATTGCCCGGTATTCGTACTGTACGGAGAAAAGGATATACAAGTTCGCCCGGAATTGAATATGCCTCAA
ATGCAACGACTCGCCCCGAAAGCGATCGTGAAACTTTATCCCGGACTTAATCACCTTTTCCAGTACGCTC
AAACAGGAGCGGTACAGGAATACGGTACAATCGAGGAAACAATCTCCCCTGAAGTCCTTCAGGACATTGT
TGATTTTATCTCCTTCAAACCTCGTTAAATTTATGATTTCAATCCGCAAGTTTATATCATGTGGCTATAT
TCTAATATTCATACTAATAGGAATGATTATATATTGCTATCAGTATGAATGGAAAAAGCTTGAAGTATTA
GAGAAGGAGAACCGAACCACTGATGAGTTGCGCCGATATGTTAATGAATTAAACTTTCGCTTAACAGGAT
TTTCTCTGTTAGGAGAAACAATATTGGAATGGGAAGATAAAGATATTGCAAATTATCATTTGCAGCGTAT
GGCTTTGGATAGTATGCTTTATTATTTCACGTCTATCTACCCGTCTGAACGCATTGACAGTGTACGCTAT
CTTTTAGAGGATAAAGAAAAACAAATGCGACGAATTGTACAGATGCTTGATGAACAGAAAAGCATCAAAG
AAAGGATAGCCCGTCAAGTGCCTGAAATCGCATATAAAAGTACGCAAGAACAACCCAAGAAGCCGAAGCG
AAAGGGCTTCTTGGGTATCTTCGGTAAAAAGGAGGAAGCAAAGCCCACCGTGACTACCACGATGCTCCAT
TCTCTTAACCGGAATATGATAGCCGAACAACAAGCGCAAAGCCGCCGTTTATCGGAACACTCCGACAGTC
TTGCTGCACGAAATGCCGAACTTAACCGCCAGTTACAAAGTTTGATTCGCCAAATAGATGGAAAAATACA
AGCTGACCTTCAAAAGAGAGAGGACGAGATAGCTACCATGCGTGAAAAATCGTTTATTCAGATAGGTGGC
TTGACAGGATTCGTTGTGTTGTTATTGGTAATCTCTTACATAATCATCCACCGAAATATCACCCGTATCA
AACGGTACAAACGAGAAACTGCGGATTTAATAGAACAGCAGAAACAGTCTATCAAACAAAACGAGGCACT
GATTGCCTCTCGTAAAAAAGCCGTTCATACCATCACCCATGAATTACGTACACCACTGACGGCAATAACG
GGTTATGCCGGACTGATGCGGAAAGACTGCAATACGGATAAAACCGGGACGTATATCCGAAACATTCAGG
AATCTTCTGACCGCATGCGTGAAATGCTGAACACCCTGTTGAATTTTTTCCGGCTGGACAACGGCAAGGA
ACAGCCTAATTTCTCTGCATGTAGGATTTCCGCAATCACACATACGCTCGAAACGGAGTTTATGCCAATC
GCCATAAACAAAGGACTGACTCTGACAATACATTGCCACAAGGATGCCTTTGTATGTACAGATAAGGAAC
GCATCTTGCAAATCGGGAACAACCTGCTGTCCAACGCTATCAAGTTCACGGAGAACGGCAGTGTTTCTTT
GCGGGCAGATTATGATAACGGTCTGCTGAAACTTATCGTCGAAGATACGGGTACAGGTATGACCGAAGAG
GAACAGCAACGGGTATTCGGGGCGTTTGAACGTCTGTCAAACGCTGCCGCAAAGGATGGCTTCGGATTAG
GTCTTTCCATTGTTCAGCGTATTGTGACAATGCTCGGCGGCACAATCCGGCTGGAGAGCGATAAAGGCAA
AGGTAGCCGTTTCACGGTGGAAATCCCCATACAGACAGCCGAGGAACTGCCGGAACAGATAAATAAAACA
CAAGTTCACCATAACAGTACGTTCCATGAGGTAATTGCCATCGATAATGACGAAGTTTTGCTTCTGATGC
TGAAAGAAATGTATGCACAGGAAGGGATACACTGCGACACTTGCAACGATGCGGCAGAACTTATGGAAAT
GGTAAGGAAAAAGGAATACAGTCTGTTGCTTACGGATCTGAACATGCCGGATATAAACGGCTTTGAGTTA
TTGGAATTGTTGCGTGCTTCCAACGTGGGAAATTCAAGGACCATTCCGGTGGTCGTGACAACCGCTTCGA
GCAGTTGCAGCAAGGAGGAGCTTATAGAACGTGGATTCGCCGGATGCCTGCTCAAACCGTTCTCCATATC
GGAACTGATGGAGATTTCTGACAAGTGCGCCATAAAAGGCAAACAGAATGAAAAGCCGGATTTCACCTCT
CTGCTGTCATACGGCAATGAAGCCGTCATGCTGGAGAAATTGATAACAGAAACCGAAAAGGAAATGCAGT
CGCTCAGGTATGCGGAACAACGGAAAGACCTTCCGGAACTGGACGCCCTAACACACCACCTGCGCAGCTC
TTGGGAGATACTCCGTGCCGACAGACCGTTGAGGGAACTTTATAAACTGATTCATCACAATGGCACACCT
GACAACAAAGCAATAGGCAATGCCGTAAGAGCCGTGCTGGATAAGGGTTCGGAGATAATCCGGCTGGCAA
AAGAAGAAAGGAAGAAATACAACAATGGATAAGACAAAAATCATCGTGGTGGAGGACAACATCGTGTATT
GCGAGTTTGTCTGCAACCTGCTGGCACGTGAAGGATTCCGTACCGTGCAGGCTTTCCACCTCTCGACAGC
GAGGAAACTTCTGCAACAAGCCGCTGACGGGGACATAGTGGTTTCCGACCTGCGCTTACCCGATGGTGAC
GGCATCGACCTGTTGCGTTGGATGCGCAAGGAGGGTATGACGCAGCCGTTCATCATCATGACCGACTATG
CCGAAGTGCATACGGCGGTTGAAAGCATGAAACTCGGTTCGCTGGACTACATACCCAAACAACTCGTGGA
GGACAAACTCGTGCCTCTGCTCCGTACCATACTGAAAGAACGGAATATCGGGCGAAGCCGTATGCCCGTG
TTTGCCCGTGACGGTTCCGCCTTTCAGAAAATCATGCACAGGATAAGGCTGGTAGCACCAACCGACATGA
GTGTGCTGATCTTCGGAGAGAACGGCACGGGCAAGGAGCATATCGCCCACCATCTGCATGATAAAAGCAA
ACGTTCCGGCAGGCCATTCGTGGCTGTGGACTGCGGTTCACTCACCAAAGAGCTTGCGCCGTCGGCATTC
TTCGGACATGTCAAAGGCGCATTCACCGGTGCGGACAGTGCCAAGAAAGGTTATTTCCATGAGGCGGAAG
GTGGTACGCTGTTTTTGGACGAAGTGGGTAATCTCGCACCGGAAACCCAACAGATGCTTCTGCGTGCCAT
ACAAGAACGGCGATACCGCCCGATAGGTGACAGAGCGGATAAGAGTTTTAACGTCCGTATCATTGCCGCT
ACCAACGAGAATCTGGAAAAGGCGGTCAATGAGAAGCGTTTTCGTCAGGACTTGCTGTACCGTCTGCACG
ATTTCGAGATAACCGTTCCGCCATTGCGTGACTGTCAGGAGGACATCATGCCGCTGGCGGAGTTCTTTCG
TGAGATTGCGAACAATGAACTGGAATGTAATGTTATCGGCTTTGACGGGGAAGCTCGGAAGACATTGCTG
ACCCATGCTTGGCCGGGAAATGTCCGTGAGCTTCGGCAGAAAATCATGGGTGCGGTGTTGCAGGCGCAAA
CGGGACTTGTCACGAAAGAACATCTGGAACTTGCCGTAACAAAACCTAACTCACCTGTCAGCTTCGCACT
GCGCAATGACACAGAGGATAAGGAACGGATTTTACGTGCGTTAAAGCAGGCAAACGGGAACCGCAAGGTT
GCCGCTGAATTGCTCGGAATAGGACGTACAACACTGTACAGCAAACTGGAGGAATATGGATTGAAATATA
AATTTCAGCAACCATAGCCGGCAATTCGCTGAAAATAGCTATCTTTGTATGATTTTTGAGAATAAACGGC
GATTGGCAAAGCCTTTCGCCGCTAATATATAACATAAGACCGCAAGGTGTTTCTAATGGAAATCTGGAAA
ATGGACATTGGCAGAAACTATTGCGTGATTGCTTATGCTATGCCTACGCATAGCGTGCATTCACCTATTT
CTGTCAAGGGCATTCCAGAGCCTCCATTAGTGATAGCGTGGATTGCACGCTACTTTTTTACCCTTGCTTA
ATAAAAGAAAAATAGTATGGGTAAAGTTCAGATTCTTGCCGTCCTATCTATGGACGGGTGTCATATTTCC
GAATTATATTGCAAGGCGTATAAAGAACTGCACCTTGACAAATGTGGCATCAACGAAATAAGGAAGCATG
CCCTTTATCATATCACACCCGACTATTCCATTTCTATGCTCGACGAATGGCGTAAGGATAATACAAGAAT
CTGCTATCTGGCAGAAGTCACTCCTGAAAAGGCTGACTATATCAACGGGCTGCTGCGGATGCGTGTGGTG
GATGAAATCATCCTCTATACCGTGCCATTCATCGCAGGAACGGGGCGGCACTTTTTCCAGTCCGTCCTGC
CCGAAACACAATGGATATTAACCTCGCAGAAAAGCTATCCCAACGGTGTATGCCGCAGCATCTACACGCG
GATGGAAGCCACGAGATAACCGGAATGTTCCGCTTTCATACATTTTTAGACTTCCTTAATCAAAACAATG
TACTGATAACAAACATTTTAAGAAAGTTATAATTCACATCCGATAAAAAATATCATATTTTATCACACTG
AAATCCAGCACCTTGCAGAGAGCGTGCCGGATTTTTTGTTTTATGGACACGCTTTTTGCCAATCATATTC
ATGTGCGCATACCGAAAAACAGAGTGTAAAATTTCAAAATTGACAGGACATGAATTATTTCTTATTGGCG
GAAACCGAGTTCTTCCGCCGTATAAACGAAGCCGGGGACTGCAATATGGAAACGGCATACACGGCTTTCG
CCACGCAAGTAATCGAGCTATGCAGCGGCAATGTGGACACCAACCGCACCATCATCGCGCTGGCTTACAT
CGAAATCGAGTTGCAGCACCATCCCGTGCGCAATCTTCCCGAAGAAAAGAGGGAGGTTGCAGCCTATATC
AGCAAGGCACTCTCCTTCGTGAGGAAGATGCAGAAGTTCCTTGCCGCTCCCCAAGTGCCACCACTAATCC
CCATCCGTACATCCTCCGACAACACAACCGAAAATCCAGCTTCACCCCTGCAATGGACGGGCAACGCCAT
CGACCTCGTGGAACTTATCTACGGCATCAACGAGATGGGCTGTATCAACAACGGCAACATACCGCTTAAA
CAGCTCGCCCCGCTCCTCTACAAGATTTTCGGGGTCGAATCAAAGGACTGCTACCGCTTCTATATCGACA
TCAAACGCCGGAAAAACGAAAGCCGCACTTACTTCCTTGACAGGATGCAGGAGAAACTGAACGAGAGAAT
GCTCCGCGACGAAGAAATGGAGCGCATGAGAAAATAATCCTGTACCAATGATGAATCAGGGGGTGACGTT
ATGCCACTCTCTGATTTTTTGTAGGTTTTGTTCCTGCCGTGCAGATACATTTCGTTATCTATTCGCCCGA
AAACCAGCGAAAAGCACTATCTTTGTACCCACGTTACAGAATTGTGTATGAGCATAGACAACCTCGACAT
AGTAAAACGGCTGATAGCCGAAAAAGAATGCGGACGGGTGGAGTTCAAGGAAACCACCGGACAGCTGGAG
CGTGGCATGGAAACGCTTTGTGCCTTCCTTAACGGAGAAGGTGGCACGGTATTGTTCGGTGTCACCGACA
AGGGAAAAATCATCGGACAGGACGTTAGCGACAAAACCAAGCGGGATATAGCGGACGCGATCCGGCGTGT
CGAGCCGTTTGCCACCGTTGAAGTTTCTTATACTGAAATACCAGACACCGGCAAAAGCGTCATCGCACTG
TCTGCGGAAGAACAAAGATATATGCGTCCGTTCTCTTACAAAGGACGGGCTTACCTGCGGGTGGAAAGTG
CGACGTCCACCATGCCACAGGAGATGTATAACCAATATCTGATACAGCGGGGAGGGAAATACGCTTGGGA
GGCAATAACAAATCCCGACCTTAAAATATCCGACCTTGACGAACATGCCGTCATTAGTGCTGTTCGCGGG
GGAATCAGAAGCGGTCGTTTACCTGAAGCAACCATAAGGGAAGACCTGCCGACCATTCTCGAAAAATTCA
GTCTGTTGCATGACGGGAAACTTAACAATGCTTCAGCAGTGCTGTTCGGTCGTGATTTTTATTATTATCC
CCAATGCCTGCTCCGTCTGGCGCGTTTCAAAGGCACGACGAAAGACGAGTTTATAGACAATCAACGTGTC
ACCGGGAATATCTACGCACTGCTGGATGCGGCAATGGCGTTCTTTTTCAAGCATCTCTCCCTTTCCGGAA
AGATAGAGGGGCTATACCGTGAGGAAGAACTGGAAATCCCGTACAAGGCATTGAGAGAGTGCTGCACAAA
CGCCTTGTGCCACCGCTCGTACCACCGTCCCGGAAGCTCGGTTGGGATAGCCATCTATGACGACCGTGTG
GAAATAGAGAACAGCGGAACATTTCCACCTGACATGACAATGGAAAAGCTGTTAAGCGGTCATAATTCAG
AACCGCAAAACCTGATCATAGCGAATGTGTTGTATAAAAGTGAGGTCTTGGAAAGCTGGGGAAGGGGCAT
CGGGCTTATTATAAGCGAGTGCCGGCGTATAGGCATTCCTGATCCGGAATTCCATACGGACGGAAACAGC
GTATGGGTTATTTTCCGCTATGTCCGGAAAGCTGTGGGGTACAACCCGACAGTTACCCCACAGTCGCCCG
ACAGTTACCCCACAACCACCCCACAAGTGGGAAAAGTGTTGTCCGCAATCGAGAAACAGACGCTCTCGAC
AAAAGAGATTATGGGCATAATCGGATTGAAAGACAAAAGCAATTTCTTGGAACTCTACCTATATCCTGCA
ATAAGGCTGGATTTGGTGGAACCGATTTACCCGGAAAAGCCTAAACACCCACGACAGAAATACCGCCTTA
CAGAGAAAGGCTTGGAATTGTTGAAACAGCAATAGGCATGGCGAAAAAGAAGAAGAAACAACAGGGACAC
TATTGCCGTATCTGCGGTGACTACAAGGCGAACGAGAAGTTCAGCGGCAAAGGTCACGCACAACATATCT
GCAAGAGTTGCATGTCCGCCATGCGCAGCGGCAAGAATCCGGAGGATATTCTGCCGGAGCCGTTGCCCGT
GAGCCGTGAAACGACACGCTTCAAGAAACTGGGTAAAGAAGAAAAAGCCGTGCTTAAAGCGTTTATTTCC
GAAATGGTAACCGAATACTGGCAGGAAAACAGGCAGATACCGTTTGCGGAAAGTTTTTCCGAACTTAAAA
AATATATCATCGGAACTTACGATGAGGAATGCGGCATACTCCTGAAAGATGACGCGGAACTGAAGACCTA
CTTCCAGACACAAATGATAACGACCATAAACAAATTGCTGAAAGAGGAAAATCCGGAAAGTGAAGGGTAA
AAATATAACGGGCGGAACAAGGTATCAGACTTGCCCCGCCCGTTTTCGTTGCCGCCTGCCGGCTATTTCT
GCTGCAACAGATGTTTCAGATTATCGTCGTTGGCAATACGCTCCAACTCGTCAGCGACAATCTGCTTGAC
TTCCTCCTTGATACGCCTGTAATTCGCCTGCACCGTTTCCTTCATGCAGTCTTTGCCATCCTCGTCCGTG
AAGTCGGTAATGACGGGTATCGGCTTGTAGGCTTTCTCCTCGCGCTTCACCTTCTCGGCATCCACGACAA
TCTCACAGTGGAAAATCTTCTGCTCTATACGCTCGTTGAAGTTGTCGGACACCGAACCGACAAACATGCC
CTGCGTAAGCCCGGAAATCTTGCTCGGCGGGATAAGCGCGTCCATCTGCGTGTTGATGGAGGTGGAAACG
TCCTGCCGGTTGATGGAGATGGACTGCCGCTTCTGCAACACCTTTCCGAACCGTTCCGAGAGCGTCTTGG
CGGTTTCGCCCACCACCTGACCGGAGAAGATATTACCGACGGTGTTCATCACGACTTTGGCTTCTTTATC
GCCATAGTCGCGTACCAACTGGCTGAAATCCTGAAAGCCCAGACACACGGCAACCTTGTTGCTTCGCGCA
GTGGCGATAAGGTTGTCAAGCCCCTTGAAGTATATCGTCGGCAGCTCGTCGATGATAACCGACGACTTCA
ACATCCCTTTCTTATTGATGAGCTTCACGATACGGGAGTTATACAGACCGAGAGCCGCACCGTAAATGTT
CTGACGGTCCGGATTGTTGCCCACGCAGAGTATTTTCGGCTCTTGGGGATTGTTGATGTCCAGCGTGAAC
TCGCTGTCCGACATCACCCAATAAAGTTGCGGTGAAATCATGCGCGACAGCGGGATTTTCGCCGAAGCGA
TCTGCCCCATTAACTGCTCCGCAGCCCCTCCGAGCCAAGCATCCATGAACGGTGAGAGATAGTTCTCCAG
TTCGGGATAAGAGGTCAGTATCGGGAAAATGTCCTCGTAACGACGGTTCAGGAACTCGATGGCATGGGGG
AACGTGCAATACTTGCCGTTCTGAAAAATTTTAAGATACCAGATGATAGCCGCGAAAAGGATGATGGGCG
ATTCCACAAAGAAGTCGCCTTGCTTCTGCACCCAACTCTTATTTAAGTTGAGCATAATAGTGTACGCGCT
CTCGTAAGCGTCCGTAATATCCTCCATGAAATCCGGGTGAATGGGATTGCAACGGTGGCTGCGTCGCGGG
TCGTCGAAGTTTATCACGTAGAACTTCGGCTTCACCTTGTAGCCCTCCGGGTGGTTGAGCAGATGGTTAT
AGGCAATCGTGGACAAGTCGCTGAATTTGAAGTCGTAAACATACATCGAGAAGCCCTTTTCAATCTGCTG
CTTGATGAAACTGTTTACCACCGCGTATGACTTTCCGCTGCCCGGCGTACCCAAAACGATGGAGGCACGG
AACGGGTTCACGACATTGATCCAGCCGTTGTTCCAACGTTTCCTGTAATAAAAGCGTGTGGGCAGATTGA
CCGAATACTCGCTTTCGATGAGCCGTGTTTCCTGCATGAAGCTCTCGTTCTCGTTGTTGAACACGTCATC
CATCAGGTTGTGCTTCAACAGGCGGCTCATCCACAGACCACCCATCAGCAGACAGACATAGCCTGCGCCA
ACGGTCAGGATATACAGCCCTGTTACCGCCTCTATCGGCAGCGGCAAAGCCAATATCCACCAGTTCAGGA
AGAACAGCACGAACCCTGCGGCAAGTGCCGTCCAGATTCTTCCCCAAGTAATTTTCTCTCCCTTGACGCC
CTTCGTCCCCAAACAGGACAGGGCAAGGAGGAGGACGGCGAACAGTTTCGTGTAGAGGATGGAACGGAAC
AGCCCCGCCGTGCGGTTGAAGTTCATCAGGATTCTGTCCACCACGCCGATGTCCACGCCCCAGAGCCGTA
TGGCTTCATAGCAGAACCAGTACACGTTCATGACCACTAAAATAATACTCACGGCACGCAGAAAATCCAT
GATTTTCGCCAATGCCCTCAAATCGTCTTCTTGTTGTGACATAGATTGAAAAATATTTATTGTTGATACT
TCTGATTACATTCCCAAGCCCTTGCGCCTCTTCTTTTTCCTCTTGCGCTGCATCGCCCGGATAAAGGCTT
CCTCCTCGGTATCCACAGCCGGACCTTCGGGAGTGAGCAGACCGACACCGCCCGCCGTGTTCTCGTGGTC
GGATGCTGTCTGTCCGCGTATATCCTCTACTGTTTCCACCGGAACGGACAGCGTAATCGGCGGCAGTCCG
GCATAAGGCAGCGTGAAGTGTTCCTGCAAGGCGTTGGCGGAAAGTTCCTTGCCCATGCGCGAGCCGTTCA
GCACGCAGCCCGTGCGGTGGTCGATGAACGTGGCTCCGTAGATGCGCCCTTCCTCCGTGTAGCGCAGCAC
GGTGTCGATGCCCTTCTCCCTGAGCCGCGAAACGAACTTCTCCTTGTCATACGTGCCTTCAAGCACGGAA
AGGACGGTGCGTTTTGTCAGGTCGGCGAGTTTCCTGTCCTTAATCTCCTGTTTGGAACGGGCAAACTTCT
TCTGCACGGCTTCATAGCCTGCGGACTTCCCGAAAAGCGAAGACTTGAACGGGTTGCCTGTCTTATTCCC
GGTATCATCGGTGACGGAATAGACCAGCCCATGATACTCACGCCCGCACACGTTTCCCCGCGCTTCCTCC
ACCGTCATATTATATAAGGAAAGGAGGGCGCGGTATTCGCCCATCGTCTGGAAACGGTACTGTCCACTCA
GAGCCTTGACGGTATTCCCGACCTGCCTTTTCACGTCGCCCGCCGAAGCGTCCACCTTGCGCAGCGGATT
TTCCAGCCGTAGGTTCTTACGCTCCGCCGGGTGCAGCCCGTACTTCCGTTCCAGTTCCCTGCGGATGCGG
TCGCTGCGGCGGAAGAGGAAATCCTGATTGAGCCGCCTGCCTTTCTCGTCCACATTGATTGTCACGATAT
GCAGGTGGTGGCGGTCTATGTCCTCGTGCTTTACAATAAGATACGGCTGGTCCCCGTAGCCGAGTTTTTC
CAAATACTCGCGTGCGATGTCCTGCAATTCCGTATCGGTCAGCACATCGTCGGGATGCGGGTTGAGCGAG
ATATGGAGTACCGGTTTCTCCACCCTCGTATGCTCCGGCATACAGGCGAGAAAACCCTCCATCGCCTTGC
GTATGTCCACCGTCCCCGTGCCGTCATTGTAGATGCGGTTGGTGGTGAGCAGACGCCCTTTCGCCTCGTT
GATCTTTTCCCCGTTGTAGGCAAGCGCGCCGTACAGCGACTTTCCTACACTGATTTTTGCGACCATTTCG
CCTCCATTTCCCTTGAAAGTTCCACAATCTGACGGCTCAGTTTCACGAGTTCGACGGTCTGTTGCTCCAG
CTTGTAGAGCAACGCCATCGCCTTTTTCTCGGAAAAATGCAGTCTGAGTTCCTTCACGACTTGGTTGTAG
TTCGTGCCTACCGCGCGGAACTGCGCATGGAAATCGGACAGTCTGGTGTAGTAATCCACCAGCGTCCTGT
CCACTTTCAGCACCCTGAACGGCTGCCCGAAGAAGTGCGCCTTGATGAAAACCGACTTGGCGTAAACGCC
CGACTTCTCGAACATGGCGAGGAAACGGTTGTGTTCCTCCTCGTTGAAACGGACGGTGTAGCGGAACACC
GCCGGATCAGGTTTGGGATTTCTCCCGGTCTTGTTTCTTTTCTCTTTCATATAAACTTTGGATTTAGCGG
ATGGACGGCATAAGCCGCCGCTTGGGGTCACAGACACCGCAGGTTTGAAAGGCTTCCCGACTTCGGAGAG
GAAGCCCGCCCCCTGCAAGGGCAAGTGCTTTTCGTGGCTGCTCAAAACGTTTTGAGCAGCTGAAAAGACA
TCTTGCTATGTTCAGGCGAACATAAAAATCCGTCGGGGACGGATTGGGGGAATGCCTTTCAAACTCCGGG
CTGCGCCACCTGCGGCGAACCCTGCCGTTCGGGTGCAAAGTTACGCCCTTAAAGCGTTATCGGACAGAGG
CTTGACCCAGACAATCAGTGCCAACCGGCGCAACATGCCGCCACTTGCCGGGGAAGTGATACAGGTTCCA
AAATATCCTTGTTTATTTGCAGCATGATTCAAGAAACGAACGATTTGAAGATATGAAAAATGAGGCTTTC
AAATACCCGGCAAACCGCTTCGGCGGATATTTACCAGACCGGATACCCGAACCTTCGGATACCCGGTTTT
ACAATGACGCGGTGATTCACGGATTCAATGACTTCATGACGCAATGTCGTCATTCATCAGTTATCCGAAC
CTCTGCTTCACCGTTGAAGCGGATACGTGACGAACCGGACAGACAGAGATTCGCGGACGCGGATATACAC
GTCACCGATTCCGTATCGGAGCAGGAAAACAATTCATCAACCATTAAAACCAACAGAACCATGAGTAATG
AAACATTCGTTGCATTCGCAACACAGAAAGGGGGCATCGGCAAATCCACCGTCACGGCACTTGCCGCCAA
CTACCTCCACAACGTGAAAGGACACAATGTCGCCGTCATAGACTGCGACGCCCCGCAGCACAGCATACAC
GGGTTGCGTGAGCGTGAAACGGCACTTATCGGCGGGAGCCTCTATTTCAAGGCACTCGCGTGTGACCACT
TCCGCAAAATAAGGAAGAACGCCTACCCGGTCATCGCAAGCGACGCCCTTAACGCCCTTGATGACGCCGA
AAGGATGCTTGCCGCAGAAGAGGTGAAACCCGACGTCGTGTTCTTCGACATGCCGGGAACCCTGAAAAGC
AACGGCGTGGTCAAGACCCTCTCGCAGATGGACTACATCTTCGCGCCCATGAGTGCCGACCGTTTTGTCG
TGGAAAGCACCCTGCAATTCGCCGTGATGTTCCGTGACAACCTCATGACGACGGGACAGGCGAAAACAAA
AGGGCTGTACCTGTTCTGGACGATGGTGGACGGCAGGGAGAAGAACGGGCTTTACGACCTGTATGAGGAT
GTGATCGCCGAGATGGGGCTGCCGGTGCTGTCCACCCGCCTGCCCGACAGCAAGAAGTTCCGGCGCGACC
TCTCGGAAGAGCGCAAGAGCGTGTTCCGCTCGACCATCTTCCCGATGGATGCGTCCCTGCTGAAAGGGAG
CGGCATCCGTGAGTTCTCGGAAGAGATAAGCCGTATCATCAGACCTCAATAATCATGGGCAGCAGGAAAG
TGAACACCGAAGGCATCGACGAGGAACTGTTGATAGCCTCCATCGGCAGACGCAGGCAGGACGGGACCCT
GTACCACGCGCAGGAGCCGCCCGCGCCTGCTCCCGAAGAAGAAAGCGTCCCTGAGACGGAACCGCCTCCC
GTGCAATATACGGCAAAGGAAAAACCGCAGAGGGACACCGTCCGCCGCAAACGGCAGGAGGACGACTATT
CCGGGTTGTTCCTCCGCCGCAACGAGATAAAGACGCGCCAGTGCGTCTATATCAGCCGCGACGTCCACAG
CAAGATTCTCAAAATCGTGAACGACATCGCCGGGCGTGAAATCTCGGTAGGCGGCTACGTGGACACCGTG
CTGCGCCAACATCTGGAACAGCACAAGGAGAAAATAAACGAACTGTACAAGAAACAACGTGAAGACTTGA
TTTGAATATGGAAAAGAACCAGAAAAACAGAAGTCCGCAGCATGACGGCGGCGGTATGCTTGCCCAAGTT
CAGGCGAGTGTGAAAATACTGTCCCCCGTGCCGTTAGACGGCAAATGCGGAGAGAAGGACTATGAACGGC
TGTTCATCCGTGAAGCCGAAGTGAAGGCACGCGAGGGAAAGATGGCGTATGTGCGCCCGGAGTACCACGA
CCGCATCATGCGCATCACCCGTGTGATCGGGCATGACCGGCTGTCGCTGTCCGCCTACATCGACCATGTG
CTTACGCACCACTTCAACCAGTGCGAGGAGGCGATAAAGAGCCTTTACGCCCAGAATTACGACGCAGTAT
TTTAATCCTCAAAAAGTAACAGACATGAAAGGAAAGAAGAAAGATTATCGTGCCTTCCTGAAAAAATCAG
GCATCAAGGCGAGAGAGGGAAAGCAAGTGTACATCAGTTTGGCAAACCACAGCGTGATAACCGAAATCAC
CTATTTATTAGGTAAGGGAAACCTGACCATCGCCGACTATCTGGACAATGTGCTTAACGAACATTTCCAG
ACACACCGTGCCGAAATCAACCTTATGTTGGATTCAGTCCCCAAAGTAGAGCTATGAACATGACTATGAT
TCTGCTGACCGTATCGGTCGGCTGCAACCTGTGGTTCCTGTTCCTGCTCCTTTATGACAGGATCATGGAA
ACCAGACTTGTCCGCTTCCTAAGAAGCATAGCCGGAGTGTGGCGGTCGTTGGACGGCACGGCTGCAAAGC
CAGAAGCGGTAAGGAACACACCGCCCGCAGACACCCCGGACATCATCGGCAAGAGCCGTTTCAGGATGGC
ATCGACCCGGACAACCGCTGCCATACCGACGCAAGAAGCCGCCACTTCGGAAAAAGGCATTGAACTGACG
GAGGAAGAGGCTACTTTTGACGACGGAAACACGGAAACCGCCTCACACCCGGCACAGGTCCCGGAGGATA
AACTCGATGAAACCTTCACGAGCCTCACGCCTTCGGAACTGGAGTTCGGGGAGGACGAGCCTGAGGAAGA
AACGCCCGACGCGCCGAGGGCATCCGGAAGCAGTTTCGACGAGATAGACGATGCGGTCAGAACCGCCAAG
AACCCGGAAGCGACAACGATAGAACGGGAACAGGCGGCAAAGGTCTTCACCGACATGGAAGGGACGGAGC
TGTACGAGAAGCTGATGAACGGCTCGTCTGAAATGAGCATCCGCATCAAGGGGCTTATCGAAATCCGGCT
GAAGAAACCGAAAAAGGATTTTGTCGTCCCGGACAGTATTGAGGACTTCGACATCCGCAACTATGTATAA
CGACTAAAAAAGAATGAAAATGAAAACGTAAGACGGCATCATCCACGCACATGGCGGTACAAGGTACAGC
CAGTCCGCAACGGACACACCCAAGTCCGTAGAAACAAACGGGCAACCCACTAAACCAAAGTAAAGTATCC
GAGTATCAACCGCCCGACAAAGGACTATCCACCCTTTTGACGGCACAAAACAAGAACAGTTTATGAACAA
GAACAACAGACAGAAACTTATCCTCTCTGCGGCACTTCTGGTTGCCGCAACCGCCTCCGCCTTCGCGCAG
GGAAACGGCATAGCGGGCATCAACGAAGCCACCTCTATGGTGAGTTCGTACTTCGACCCCGGCACGAAAC
TCATCTACGCCATCGGCGCGGTAGTCGGTCTTATCGGGGGCGTGAAAGTGTACGGGAAGTTCTCTTCGGG
AGACCCCGACACCAGCAAGACAGCCGCCTCTTGGTTCGGGGCGTGCATCTTCCTGATTGTCGCCGCCACC
ATCCTGCGCTCATTCTTCCTTTAATATAATAATGTATGGCTGAATACCCAATAAACAAGGGTATCGGCCG
TCCGGTAGAGTTCAAGGGCTTGAAGGCTCAGTACCTCTTCATTTTCTGCGGAGGACTGCTGGCTCTCTTC
GTCCTGTTCGTCATCCTCTACATGGTCGGCATCGACCAGTGGATATGTATCGGCTTCGGCGTGGCATCGT
CCTCCGTCCTCGTATGGCAGACCTTCGCGCTGAACGCCCGGTACGGCGAACACGGGCTTATGAAATTAGG
GGCAACAAGGAGCCATCCCCGATACCTTATCAACCGGCGGCGGATCACCCGATTATTCAAACGAAAACGA
AAGGAAGAAACGACATGAGGAATACATCCAAAATGACAACACTGGAAAACAAGTTCCCGCTATTGGCGGT
GGAGGAAGGCTGCATCATCTCCAAAGATGCCGACATCACGGTGGCTTTCGAGGTGGAGCTGCCGGAGCTT
TACACCGTGACGGGTGCGGAGTACGAGGCGATACACGGCTGCTGGTGCAAGGCGATCAAAGTGCTGCCGG
ACTTCTCCGTCGTCCACAAGCAGGACTGGTTCATCGAGGAGAAGTACACGCCGGAATTGCAGAAGGAGGA
CATGAGTTTTTTGAGCCGCTCTTTCGAGCGTCACTTCAACGAGCGTCCGTACCTGAAGCACACGTGCTAC
CTCTACCTGACCAAGACGACGAAGGAGCGTAACCGGATGCAGAGCAATTTCAGCACGCTGTGCCGGGGAC
ATATCATCCCGAAGGAGCTGGATAAGGAAACCACCGCGAAGTTCATGGAGGCTGCGGAACAGTTCGAGCG
CATCATCAACGACAGCGGCTTTGTCAGGCTGCGCCGCCTCTCCACCGACGAGATTGTGGGGACGGACGGC
AAAGCCGGGCTGATAGAGCGTTACTTCTCGCTCATGCCCGAAGGCGACGCCACGTTACAGGACATCGACC
TCTCGGCACGGGAGATGCGCATCGGCGACAACCGCCTGTGCCTGCACACCCTGTCCGACGCGGAAGACCT
GCCCGGCACGGTGGCTACCGACACCCGGTATGAGAAACTCTCCACCGACCGCTCGGACTGCCGCCTCTCC
TTCGCATCCCCGGTGGGGCTGCTGCTCTCCTGCAACCATATCTACAACCAGTATGTGATTATCGACAACA
GCGAGGAGAACCTTCAAAAATTCGAGAAGTCCGCAAGGAATATGCAGTCGTTATCCCGATACAGCCGGAG
CAACAGCATCAACCGCGAGTGGATAGACCGCTACCTGAACGAGGCGCACTCCTACGGGCTGACCTCGGTG
CGGGCGCACTTCAACGTCATGGCGTGGAGCGACGACGTGGAAGAGTTGAAGCACATAAAGAACGACGTGG
GCAGCCAGCTGGCAAGCATGGAGTGCGTGCCGCGCCACAACACCATCGACTGCCCGACACTCTATTGGGC
GGCTATGCCCGGAAACGCTGCGGATTTTCCGGCGGAAGAGAGTTTCCACACCTTCATCGAACAGGCGGTG
TGCCTCTTCACGGAGGAAACCAACTACCGCAGTTCGCTCTCGCCCTTCGGCATCAAGATGGTGGACAGGC
TCACGGGAAAACCGCTGCACCTCGACATCAGTGACCTGCCGATGAAGCGGGGCATCACCACGAACCGCAA
CAAGTTCGTATTGGGTCCTTCGGGCAGCGGAAAGTCGTTCTTCATGAACCACCTCGTGCGACAATATTAC
GAGCAGGGCGCACATGTGGTATTGGTGGACACGGGAAACTCCTATCAAGGGCTATGCGAGATGATACGAC
GCAAGACGGGCGGCACGGACGGCGTGTATTTCACCTACACGGAGGAAAAGCCCATCAGCTTCAACCCGTT
CTATACCGACGACTACGTGTTCGACGTGGAGAAGAAGGACAGCATCAAGACGCTGCTGCTGACGCTTTGG
AAGTCGGAGGACGACAAGGTGACGAAAACCGAAAGCGGGGAATTGGGCAGTGCCGTGAGTGCCTACATCG
AGCGCATCAGGGCTGACCGGAGCATCGTCCCCTCGTTCAACACTTTCTACGAGTACATGCGCGACGACTA
CCGCAGGGAACTGGCGGAGCGTGACATCAAGGTGGAGAAGGAGGACTTCAACATCGACAACATGCTCACC
ACCATGCGGCAGTATTACCGGGGCGGACGCTACGATTTCCTGCTCAACTCGGCGGAGAACATCGACCTGC
TGGGCAAACGGTTCATCGTCTTCGAGATCGATTCCATCAAGGACAACCGCGAACTGTTCCCGGTAGTGAC
CATCATCATCATGGAAGCCTTCATCAACAAGATGCGGCGTCTGAAAGGGGTGCGGAAGCAGCTTATCGTG
GAAGAGGCTTAGAAGGCTCTTTCTTCGGCGAACATGGCTGACTACCTGCGCTATATGTACAAGACGGTGC
GCAAGTATTTCGGTGAGGCAATCGTGGTGACGCAGGAGGTGGACGACATCATTTCCTCGCCCGTCGTCAA
GGAGAGCATCATCAACAACTCCGACTGTAAGATACTTCTTGACCAGCGCAAGTACATGAACAAGTTCGAC
CAGATTCAGGCGTTGCTCGGACTGACGGAGAAGGAGAAGTCGCAGATACTCTCCATCAACATGGCGAACA
ACCCCTCACGGCTCTACAAGGAGGTGTGGATAGGCTTGGGCGGCACGCAGTCGGCGGTCTATGCCACCGA
GGTCAGTGCTGAAGAATATCTGGCGTACACCACCGAGGAAACGGAAAAGGTGGAGGTGTACCGTCTGGCG
GAGCAATTGGGCGGCGACATCGAAGCCGCCATCCGGCAGCTTGCCGAAAGGCGGAGAAACAAGAACAATC
AATAAACCAATTATCAACGAAAAAAGAAAAGCGTATGAGCATATCAAGAATGAAAATGCTGCAAGTCAGC
AAGTGTCTGATCGGATTGGCGGTCATGGTGCTGCAATCCTGCGACGTGGCGGAGAACCGCCGCGACCTGC
TGTGCGGAAACTGGGAAAGCGTGGAGGGCAAACCCGACGTGCTTATCTACAAGGAGGGCGAAGCCTACAA
GGTGACGGTATTCAAACGGAGCGGCATCCGCCGCAGGCTGAAACCGGAAACCTACCTCTTGCAGGAGGAG
AACGGCAACCTGTTCATGAACACCGGCTTCCGCATCGACGTGGCGTATAACGAAGCCACCGACGTGTTGA
CCTTCTCACCCAACGGGGACTACGTGCGTGTGAAGCCGCAGCCGGAAACTCCGGCAGAAAAATAAGAACC
GCTAAAATCCAAAGAAACATGAGAACAAGAATAACATTCGTCATCTGCCTGTGCCTGCTTTTCGCGGGCA
GGGCTTCCGCCCAATGGGTCGTGAGCGATCCGGGCAATCTGGCGCAGGGCATCATCAACGCCTCGAAGAA
CATCATCCACACCTCGAAGACCGCCACGAACATGGTGAACAACTTTCAGGAAACGGTGAAAATCTACGAG
CAGGGCAAGAAGTATTACGACGCCCTCAAATCCGTGAACAATCTGGTCAAGGACGCCCGCAAGGTGCAGC
AGACCATCCTGATGGTAGGCGACATCACGGACATCTACGTGACCAGCTTCCAGAAGATGCTGCGCGACGA
CAACTTCACGGTGGAGGAACTCGGAGCCATCGCCTTCGGGTACACGAAGCTGCTGGAGGAATCCAATGAC
GTGCTTACGGAGTTGAAGAACGTGGTGAACATCACCACGCTCTCCATGACGGACAAGGAGCGCATGGACG
TGGTGGAACGCTGCCACTCCAAGATGAAGCGTTACCGCAACCTCGTGAGCTACTACACCAACAAGAACAT
CAGCGTGAGCTACCTGCGTGCGAAAAAGAAAAACGACCTCGACCGCATCATGGGGCTGTACGGCAGTATG
AACGAAAGATACTGGTAGCCTATGGAGTTCGACAACCTTCACCAGATTCTCCGCTCGCTCTACGAGCAGA
TGATGCCACTGTGCGCTGACATGGCGGGCGTGGCGAAAGGCATCGCCGGGCTGGGCGCGCTCTTCTATGT
CGCCTACCGGGTATGGCAGTCGCTGGCGAGAGCCGAACCGATAGACGTCTTCCCGATGCTCCGCCCCTTT
GCCGTCGGTCTGTGCATCATGTTCTTCCCCTCGGTGGTGCTTGGCACGATAAACAGCGTCCTCTCGCCCG
TCGTGCAGGGTACGGCGAAACTGCTCGAAACGCAGACTTTGGACATGAACAAGTACCGGGAGCAGAAGGA
CAGGCTGGAATACGAGGCGATGGTGCGCAATCCCGAAACCGCCTACCTCGTGTCCAACGAGGAGTTTGAC
AAGCAACTGGAGGAATTGGGCTGGTCGCCCTCCGACATGGTGACGATGGCGGGGATGTATATCGACCGGG
GGATGTACAAGATGAAGAAGGGCATTCGCGATTTCTTCCGCGAGATACTGGAACTGATGTTCCAAGCCTC
CGCCCTCGTGATAGACACCATCCGCACGTTCTTCCTCGTGGTGCTGGCGATACTCGGTCCGATAGCCTTC
GCCATATCGGTGTGGGACGGCTTCCAAAGCACGCTCACGCAGTGGATATGCCGCTACATTCAGGTCTATC
TGTGGCTGCCCGTGTCGGACATATTCAGCACCATACTCGCCAAGATTCAGGTGTTGATGCTCCAGAGCGA
CATCGAGCGTATGCAGACCGACCCCAACTTCTCGCTGGATTCCAGCGACGGGGTGTATATCGTGTTCATG
ATTATCGGCATCATCGGCTACTTCACCATTCCGACGGTGGCGGGCTGGATCATCCAAGCCGGGGGCATGG
GCGGCTACGGGCGCAACGTGAACCAGATGGCTGGACGCGCCGGAGGCATGGCGGGCAGCGTGGCGGGTGC
TACCGCAGGCAACATGGTCGGACGTGCCGGGAAACTGCTGAAATAATCAATGTGGAATTATAAACGGAAA
AAGTAAAATGGAATTCAAGTCACTTAAAAACATCGAATCATCGTTCAGGCAGATACGCCTGTTCGGTATC
GTCTTCCTCTCGCTGTGCGCCGTGATAACGGTATGGAGCGTATGGAGTTCCTACCGCTTCGCGGAGCGGC
AACGGGAAAAGATTTATGTGCTGGACAACGGCAAGTCGCTGATGCTGGCACTCTCGCAGGAGCTCTCGCA
GAACCGTCCGGCGGAAGCGAGGGAGCATGTGCGCCGCTTCCACGAGCTGTTTTTCACGCTCTCGCCCGAA
AAGAGTGCGATAGAACACAACGTGAAGCGTGCCTTGCTATTGGCGGACAAGAGCGTGTACAACTACTATT
CGGACTTCGCCGAGAAAGGGTACTACAACCGCATCATCGCCGGGAACATCAACCAAGTGCTGAAGGTGGA
CAGCGTGGTGTGCGACTTCAACGGCTATCCCTACCGTGCCGTGACCTACGCCACGCAGAAGATTATCCGG
CAAAGCAACGTCACAGAGCGCAGCCTCGTGACCACGTGCCGGCTCTTGAACTCGTCCCGTTCGGATGACA
ACCCGAACGGGTTCACCATCGAGGGGTTCACCATCATCGAGAACAAGGATTTACAAACCATCAAAAGGTA
AACGGACATGAAGAAAATCGGAAAATCACTGTGGAGTGCCTATTGGAAACTCCACGACAAAAAGAAAATG
CTGGTGGCAAGGCTCAAGGGCTATCTGGACGGCTTGCCGCCGAAGACACGCATTCGCACCGTGCTGGCGA
TGCTCGCCGCATTCGCCGCGCTTGCCCTCTACACCTTCGGCAAAGCCGTCTATGACATCGGCAGGAATGA
CGGCAATCGGATAGTAACAGACCATGCCGGACAGGTGGAACTGTCCGTGAAGCCGGATAACAATCACAAC
GTAACACCTTATTTATATGGAACAGACGAAGAATGAACCCAAGAACGAAAACAAGGCGGCTCCCGGCAAC
GACAAGCCGAAAAAGGAGCGCAAACCGCTGACCGAAGCTCAACGGCTGAAACGTCAGAAAATGATAGTGC
TTCCCGCTATGGTGCTGGTATTCATCGGGGCGATGTGGCTGATATTCGCCCCGTCCTCCGGCAAGGAGCA
GGAGCCGGGAACGGGCGGCTACAACATCGAGATGCCCGACGCGGACAAGGAGAACCGCCGGATTATCGGG
GACAAGGCTAAAGCCTACGAGCAGGGGGCGATGGAGGAAAGGCAGGAGAACCGCAGCCGCGCCATGCAGC
AGTTGGGCGACCTGTTCGACCGCGAAACGGCGGAAACGGATGGGGACAACGACTTCGACCTTGCCAATCC
CGGCGGAACGGAAGAGGCGGTGAAGCCCGCACCGAAGACCATCCAATCCTCGGCAGCCGCCTACCGTGAC
CTCAATGCCACGCTCGGCAACTTCTACGAGCAGCCGAAGAACGACAATGCGGAAATGGACGAACTGCTGG
AACGTATCGCTACCCTCGAATCCGAACTGGAAAGCGGAAAAGAGAGAAGCTCCACGATGGACGAGCAGGT
GGCACTCATGGAAAAATCCTACGAACTGGCGGCGAAGTACATGGGCGGTCAGAACGGCACGCAGGCGGCA
GCGGGACAGACCGCAGAGCCGTCCTCCGTGCAGAAAGCCGGAAAGAACACGGCAAAACCCGTAAGGCAGG
TGACGCATCAGGTGGTGTCCTCGCTCGGACAGCCCGTGAGCAATGCCGAATTTGTCGCTTCCTTCTCGCA
GGAACGCAACCGCAGTTTCAACACGGCGGTGGGCGTCACGACCGTATCGGACAGGAACACCATACCGGCA
TGCGTCTATGGGGCGCAGAGCGTGACGGACGGACAGGCGGTCAGGTTGCGGCTGTTGGAGCCGATGGCGG
TGGCTGAGAGGATCATCCCCCGTAATGCGGTGGTGGTCGGCGCAGCCAAGATTCAGGGTGAACGGCTCGG
CATCGAAATCACCTCGCTGGAACACGACGGTACGGTTATTCCGGTGGAGTTGGAGGTCTATGACACGGAC
GGGCAGCCCGGCATATTCATCCCCAACTCGATGGAGATGAACGCCGTCAGGGAGGTTGCCGCCAACATGG
GCGGCTCGCTCGGCAGCAGCATCAACATCTCCACCAATGCCGGGGCGCAGCTCGCCTCCGACTTGGGCAA
GGGGCTGATACAAGGCACGAGCCAGTACATTGCCAAGAAGATGCGTACCGTCAAAGTGCATCTGAAAGCC
GGGTACAGGGTCATGCTCTATCAAGAAGTGAATTAAGGAAACAATCAATCAAATTTTTATTTACCACTAA
AAATCCAAAGTAATGAGAAAAGTAATCATGATGTTTGCCCTCGCTATGGGCATCGCAACTGCCAACGCGC
AGGAAAACGTAACCGTTGAAACGACCAACGGAAGTGACCAACCGACCTTGACAAAGGAGGTCTATCCGCA
GAAAGAAGCGGACGGAGATCTGTATCACGGTCTGACGAGAAAGCTGGGCTTTGACCGCATGGTCCCTCCG
CACGGCTTGGAAGTGACCTACGACAAGACCGTGCATGTCATCTTCCCGGCGGAGGTGCGCTATGTCGATT
TAGGCTCGCCCGACCTGATTGCGGGCAAAGCCGACGGTGCGGAGAACGTCATCCGCGTGAAGGCAACCGT
GAGGAATTTCCCGAACGAAACCAACATGTCCGTAATCACGGAGGACGGGAGTTTCTACTCCTTCAACGTG
AAGTACGCCGCCGAACCGCTGCTGCTCAACGTGGAGATGTGCGACTTCATCCATGACGGCGAGGCGGTGA
ACCGTCCGAACAACGCGCAGGAAATCTACCTGAAAGAATTAGGCAGTGAAAGTCCCATGCTGGTGCGCCT
TATCATGAAGTCCATCCACAAGCAGAACAAGCGTGAGGTGAAGCATATCGGCTGCAAGCGTTTCGGCATC
CAGTACCTTCTGAAAGGCATCTACACGCACAACGGGCTTTTGTATTTCCACACGGAAATCAAGAACCAGA
GCAACGTGCCTTTCGATGTGGACTACATCACGTGGAAAATCGTGGACAAGAAGGTGGCGAAGCGTACCGC
CGTGCAGGAGCGTATCATCCTGCCGCTCCGTGCGCAGAACTACGCCACGCTCGTGCCGGGCAAAAAAAGC
GAACGCACGGTCTTCACGATGGCGAAGTTCACCATCCCCGACGGCAAGTGTCTCGTGGTGGAGCTGAACG
AGAAGAACGGAGGTCGCCACCAGTCCTTCGTGATCGAGAACGAGGACTTGGTGCGCGCCAATACCATCAA
CGAACTTCAAGTGCGCTGACCATGAGAAAGTACATCGCAATCATCATCGCGTCACTTGCCCTGTTCACGG
GGCAGGCGCACGCCCAGCGATGCCTGCCGAAGATGCAGGGCATCGAGTTAAGGGCGAATCTGGCTGACGG
CTTCAAACCCGGCGGCAATGACGGCGGGTACAGCTTCGGGGCGGCTCTCTCCACCTACACGAAGAAGGGT
AACAAATGGGTGTTCGGAGGTGAGTATTTCCTGAAAAACAACCCGTACAAGGACACCGCCATACCTGTGG
CGCAGTTCACGGCGGAGGGCGGTTACTATTTCAAGATACTTTCCGATGCCCGTAAAATCATGTTCGTCTA
TGCGGGGGCTTCGGCTCTCGCCGGGTATGAATCGGTGAATTGGGGCGAAAAGGTGCTGCATGACGGCTCG
ACACTGCATGACCGGGACGCCTTCATCTATGGCGGTGCGCTGACGCTCGATGTGGAGTTTTACGTGGCTG
ACCGTATCGCCCTGCTCGCAAACCTCCGGGAGCGTTGCCTGTGGGGTGGCGATACGAGAAAGTTCCATAC
TCAATTCGGGGTGGGCATCAAGTTCGTCATCAACTGATGCGCCGCATGGAACGGACGGATATAGACACCA
TGAGGCAAATATCCCTCGCGGACTTTCTCGCGCGGTTGGGACATGAGCCTGTCCGAAGGAGCGGAAACGA
ACTTTGGTATCGTGCGCCGTACCGTAATGAACGCACGCCCTCTTTCCGTGTGAATGTGGCGAAACGGCTC
TGGTACGATTTCGGTTTGGGCAGGGGCGGCGACATCTTCACGCTTGCCGGGGAGTTTGCCCGAAGCGGCG
ACTTCATGGCGCAGGCGAGATTCATAGCGGAAACCGCCCGTATGCCGCTTGCCGCAGCGGAAAAGCCGTT
GTACCTGCCGGAGCCGTCCGAACCTGCCTTTGAGGGAGTGGAAGCCGTCCCGCTGCTCCGCTCACCACTG
ACGGACTATCTGGCGGAACGGGGCATCCCTTATGCCATTGCATCCCGCCACTGCTGCCGCCTAAACTACG
GCGTGCGTGGAAAGCGGTATTTCGCAATCGGTTTCCCGAACGTGGCTGGCGGCTATGAAATCCGTAGCCG
TTATTTCAAGGGTTGCGTACCACCGAAGGATGTGTCGCTGGTAAAAATGGAAAGTTCTCCAGCTGACGTG
TGCAGTTTATTTGAAGGATTTATGGACTTCCTTTCCGCTGCCACGCTTGGATTGGAAACAGGCGACAGCC
TTGTGCTGAACTCCGTCGCCAACGTGGGTAAGGCGGTAAAACACTTGGACGGGTACGTGCGCATCGACTG
CTTTCTCGACCGTGACGACGCCGGGCGGAGGACGCTGGAAGCCCTCAAAGGACACTACGGCGGACGTGTC
TGTGACCGTTCCGCACTCTATGACGGTTGCAAGGACTTGAACGAGTATCTGCAACTGACAGCAAAAAATG
AACAATAACTTAAAAATCAAAGGACAATGAACATACTGAACAACAAGAACAAGAGAATATTCATCTTCAA
GGCGTTGGCACTCTGCCTGTTCGCCGCCGTGTCGCTCACGCTCGCATCGTGTGACGATGACATGGACATC
CAGCAATCCTATCCGTTCACGGTGGAAACGATGCCCGTACCGAACAAGGTCACAAAGGGGCAGACGGTGG
AAATCCGCTGTGAACTGAAAAGGACGGGCGATTACGCCAACACGCTCTACACCATCCGGTATTTCCAGTT
CGAGGGGGAAGGCACGCTGAAAATGGCGGGCGGCATCACTTTTCTGCCCAACGACCGCTACTTGCTTGAA
AACGAGAAGTTCCGGCTGTACTACACGGCAGAGGGCGACGAGGCGCACAACTTCATCGTGGTGGTGGAGG
ACAACTTCAAAAATTCCTACGAATTGGAATTTGACTTCAACAACCGGAACGTGAAGGACGACACTCAGAC
CGTCATCCCCATCGGCAATTTCAAACCTCTGCCAAGATGATGCGTGTATTCATGGCTATCTTCTGTTCGC
TGCTGGCGGTCTGCTCCGTGTCCGCACGGGACAGCCGTCAGAAGGGGACGGACGGGCAGGCGGCAATCTA
CCGCCTGCCGCCTTTCGAGCGGGCGGTTCGCTGTACGAAGTATTTTGAGGGCTGGCACTCGGAAAAACAT
CATCCATATGTAGGATATGGACATCGGTTGCAACCGGGGGAAAGCTATTCGGCATACACCATGACGAAGC
GGCAGGCGGACGCGCTCCTGCGGAAAGACTTGCGTAAGTTCTGCGCCATGTTCCGCAAGTTCGGGCGTGA
CAGTCTGCTCCTTGCCACGCTCGCCTACAATGTCGGTCCATACCGGCTTTTGGGGAACGGGAAGATACCC
AAAAGCACACTGATCCGAAAATTGGAGGCGGGCGACAGGAACATTTACCGGGAATATGTCGCTTTCTGCA
ACTACAAGGGTAAACGGCACGCCATGCTGCTCAAACGGAGAAAGGCGGAATTTGCGCTGCTTTATATCCC
ATGACCATAGATGAAACTCCGATGAAGTTGGCAACTTCATCGGAGTTCTAAATATTGACCATAATCTTCC
TAAAAATACTCCTATTTGTTTGTATATCCATTTTTATTTTTTATACTCCTTGTTTGAAATATATTCCTCA
ACTCGATTTATAAAAAATGAAAGAAAATCTAATGTGTCTTTTTTATACTTTATTATATCAGAAAGCAATA
TAGTGGATCCAAAATTAGAATAACTTACATCTCCGTGAGCAAGGTGGTTTCGTGCATCCTTAACTGCTTT
CAATGTAGTGGCGACTCCATCTTTATTTGGTATGGCTCTCAATTGTAATTTAAAATCTTTGCATATATTA
AGAATCGTTCTAAGATCGACATTCCCATTAAAACGTCCTATCGCATCAGCAAAAAGTATATCAGAGCTAA
TGTTGCCTATTATTTCTTTAGTTCGTGCAATACGAGTTTTAATTGAATCTCCAGTGGTCATCATAGATCT
TAACCATTGGTCACGCAAAGAATCTTCAAGTTCATGATATTTAAGATGATCGTCTTTAATAGCATCAAAT
ATTGCTAAAATACATTCTACAACTGTTGCCTCGACTATATTGTATAACATCAAAACAGCATGACTTCTCA
TGCATTTTTGTTGAGTTGAAGTAACTAATAGTGAAGAAGTCGTTGTTGGATTTGGCAACATGATGTTTTT
GTATGTTTCAATAGAATCAATAAATTCTAATAAAGAGAAAAAATCATTAATATCCTCAATGCTTTGATTG
AATTTATTTTTCTGCATCTGCCAAATATGAATTTTTCACGTAATCTATTCTATTCAATATTTTTTTTGCC
GTATGAGTGCGGTAGCGTCCTTCTATGGTTTCAAAGAAACCATTTCTATTATGTTTATCAACAATAAGAC
TATCTAATTTATGGGGCTGAATATTGGGATTTTCTTGTAAAGCCATATAGACGCCAATAGCAATTGCTTC
AAAATATGGTTTAGAAACACCTACTGCATTTGGTTTCTTGGCAAACCCTTGTCCTTCATAAGTTTTTGAT
ATAAAATCAACCATCTGGTCAAATGCAGCCTTTTTACTTTTTAGTTCGTTTTCTGCAAAATTCTTATTTC
CGTTATCAAGATATTCATCAAGGTATTTAGCTACCCCTTTATATTCAACCTGACGATAGTCAGGATACGC
ATCAATGAATGCAAAAAAGCGCAGGATTAGTTCTTCTTCTTCATGTCGTTTTTCTGAAAACTTAGCAAAA
GGACACAAGGATTTAAATTTTTCACTTTTAGCAAGTTCTGTTATAAAAGTCATGAATTCACCCCGATAAA
CACCCCGACGTGTTTCCATTGGAACCAAAGGGACACTACTGGTGTTGATACGGTCAAACATTTCTTTTCG
TACTTCTTCTGTGGCACGAGAAGATAGAACTATCATACGAATAGCAATATTTTTAAACATTCGTTGGGTA
GCCGAAGGTAATTGCCCAAATCGAATGTCATTAAACTCCGTCAATTTTTCAAGCCCTTTTAATTGAAGAT
CATTAGATAAAAATGCAGCCATTGTACGAATACGTTGAGAACCATCAACAATTTCAAGACGCCCTGTTTC
CGGAATTTCTGCCGTAAATATAAAAGGCACAGGTAATCCTAATAACAATGATTCTATAAATCGAGACTGT
CTGGTAATATCCCAAACAAATTCACGTTGATAATCAGGTACATATATTTCATTGTCATCTTTATCTATAT
TTGTAAGATACTTTGTGACATAAAACTCTATAGTGAGTTCTCGCATATCAAAAGAAACCAATTTTTGTTC
ATTGGATAATTGTTCTTGAATGTTATTTTGTTTCTCTGCACTTAATGTATTCATATGCAATATTATATTA
TGAATGAAATAACCTTGCAAAGGTACAAAAAAGTAGCCACATACAGGTAGATTTTCACGCCTTTATTTAT
CGCAGATTGAACAAAGGTTTCTTTGCTACTTTCTTTGTCCGCCATCATGCTCACCGAAAGAAAGTAGGGC
GGCTTTCGCCGCCGCCACTCAAAAACGGGTGTAGAGTCCCGTTACCATCGTGAACATTTCTTCCAGCATA
TCGCAATATATGCCCTCGTGCGTTTCGATGTCCTTCGTCTTGCACTCGAATGTCTTTTTGCTGAATGTCT
TGCGGTAGAAACGCATATTGTAGAGGTCTAATCCTGCATCATAGATGATGTCAAGACGGTTTGCGCTCGT
CTTGTTCCTCGCAAGGCTCATGCGTAAGCCATTGCCCATATCTATGAAGTCCTTGCTTCCCGTCATGGCG
GCAAAGCGTCTGCCGCCTATCTGCTGTAAAATAGTCTTTGCTATCATGCTTTTCTTGGTTTTAAGTTGGC
GGTGCGGACACCGCCAACTTGTTTAACATTCTGTTATCTCGGCAATGGGTGTGTTTCGTTTCAACCATTC
CATCAGACACTCCATATTGTACTCGCTTGTGATGACTGCCGTATGGCTGTTGATGGCGGTGAACCTGCTA
CTTTCATAGTCATCTATCCACTTTTTTAGGGTATCAACTCCCCACGCTTCGGCATCGTCAAAGATGCCGT
CCAATACTTTGATAGGCTCGCTGAACTTCACTATCAGCGTTTGATAGGCTGCGTTCATCGGTTGTCCTCC
TTTTTTCGGGCATAGCCCTCAACAACCCGTCCTTCCTTTGCCGTGAGCCACTTGTCCCGTGCGGCTCGGC
ACTCGTCCAACGTAGGTTTGACACAAGAGAACAACTCTCCGTCTGTGGGGTGGCGGTAGTCGTACTGCAC
AAGTGTCCGCTTGCGTCTGCCGATACCTAATTGGAAACGCTCGTATTTCTCCGTACCTGCTTCCGTGCAG
GTGCTTACTCCGTTGATTGTCATTCGTGTTGCCATAATCGTTGATTTTAGGATGATTAAAAATGTACTGA
CAAAACTCTGTTCTTCATCACCATTTCGGGGTCACTCGTATAGCGTTGGTGCAGGTAGAAATGGTGGGAG
CCGAAGCCGTAAAGGAAAAACCTGTCAAGTCCGTGCTTCTCGGCAAAGTCCTTTACACTCCGTCTTAACT
GCTCCTCACTCGTTGCAAGAGTGAGGAGGTTCACAAATTCAAGGAACATCGTGGGGATTTTATCGTCCCA
CAGACAAACCATGCTTTCAATTCTTACTTCCATACTATTGGGTATTATAGGTTTATACTATGCCGCTTCC
ATCCGCTGGCGGATAAGGTTCACATTGCTGTTCACAAGGTTTACAATGCGGTCGTGGTACTCGGTATTGG
AATTGTGCAAACCACGACTTTGCACCACTTCCAATGTCTTCAAGGAAACCTCCACCGTTTCTATGCGCTT
GCCGTCAATGGTGGCGGATAAGATAAGGGAGTTCTTTTCAAGGAAATAGGAGTTGGAAAACACGCAATGG
TGCAGTTCCGTCCCTTCCGCTGCAAACTCCGCCACGCTCTCCAACACACGCACCTGCAAAGTGCCGTCCG
TGAAGGCGATGCCGAAGAATATGCCTTTGAGTTTGCGGTATGCCTTCTCGTGTTTTTTCGCTTGGCGGAT
GCGTTCCTCCAACTTCTTGCGCTCTATCTTCTTGTTGCGCTTGTGCATAAGTCTGTCGTGTTCGGCTTTG
AGGTCGGAGGGGCAGACGTACTTCGGGCTGTTCGTGTCCTTGCCGAAATGCCGCAGGAGGTCTATGGTGT
CACGCCACATGGAGCCGTCAGCAATGGTGTAGCCGTTGCGGATACATATCTTTATGGATGCCCAAAACCT
CTCCATGTCAAAGGAACTGCGGATATAGTGGCGCAACATAGGGTATTGCCCTGCCTTCAACAGCGTTTCG
GCTCGGCTGTCGGAAAGAATAGCCGTGAAAAGGTCGTAAGGCAGTATGTTGTGGTATTCGCCGTTGAAGC
CGTTGCGTTTCAGTTCGGGAATGAAACGCTGTCGGGGATAGGTGCAGACGGGGTTTATATCGTATGCACG
GAGTTTGTTGTTCTTGCGTACCTCCATGTCGCTGTATTCCGCCCATAGGTCGTAGTAAAGTATGGACATA
CCACGCAGTCGGGCGACGGTGACGGTTGTGCCTTTGGGCGAAATCCACCTTTGCACCACTTCATAAATGG
AATACTCGGCTCTCTGCCCTGCCTTGTATCGGGACTTGACGAAGAAGAAGCGTATCACTTGGTACTGCTT
GCAGGTAGTGACGATGGAGAAATACTCGTTCTCGCTGAACACGCTCTTTCGAGTGCGCAACGCTTCCAAC
TCCATGCCGCAATGCGGGCAGGTGCATCCGCAAACGGTGTCCGCAAGGTCGTGTTCACTCCTCCACGAAT
GTCCGCACTCGGTGCAGATGTTCGTGCCGTCCGCCCTCTTGATGGCGTAATGCTTGAAGCAATGGCGGAA
AGCGTATGCCCTCTGTATGGCGGTCAATTTCGGCAGTCGCTCGCTCAATCGTGCGACTTCCTGCTGTATG
GGTGTTCTCGGTTTCATAATCAGAAATTGAATAGGTTGGGTTGTTGTACTTCTTGTGCGGTCGCTTTGGT
GGCGGTTCTCGGCTTGCTGCGGTTCTGCAACTTGCGGAGTTCCTCCTCTTGGTATCTGCGGACTGCGTTC
TGCCGTGCTTCCGCCTTTTCCTCTGCCGTGAGTTCCACAACGTGGTTCACCGCCACTTGGCATTGGATAG
GCTTGCCTACCTCTATCTCGTTCTCGTCATAGTAGTGGACGGCTTGCCCGAATATCTCCCCGTCCGTGAA
GCCGTTGCAACCGCTCCGCTGCACGTAGTTGAGAATGTAGGTGACGCAATCGTCTATGTTCTTGGCAGGG
TTGCGGTAGTTCTTCGCAAATAGCGCATCTTCCGCTGCACGCTGCTCCAAGTGCATCTGTATCGTTCTCT
TGAAATGGTCTGTCCCTTTCATATCGCTGTCATTTTATCAGTTATACATTTTTCCGTTTCCCAAAAACTC
GTAGTCGTTGGCTGCGCAACTCTCCTCGAAACTCTCCTCGCTGCACTGAAATTCCATATCGTCACGGCAC
GACTTGAAGAAGCTGTCAAGGCACTTGTCCATGAGGTCGTACAGAGTGGTTCGGGTGTCGGGGGCTTTCA
GAAAGTCGTAGATGGGTCGCAGGATGTCCTCGTCTGCGCAATAGCCTGTCAGTACGCAACAGTTGTCCGT
GAATACCCTGCTTTTGCGCCTTTTATTGTAATTGCCTTTGAGGTAGTAGGTTCTCGGCTTGAATAGCGTA
TGCCAATAGTTATTGACAATGTATTTCAGAAGCCGTATGCCGCTGAGTTCCTCTTCCTCTCCGCTGTAAC
GTGAGGTGAAGCGGTAGGAATAACGGCACGTGTCGTAACTCCAATCGTTCACTTTGACTTTGAACACACT
TTCAAATGCTTCCAGCGTGTTGCGGTTGTCGCTGTCCCAACCGTATTCAAAAGTGCGCAGCCATTCATTG
TATGCGGTATCTCTCGCTGCTGCGGAGAGTTCGGCTAATCGGAAAAGGTCGTATGTCCTTGTTATCGTTC
GCATATCGCTGTCGTTTTAGATGGTCTGTTTCAGTATCTCTCTCCAATAGGTCGGCTCCACCTCGCTCAA
AAGGAAGTCTGTAAAGTCCCTCCGTGCGTCCTTGTTCAGTTCTCGGTAGAGTTCACGGAACACGGATATG
TTGCCGTTGATGTACGTTTCCACCATGTACACGAAGATGTTGTCCACCTCGTAGTATCTGCACTGCTGCG
CTGCCGTTTTGCTGCTTCTCTTTGCCATGTCGGTAAGGATTAAAGGGTGAATAACCAAAGGATGAAACCG
AAGAAGGCGGTTGCGGAAAGGATAGCCACGATTACGCCTATCGCCACTCGGAACATTCCGTTTACAATCT
CTGCGATGATGCCCCAAAGGATGCCGAACATCCCGAAGGCGGTGCGCACCATCAAGCCGCATATCGCAAG
CCCTATGTACTGCGCCATTTGTCTGAAATCTGCCGTTGCCGTCATATCTTCGCTGTTTTTGATTTTTTTG
TTTTTTAATGCGGATTCAAGAGCTGAGGGAGTTGAGTTTCAAACTATCTTATCTGCCTCTCGTTTATCCG
ACATTTTTTTTATGCGTCTTTCTGTCGCATCGGTCGTTTTCGTTTCGGGTGCTTGAAAAGGTAGGGATTA
GGGAATGCAAGGTTTTTAGGGAAAAATACTACCCGCAGGGCTGGAGATTTTTCCCGAAAACAGGAGGCTT
GACCTTGCATTTCCGTCCAATCCCGGAATTACCTTTGCGCCCAGAACGGAAATGACTGCCTGATGCGGCT
CACTGAAAGACGCGAAAATGGAGGTAAACGGAAGTGGAGGCAGATTGGGTAGAAAAAACTTCAGGAGAAA
ATCCGTAAAAAAGGAACCACGAAAAAGGGAAAAGACATCACCGGAAGCGTGAAAGGGGCAAGTCCCGACA
AAGGAAGTATGAATGTTTCCGATCCGATGGAACTTGTTCTGCCGGACGGCAACAGTCATTCTTCCCGATT
TGCCCGCTGTGTGTGACTGCCTGTTTCATTCATGAGGCAGGCTGACACACTCTGCATTCACTTTCCGCTT
ACGGCACAAAAGGTCATCAAAAAGAAAAATCATCTGAAACCTCGTAAAAGCACCTCTTGGCATAGACGCA
AAAGAAAGAGGCATTGCAATAGTCGGCACACCATCGCCCAAACAAGTTTAAGAATCGTGTGCCAACGAAT
ATCCCGAAAAACCAACTAGATTAAGAAAAAATCATAGCGATGTTACCTTAATCTCCTGATTTATTAGTAA
TTTTGTGGAAATTAAACTATATTTTGGTAAGGAATATAATATGTATATTAAGGAGATTAAAATTTCAAAC
TTTCGTAATTTTAGGGATGCTTCGGTTCCCTTCCACGAAGGAGTGAATGTCATAATAGGTCATAATAATA
CAGGAAAAAGTAACTTGCTCCGTGCAATAGGTTTAGTGCTTGGCTATAGTGACGGTCGTCGGTTGGGTAC
ATGTGACTTATTTTATGAGACAGATGTGGTTACGCTTCAACAGCAGTCTCCACGGATTAAAATAACTCTT
ATATTTCACAGGAGTCAAGGAGAAGCCTTGGATTCTGCCGAAATGGGGCTATTCTCCGGTATGATGACAG
ATCCTGCATTGAGCGAAGAGGCAAAATTGAGATACGAGTTTAAATTGGCTGATGATCAAGAGGACAACTA
TAAGGCAGATGTTGCAGGTGTAACAACTGCCAAAGAAATATGGAAAATAATTGACCGCGACTATATCAGA
CTATATAGAAGCAGTCGCTCTGGAGGTAATCAGGCCGCAGGTATCAGTGTTAATGATGCTTTGGGACAGA
TGGACTTCCAATTCCTTGACGCTATTCGGGATGTTAGTCACGACCTATACGCCGGTTATAATCCACTCCT
AAGGGATGTGTTAAATTTTTTTATTGATTATTCAGTTAAGAATGATGCCACAAAGACCGAGGATGAGATT
AAGGAACAGTTGAAAGCCCTAAGAAATGATTTTGTCCAACAGTCTAGTCCATTGATGCAGACTTTACAAG
ATAGATTGCATAATGGCAAAAACGTATTTCTAAAGTACGCACTGGATACAGGAGCAACATTCAACGGAGC
CGTGCCGGACTTTGATGGTGAAGTGACGGAAAATGAGATGTTTGCGGTATTGAGAATGATTATCAAGTAT
ACTGTTGGTATCGAAGTACCAGCAACATATAATGGGTTAGGTTATAACAATCTAATCTATATGTCGCTTT
TGCTTGCAAAGATGCAGGCAGACAGTAGCATTACTTACATGAAGCGCAATGCTAAGGTAATCTCATTTCT
TGCAGTAGAGGAATGTGAAGCACATCTGCATCCAGCCATGCAATATAAGTTTCTACAGTTTTTGCAGGAT
AACAAAGCAAATGGACATGTGCGTCAGATATTCATGACCTCACATTCTACCCAGATTGCCTCCGCTGTAA
AACTGGATGACTTAATTTGTCTAACTTCACCCGTATTAGGGCAGATCAATGTTGGCTATCCACGTGTCAT
TTATAAAGAAGATAATGATGATGATGTGGTGTCCAAGCAATATGTTCAGAGATTTATAGATGCTACTAAA
GCGGATATGTTCTTTGCCAACAAATTGATATTTGTCGAGGGCGTTGCAGAAGAGTTGTTACTTCCAGTCT
TTGCCAGATATTTGAATAAGAATCTTACAGATGAGCATGTGTTGGTGGTGAATATGGGTGGTCGCTATTT
CAACCACTTCCTAAAATTGTTTGATACGAACAATCCATACACCATCAACAAGAAAATTGTCTGCTTGACT
GACATTGATCCCTGTAGGAAAAAGAATGAACCTGACGAGGATTATGAAGCCTGCTACCCATACGAATACA
ATATAGATACAGCTAACTACAACTATAAGCATCATGCAGATACTGAGGTAGCTCAATATGCAGCCCATCC
AAATATTCGGTTCTATAGGCAAGATGTAACATATGGGAAAACGCTGGAGTATGACATAATGCGTGAGAAT
CCCGATTGTGAACTGTTGCTGACTAACTCCGTTTCCAATTTGAAGGAGATAAAAGCTATGATGGCAGAAC
AGGATATGAACAAGATGATGAGTAAAATGCGAAATAGTGAAGCAAATACACGTATCAAGACATCCATAGG
TGCATCGAAGTGGACGGATGAGGAGAAACGAAAAGCTTTACTTGCATCACGCTATTTGAACTCTGTTTCA
AAAGGCAGCAATGCGCTGGAACTAAACGTGGTACTTATGGCTAATCTAGATAAACCTGTAGCAGATAGAA
AAGAGTTCCATGTACCCCAATATATTGTTAACGCATTAACATGGCTATTATCATAACATCAGAACAAACC
ATACCTATAGACGAACCGTTTAAGGTTTGTGCTGGTCCCGGTGCGGGAAAGACGCATTGGCTGATAAATC
ATATCAAGAATGTGGTGTCAAACAGTCACAAACTTGATATTGTTAAAAAAGTAGCTTGTATCACCTATAC
CAATGTGGGTACTGATACTATCACCTCACGTTTGAATATTGGGAATGACGTGGTTGAGGTATGTACCATC
CACAGTTTCTTGTATGCCAATGTGGTAAAACCCTACGTTCACTTGGTAGCTGAAGATTTCGAATTGAAGT
TAGATGAACTTGTAGTGATAGATGATTCTAATTTTAAATCAGAAGGAACAGCTAAAATCGTACTAAACCG
TATTGGTAGGTCATGGTTAGATGCCAAAATCTATTTGAAAGGATTGGAGAGTGCAAACTGGCGTTATGAA
AACCATGAGTACAAACATTACAAACCCAATTACCCACAGGTTTATTACACTAAGAGTGGCAAGCGGTATG
TGGGCAATGACTGGTATATGGGGTTCAAAAGATGGCTCTGGAGTGGAGGTTATATGTCTTTTGATGACAT
TTTGTATTTCTCTCATATTCTGCTTTCAAGATACCCAAACATATATAAATTAATAAAAGCTAGATATCCG
TATATTTTTGTGGACGAATTTCAAGATACAATTCCTTTTGTAGTTGATTTCTTGACACTATTAGGCAATG
ATGGGGTAATTATTGGTGTTGTTGGCGACAAGGCTCAATCCATATATGACTTTCTTGGTGCTACAGTGCA
GCAATTTGACAATTTTGCTTTGCCAGAGATGCAAGAGTTTGAGATAAGAGGAAATAGGCGTAGCACGAAG
CAGATTATAGAATTGTTGAATATTGTCCGAACTGATTTTTCACAAGACTGGCTGAATGGAGCAGAAGGAA
TGGTGCCTGAATTACTTGTGGGCGATATGCTAAATTGTTATCAACAGAGCATAGAAAAAAGTGGGACTGA
CGAAATTCAATCTCTTGCCTTTCAAAACGTACTTGCTAATTCGATGCGTAATAAGAATGGGATGCGCAAG
GCAGAGAAAATATTAGAGATGGATTTTGACAGCAATGTCGAGCGTCAGATGGTGATAAAGGCGTTGATAA
AAGCCGTGGAATACACAAGAATGAACGACTTGCGAAATGCTTGGCATCAGTTAGACATTATAGATCGCGA
AAGGTCACTAACTATCGTGCTTCTAAGACACTTGCTGAATGGCTATAAGGATTACAAAGACGGAAGCATG
ATGGATTTCTACAATTTTCTAGTGAATGATTTACATGTCAAGATGCCTAAGATAAAAAAGAAGACAATCA
AGGATTTCTACATGGACCATACATATGCCGATGCTGCCCTTGGGGTGAAGTATGGTGATTCAAACGACAA
GCATAAGACTATCCATAAGTCAAAAGGAGAGGAGTATGATAACGTGTTTGTCGTTCTGAAAGAAGAAGAT
GACATAGAGTTCTTGCTGACACCAGACCTGAATGGCAACAATGCGCATCGCGTATATTATGTAGCAGCCA
GTCGTGCGATTAAACGATTGTTTATCAATGTACCTACTCTAAGTGCAGAAAACCGAATCAAGTTTGAAGG
TAAGCCTATTAATATTTCATAAGGACAAATTAATCTATGTAATGGCTCAAAACGATTAAGGATGATTATG
CCTACCGATTTAGTCATGCTGATGTTAGGCAGGAATGGCATGGGCTGGAAATATATTGCCTATCACCTGC
ACGATCAAAGAAGGTCTTTCGTCAAATCCTTTGTAGTGGAGCACTACGTTTAGCTCTTCGTACAACTAGC
ACTGTTCACCTTATTCGGATACGTCAAAGGTACGATTATGGGGTGGACTGTACAATAGTAGGATATTTTC
AAGAGGTAAAGGGGAGTCGCTGTTCTTGGACGAGGTGAGCCGCCTATTATGGAAACCAAACAGATGTTGC
TCTGTGCCATATAGGAAGTATGAATGTTTCCGCTCCGACGATGCTTGTTTCGCAGGGCGGCAACTGTCAT
TCTTACTGATTTGCCCGACTGTGTATGGCCGTTTGTTTCATTCATGGGGCAAGCTTATACACTCGACCAC
CTTTCCGCTTCCGGTACAAATGGACAGCAAAAAAGAAAAACCATCTGAAAACCCGTAAAAGTACCTCTTG
GCATAGCCACAAAAGAAAGGGACATTGCATCATCAGTCTAAACATCGTCGTTTAGGCGTATGGCAATGCC
CTTTTCTCCGGCTATGCGATAGTCGGCACATGTTTGTTCAAAACTTGTTTTGGGCAATGGTGTACCAACG
GATAAAACCGCTTTTACGGAAAAACTTATAAATGTGGGAATAAAAAATTCGGGAGTTTATATCAAACTCT
CGGATTAAATAGCTACTTTTGCATACGAAGAGTTCTTTGAAGGTTACGCAACGCGCAGAGGAATAATGCA
GTAGATAACTAACTAATTCGTAACCTATTACTATCAAGAGCAACTAACTTACGCTCATTTCCAATAAATT
ACACTCTTTTCGTAACTTCGGGTT
>NZ_GG774955.1:806053-869122(-)
TAACCNNNNNNNNNNNNNNNNNNNNNNNNNNNNNNNNNNNNNNNNNNNNNNNNNNNNNNNNNNNNNNNNN
NNNNNNNNNNNNNNNNNNNNNNNNNNNNNNNNNNNNNNNNNNNNNNNNNNNNNNNNNNNNNNNNNNNNNN
NNNNNNNNNNNNNNNNNNNNNNNNNNNNNNNNNNNNNNNNNNNNNNNNNNAATCCAGTCCGTAACCTACG
ATAAAGTCGTTCGGGATTTCCATTGCTACGTATTCGATGTTCAGATTGACCTTGAGTTTTCAGGCTTCAC
TAGCAGAGAAGCAATATGGATTGCTTCAGGGTTGCGTGTACCCAATGTATCCAACAGGCGTTGCATGGTT
AGCCCGGTATCCACAATATCTTCTACAATAACTACTGTACGTCCGGCAATGTCTTCATTCAGTCCGATCA
CTTCCTTAATCACTCCGGTGGAAGTCACTCCCTGATAAGAAGCCAGTTTCACAAACGAAATCTCGCAAGG
GATGGTGATGTGCTTCAACAAGTCGGCAGTAAACATAAATGAACCGTTCAACACACTAAGGAAGAGCGGA
TTCTTACCTGCCAAGTCGTGGTTGATTTCGTTCGCTACGCGAATCACTTCTTTCTGAATATCCTGTTCCT
TAATAGAAACAGTGAACTGTTTGTCTTTTATCTGAATGGTATCCATAACCGGTAATTTTAAAAATAACCT
TGCAAAGTTACTACAAAAAAGTGAAATGCGGAAAGATATAGTGATAGAATTGAGTTACAAGGGTTTTAGT
TGAAGTGGCTATAATTCGTGAAGCCAGTACAATCACAGCAAAAGCCAAATCCTGACGCCACAACGTTACT
TGTTCGTAACCATGCCCGATAATGCGACAAACGGGTATGGATGGCGAAACAAGACACTAAGGAATAGTGA
GTTACCTACAACTCACGCAAAAAATTTGGTTACAGAAAAAGATTGCGCCGTTCCTCCCCGTTTTGCGTAC
CGACATCGGACTCTTCACCAACTAATTTTGAAACCAAAAAATTAAGGACGATGAAGAGTACATTTTCAGT
CATCTACTACCTCAAGCGTCAGGTAGTGAAAAAGGACGGGACAGTTCCCGTCATGGGACGCATCACGGTG
GACGGCAGCCAGACGCAGTTCAGCTGCAAACTGACTGTCGACCCGAAGCTGTGGGACACCAAAGGGGGAC
GTGTCACGGGCAGAAGCACGGCGGCACTTGAAACGAATCGTATGCTTGACAAGATGCGGGTGCGCATCAA
CAAGCACTATCAGGAAATCATGGAGCGTGACAACTTCGTCACGGCGGAGAAGGTGAAGAACGCCTTTCTC
GGATTGGAACACCGCTACCACACGCTGATGCAGGTGTTCCGCCGGCACAACGAGGACTATGAGAAACAGG
TGGAGGCTGGCATGAAAGCCAAAGGCACGCTGTTGAAGTACCGCACCGTTTACAAGCACCTGCAAGAGTT
CCTCACCATCCGCTACCATGTGAAGGACATCGCCCTGAAAGAGCTTACCCCGGCTTTCATCTCCGACTTC
GAGATGTTCCTGCGCACGGACAAGCACTGCTGCACCAATACCGTGTGGCTGTACGTCTGCCCGCTACGGA
CGATGGTGTTCATCGCCATCAACAACGAGTGGCTGACACGCGACCCGTTCCGCGAGTATGAAATCAAAAA
GGAAGAAACGACACGCAGTTTCCTTACCAAAGAGGAAATACGCCTGTTGATGGAAGGCAAACTGAAAAAC
GCCAAACAGGAACTGTACCGCGACCTCTACCTGTTCTGCGCCTTCACCGGATTGTCATTCTCGGATATGC
GCAACCTCACGGACGAGAATATCCGTACCTACTTCGACGAACACGAGTGGATAAACATCAACCGCCAGAA
AACGGGTGTGGTGTCCAATATCCGCCTGCTTGACATCGCCAACCGCATAATCGGCAAATACCGGGGACTG
TGCGGGGACGGCAGGATATTCCCCGTCCCGCATTATAACACGTGCCTTGCAGGTATCCGTGCCGTCGCCA
AGCGTTGCGGCATCACCAAGCATATCACGTGGCATCAAAGCCGCCACACGGCAGCCACGACAGTTTTCCT
TTCCAACGGCGTACCCATCGAAACGGTCAGCTCCATGCTCGGACACAAGAGCATAAAGACGACGCAGATT
TACGCGAAGATAACCAAAGAAAAGCTCAATCAGGACATGGAGAACCTTGCGGCAAGGTTGAACGGCATCG
AGGAATTTGCAGGTTGTACCATCTAAAAAAGAGAAGCCATGAAGCGAGACATAATCATCATAGAAGACAA
GGCGGTCAGCGTAACCGGTAATGACGTGTGGATGACCGCCACCGAAATAGCCGGACTGTTCCATACGACC
GTCCCGGCAGTGAACGCCGCCATCAAAGCCGTCCGCAAGTCGGACGTGCTGAACGACTACGAGGTGTGCC
GCTACATGCAGCTTGAAAACAGGCTGTACGCGGATGTGTACGCACTTGAAATCATCATCCCGGTCGCTTT
CCGACTGAACACCTACAACACCCACCTGTTCCGCACATGGCTGGTGAGAAAGGTACTCGCCAAAGAGAAA
CAGCAGGCATACGTTATGTTTATACCGAGCGGAAATGTTGGCTATTGTTGAAGATAAAGCCCCATTCTAA
AAGTAAAAGCTACCTTAGAGGTAGCTTTTTTTGCGGCAGGGCGGGATTCGAACCGTTATCATATCTTACT
TTTACTTTTCTTATTTTACTCTGATTATTAGGTATTTACAAATTTTATTACCTATCTTTACCTAACCTTA
CAAAGGTAAAATATGGTAATATTAAGCATTTCTGTCCGAAATATGTCCGAGAAATATGAAAGTGAATTTT
TATTTAGATAAGCCCTATAATCCCGATATTTCGCCTGAAAAGGTCAAACAGGAATTGGCAAAGGTTGGAG
GGAAAAAGAAGAACCTTGCACAAAAGTTCTGGAATCCATCGCCCACTGCACTGTATCTCTTCTTTTCACC
GGATAAATCCTGTAGGATAAAATACAGGACAAACTATAAGATATTGCCCAAAAGTTGGGATTTTGAAAAG
GAAAGGCTTAAACCAAGTGCCAGCGGAGCGTTGGAATTCAATGTTGAACTGAACAACCTTGCAAACTGCT
GTACAAGGGAAGCAATGCGAAAAAAAGAAACAAACCAGTTTCTTTCCAAAGAGGATTATAAACAGATTGT
ACAGGACTGTATTGACAGGGACAATGCCGTCAATAGTGAAATATCCATTTCCCACCTGAAAACCCAGTTC
CTTTCCTACAAATCCAATTTTGTCAAAGAGGGTACGTTAAAAGAATACCGGACAGTCTTTAAGGGATTGG
AGGATTTTGAGAAGCATAAGGGAACAAAACTTATCCTTAGGGAAATGGACGGTAAATTTCTCGATCAGTT
TGAGGTATTTCTAAGCAGGAAAAAGAACACGAACGATGGAGATAAAGAGGGCTTGCTGAATGACACCATC
CACAAGTACATCTCCACGTTAAAGGTATTCCTAAAGTGGTGCAACGACAATGATTATTTGGTGCATCCCG
ATGTCTTCAAGACCCAGAAGACAAACTTTAAGAAGAAAGCCTACAATGAGATCATTGCCCTGTCAGAATC
CGAAATACAGAAACTGATGAACCATGATCTTTCGGACAGACCCAGTCTGGAAAGGGTACGGGATCTGTTC
TGTCTATTGTGCTACACAGGGCAAAGATTTGAGGATCTGATCAACTTTGACCCAAAGGACATAAAAAACA
ATGCTTGGGACTTCATTTCGGTAAAAGTCAAAAAAAGGGTGATCGTACCTTTTGAGGGGTATATTGCCCC
AGCAAAGGATATCTTGGAGCGTATCGGTTACTCCGTGCCCAAGATATCCAACCAGAAGTTCAATGAATAT
ATCAAAACTGTCGGCAAACTGGCAGGAATGGACGAAATCATAAAGATCACAAGGTATTCAGGTAAGCAAA
AGCTGGTGATAGAAAAAAGGAAGTACGACTTCCTATCGAGCCATGTCGGCAGAAGATCAATGGTAACGAA
CCTATTGAGCAGGAACGTACCCATTACACTTGTGCAGAAACTGACCGCACATTCCGACATAAGGACTTTA
ATGAAATACGAATCGGCAAACACGGATTCGTTAATCGATGCACTGAACAAATTTTAAAATTATGAACAGT
AAATATTTCAGAAGAAGAAAACCGTTTGACTTTGATCCGCATCCATTGGACGTGGGCGTCCCTTTTTCCA
AGAACGATACGCATGCGGATGTACACTTTCTTATAAAAGTTCAGCGACTTCCAGAGAGTCAACTTGAAGA
TCTCTTTTTGCGCCACTTCAACTATTACAAAGCTGAATTCAACGATACTGACGGCAGAGAGTTTTTTAAA
GAATTATGGCAGACTGTTAATTCCGAGCTAAAAAAGGAAAGAAGCAAATCACAGGAAAAGCTGTCGGCGA
CACAGAAAAGAAGAAACGACCTTAGAATACAGAAATTCCAGTATTTCATCGAGAATATCCTTCCCAAATA
TGACCGATGGAATTTCACGGTAAGTCTGTCAAAAAAATATGAGATAGTCAGCGAGCAACTATTGCAAGAA
GTAAAGAGCAAAACTCAAATAGAATTCCAGCGGACACAGGAATTGATCGATTCGGCATTTACGAAACTTG
CCAATTCATCCAATGCAAGTACAGAATCCAATATAAATACCATAAAAACTATTCTGGAGAACTATCTAGA
TTCGAACAAAGAGGAACAGGAAGAATTAAAAAAGCAATTCATCCAGAAACAAAATCTCGATCGTTTGCTA
GCACAGTATAATACGACATTAAAAGAATTGGATGAATTTAAAGAACAGGTTAAAAAGCTCAAAAAAGAGA
AATCCCGATTGAATTCCTTGGATCATCATAAAATCAATATACTGAACGGCGACAAACTTAATCTGATCGC
GTTGTTTGATGAATTTATGAAAGCAAAGATAATAATCAACGGAAAAGCAGAAACATTCCTAGGGACTAAC
GCCCATATAACATGGGCAAAAATCATTTCCAATCATTTTTTGGAACATGATAAGCCAATTCCATTCGGAA
CAGTAGAGAACTATTTTTGTGACGGTAAACCCACCGACATTGACAATTCAGATCGCAAATTCAAAATTAT
TCCAATTGAATAGCCAGAAGATAAATCATACCACCCCCTTGCAGAGATGCCGTTCAAAATTCTGAACGGC
ATTTTTTGTGGTCTTGCTTGCCCAATTTTGTGTCAAGTTAATTAAACGAAGAAAGTGGCCATGACTTCGA
CATTCTTAAATTGATAAACATGAGCAAAGTATGATTACACTGGATCGAAATGCCCTTAGAGATTGTGTCA
AGGATGCAGTTAGGGAAGAACTACAGGTTTTTATTTCAAAGGTTGGTAATATGGACGATCCTCCGCAAAA
AAAGCAACCGACAAAACTAATGACCAAAAAGGAAATGGCAAACGAGCTTGATATTTCCCTTGTCAGCCTG
ACCGAATGGATGAAACAGGGGCGTATTCCCTATAAACGTATGGGAAAGCGCATTTACTTCAACAAAGAAG
ATGTTATGGCATCCATGACGAACTTCAACCATAACAAAGGAGGTAAATAATGATCTCGTTTAACCAGGAC
ATAGCCACTGCATTGGATAGGGCTATAGTAAAAATAACAGATAAATTTTTAGAACCTCCGATCATGATAA
CAATCAGCAATTCCGATTCCGTTATCGGTACATTAGGAAATTTCAGCGCATCCACCGGAAAGGCCAAGAG
TAGGAAAACATTCAATGTGATTTCATTGGTCGCTGCTGCATTGAGCGGAAAACAGATATTACAGTATAAG
GTCAAAGTTCCCATAAACCGTCCATTGGTACTGTACTGCGATACGGAGCAGAGCAGATTCCATTGCCACA
GGTTGATTTCAAGGGTTTACAAACTCATAAATTACCCGACAACGGAAGTCCATGAAAACCTAAAATTTAT
ATCCCTGAGGGAATACCCCACTAAAGAGCGCATAAGTATCATCGAATATGCCCTGTCCAAATATGCGGGC
AAAATATGTCTGGTCATCATAGACGGGATCAGGGATCTTGTTTACGACATCAATAATGCTACGGAAGCGA
CCGAAATTACCGGCAAGCTGATGAAATGGTCACAGGAGCTGAATATACACATCCATACCGTACTGCACCT
AAACAAGGGTGATGACAACACCAGAGGGCATTTGGGGACAGAATTGAACAATAAGGCTGAATCCATATTA
CAGGTCACCAAAAGCGATCTGGATACAAACTACAGCACCGTGGCGCCAAAGTTCATCAGGGATATCGAGT
TTGAGCCATTTACCTTTTTTATCGATGATGGTTTGCCCGTACTGGATGAGAACTTTGACCTGTCAGGTAC
AGTATCGAGAAAGGGATTCGACTATCAGGAGCTTTCCAAAGAGAACCATCGGGAAGTGTTACAGGAAATG
TTCAACGGCAGTGAAATAACCTGCACATATGATGAATATGTTGGCAGATTACGGAATGCGTATCTGGCAA
AGGGCTTCAATTTCGGCATCAATAAAGCCAAACAGCTGAAGACATTTCTGGAAAACAAACGGATGGTCAT
CAAAAACGATAAGACCTACCGGTTCAACCCTGAATTCTATTATTAAAAAACAGGTTTAGTTTAGTCCGCC
CCTATATAGTAATAGACTAAACTAAACCTACTTTAAAATTAAGATTATGACATGTGATGAATTAAAGCGC
ATACCGCTCATATCCATATTAAATTATCTACAGATACCATGCGCAAGGATGAACAGCCGTGAAGCATGGT
TTAAAAACCCATTCAATGGAGGAGACGAAAGAACGGCTTCGACAAAGTTGGATATCCATAGGAATATCTG
GTACTCGCATTCGGAAGGATTCGGAGGAAATAACATTGACTTCCTGATGAAGTTTTTGGATACGGAAAAC
CTATCAACTGTTTTAGATTGGGCTGATGAAAGAAAAAATATCTTTTCTTTTCACCAGCAGACCGTATTGG
ATAAAGTACAGGTCATGCAACAAGAAAATGAACGCGCTTACACCATCCTTTCCGTTGAGCCTCTCGGAAA
CAAAGCTCTGACAGACTATCTGACCGACGTACGCAAAATAGATATTGAAATTGCCAGAGTATACTGTCAG
GAAATCTATTACCGGACGGCAAAAGGACAGACGTACTTTGCCGCAAGTTTTAAGAATGATGCAGGTGGAT
ACGAACTGCGCAACAGCTATGATAAACGCTCCCTATTGACAAAGGGGATCACCACGATCGATAACGGCAA
CAAAGATGTTGTTTTGTTTGAGGGCTTCACGGATCTGCTATCCTTTATGACGTTAAAAAAGAATGCAGGT
AAGCCGTATCTAAATACGAACTTCTGTATCCTGAATACGACCGCCAATCTGCAAAAAGCATATCCATTCT
TAGGGCGACATAACGGAATAACAAGCTATCTGGACACAGATAGCAGTGGTTTAAAATCGTACAACAGTTT
GCGAAGCCATTTTGAAAAAACGCACACCGTAAAAAATGGAATGGAAGAATTGCAGAGGCAAGACAACAGG
ATCAAGGATGTCAATGACTATCTGATTTTCACATCATCCAAAGAACAGACCCAAAATATTCAATCGGGAA
GAAAACTATCGAATAGGTAGGAAGCAAGGTTGTGTTTTGGTGACCCCAAAACCGATTGGCTCCCGATGGT
CACAGCTAAAAAGAAACAAGATGAAAAATAACAAGAAAAAAGGCGGAAGACCCGCACTCGAAAATAAAAA
ACAGTTCAGGATCAATGTCCGTTTCGATGAAAGCGAACATAACAGAGTTTTGCATAATGCAAAAATTGCA
GGTATGAGCAAATCGGAATGGGTACGCAAATCTGCGATCCTACGAAAAATTACACCTAGGTTTACCGAAG
AACAATTGAAAGCTTTTAGGGCGATTACTGGGGCTTCGAACAATCTAAATCAGCTAACTAAAAAAGCACA
CCAGTCTGGACTGATTGAGGTGACACAGGAATGCAAAAATACGATCCATCACATTAACCATTGTATCAAT
AAACTACTGCACCATGATAGCGAAGATAATTGAGGGCCGATCTTTCGGCGGATGCGTTGGATACGCCCTG
AAAAAAGATAGTGAGATTATCCATGTAAATGGATTACGGACGGATTCGGCAAAGACCATCACACAGGACT
TTAATTTTCAGCGGATGCTGAATCCAAGATTGGGCAAGGCAGTCGGACACATTATTCTTTCGTGGAATAC
AGAAGATAAAAACAAGCTGAATAATGACATCATGCTATCCGCAGCTAAGCGTTATTTATCAAAATTAGAT
ATTAGGGATACCCAATGCTTAATGGTGCGCCACCACGACCGCCAACATGATCATATCCATATTATTTTTA
ATCGGGTAAACGATCATGGCAAAACTATCTCCAATAGCAATCAGCGGTATAAGAGCTTTAAAGCTTGTAA
AGAATTAAATGCATTATATGGCTTTAAGCAGTCCGAAGGAAAACGAAATGTCAACAGAGGTAGACTGAAA
GGTAATGATCTAACGAAATACCAAATTTACGACACCGTCAAGGCAGGCATACGACACAGTAAAAACTGGA
AGGAACTACAAAATTATATCCGTTACAGAGGTGTGGAAATGCAGTTTAAATATAGATTGGGGTCGGATGA
GGTTCAAGGTATTTCGTTCATCAAAGATGAACAGACATTTCGGGGTTCTGCCATAGACCGCTCATTGAGC
TTCGGACAGATCGACAAGGCTTTAAATAGCATAGATAATTCTATTGAACTAAATCAAATTACTGGAAGCT
ATGTTTCGAAGGATCATTCTATAGACAGAAATATCGGAGAAACACTTGGTCACATAACATCAGCTTTATT
TTCGAACCCCGAAATTACACCAGAGCAAGATGATCCGTTGATCAAGAAAAGAAAAAAGAAAGAGAATTAC
GGACTAAAACGTTAATACCATGAACACAGAATTAGAAAATATACAGCAACAGGTAAGCGCATTGCAGGAA
AACACAGACTTGATCACGCAGGATATTGTACGAATAATGCCTACAATTGTCTCCCTACTTTCTGAAAATG
AAAAGAAAATGCAGGAATTTCATGAAATGCGAGCAAAGGATCAGGAACTACTACAACAGATCAAGCAATT
TATTAAAAGAGAAAACGATGTACTATCTAAGATCATTAACGATTATGGGACACTTCAGGATGTAGCTAAT
GAAATCTCCACAATAACTAGACAGGAATTAGCTGTATTAACAATCAAAGAAAAAGACATTGTTTCAAAGA
TAGCTGAAATTCCTGATCAGGTCATTGTAAAACATCATTACGGCATTGATCTCAAATCAACACCTCTGAT
CATTGTTATGATAGCATTATCTACCATTATTTCGCTAGGTCTCGGTGTTCTATACGAGAAGAACAAACAA
TTAGACGATAGAAAATCGTATGAAATGCGTTACCGAATGATAGAATTGGAGCTACCGCATGTAACATCGC
ATATCGATTCTACTCATTCTCTTAACCCTAAGAAATTCCATAATTTGGTGATTAAAAGAGAGGAAGAAAA
TAAACTATTAAACAGTATAGACCAAAAACGTCAGGAGATCAAAAACTTAAACAGTCCTGAATAACGGCTC
GGCGACTTGGCGAAGTAGCGAAGCTGTATCGAAGATACAAAAGCGGAGCTATTTAGCCAAGTCGCTTGTT
GTAAGCAGTCCGCGAAGCGGCGGCTTACGGCAAGCGACGTAAGTCGCCGAGCCATTGTTAGCAAGGAGCG
CAGCGGATTGCTAACAACGTGCCGCGTATTGGCGATGGGCGGGATTTTTAGCACTGAACTTTAATCGAAG
AACAGAAGTTGAATTTTGCACTTCCGTTGATACGAAGCCGTTCAGCCCGCCTATTGCCAATACGATGTTG
TACGACGTAGTTATGTTTTGGGTTTTAGTCCAGCTAAATATTTTCGTATGTCATTTTCTAATTTATCCGG
GTATTTGTACTCTAATTTTTTTGACAATTCAGTTCCTATTTCTGAAACTAAATCAGTCATTGAAAATAGA
GCAGTCCAATTTTCCTTTATATCGCTCCCTGAAAATGTTTGTTCTGTTTTAGCCCACATTTCCTGGTTAA
GATACTTTTTGAAAAGTCGTCCATATTTATTGGTCGTTATGTTCCAATTGTGTTCACTTGCAATGTGCCA
TTCAATTAAAGGAATTAGATATTCTGTGCGAATAACGGTTTCCGACATAAATTTCGCATAGAATATTTCA
TCTCTCACAAGACACTTTGCCACGTAAGTTGTGTCCCACCAAAAATCGTTTATTAGATTTTGAAACTCTT
TTTCAGACGGTTTTTTGATAATGGAAATTTGATAAGTTGGTTTCAGCATTTGCTTTGTAATACCATCTTT
ATCAATTAAAATTTTATAACCAATATCCCAATCTTCTGGTAATTCTTTCTCTTGCGTTTCCTTTATAAAT
TTTGATTTGCTGTAAAGTTTAAAATCTACTTTCACACCGTCTTCATAAAGTAGCATTTTCATTGCGTGTT
TATGGTTAAAACAACTTTCGTCTTCTTCAATCATAGCAATTGGATTTCCGAATTTAAGCGTCCAGCTTTT
GTCTGAAATGTAATTTGTATTATCCTCAAAAACAAATTCAATGTCTAAATCACTAAATTCGTCAACAAGT
GCTAAAGGATTTACAAGTGAACTTGTCAGAAGAAGAACTCTTACATCTTCGTTTTTCTCCGACCATTCTA
TAATTGTTCTTAACTTTTCTTCTCTGACTTTCATTTTGTTTGGTTCGGTTTTACTATGTCGTACAACGTT
TGGCAAATTGGCGATGGAGCCGACTTTTAGCACAAATGTTGAATAGAATTACTAATCTTCAACATTGCAC
AAAAGTTCAATAGAAGTACTTCACCGGCTCTATTGCCAATTTGTTTGTTATGTGCCGTTTTATTCCATTT
TATACATTTAACAATTGCTGAAACGTAAAGTCGGGTTTAAACATTTCAATTTCGTTTTGAGTTGATTCTT
CTTGTGCTTCTTTGCCATAGATAAACATTTGCTGTTCATAATTTTTAACAGCCTCTTCAATGCTATTAAA
TTTTCCATCGGCTAGATTATCAGACAATATCAAGGCATCCACCAACCCACTATTTACTCCCTGCCCTGCA
AAAGGCGGCATCAAATGTGCGGCATCCCCAATCATTGTTATGGGTAATGGGCGCTTGCTTTTCCAAGGCT
TTTCTAAAGGAAATATCCGTGTAGCCAATCCTACAAATGACAACGTCGTATGAATCAATTCTTTGTAGCG
TTCGTCCCAATCGGAAAATTCTTTCAGAAGAAAATCAACGACACTATTTCTGTTTTGAAAATCTACCTGC
GTTTGGTTTTTCCATTCATCAGGTGTTTTAAAACTTATTCCAAAATGCAATGCACCATTATTATTGGGGT
TAGCAAATAATAAATTACCTTGGTGAGATGCCATTAGCCGGTTTCCATTGCATAGCTGAAAAAATCCAGG
ACAGTTTATCTCTGGTTGATGAATATCGGCTTGTATATTGAAAGTACCTGTTTCTTCAACTTCCGTGTCG
GTAACAAATTTTCTTACCTTGGACATCCCGCCATTGGCAAGAATAACCAAATCTGCTGTTTCACTCGGTT
TATTCTCAAAAGTTAGTGTCCACTTCTTCTTACCAGGTTCAAGCATAACAAGTTTTCTATCCCAAATAAC
CGTGTCGTTTTCTAAACTATTCAACAAGATAGCCCTTAAGTCATTTCTGTTTATTTCAGGATTGTCAAAT
CGATTTTCGGGCTTTACATTTTTTGTGGATAAAATATTGCCTTTTTCATCAGCAATATTTACACCCATTG
GTAAGGCTAAGTCATAATAAGTTTGTAACAATCCCGCTTTTTTCATTGCTTCCTGACCTGAACCTTTGTG
TAGGTCAAGGGTTCCACCAAAAATTCTTGCCTCTCGGTCGTTGTCTCTTTCGTAAACTGAAACGTCTATG
CCGTTTTGCTGTAATAATTTTGCCATAGTCAGTCCAACGGGTCCACCACCAATTATTGCAACGTTCTTAT
CACTAAGTAAATTCATTTGTTTGTCTGTATCTATTCGCATTGTCATTCAAAAATGGCACATAACGTCCGG
CGGCTTGACGCAGGGCGGGTTTTTACCACTACCTTTCAATCGAAGCCGATACCGTAAAATTAGAAAAAAT
GTTCAATCGAAGACGTTTACCCCGCCTTGCGTTTCAAGCCGATTGTTGTGGGCTGTTTTTTTTGTCTGTC
GAGTTATACATTCATTAGCTGTTGAAAAGTAAAGCTCGGATTTCGCATTTCTATTTCATTCTTTGTCGAG
TCCGCTTGTGCTTCTGTTGCGTAAACAAACATTCGTTGTTCATAGTCATCAATAGCACTTTGTATCGTTC
CAAATTTCCCGTTTGTAAGATTTTCTGACAAAATCAAAGCGTCCATTAGTCCAATGTTTACGCCCTGCCC
TGCAAAAGGTGGCATTAGGTGAGCTGTGTCGCCAATTAAAGTTATGGGTAACGGACGATTACTCTTCCAA
GGCTTTTTGTCTAGCGGAAATATTTTTATTGTTAAACCAACGAAAAAAGTTGTTGAACGAATTAACTCCT
TGTATTCATTGCTCCAATTTGAAAACCTGTTTGTCAAGAACTCGGAAACGCTTTTTGTGTCCTTAAAATC
TAATCCTTTTCCATTATTCCATTCTTCAGGCTTTTTGAAAATGACACCGTAAGTTAACATTCCGTTGTTA
AATGGATTCGCAACTAATAAATTCCCTTGATGTGCGGTCATTAGTCTATTGTTGTTGCACAACTTATAAA
ATTCAGGGCAGTTCGTTTCTGGTTCAGGAATGTCGCCCTGAATAATAAAAGTACCTGTTTCTTCGACTTC
ATTATCTGAAACAAAATTTCTTATTTTAGACATTCCACCATTGGAAACAATAATAAAGTCGGCCAATGCA
GTTGGCTTATTTTCAAAATGTAGCAGCCATTTTCCGTTTTCTTGTTCAAGCCCAATAGATTTTCTATCCC
AAACAACTGTGTCATTTTTCAAGCTGCCAAGCAACATTTTTCGCAACGCGTTTCTATTTATTTCGGGGTT
GTCAAACTTATTTTCGAGTGTCGGGTTTCTTGTTGCTATAATGTTACCCTTCTCATCAGCAAAGTTTACG
CCCATAGGTAGCGCCAAATCATAGTAGGTTTGCAACAATCCTACTTTTTTCATTGCTTCTTGTCCTGAAT
TTTTGTGAAGGTCAAGCGTTCCGCCCCAAACTCGTGCTTTTGGGTTTTCATCTCTTTCGTAAACGGTAAT
GTCAATACCGTTTTGTTGTAACAAGTTTGCCATTGTTAGTCCAACTGGTCCGCCACCGATAATTGCAACT
TTTTTATTGTTTAATAAACTCATATTTCGATAGTCATTTGATGTTTGTCGTGTCGTGTGCAAAATAGCCC
ACAACGGTTCTCAGCTATACGCAGGCAGGGATTTTAACCACTGAACTTCCTACGAAGAACTGAACTTCAA
ATTTACCACTTCACTGTCATAGAAGCACGAAACCCCTGCTTGCGTATAGGTGATGTTATGCTGTCGGCTT
TCATTTTTTCTTCTTTCTCGTTAATTTATCGAGCAAAGTTACTAAATTTGCCGTTGTATAATTATAAAAG
AATATCTCTGTGATTTGAATTCAAGTATTCACCTGTAAGAAGTTACTAATGACAAAAAAGAAATTGCCCG
TTCGTTTTACGGGTCAGCACTTTACTATTGATAAAGTGCTAATAAAAGATGCAATAAGACAAGCAAATAT
AAGTAATCAGGATACGGTTTTAGATATTGGGGCAGGCAAGGGGTTTCTTACTGTTCATTTATTAAAAATT
GCCAACAATGTTGTTGCTATTGAAAACGACACAGCTTTGGTTGAACATTTACGAAAATTATTTTCTGATG
CCCGAAATGTTCAAGTTGTCGGTTGTGATTTTAGGAATTTTGCAGTTCCGAAATTTCCTTTCAAAGTGGT
GTCAAATATTCCTTATGGCATTACTTCCGATATTTTCAAAATCCTGATGTTTGAGAATCTTGAAAATTTT
CTGGGAGGTTCCATTGTCCTTCAGTTCGAACCTACACAAAAGTTATTTTCAAGGAAGCTTTACAATCCAT
ATACCGTTTTCTATCATACTTTTTTTGATTTGAAACTTGTCTATGAGGTAGGTCCTGAAAGTTTCTTGCC
ACCGCCAACTGTAAAATCAGCCCTGTTAAACATTAAAAGAAAACACTTATTTTTTGATTTTAAGATTAAA
GCCAAATACTTAGCATTTATTTCCTGTCTGTTAGAGAAACCTGATTTATCTGTAAAAACAGCTTTAAAGT
CGATTTTCAGGAAAAGTCAGGTCAGGACAATTTCGGAAAAATTCGGTTTAAACCTTAATGCTCAAATTGT
TTGTTTGTCTCCAAGTCAATGGTTAAACTGTTTTTTGGAAATGCTGGAAGTTGTCCCTGAAAAATTTCAT
CCTTCGTAGTTCAAAGTCGGGTGGTTGTCAAGATGATTTTTCTGGTTTGGTGTCGTCTTTTAAGCTGCCG
CATAACAACATCTGTTTTAACGAAACGAATATACGGAAAATTTCGCTTAACCAACCCTATATACGTGTTT
CGTTATTTGACTTTTCTTTCTACATAAGATATTGATATATTTGTATTTAAAAAATAAAACCGCACAAATA
GCGAAACAAAATATTATAAAATACTATTTCCCTGATATGAATAGCGAAATCATACTTGAAACCTTCGAAA
AGAGATTGCTGATGCAGAGATATGCTGGCAATACCATTAGATCGTACAAGGATTACGCTAGTATATTTCT
TAAACATGTTAGTAAATATCCCTCCCTTGAAGAAATTCCACTGTCAGATATTGAGGCGTTTATAAACGAA
AAAGTTCAAAATGGGAAAATTAGTGTTTCCTATCAAAAAGGATTAGTGGGCGCAATCAAGAAGATGTACG
AACTGATATTGGACAAAAAAATCCAACTGGATTACTTATACCCGAAACGCTCATTTTCTAAATTACCTAA
ATTCTTTTCAAAAGAAGAAGTAAGAAATATTCTCGATAACACTCAAAATCTAAAACACAAGGCTATTCTG
ATGACAATCTATAGTTGTGGACTACGTCTTAGCGAACTGTTGAATCTCAAAATCAAAGACATAAAATCTT
CCGATGGAATTATCAGAATCCATCAAAGCAAAGGTAATAAAGATCGGATTGTATCATTACCAGACAAATT
GCTGGCGACTTTGAGACATTATTATCAAGCATTCAAGCCAAAGGAGTACCTCTTCGAAGGTGAGAAGGGT
GGCAAGTATAGCGAACGAAGTGTACAGTTGATTCTGAAAAAAGCATTGATCAAAGCAAATGTTCAGTCGG
AAGGCTCTGTACATACTGGGCGACATTCTTATGCCACACATTTAATCCAATCAGGTATCGATATCCGAAT
TGTAAAAGAGTTATTGGGTCATGAAAATATAAAAACGACTATGATCTACACTCATATCACTGACATAGAC
AAGCAAAAGACTCCTAGCCCTCTTGATTTTTTATAAGAATAAGATGAACTTTTCACGCTCTATAGAAACA
AGCATTATGTTCCAATCATTCTTTAAGAAGGGTTATTCTTCTAGCTTAACTTAACTTTGCTTAGGTTATT
GAATAATCAATATTCAGATATAATTTGTCCGAAATGTGTCCGAAAAAAGAAAAAGCCACTGATTATCAGT
GGCTTTTGTCGGGGTGGCAGGATTCGAACCCTTGGAGCCTTCATCGCAATATATGGTTACACTTGCTATC
CTCATATGAACTTTCCTGTTTCGGCCTGCCGCTACAGCCCCTACCGCCTTCATTATAGTTTTTGTCATAC
TTAAAGCCCCCCTTTCCCAACGTATTAAAGAATGAAACTGCTCCCAGAACGAGCTGGAAGTACGATGGCA
TTGGAAACCCAAGCGCACATGAGATTGAGCAAGTGATTACGACTAAGCGTAAACAGATTGCAAAAGTAAT
CTTTTTATTTCTAACTACAAAATCAACATCATAACGGCTTGCGGTAGTTCGCTTCCAGCACCTCGCGCAG
CACCGTTTCCGGGTAAAGCACCTTCCCTCCCAAAAGGATAAAGGGCAACACGCGGTTGTTGCGGTATTCT
TGCAAGGTGCGTCGGCTCACACGGAGCAGTTCCGACACCTCGCCGTCCGTCAGGTAACGCTCCCCGTCCA
ACGGAGGACGGTAACTTTCCAGAAATGCGGACAGCCATTTCGAGCCTTTGCGCATATTCTGCATAACAGA
GGCTATCGGCTCGTCTTCCATTGTAAAAACATCGTTGTTCTCGTTCATCATAACTTCGGATTCAGTGGGT
GAATAAATCAAATCATCTGCCGTGCGGATAGAGCGTGCCGACAAGCGGTATCAGCCGCTTCACCTCCTCC
GGCTTGTAATAGAACCTGCGGTTTATCTGCGAGTAGCCGATAAGCCGCCTGTCGCGCAGCGTCTGCAACG
TGCGCGGGCTTATTCTCAACTGCCCGCAGACCTCCTCGCCCGTGAGCCATCTTTCCATGCGCCCTGTGTC
GCTTTTGCGCCTCAGGGCGGCGACCTTCTCCGAAAGTGCGCCGAACGCCGCCATCATCATCTCGAAGGTC
TTTTTCTCGATAGATACTATTTCCATATTCATGCAATTATCGGTTTGCCCGCAAAGGTAACGGTACGGTT
CCGAACACGTGCCGTTTTCCGCTGAAAGGCTGCCTGTTGCGCCGTTTGACCGGGTTACGGAGCCATCTTC
CGGAAAAATCTTACGTGAGTCACGTAGTGAGTTGTTAAAGCCCCCTTCGTTTATTGCCGAATTTTGCCGC
AGAAACATAGAGCAAGCCGAGTGCAGAGCGTCAAGCTTGCTTGAACGGTATGCCGAGGCGCAGCCTATGT
TCATGAAAATAAACAAAAAGAAAGGACTGAATATGAAAGTGATAACAATGGAAAGTTCCGTATTTCGGTC
ATTGACGGAACAGATAGCGGAGATTGCGGCACACGTCCGTGCCGTCTCCGGCGACAAGAGAGCGGCATCG
CCCGACAGGTTGCTTACCACACGCGAGGCGGCGCACCTGCTTAACGTGAGTACCCGCACCCTCCAGCGTA
TGCGCAGCGAGCAACGCATCGGCTATGTCGTGCTTCGTGGCAAATGCCGCTACCGACAGTCTGAAATCGA
CCGCCTGCTTGATGAATGTACCGTCAACGAGGACGCCGCGACACCGCAGGAGCTGAAACGCAACCACACG
CTACGAACGGGAGGCACACCCAAAGGAAGGAGGACATAGCTATGGAACTGCTCACACGAAACAACTTCGA
GAGCTGGATGCAGAAGCTGATGGAACGGCTCGACCGTCAGGACGAACTGCTGCTGGCGATGAAGGCGGAG
GAACGACAGCCCGCCCTCACGGAAAGCATCCGCCTTTTCGACAATCAGGACTTGTGCATGTTGCTCCAGA
TAAGCAAGCGCACCCTGCAACGCTACCGCAGCGTCGGCGCATTGCCCTACAAGACACTGGGCAAGAAGAC
CTATTACAGCGAGGAGGACGTGCTGGAGTTCCTTTCCAACCATGTCAAGGAGTTCAAAAAGGAAGATATA
GCCTTCTACAAGGCTCGTATCCATAATTTCTTTCATAAATAACCCATTAAAACATTTTTCAGATGGCAAA
GAAAAAAGACGAAAAGGACGTGCTGGTAGTCCGTGACGAGAAGACGGGCGAGATCAGCGTGGTAACCGGG
CTGAACGCGGACGGCACACCCAAGCGCACCCCCGCGAAAGCGGAGAACGCGCAGAGTTTCCTGCAATTCG
ACCGACACGGTGACGTGCTGGACAACTTCTTCAAGAACTTCTTCCGGCAGTGCAAGGAACCCAGTCGCTT
CGGTTTCTACCGCATCGCGGCAGACCAAGCCGAAAATCTTTTGGAGGTGATGAAGCAACTGCTGAAAGAC
CCCGAAGCGAACAAGGAGCTACTCGCCCCTCACAAGGTGGACACCTCCGGTTATGAGAAGAAGGTGCAGG
AAGAGATGGCGGCACAACAGACAGAGAAACAAGAACCTCAAAAACAGGAAAACATGGAACAACAGAAAGA
ACAGCAGGAAAGCCCGCAACAGACGCAGGGCAAACGGGGCTACCAGCCCATCGACGAGAGCAAAATCAAC
TGGCAGGAACTGGAGGACAGATGGGGCGTGAAGCGAGACGACCTTGAAAAGTCCGGCGACCTTACGAAGA
TGCTCCACTACGGCAAGTCCGACTTGGTGAAGGTCAAGCCCACCTTCGGCGGCGAATCATTCGAGCTGGA
CGCCCGCCTCTCCTTCAAGAAGGACGGTGAGGGAAATGTCAGCCTCGTGCCGCACTTCATCCGCAAGGAG
CAGAAGTTAGATGAGTACAAGGAACACAAATTCTCCGACGATGACCGGAAGAACCTGCGCGAAACGGGCA
ACCTCGGCAGGGTCGTGGACATTGAGGACAGGGAAACGGGCGAAATCATCCCCTCCTACATCAGCATCGA
CCGCAAGACGAATGAAATCACGGACATTCCGGCAAACAAGGTGCGCATCCCGGAGCGCATCGGCAAGACG
GAAATCACCAAACAGGAGCAGGACATGCTCCGCGCCGGACTGCCCGTGCGCGACAAGCTCATCGAGCGCA
ACGACGGCAGGAAGTTCGTCACCACCCTTCAAGTGAACGTGGAGCAGCGCGGCGTGGAGTTCGTGCCGGG
AACCGGAAGGTCGCCCCGTACCGCACAGACGCAGGAAGCCAAAGGTGACACCTCGAAAAGTCAGGCGCAA
GGCGGGGAAAATGCCGCACAGACCAAGAAGGAGCAACGCCGCAACACGTGGATGAACGAGGACGGCAGCA
TCCGCCCCATCAGCAAATGGAGCGGCGTGAACTTCACCGACAAGCAGAAAGCCGACTACGTGGCGGGTAA
AGCCGTGAAACTGGAGAACGTGACCGACAAGCAGGGCTTCCATGCCACGATGTATATCAAGTTCAACCCG
GAGAAGGGCCGCCCGTACCGCTACGAAACGAACCCCGACAACGCCCAGCAGGTCGCCCCGTCCAACGAGA
GCCGCACACAGGTGGCGGTGAACAACGAGGGCAAAACCAACGAGGCGACAAAGAACCTGAAAGAGCCTTT
GCAGAAAGGTCAGACCGCCCCGAAGGACGACCGCCAGCAACAGCAGCAGGAGAAGCCGAAAAAGAAGAAC
AACAAAGGCATGAAAATGTAATCCCGTGTCCGCCACTGAATCCAAAATAAAATCCAAAGTATCAACAAAA
AAGCAAGAAAACATGAAGACAATCATTGCAGAAAAGCCCTCCGTGGCACGTGAAATCGCCCGCATCGTGG
GCGCGACAAAGAGAGAGGAAGGATATTTCGAGGGAGGCGGCTATGCCGTGACATGGGCATTCGGACACCT
CGTTCAGCTTGCCATGCCCGACGGCTACGGCGTGCGCGGATTTGTCCGTGACAACCTCCCGATTATTCCC
GACACATTCACGCTCGTCCCCCGTCAGGTCAGGACGGAGAAAGGTTACAAGCCCGACAGCGGCGTGGTGT
CGCAGATAAAAGTCATCAAAAGACTGTTCGACACAAGCGAACATATCATCGTGGCGACCGATGCCGGACG
CGAGGGAGAGCTTATCTTCCGCTACCTCTACCACTATACGGGTTGCACCACTCCTTTCGTGCGCCTGTGG
ATCAGCTCTCTCACCGACAAAGCTATCCGTGAGGGACTGCGGAAACTCGAAGACGGCAGCAAATACGACA
ACCTCTACCTCGCCGCCAAAGCGCGGAGCGAATCCGACTGGCTCGTGGGCATCAACGGCACACAGGCGTT
ATCCATCGCCGCCGGACACGGCACGTATTCCGTGGGGCGGGTGCAGACACCAACGTTGGCTATGGTATGT
GAACGCTACTGGGAGAACCGCCGCTTTACGTCCGAAGCATTCTGGCTGCTCCATATCGCAACGGACGGTT
GCGACGGCGAAGTCGTGAAATTCTCATCCTCCGAGAAATGGAAAGAGAAAGAACCGGCGATGGAACTATA
TAATAAGGTAAAGGCGGCAGGTTGCGCCACTGTCACGAAAGCCGAGCGCAAGGAGAAGACGGAGGAAACT
CCCTTGCTCTACGACCTGACCACGCTCCAGAAAGAAGCCAACGCCAAGCACGGCTTCACGGCGGAACAGA
CGCTTGAAATCGCGCAGAAACTCTACGAAAAGAAGTTGATAACCTATCCGAGAACGGGAAGCCGCTACAT
CCCCGAAGACGTGTTTGCCGAAATTCCCAAACTGCTCGCTTTCATCGGCACACAGCCCGAATGGAAAGAC
AAGGTGCGGGCAAAAGCCGCCCCGACACGCCGCAGCGTGGACGACGGCAAGGTGACAGACCACCATGCCC
TGCTCGTCACGGGTGAGAAACCGCTCTTCCTCTCCAAAGAGGACAATACCATCTATCAGATGATTGCCGG
GCGCATGGTCGAGGCATTCTCTGAGAAATGCGTCAAGGATGTGACCACTGTCACGGCGGAATGTGCCGGA
GTGGAGTTTACCGTAAAAGGCAGCGTCGTGAAGCAAACCGGATGGCGTGCCGTCTATGGCGAGGAAAAAG
AGGAAATTACCATCCCCGGCTGGCAGGAAGGCGACACGCTGACACCGAAAGGCTCGTCCATTACCGAAGG
AAAGACCAAACCCAAGCCGCTGCATACCGAAGCCACCCTGCTCTCGGCAATGGAAACGGCGGGCAAGGAA
ATTGAGGACGACGCACTGCGGCAGGCGATGAAGGACTGTGGCATCGGTACTCCCGCCACACGCGCCTCCA
TCATCGAAACGCTTTTCAAGCGCGGTTACATGGAACGCTGCAAGAAGTCGCTTGTTCCCACCGAAAAAGG
ACTTGCCCTCAATTCCGTCGTCAAGACGATGCGCATCGCCGATGTTGCCATGACGGGCGAATGGGAAAAG
GAGCTGGCGCGTATCGAGCGCGGGGAACTGTCCGCCGACACCTTCCGCAAGGAGATAGAGGCGTACACAC
GTGAGATAACCTCCGAACTGCTCTCGTGCGACAAGCTCTTCGGCAGCCGTGACTCCGGCTGCGCGTGTCC
CAAGTGTGGCACGGGCAGGATGCGGTTCTACGGCAAGGTGGTACGCTGCGACAACACGGAGTGCGGACTG
CCCGTGTTCCGGCTGAAAGCGGGACGCACCCTGTCCGACGATGAAATCAAAGACCTGCTCACCGAAGGGC
ATACCAAGCTGCTCAAAGGGTTCAAGAGCAAACAGGGCAAGAGTTTCGATGCTGTTGTCGCCTTTGACGG
GGAATATAACACGACTTTTGTGTTCCCGGAGGCTAAAAAGGGCAAGAAATTTTCAGGACGGAAGAAATAG
TATTAACTTTGCCACTTGTTCAGAGTAATGAATTGTTCTTCGATACCGGATTACACTCATACTTTGGATT
TAGTGGTGGCACTCGGAGGGATACCGAGTGCCTTTTTCTTCCTTTTTCCAACCGATTATCCCGTTAATTA
TCAATCCGCTAAATCCAAAGTAATGAACAACAAGAAGAAAAACGAGGGTCAGACCGACTTTTCCTATTAC
GGTCTGTACCTGCTGGACTATCTCCGCACGAACAAGTTTGAACAGGCTGACGACACCGCTTTCATACGGG
AACGGGCCGACCGTGCCGCCGAAACGTATGAGAGGGCACGGCTTGAAGGCTATCCCGCCGATGGTGCGCA
GGAACTGGCGATGGACACGCTGCTGCGCGGGCTGCATTATTCCCGTTACGCCATCCTCCGCGAAGTCGTG
GAAAACGAGTTTGCCGATGAAGTGCCGGAAGAGAAGCGTGAAGCCTTTGTCCTGAAACTGCTGCCGCTTG
TCGGCAACGTGTTCTCCGTCTATGACCTCTCGGATGACAATTTCGCCCTGTCTTCCGATTACGACCTGCT
CTACACGGAGCTGACGGGAGCAACCGTCCTTTACTTAGACGAATATGGCGTTTAACCGCAAACAGAAACT
GCGGGACAACATCGAGGCGATACGGACGGCATTCATCCTTGACAGGGAAAACAGGACAGCGACAACCGAA
GAGCGTGCCATACTTCAAAGGTACTGCGGTTTCGGCGGTCTGAAATGTATCCTCAACCCTGCAAAGGAAC
TGACGGATGCCGTCCGGTGGGCGAAATCCGACCTCGAACTGTTCGCCCCGACGGTGGAGCTGCACAGGCT
TATCCGTGAGAACAGCAAGGACGAAACAGAGTACAAGCGGTTTGTGGATTCGCTGAAAGCGTCCGTGCTG
ACCGCTTTCTACACCCCCAAAGAGATAACCGACACCATCGCGGACGTGCTGGCAGATTACAGCGTCCGCC
CCGCCCGTATGCTCGAACCGTCGGCAGGTGTCGGCGTGTTCGTGGATTCCATGCTACGGCACAGCCCCAA
TGCGGATGTGATGGCTTTCGAGAAGGATCTGCTCACGGGTACAATCTTGAGGCATCTCTATCCCGACCAG
AAAATGCGCACCTGCGGTTTTGAGAAAATCGAAAGACCGTTCAACAATTATTTCGACTTGGCGGTGTCCA
ACATTCCGTTCGGTGACATTGCCGTGTTCGACGCGGAGTTTCAGCGGAGCGACTCTTTCGGCAGACGCTC
CGCCCAGAAAACCATCCACAACTATTTCTTTCTCAAAGGACTGGATGCCGTGCGTGACGGCGGTATCGTG
GCGTTCATCACCTCGCAAGGGGTATTGAATAGCACCAAGACCTCCGTGCGTAACGAGCTGTTCAGTCAGG
CCAATCTGGTATCCGCGATACGCCTGCCCAACAACCTGTTCACGGACAACGCGGGGACGGAGGTGGGCAG
CGACCTGATTGTCCTGCAAAAGAACCTCAGCAAGAAGGAAATGTCGCAGGACGAGCGGCTGATGACCGTG
ATACAGACGGACACGAAAACCGACCTGACCGACAACGCCTATTTCATCCACCACCCGGAACGCATCGTGC
ATACGACGTCGAAACTTGACACTGACCCCTACGGGAAGCCCGCTATGGTTTATCTGCACGAGGGCAAGAC
CGCAGGTATCGCCGGGGACTTGCGCCGGATGCTCAACGAGGATTTCCATTACAGGCTCGCCATGCGTCTG
TATTCGGGAACAATCTGGCAGTCGGGAACGGAAGAAAAGGTTACCGTTCAAAAGGAGGCGGAGCGTCCTG
CTATAAAATTGGAAACGGTATCTTCGGCGCAGACGGTGGAAACTCCGACGGAAAAACCGCAACCCGTTGA
GGAAAAACCGGAGATAGAGCCACGTCCGAAATATTCTGACGGGGTGCAGCTCTCCTTGCTCAACCTCTGG
GGGATGACGGAAGAGGTCAGCCAACCGAAAACCTCCAAAAAGAAAAAGACGGTGAAAAAGGCAGTTACGG
CAAAGTCCACTCCGCCCAAACCGAAAGTCACGGTTACACCGACAGCTCCAACTGCAAAACCCGCTATGGA
GAATAAGGAGGTGAAAGCGGAGAACACCGCCAAGCCTGCCGACCCGGACGACATCTATGCAAAGCTGGAC
TGGGAAACCAATCCTCCCATCAACGGCTTCTACGAGATGATGATGGAACTCACGCCGGAGCGCAGGAAGG
AACTTCGGGAGCTGGCAAGGCAGCATAATGAAAAACATGAAAACAGAACGGTTGCGACGATCACGCCGGA
AGTACCACGTGAACAACCCCGGCAGGAGGAAACACAGCCGGAAGCAGTCGCCGCACCTGCTGTTACCGAT
GCTCCACCGGAAACGGTGGCTACTTCCCTTTTTCCCGACATCGAACCGGAAAAGCCGAAGGAGGAAGTCG
CGGACCTTACGCCGCGTGCCTACCATCGCACGCCGGAGATGCACCTGCGCGAAGGCTCGCTGGTGGCTGA
CCGGGGGCGTCATAACATCGGCTATCTGAAGGACATCACGCCATACGGGGCTACATTCCAGCCGCTCGAC
CTGAAAGGATACCAGAAGGAAAAGGCGTTGTTGTATGTGTCGCTGCGTGACGCCTACGAGCGTCTGTACC
GTTATGAATCGCTCCGGCGCGAGGCAAATGTTCCGTGGCGAGAGCATCTGAATACCTGTTACGATGAGTT
TGTCATGCGCTACGGCAACCTCAACGCCAAGCAGAACGTGAAGTTAGTGATGATGGACGCGGGCGGGCGT
GACATCCTTTCGCTGGAACGGGTGGAGAACGGAAAGTTCGTCAAGGCGGACATCTTCGAGCATCCCGTTT
CCTTCTCCGTGGAGAGCCATGCCAACGTAGGCTCTCCCGAAGAAGCCCTGTCCGCGTCGCTCAACAAATA
TGGCACGGTCAATCTCGACTATATGCGGGAGATAACCGACAGCACGGCGGAGGAGTTGCTCACAGCCCTG
CAAGGACGCATCTATTACAATCCGCTCGTGACCGGTTACGAAATCAAAGACCGCTTCATAGCCGGGAACG
TGATAGAGAAGGCGGAACGCATAGAGGCTTGGATGGGCGAAAACCCCGAAAGTGAGCGTATGCCGGAAGT
GAAACAGGCGTTGGAGGCTCTGAAAGATGCCGAACCGCCGCGTATCGCCTTCGAGGATCTGGACTTCAAT
TTCGGGGAACGCTGGATTCCGACGGGTGTCTATGCCGCCTACATGAGCCGGCTGTTCGACACGGAGGTGA
AAATCGCCTATTCCGCAAGCATGGACGAGTTTTCGGTTGCGTGCGGCTACCGCACCATGAAAATCACGGA
CGAGTTTCTGGTAAAGGGGTATTACCGGAACTATGACGGTATGCACCTCTTGAAACACGCCCTGCACAAC
ACCTGCCCCGACATGATGAAGTCCATCGGCAAGGACGAGCATGGCAACGACATCAAGGTGCGCGACAGCG
AGGGCATACAGCTCGCCAACGCCAAGATTGATGAAATCCGCAACGGTTTCTCCGAATGGCTCGAAGAACA
GTCGCCGCAGTTCAAGGAACGGCTGACGACAATGTATAACCGCAAGTTCAACTGTTTCGTGCGCCCGAAG
TATGACGGCTCGCACCAGACCTTCCCCGACCTCAATCTGAAAGGCTTGGCAAGCCGGGGTATCAAGAGCG
TCTATCCCTCGCAGATGGATTGCGTCTGGATGCTGAAACAGAACGGCGGCGGAATTTGCGACCACGAGGT
GGGAACCGGCAAGACGCTGATAATGTGCATCGCCGCGCATGAGATGAAGCGTCTGAAATTGGCACATAAG
CCGATGATTATCGGGCTGAAAGCCAACGTTGCGGAGATTGCCGCCACCTATCAGGCGGCATATCCCAACG
CACGTATTCTGTACGCTTCGGAGAAGGACTTTTCGACCGCCAACCGTGTGCGCTTCTTCAATAATATAAA
GAACAACGACTACGATTGTGTCATCATGTCGCACGACCAGTTCGGCAAGATACCGCAGTCGCCGGAGTTG
CAGCAGCGCATCCTGCAAGCGGAGCTTGACACGGTGGAGGAAAACCTCGAAGTGCTGCGGCAGCAGGGAA
AGAACGTGTCGCGGGCTATGCTGAAAGGTCTGGAGAAGCGCAAACACAACCTTGAAGCGAAGCTGGAGAA
GGTGGAACATGCCATAAAGTCACGCACGGACGACGTGGTGGATTTCAAGCAGATGGGCATCGACCACATC
TTCATAGATGAGAGCCACCAGTTCAAAAATCTGACGTTCAACACGCGCCATGACCGTGTGGCGGGACTGG
GCAACAGCGAGGGAAGCCAGAAGGCACTGAACATGCTCTTTGCCATACGCACCATACAGGAGCGCACGGG
CAGAGACTTGGGAGCGACCTTCCTTTCGGGTACTACCATCAGCAACTCGCTGACGGAGTTGTATCTGCTG
TTCAAGTATTTGCGTCCGAAGGAGCTGGAACGGCAGGACATCCGATGTTTCGACGCTTGGGCGGCGATAT
TCGCCAAGAAGACGACGGATTTTGAATTTAACGTGACGAACAACGTGGTTCAAAAGGAGCGTTTCCGCTA
CTTCATCAAGGTGCCGGAACTTGCCGCCTTCTATAATGAAATCACGGACTACCGCACGGCAGAGGACGTG
GGCGTAGATCGTCCCAACAAGAATGAGATACTGCACCACATACCGCCCACGCCGGAGCAGGAGGACTTCA
TACAGAAGCTGATGCAGTTCGCCAAGACTGGCGATGCCACACTTCTGGGCAGGCTGCCGCTTTCGGAAAC
GGAGGAAAAGGCGAAGATGCTTATCGCCACCGACTACGCCCGCAAGATGGCACTCGACATGCGCATGATA
GACCCGCATTATGAAGACCACCCCGATAACAAGGCGAGCCACTGTGCCAAGATGATCGCGGAGTATTACC
AAAAATACGACGCGCAGAAAGGCACGCAGTTCGTTTTCTCGGACTTGGGGACATATCAGCCGGGCGACGG
GTGGAACGTCTATTCGGAAATCAAGCGCAAGCTGACGGAGGATTACGGCATACCGCCAAGCGAGGTGCGC
TTCATTCAGGAGTGCAAGACCGACAAGGCTCGGAAGGCGGTGATAGACGCCATGAATGCCGGAACGGTGC
GTGTTCTGTTCGGCTCCACCTCCATGCTCGGAACGGGTGTGAACGCACAGAAAAGGTGTGTGGCAATTCA
TCATCTCGATACGCCGTGGGTGCGACATGAAGTCGCATAGATAATTGTTGGAATGATACTTACGGGTATC
AGTTTTAACCCGCTGTTCCGTCAGCGGTAGCCTACCGACCGGTGCACCCTAATGTTGTATTAAGCGGTCG
GGACAAAGTACACTTTCGCAAGACAAGACAGAACCGTGAGGGGAAGTGAAGTACGGTTAGTATCATACCG
TAGAGTGGCGAGGCTGGATAGTATGGTTAGCGCAAGCGAACTGTTAGTAAACTTCGTAATGTCACGAAAG
AGTGTAAGATACTGGCACACTCTACCCAAAAGGGAAGCGGTCGGTTAATCCTCTCCATGGTAGGATTACA
CGGATATAAGCACCGCCGGAGGATGAGACAGAACCTAACCTATCCGTTAGTTATCTATGTGGAACATGGT
AAGCCTGTATATCTCCTGTCATGTAAAAAATGGCAGGTAAGCTGACAGCAATGAAAGCCGAATGGTGTGC
AGGTATAAGATAACAGAAAAAGCGAATGCCGTTCTGTAATGGAGCGGATACGGATTGAACCGACATCACG
AGCTGATGTGGGCGACATCATCCGACACGAAAGTGGGCAGACTTCTGTGACGACATTAGGGAGGCAATCA
AAACCGAATGTTGTCAAATGGTGATTCTTTACAATCAACTTTTAGAACTTTCAAAAGGAGGAAAGCAAAT
GAACGAAAACAAGACATCGTGTGCGCCTGCTGACAATCAGCAAACACTTTGGGACAGAATAGACTGGAAT
AAGGCGGAGTTGGCTGTCAGAAAGCTACAAGCGCGTATTGTAAAGGCTCAGAAGGAAGGCAGACCGGGCA
AGGTGAAAGCCTTGCAGTGGACGCTGACCCACTCTTTTTACGCAAAAGCCTTAGCCGTAAAGAGAGTTAC
TTCTAATGGAGGTGGCAACACCCCCGGGGTGGACATGGAAACATGGGAGAAACCCGAAGCAAAAACACAA
GCGATAAGCGAACTCAAACGCAGAGGCTACCAGCCGAAGCCATTGAGAAGAGTCCACATCAAAAAGAGTA
ATGGCAAACTGCGACCGTTGGGAATACCGACAATGAAAGACAGAGCCATGCAAGCACTCTACCTCATGGC
ATTGGAACCAGTGTCGGAAACAACAGCCGACACACGTTCATACGGTTTCCGCAAGGAACGTCGCTGTATG
GATGCGGTAATGCAATGCCATAACATTCTCCGAAAAGGCTATTCTCCCGAATGGATTCTGGAGGGTGACA
TAAAGGGGTGCTTCGACCATATCAGCCATGAATGGCTGCTTGCCAACATCCCTATGGATAAGGCAATGCT
CCGAAAATGGTTGAAATGCGGCTATATCTTCAACAAACAGATGTTCCCGACAGAGGAGGGAACACCACAA
GGTGGTATTATCTCTCCCACGCTTGCCAATATGACATTGGACGGATTGCAGAAAGTCCTTGCAGAGAAAT
ATAAACGAGTTAGAATCAAAGGCAAGTTATATTCGCCAATGGTGAATCTTGTCCGCTACGCTGATGACTT
TATAATTACCTGCGAGAACCGTGAAACACTTGAAAAGGAAATCAAGCCATTGGTAGCCTACTTTATGTCT
GAAAGAGGTCTGACCTTATCAGAAGAAAAGACGGTGATAACCAATATCCGTGACGGTTTCGATTTTCTCG
GTTTCAATATCCGCAAATACGGCAATGAAATATTGACCAAGCCGACCAAGAAAGCCGAAAAACGCTTTAT
GGAGAATATCCGTAAGGTGACAAAAGGCCATAAGGGTTGCAAGCAGGAATCATTAATCAGGATGTTGAAT
GCTAAAATCCGAGGATGGGGAGCATATTATCAGCATGGGGCGACACGTGATTCTTTTCATAGAATTGACC
ATCAGATATTTCTCGCCTTGTGGCAATGGGCTAAACGCCGTCATTCCAAGAAAGGGAAACGGTGGATAAA
AGACCGTTATTGGCACAATATCCGAGGGAACAGCTGGACTTTTGCGGCTAAGTTCAAGAAATCAAACGGC
AAAGAAGACCAACTTACCTTGTTGAAACTGGCATCTTCGTTTCCTTTCCTGCAATATACGCAGATAAAGG
GGGACATGAATCCGTTTGATGCAGATTGCCGCTTGTACTTCAATAAAAGAATGAAGTCAAAAATACTTGT
GACACTGAAAGGACGTAAGTCCCTGCTTTACCTATGGGAAAAGCAAGGTCGGAAATGTCCGATATGTGGT
GAACCGATTGACACGCATAAGGCATGGAACGTAATGCCAACCGTCCAAGACGGACGGAAATGTAATCTGT
TGGTTCATGATGAATGTTTCAAATTATCCCGTAAAACCAATGGAAACAAGAAGTAGTATGAGCCGGTCTC
TGCACACGAACAGAGACTTAGAAAAGCTTGAGCCGTATGAGGGGAAACCCTCATGTACGGTTCTGAGGGG
GGAAGAGGGCAGTAATGCTCTTGACCTACCCGATCGACCGTCCGACCTGCAACAGCGTGACGGACGCGGA
GTTAGAGCCGGAAACGAAATTGCCAAGCATTTCGCCGGGAACAACGTGGACGTAATCATCTACGCGGTGG
AGAAGTCACTGGACAGCTACAAGTTCAACCTCCTGCACTGCAAGCAGACTTTCATCAGCCAGCTCAAAAG
CGGTGCTATGGGGGCGCGTACCATCGACGAGGGGGCAGTGGACGAGAAATCGGGCATGAACTTTTCGGAA
TATATGGCGTTGCTATCCGGCAACACCGACCTGCTGGACAAGGCGAAACTTGAAAAGCGCATCGCCTCGC
TCGAAGGGGAACGCAAGTCGTTTAACAAGGGCAAGCGTGATTCGGAGTTCAAGTTAGAGTCGAAGACGGG
CGAGTTGCGTAACAACACGGCTTTCATAGATGCCATGACGGAGGACTGGAACCGCTTCCTTTCGGTGGCG
CAGACCGACAGGGAGGGCAACCGCCTTAATATAATAAAGGTGGACGGTGTGGATTCCGCCGATGAGAAGG
TTATCGGAAAGCGTTTGCAGGAGATAGCGAAAAACGCCACTACGGGCGGGCTTTACACACAGGTCGGAGA
ACTGTACGGTTTTCCGATAAAGGTGGTGAGCGAGAGGATACTCAAAGAGGGATTGGAGTTTACCGACAAC
CGCTTCGTGGTAGAGGGGAACTACAAGTACACCTATAACAACGGACATCTGGCAATGGCTGATCCGATGG
CTGCCGCCCGAAACTTCCTGAACGCGATGGAGAGGATACCCTCCATTATCGACCAGTACAAGGCGAAGAA
CGAGGTGCTGGAGAGGGAGATACCGCAGTTGCAGGAGATAGCGGGCAAGGTGTGGAAGAAGGAGGACGAG
CTGAAGCAGCTGAAATCCGAACTTGCCGCCCTTGACCGAAAAATACAGCTGGAACTTGCGCCGCCCACGC
CCGAAGTCGCCGAAAAGGAGAAAGAAGGGCAACAGGTCAAGCCGGAAGCGGAAGATGTGAGGAACAGGCA
GGCGCAATATCCCGAAAATGCACCGCCGCAGATACGCAGTCCGGCGGATAGTATCGTTGCCAACCATGTC
ATAATCGGGCGTCCGGGACTGTATGCCAAGGAGGAAACCCGGTTCAAAGGATTGAAAATATAACCTTAGG
AATTTTATCTGAAGTATTAATAAGGGCTATCCCAAAAGGTCTAAAAGTAAATTTTATCCTTTCTGCAAGT
ATCTGTAGGATGGCAACTGCATTTTTTTCTTTTTGGGCAGCCCTTATTAAAATTTATTCTTATTTTAGGT
TATATACATTCATGTCCATTTATGTAAAAAATCCTGCTGACCTTGTTTATGTCTTGTCAGTCACCATTTG
CAAAACCATATTTGACCCTCAAAGAGGCTGAATTTGATAAGCAACTTGCTACATACTCATAATAAGGAGC
TAAATAGAACACGAATGGGAAATACTCAAATGCCAAACTAAAGAAGATATTGGCCAAAATAAACGCTATA
CCGAGAGAGAAACTTGATTTTTCAACTTCCTAAAACAGTGTTGTTCAAACATTTCTACTTATTTGTACTT
ACCAGTTGAACCTACGTTTCCCTAATAAAATGTCTATGGTAAAAAGTTAAAAAATCCTCCTACTTTTGTT
AGATATATTTTTTTGTGTAATTTTGTAATCGTTATGCGGCAGTAATAATATACATATTAATACGAGTTAG
GAATCCTGTAGTTCTCATATGCTACGAGGAGGTATTAAAAGGTGCGTTTCGACAATGCATCTATTGTAGT
ATATTATTGCTTAATCCAAATGAATATTATAAATTTAGGAATTCTTGCTCACATTGATGCAGGAAAAACT
TCCGTAACCGAGAATCTGCTGTTTGCCAGTGGAGCAACGGAAAAGTGCGGCTGTGTGGATAATGGTGACA
CCATAACGGACTCTATGGATATAGAGAAACGTAGAGGAATTACTGTTCGGGCTTCTACGACATCTATTAT
CTGGAATGGTGTGAAATGCAATATCATTGACACTCCGGGACACATGGATTTTATTGCGGAAGTGGAGCGG
ACATTCAAAATGCTTGATGGAGCAGTCCTCATCTTATCCGCAAAGGAAGGCATACAAGCGCAGACAAAGT
TGCTGTTCAATACTTTACAGAAGCTGCAAATCCCGACAATTATATTTATCAATAAGATTGACCGAGCCGG
TGTGAATTTGGAGCGTTTGTATCTGGATATAAAAGCAAATCTGTCTCAAGATGTCCTGTTTATGCAAAAT
GTTGTCGATGGATCGGTTTATCCGGTTTGCTCCCAAACATATATAAAGGAAGAATACAAAGAATTTGTAT
GCAACCATGACGACAATATATTAGAACGATATTTGGCGGATAGCGAAATTTCACCGGCTGATTATTGGAA
TACGATAATCGCTCTTGTGGCAAAAGCCAAAGTCTATCCGGTGCTACATGGATCAGCAATGTTCAATATC
GGTATCAATGAGTTGTTGGACGCCATCACTTCTTTTATACTTCCTCCGGCATCGGTCTCAAACAGACTTT
CATCTTATCTTTATAAGATAGAGCATGACCCCAAAGGACATAAAAGAAGTTTTCTAAAAATAATTGACGG
AAGTCTGAGACTTCGAGACGTTGTAAGAATCAACGATTCGGAAAAATTCATCAAGATTAAAAATCTAAAA
ACTATCAATCAGGGCAGAGAGATAAATGTTGATGAAGTGGGCGCCAATGATATCGCGATTGTAGAGGATA
TGGATGATTTTCGAATCGGAAATTATTTAGGTGCTGAACCTTGTTTGATTCAAGGATTATCGCATCAGCA
TCCCGCTCTCAAATCCTCCGTCCGGCCAGACAGGCCCGAAGAGAGAAGCAAGGTGATATCCGCTCTGAAT
ACATTGTGGATTGAAGACCCGTCTTTGTCCTTTTCCATAAACTCATATAGTGATGAATTGGAAATCTCGT
TATATGGTTTAACCCAAAAGGAAATCATACAGACATTGCTGGAAGAACGATTTTCCGTAAAGGTCCATTT
TGATGAGATCAAGACTATATACAAAGAACGACCTGTAAAAAAGGTCAATAAGATTATTCAGATCGAAGTG
CCGCCCAACCCTTATTGGGCCACAATAGGGCTGACTCTTGAACCCTTACCGTTAGGGACAGGGTTGCAAA
TCGAAAGTGACATCTCCTATGGTTATCTGAACCATTCTTTTCAAAATGCCGTTTTTGAAGGGATTCGTAT
GTCTTGCCAATCCGGGTTACATGGATGGGAAGTGACTGATCTGAAAGTAACTTTTACTCAAGCCGAGTAT
TATAGCCCGGTAAGTACACCTGCTGATTTCAGACAGCTGACCCCTTATGTCTTCAGGCTGGCCTTGCAAC
AGTCAGGTGTGGACATTCTCGAACCGATGCTCTATTTTGAGTTGCAGATACCCCAAGCGGCAAGTTCCAA
AGCTATTACAGATTTGCAAAAAATGATGTCTGAGATTGAAGACATCAGTTGCAATAATGAGTGGTGTCAT
ATTAAAGGGAAAGTTCCATTAAATACAAGTAAAGACTATGCATCAGAAGTAAGTTCATACACTAAGGGCT
TAGGCATTTTTATGGTTAAGCCATGCGGGTATCAAATAACAAAAGGCGGTTATTCTGATAATATCCGCAT
GAACGAAAAAGATAAACTTTTATTCATGTTCCAAAAATCAATGTCATCAAAATAATGGAGCGGTCAGGAA
ATTTCTATAAGGCAATACAGTTGGGATATATACTTATCTCCATTCTTATCGGATGTATGGCATATAATAG
CCTCTATGAATGGCAGGAGATAGAAGCATTAGAACTTGGCAATAAAAAAATAGACGAGCTCCGAAAAGAA
ATAAACAATATCAATATTCAAATGATAAAATTTTCTCTATTGGGTGAAACAATACTGGAATGGAACGATA
AAGATATCGAGCATTACCATGCACGGCGTATGGCAATGGACAGTATGCTTTGCCGTTTCAAGGCCACCTA
TCCAGCAGAGCGCATCGATAGTGTGCGCAGTCTTTTAGAGGATAAGGAACGACAGATGTTCCAGATAGTC
CGGTTAATGGATGAACAACAATCTATTAACAAGAAGATAGCCAATCAAATTCCGGTTATTGTGCAGAAAA
GTGTGCAGGAACAGTCCAAAAAGCCAAAACGAAAAGGTTTCTTGAGCATCTTCGGCAAAAAAGAGGGAAC
GAAGCCAACGACAACAACGACTACGCTCCGTTCATCCAATAGAAACATGGTCAACGAACAGAATGCGCAG
AGCCGTCGATTGTCAGAACAAGCCGATAGTCTTGCTGCCCGTAATGCAGAACTTAACAGACAACTGCAAG
GATTGATTTGCCAAATCGAAAAGAAGGTGCAATCTGATTTACAAAATAGAGAAAGCGAGATAACAGCCAT
GCGTAAAAAATCATTTATGCAGATAGGCGGCTTGATGGGATTTGTTCTTTTGCTGTTGGTCATTTCCTAT
ATCATCATACACCGTGATGCAAAGAACATTAAACGATACAAACGCAAGACAACGGATTTGATCGAGCAAT
TGGAACAGTCCGTGCAACAAAATGAGATACTCATAACCTCCCGAAAGAAAGCGGTATATACTATTACCCA
TGAGTTGCGTACACCACTGACGGCAATAACCGGCTATACCGAACTTTTGCGGAAAGAATGCAATAGCGGT
AATAATGGGCAATATATCCAAAATATACTGCAATCCTCCGACCGTATGCGGGATATGCTCAACACTTTGC
TTGACTTCTTCCGCCTGGACAACGGCAAGGAACAGCCCCGTCTGTCACCCTGCCGGATTTCTGCAATCAC
GCACACACTTGAAACGGAGTTCATGCCTGTTGCCGTGAACAAAGGGTTGTCCTTGTCCGTGAAGACTGGA
CACGATGCCATTGTATTGACCGACAAAGAGCGAATAATACAAATCGGGAATAACCTGCTGTCAAACGCTG
TCAAGTTCACAGAAGAAGGCGGTGTTTCTTTGATTACTGAATATGATAATGGAGTTCTGACACTGGTCAT
TGAAGATACAGGTACAGGCATGACAGAAGAGGAACAGAAACAAGCGTTCGGTGCGTTTGAACGTCTATCA
AATGCCGCTGCAAAGGAGGGTTTCGGGCTTGGGCTTGCCATAATGCGTAATATTGTGTCGATGCTTGGCG
GAACAATCCGTTTGGACAGCAAGAAAGGGAAAGGCAGTCGTTTCACAGTTGAAATTTCTATGCAGGAAGC
TGAAGAACAGCTTGGATATACAAGCAATACACCTGTTTATCATAACAATAAATTCCATGATGTTGTCGCC
ATTGACAATGATGAGGTATTACTTCTAATGCTGAAAGAGATGTATTCCCAAGAAGGAATACACTGCGACA
CTTGCACCGATGCTGCGGCACTGATGGAAATGATACGCCAGAAAGAATACAGCCTGTTGCTGACAGACTT
GAATATGCCTGGTATAAACGGTTTCGAATTGCTGGAACTGTTGCGTTCGTCCAACGTGGGCAATTCACCA
ACAATCCCGGTGGTTGTGGCAACCGCTTCGGGCAGTTGTAACAAAGGGGAACTATTGGCAAAAGGCTTTG
CCGGATGCCTGTTCAAGCCGTTCTCCATATCGGAACTGATGGAGGTTTCCGACAGGTGTGCCATAAAAGC
GACACCGGACGGGAAACCGGACTTTTCCGCCTTATTGTCCTATGGCAATGAAGCCGTCATGCTGGAAAAG
TTGATAACTGAAACAGAAAAGGAAATGCAGGCGGTACGGGATGCAGCAAAAGAAAAAGACCTGCAAAAGC
TGGATTCCCTGATCCACCACCTGCGCAGTTCGTGGGAGGTGCTCCGTGCCGACCAACCGCTGAATGTACT
TTACGGATTGCTTCGTGGCGATGCTCTCCCGGATGGTGAAGCGTTAAGCCATGCCGTGACTGCTGTGCTG
GATAAGGGAGTGGAAATAATACGGTTGGCAGAAGAGGAAAGGAGAAAATACGAAGATGGATAAGACAAAA
ATAATTGTGGTGGAAGACAACATCGTGTATTGCGAATATGTCTGCAATATGCTGTCACGGGAGGGCTACC
GCAATATGAAGGCTTACCACCTCTCAACCGCGAAGAAACATCTGCAACAGGCAACAGATAATGATATCGT
GGTTGCCGACCTGCGTCTGCCTGACGGCAGTGGCATAGACCTTTTGTGCTGGATGCGAAAGGAGGGAAAG
ATGCAGCCCTTCATCATTATGACCGACTACGCCGAAGTTAATACCGCCGTGGAAAGCATGAAACTCGGCT
CGATAGACTATATTCCCAAACAGCTTGTGGAGGATAAACTTGTCCCCCTGATCCGTTCCATACTGAAAGA
ACGTCAGGCAGGACAACGCCGTATGCCTGTATTCGCCCGTGAAGGTTCCGCTTTTCAGAAAATCATGCAC
CGGATAAGGCTGGTAGCCGCCACCGACATGAGCGTGATGATATTTGGTGAGAACGGCACGGGTAAGGAGC
ATATTGCCCATCTGTTGCATGACAAGAGCAAACGTGCAGGCAAGCCATTTGTGGCGGTGGACTGCGGTTC
ACTCTCCAAAGAGCTTGCACCGTCGGCTTTCTTCGGACACGTCAAGGGAGCGTTTACAGGTGCGGACAAT
GCCAAGAAAGGATATTTCCATGAGGCGGAAGGCGGCACGCTTTTTCTGGACGAGGTAGGAAACCTCGCGT
TGGAAACCCAACAGATGTTGCTCCGCGCCATACAGGAGAGGCGGTATCGCCCGGTCGGAGACAAGGCAGA
CCGGAATTTCAATGTCCGCATCATCGCTGCTACCAATGAAGATTTGGAAGTAGCGGTGAATGAAAAGCGT
TTTCGGCAGGATCTTCTGTACCGCCTGCACGACTTCGGGATAACCGTTCCTCCGTTGCGTGACTGTCAGG
AAGACATCATGCCGCTGGCAGAGTTCTTCCGTGATATGGCAAACAGAGAGCTGGAGTGTAGCGTGAGCGG
GTTCAGTTCCGAAGCACGTAAAGCGTTGCTGACACACGCATGGCCGGGCAACGTGCGGGAACTTCGGCAG
AAAGTTATGGGTGCTGTATTGCAGGCGCAGGAAGGTGTTGTCATGAAAGAGCATCTGGAACTTGCCGTGA
CGAAACCGACCTCTACTGTCAGCTTCGCCTTGCGCAATGACGCGGAGGATAAGGAGCGGATATTGCGTGC
GTTGAAACAGGCAAACGGCAACCGGAGTGTCGCCGCAGAACTGCTCGGCATAGGCAGGACAACACTATAC
AGCAAACTTGAAGAGTATGGACTTAAATATAAATTCAAGCAATCATAGCCCGTAATTCACTGAATTTGGC
TATCTTTGCATAACATTTGAGAAAAACGGCGATTGGCAGGAGCTTTTCGCCGCCAACATATAGGATAAGA
CCGCAAGGCGTTTCAAGCGAAAATCTGGTAAATTGGAACTACGGAGACGATTGCGTGATGCTTATGCTAT
GCTTACGCATAGCGTGCATTCACGTACTCTCCGTAAAGGCTTTACCAGAGCCATCGCTTGAAGGTAGTGT
GAATTGCACGCTACTTTTTTACCCTTGCCTAACGAAAGGAAACGATTATGGGTAAAGTTCAGATTCTCGC
CGTACTGACGATGGACGGATGTCTTTCTTCAGAGTTATATGATAAAGCACATCAGGATTTGTGCCTTGAC
CGTTGCGGTCTTGATGAAATCAGGAAGAAAGCCCTTTACCGTGTGACACCGGACTATTCCATTTCAATGC
TGCACGAATGGAGAAAAGACGGCACAAACATCCGTTACCTCGCGGAAGCCACACTGGATACGGCAGATTA
TATAAACGGACTACTGCGTATGCACGCTGTGGATGAAATCATACTATACACCGTTCCTTTCATATCCGGA
AGCGGACGACATTTTTTTAAGTCGGCTCTGCCAGAGCAACACTGGACGCTTTCCTCCTTGAAAAGCTATT
CCAACGGTGTATGTCGCATTATCTATATCCTTGATAAAAAAGCAAGATAGCCAAAATGTGCGGCAAGCAT
ACATTTCTATTTTCAGGAATAGAATAAATGTTCTGATTACAAACAATTTAAGTCGGAGATAATTTGTCCT
TGTGAAAAAATATTGAATTTTATACCTCTGAAATCCAGTACTTTGTAAAATTGAGTGTTGGATTTTTTAT
TTTCTGCCGCGTTTTTTGCCAATTATATTCATGTGCGCACGCAGAAAACAAAGTGTAATTTTCAAAATTG
ACAGAACCATGAATTATTTCTTGCTGGCGGAAACCGACTTTTTCCGCCTGATAAACGAAGCCGGTGACTG
CAATATGGAAACGGCATACACGGCTTTTGCCACCCAAGTGATCGAACTGTGTAACGGTAGCATGGACGCG
AACCTTACCGTCATCGCGCTTGCCTACATCGAAATCGAGTTGCAGCACCATCCCGTGCGCAACCTGTCAG
AAGAAAAGAGAGAGATTGCCGCCTATGTCAGCAAGGCCCTGTCTTTCGTGAGGAAGATGCAGAAATTCCT
TGCCACGCCCCAAGTGCCGCCACTGATATCCGCCAACAACACAACAGAAACCGCCACCAGCCTCCTGCAA
TGGACGGGCAATGCCATCGACCTCGTGGAACTTATCTACGGCATCGACGAGATGGGCTGCATCAACAACG
GCAACATGCCGCTCAAACAGCTTGCCCCGCTCCTTTACAAGATATTCGGGGTTGAGTCGAAGGACTGCTA
CCGTTTCTACACCGATATCAAACGCCGGAAGAACGAAAGCCGCACCTACTTCCTTGACAGAATGCAGGAG
AAATTGAACGAGAGGATGCTGCGCGATGATGAGTTGGATCGTATGAGGAGATAAAAAACAAATTCATTAG
AATAAATCACATCAATTCAATTCATTATTTTGTTATATTAGAAAAAGATATTAACTTTGCATTGAAATTG
ATATAGTCATAATTCAGATGAACTCAATACACGATATAACAGACTACATTATCTTACGAGTAAAATCGGA
AGATAGATTTGCGTCTTTAATAAATTTAAAGTTGCAGAAGTTATTGTATTATGTTCAAGCATGGTCTTAT
GGTATCAATAAAAAACCTATGTTTGACGGCGAGTTTGAAGCATGGATTCATGGTCCGGTAAATCGAGAAA
TCTACAATCGATTTAATTCTACAAAATATCTCTATTCAGAAATCAATATTGATGATTGCATGAATCACAA
TGTGAGTTTATCATCAGAAGACGCTGAATTCATTGACTTTATATTGGAGAATTATCTTAAATATAGCGGT
GCTGAATTAGAACGATTGTCCCACAATGAGATGCCTTGGATTGAAACACGTGGAGATTTAAATGTAAATG
AGCGTTGTGACAAGGTTATTACTCCAGAACTAATGATTGAGTATTATGGGAAAAAATGGGAAACTATTAA
ATCTTAATTCAGATTCTCCTAAATACGGAAACAAATCATTAGTTACCAAAGAACAAGAAAATGAGTTAAA
GAGAAGGAAGATAACTTTTTCCTTCTCTTACTTTAAGCAGATACCTAATTTTCAGATTGGAGAGTGTTCT
AAGGGATGGCATATTGGGCTTCTTGAAAGATTAGGTGCTTTGGGTACTATGACACCGCAAGAAGTATTAG
AAGAAAATAGAGGTAGTATTGCATTAAGATGTCATCCAATAGATTGGAGTGCTAAAAACATTCCTATTCA
ACGAAAAGATTTAGATTGGCTACCAAAAGAAATATTGGACAATGAGACAGATTTTCCAATAATGCAATTT
TCGATAACAAAAAGTACGGGGCGTATTGTAGGTTATTTTGATCGGGATTCTTCTATATTTCACATAGTAT
TATTAGATCCTGAACATAATATACAACCGGCAAAGAAAACTAATTATCAAATACAACCAACTACAAAAGG
GTTATCTCAATATGATGATTTATTAAATAAGTTGGAACGAATTAAAAGTATCGTATCAGATTGTTCTGAT
AAAAAGTGCAAATTGCATTCACATATTAGTGTTATAGAAGAATTACATGACAATATTGTTTATATAGGAC
TTGATAATGACTTCTATAGCACTTATCAAGAAATCTTAAAGAAAATTCCATTGCAAAAAATTTTGGAAAA
CGGAATCTTAGTAAGTATGGATAATGCTTAAGTTCTAAAAAAGTGAAGAAAGGTTTATGGTAAGCCTTTC
TTCATTTTTTTATTTACTTCTGCTGCAACAGATATTTCAGGTTATCATCGCCCGCGATGCGCTCCAGTTC
CTCCTGCACAATCTGCTTCACCTCTTCCTTGATACGCCGGTAGTTCGCCTGCACCGTTTCTTTCATGCGG
TCGTTGCCGTCCTCGTCCGTGAAATCGGTAATGACCGGAATTTTCTTGTAGGCACGTTCCTCCCGCTTCA
CCTTCTCGGCATCCACCACAATCTCGCAGTGAAAAATTTTCTGTTCGATACGTTCGTTGAAGTTGTCGGA
CACCGAACCGACAAACATTCCCTGCGTCAGACCGGAAATCTTGCTCGGCGGAATGAGCGCATCCATCTGC
GTGTTGATGGAGGTGGAAACATCCTGCCGGTTGATGGAGATAGACTGCCGTTTCTGCAACACCTTACCGA
ACCGTTCCGATAGTGTCTTTGCCGTTTCACCTACCACCTGCCCGGAGAAAATGTTACCGACCGTATTCAT
CACCACTTTCGCCTCCTTATCACCGTAGTCGCGCACCAGCTGGCTGAAATCCTGAAATCCCAGACACACG
GCAACCTTGTTGCTTCGGGCGGTGGCTATAAGGTTGTCCAACCCCTTGAAGTATATCGTGGGCAGCTCGT
CGATGATGACCGATGACTTCAGCATTCCCTTCTTGTTGATGAGTTTCACGATACGGGAGTTATACAATCC
GAGAGCCGCCCCGTAGATGTTCTGACGGTCGGGATTGTTGCCCACGCATAGGATTTTCGGCTCTTCGGGA
TTGTTGATGTCCAGCGTAAACTCGCTGTCCGACATCACCCAATAGAGCTGCGGGGAAATCATCCTCGAAA
GCGGGATTTTCGCCGACGCTATCTGCCCCATGAGCTGCTCCGCAGCCCCTCCGAGCCAAGCATCCATGAA
CGGGGAAAGGTAGTTTTCCAGCTCCGGGTAAGAGGTCAGTATCGGGAAAATATCCTCGTAGCGGCGGTTC
AAAAACTCGATGGCATGGGGAAACGTGCAATACTTCCCGTTCTGATAGATTTTGAGATACCAGATAATGC
TGGCAAACAAAATGATAGGTGACTCCACGAAGAAGTCGCCCTGCTTTTGCACCCAAGTTTTATTGAGGTT
AAGCATTATCGTGTAGGCACTCTCGTAAGCGTCCGTAATATCCTCCATGAAATCCGGGTGTATGGGATTG
CAACGGTGTGAGCGTCGCGGGTCGTCGAAATTGATCACATAGAATTTCGGCTTCACCTTGTAGCCCTCCG
GGTGGTTCAGCAAATGGTTGTAGGCTATGGTGGACAAGTCACTGAATTTGAAGTCATATACATACATCGA
GAAGCCCTTTTCAATCTGTTGCTTGATAAAATTGTTTACCACGGCGTATGACTTGCCGCTGCCCGGCGTA
CCCAACACGATGGACGCACGGAAGGGATTCACCACATTGATCCAGCCATTGTTCCAACGCTTTTTGTAAT
AGAAGCGTGTGGGCAGATTGACCGAATACTCGCTTTCGATGAGCCTCGTTTCCTGCATGAAACTCTCATT
CTCGTTGTTGAAAACATCCTCCATCAGATTGTGTTTCAACAGGCGGCTCATCCACAGCCCGCCCATCAAA
AGACAGACATAGCCCGTGCCGATGGTAAGGATATACAAGCCCGTCACCGCTTCAACCGGCAGCGGCAGAG
CCAGTATCCACCAGTTGAGGAAAAACAGCACGAATCCGGCGGCGAGTGCCGTCCATATTCTTCCCCAAGT
GATTTTCTCGCCCTTGACCCCTTTCGTACCCAGACAGGACAGGGCAAGCAGCAGGACGGCAAACAGTTTC
GTGTACAGAATGGAATGGAACAGCCCCGCCGTGCGGTCGAAGTTCAGAAGGATTTTGTCCACCACACCGA
TGTTCACGCCCCATAGCCGGATGGCTTCGTAGCAGAACCAGTACACGTTCATGACCACTAAAATGATACT
CACGGCACGCAGAAAATCCATGATTTTCGCCAATGCCCTCAAATCGTCTTCTTGTTGTGACATACATTGA
TTTTTTAATTGTTGATACTCCGATTACAAACCCAAGCCCTTGCGCTTTTTCTTCTTTTTGCGCTTCATCG
CCCGGATGAAAGCCTCTTCCTCGGCATCTACCGCCGGACCTTCGGGAGTGAGCAAGCCCATTCCGCCCGA
TACGTCTTCACGGTCGTATGCGGTCTGTCCGTGTGCCTTGTCCGCAGCATCCATAGGGATGGATAACGGT
ATCGGCGGTTGTCCGGCGTATGGCAGGGTGAAGTGTTCCTGCAAGGCATTCGCCGAAAGCTCCTTGCCCA
TGCGCGAACCGTTCAGCACACTCCCCGTGCGGTGGTCGATGAAGGTAGCCCCGTAGATGCGCCCTTCCTC
CGTGTAGCGCAGTACGGTGTCGATGCCCTTCTCTTTAAGTTGGGAAACAAACCTATCCTTGTCATAAGTG
CCTTGCAGCACGGAAAGAACGGTACGTTTCGTCATGTCTGCCAGTTTCCTGTCCTTAATCTCCGATCTGG
AACGTACAAACTTCTTCTGCATGGCTTCATAGCCTGCGGACTTCCCGAAGAGCGAGGACTTGAACGGGTT
GCCCACCTTGTTGCCCCTGCCGTCCGTGACGGAATAGACCAGCCCGTGATATTCCCGTCCGCGCACGTTA
CCCCTCGCTTCCTCCACCGTCAGGTTATAGATGGAAAGGAGCGCACGGTATTCGCCCATCGTCTGGAAAC
GGTACTGCCCGTTCAGAGCTTTCACGGTGCCAGCCACCTGCTTCTTCACATCGCCTGCTGATGCGTCCAC
CTTGCGCAACGGGTTATCCAATCTCTGATTTTTACGTTCTGCCGGATGCAATCCGTACTTCTGTTCCAGT
TCCCTGCGAATACGGTCGCTGCGGCGGTAGAGAAAATCCCGGTTGAGCCTTTTCCCGTTTTCGTCCACGT
TGACCGTTACGATGTGCAGGTGGTGGCGGTCTATGTCCTCGTGCTTGAAAACAAGATAAGGCTGGTTTCC
GAAACCGAGTTTTTCCAGATACTCGCGGGCGATATTCTGCAACTCAATATCGGTCAGCACATCCTCTGGG
TGCGGGTTGAGCGAGATATGCACCACCGGCTTCTCGACCTTCATCTGCGGTGGCAGGAAGGTGTGGAAAC
CCTCCATCGCCTTGCTTATGTCCACCGTTCCCGAACCGTCATTGTAGATGCGGTTGGTGGTGAGAAGCCG
CCCCTGCGCCTCGTTAATCTTCTCCCCGTTGTAGGCAATCGCGCCGTACAACGAGTCTCCTACACTGATT
TTTGCGACCATTTTGCTTCCATTTCTCTCGACAATTCCACAATCTGACGGCTCAGTTTCACGAGTTCGAC
GGTGCGTTGCTCCAGCTTGTAGAGCAACGCCATCGCTTTTTTCTCGGAAAAATGCAGCCTCAATTCCTTC
ACGACTTGGTTGTAATTCGTCCCCACGGCGCGGAACTGCGCATGAAAATCCGATAGCTTGGTGTAGTAGT
CCACCAGCGTCTTGTCCACCTTCAGCACCTTGAACGGTTGCCCGAAGAAGTGCGCTTTGAGGAAAACCGA
CCTTGCATAGACACCCGATTTTCCAAACATGGCGAGGAAACGGTTGTGTTCCTCTTCGTTGAAACGGACG
GTGTAGCGGTACACCGCCGGATCGAGTTTGGGATTTCTCCCTGCTTTGCTTTTCCTTTTCTCTTTCATAT
CACTTTGGATTTAGCGGATTGACGGCATAAGCCGCCGCTTCTGTTCACGGCACCGCAGTTCTGAAAGGCT
TTCCGACTTCGGAGGGAAAGCCCGTCCCCTGCAAGGGCAAGTGCTTTTCGTGGCTGCTCAAAATATTTTG
AGCGGCTGAAAAGACATCTTGCTATGTTCAGGTGAACATAAAAATCCGTCAGGGGACGGATTGGGAAGAT
ACCTTTCAGGACTCCGGCTGCGCCACCATCGGCGAACCCTGCTGTCCGGGGGCAAAGTTACGCCCTTAAA
GCGGTATCGGACAGATGCTTGACCCGGTCAATGACTGCCAACCGGCGCAACGTGCTGCCACTTGCTTGGG
AAGTGATACAAGTTTCAAAATATCATTGTTTATTTGCAGCATGATTCGGATGAAGGACTGAAAGCACACC
CCTTCAATCGGATGTTCGGACAGCAATCCGGGCATCTGTCCAAACGGTCGGAAGCGGGTGTGAACGGACA
ACCGGATTTCCATTCCCGTATTCATGCGTATGAACCAAGGCTTGGACGGGTGGATATGCAATCGGATGTC
CGCAGGCTTGGACGGATTGGTGAACAGGTAAATGAACGGACGGTAAAGCGTGCGTGCGTATGAATGGCAA
TACGCTGCCGTGACCGGACAGATGTGTAACTTAATAAATTATCAAACAAATGAAAGAGACAACTTATGTG
GCAATCTCCACGCAGAAAGGAGGGGCCGGAAAGACAACCCTGACAGTGCTTGTGGCAAGCTACCTGCACT
ATGTGAAAGGCTACAACGTGGCCGTGGTGGACTGCGACTTTCCGCAGTACAGTATTCATGACATGCGCAA
GCGTGACCTGAAAGCCGTCATGGAGGACGGGCATTACAAAGTGATGGCGTATGAGCAGCTCAAGCGGCTG
AAGAAAAACCCGTACACAATCAGATGCAGCCGCGCGGAGGATGCGATAAGAACCGCCGAAAATCTGACGG
AGGCACAGCCCGACCTTGATTTCGTGTTCTTCGACCTGCCGGGTACTATCAACAATGCCGATGTGGTACA
GACTATCGCCAAGATGGACTACATCTTCACACCCATCATCGCAGACAGGGTGGTGATGGAAAGTTCCATC
AAGTTCGCCACAGTCATTAACGAACAGATGATAAGCACGGGAAAATCCGGCATCAAAGGAATCTACCTTG
TGTGGAACATGGTGGACGGACGCGAGAAGACGGAACTATACAAGGCATACGACAAGGTATGCGCCGAGTT
CGCCCTGCCTATCCTCGAAACATTCCTGCCGGACAGCAAGCGTTTCCGCAAGGAAACAGCGGCGGAGCGC
AAGGCGGTGTTCCGTTCCACGGCGTTCCCTGCGGACAAGACACTGGTACGCGGCAGCAACCTTGACCGCC
TTGTGGATGAAATTCTCGGTATCATCAAAAATTGAGTGTCATGGCAAAGAAAGCAAGAATCGAGGACATC
GACAGTGATGCCATAATCAACTCGTTCCGTATGGACGATGCAAGCATACCGCCGGAAGCAAGAAGCACGG
ACGGCAATGTATCGGATCTACCACCGAAGGAAGAACCGCAGTCGGCCGGACCCCAACCTGCATCACGTCC
CAAAGAAGAAACGGAACGCAGGCGCAGGAACGGCAAGCCGGAGAAGACGGATTACGATTCCATGTTCGTG
CGGGAGTCCAATGTCACGGCAAGGCTCGGAAAACAGGTGTACATCCGAAAGGAGTACCACGACCGCATAC
TGAAAATGCTACATATCATCGGAGGTAACGAGGTGACTATCGCCGGTTTTCTTGACAACGTGCTGACCTA
CCATTTCACACAGTTTCAAGACGAGATAGCGGAATCCTTCAAGCGACACATGGAGTCATACAATTTATAA
ACATTTTAATCAATAACAACATGAGAAGAAAGATGAATGACAGTCAGGCGGACAGCCTGCAAACAAGAAA
GAGTGAGAGAAACGTTGCCCGTGCAGCGAAGTGTGCAACCGACAAAGGTCTGGGAAAGACCTGTGATGTT
CCCGGAAAGGGAAAGGGCAGCAAGCCTATTGCGGCTTTCCTGCAATCGTCGGAAATCAAAACACGACAGT
GCATATACATCTCCCGTGAAGTCCATGAGAAAGTCGCTATTGTCGCCAACCGATTGGGAAACGGATTGAG
CATCGGCAAGTTCGTGGACAATGTTCTCCGTGACCATTTCAGACAATACGGTGAGAAGTACATGGAACAG
ATTGAAAACGCCAAAAAAGTGAGATTATGACAAAAGTATTCTTGATTGTATCGGTTGCCTGCAACGTCTG
GTTCCTGCTCATGTTATTGTCTGACAGAATAACGGAAACAAAATTCGTCCGGTTCCTCAAAGGGGCTGCC
GGATTATGGCGGTCGTTGGGAACGAAGAGTGAAAAGCAAGATACCTTGCATAGTGAAGCCTCGGATGAAG
ATGCGGACATCATCGGTAAGAGCCGTTTCAGGATGGCTCCAACTCGGACAACCGCTGCCATATCGACGCA
AGAAGCAGCCATTTCGGAAAAAGGCATTGAGCTGTCGGAAGAAGAGGCTACTTTTGACGACGGAAACACG
GAAACCGCATCGCGCCCGACACAAGTCCCGGAGGATAAACTCGATGAAACCTTCACGAGCATATCGCCGG
AGGAACTGGAATACGGAGAGGATGAGCCGGAGGATGATGAACCGGGCAAGGGACAGGCTTCGGGAAGTGC
ATTCGAGGACATCGACATGGCAGTACGAACAATAAAGAAGGACTCACCGTCCGAAGCGGAGATGCGACAC
GCTGGAAAAGTCATGACGGAGCTTGACGGGACGGAGCTTTACTCCAGAATAACGGAACGCTTGACCGACG
AAGCAATGAGCGAGAGGCTTGCCAAAGCAATGGCAGTCTTTGTGGACACGGTAAACACTACCGTGGCACA
AGCAAAAAGCAAAGTGTTCGTCGTGCCTGACAACATCGAGGAGTTCGACATCCGCAACTATGTATGACAA
CTGAAAAAGGAAAGAACATGAAGGAATGACAATCAACCCACGCGGCGAGGAAGCGCAAGGCGCATCCGGT
ACGCAACGGACACACCCAAGTCCGTGGAAACAAAAGGGCGACCACTAAACCAAAGTAAAGTAAAAAAGTA
TCAACCGCCCGACAAAGGACCATCCACCCTTTCGACGGCAAAAAACAAGGACAGTTTATGAACAAGAACA
TCGTAAGAAACAGAAAAACAATCCTCTCTGCGGCACTCATCATCGCCGCAACCGCCTCCGCCTTCGCGCA
GGGAAACGGCATCGCGGGCATCAACGAAGCCACCTCTATGGTGAGTTCCTATTTCGACCCCGGCACGAAA
CTGATATACGCCATCGGCGCGGTCGTCGGGCTTATCGGGGGCGTGAAAGTGTACGGGAAATTTTCATCGG
GCGACCCCGACACCTCAAAAACAGCCGCAAGCTGGTTCGGCGCGTGCATCTTCCTGATTGTAGCCGCCAC
CATCCTGCGCTCATTCTTCCTCTAATATAATAATGTATGGCTGAATACCCGGTAAACAAGGGTATCGGTC
GTCCGGTAGAGTTCAAGGGCTTGAAGGCTCAGTACCTCTTCATCTTCTGCGGAGGTCTGCTGGCTCTCTT
CGTCCTGTTCGTCATCCTCTACATGGTCGGCATCGACCAGTGGATATGTATCGGCTTCGGCGCGGCATCG
TCCTCCCTCCTTGTATGGCAGACCTTCGCGCTGAACGCCCGGTACGGCGAACACGGGCTGATGAAAATGG
GAGCGGCACGGAGCCACCCCCGATACCTGATTAACCGGCGGCGGATACCCCGTCTGTTCAAACGACAACG
AAAGGAAGAAAGACAATGAGGAATACATCGAAAATGACAACACTGGAAAACAAGTTCCCGCTTTTAGCGG
TGGAGCATGGCTGCATCATCTCAAAGGACGCCGACATCACGGTGGCTTTCGAGGTGGAGCTGCCGGAACT
TTACACCGTGACGGGCGCGGAGTACGAGGCGATACACGGCTGCTGGTGCAAGGCAATCAAGGTGCTGCCG
GACTACTCCGTCGTCCACAAACAGGACTGGTTCATCAAGGAACGCTACAAGCCGGAACTTCAGAAGGACG
ACATGAGTTTCCTCTCACGCAGCTTCGAGCGACACTTCAACGAGCGTCCGTACCTGAAACACACCTGCTA
TCTCTACCTGACCAAGACGACAAAGGAGCGTAACCGGATGCAGAGCAACTTCAGCACGCTGTGCCGGGGA
CATATCATCCCGAAGGAGCTGGACAAGGAAACCACGACCAAGTTCTTGGAAGCCTGCGAACAGTTCGAGC
GCATCATGAACGACAGCGGGCTTGTCAGGCTGCGCCGCCTATCCACCGATGAGATTGTGGGTACTGAGGG
AAAAACGGGATTGATTGAACGCTACTTCTCGCTCATGCCGGAGGGGAATACCACCTTACAAGATATTGAG
CTTTCGGCAAGGGAGATGCGCATCGGCGACAACCGACTGTGCCTGCACACCCTCTCCGACGCGGAAGACC
TGCCGGGCAAGGTGGCAACCGACACCCGTTACGAGAAGCTCTCCACCGACCGGAGCGACTGCCGCCTCTC
CTTCGCCTCCCCCGTGGGGTTGCTGCTCTCCTGCAACCATATCTACAACCAGTATGTGCTGATAGACAAC
AGCGAGGAAGCCTTGCAGAAGTTCGAGAAATCCGCCCGCAACATGCAGTCGCTCTCACGGTATAGCCGGA
GCAACAGTATCAACCGCGAGTGGATAGACCAATACCTGAACGAAGCCCATTCCTACGGGCTGACCTCGGT
ACGGGCGCATTTCAACGTCATGGCGTGGAGCGACGACGCGGAGGAGCTGAAGCATATAAGGAACGATGTG
GGCAGCCAGCTGGCAAGCATGGAGTGCGTGCCGCGCCACAACACCATCGACTGCCCGACGCTCTACTGGG
CGGCGATACCCGGCAACGCGGCGGACTTTCCGGCGGAAGAGAGTTTCCATACCTTCATCGAGCAGGCGGT
GTGCCTGTTCACGGAGGAAACCAATTACCGCTCTTCGCTCTCGCCCTTCGGCATCAAGATGGTGGACAGG
CTCACGGGAAAACCGCTGCACCTCGACATCAGCGACCTGCCCATGAAGCGGGGCATCACCACGAACCGCA
ACAAGTTCGTGCTGGGTCCTTCGGGCAGCGGCAAGTCGTTCTTCATGAACCACCTCGTGAGGCAATACTA
CGAACAAGGTACGCACGTCGTGCTGGTGGACACGGGAAACTCTTATCAGGGCTTGTGCGGCATGATCCGG
CGCAAGACAGGCGGAGCGGACGGCGTGTACTTCACCTACACGGAGGAAAAGCCCATATCGTTCAACCCGT
TCTACACCGATGATTATGTCTTCGACGTGGAGAAGAAGGACAGCATCAAGACCCTGCTGCTGACGCTCTG
GAAGTCGGAGGACGACAAGGTGACGAAGACGGAGAGCGGCGAACTGGGCAGTGCCGTGAGTGCCTACATC
GAGCGCATCAAGGCAGACCGGAGCATCGTGCCGTCTTTCAACACCTTCTACGAGTATATGCGCGACGACT
ACCGCAAGGAGCTGGCTGAACGTGACATCAAGGTGGAGAAGTCCGACTTCAACATCGACAACATGCTCAC
CACCATGCGGCAGTATTACCGGGGCGGGCGTTACGACTTCCTGCTCAACTCCACGGAGAACATCGACCTG
CTCAACAAGCGGTTCATTGTCTTCGAAATTGACAGCATAAAGGAAAACCGCGAGCTTTTTCCGGTCGTGA
CGATCATCATCATGGAAGCCTTCATCAACAAGATGCGACGGCTGAAAGGGGTGCGGAAACAGCTTATCGT
GGAAGAGGCTTGGAAGGCTCTTTCTTCGGCGAACATGGCTGAATACCTGCGCTATATGTACAAGACGGTC
AGAAAATATTACGGCGAGGCAATCGTGGTAACGCAGGAGGTGGACGACATCATTTCCTCTCCCGTGGTCA
AGGAGAGCATCATCAACAACTCCGACTGCAAGATACTTCTCGACCAGCGCAAGTATATGAACAAGTTTGA
CCAGATACAGGCGTTGCTCGGACTGACGGAAAAGGAGAAGGGGCAGATACTCTCCATCAACATGGCGAAC
AACCCTTCACGGCTCTACAAGGAGGTGTGGATAGGCTTGGGCGGCACGCAGTCGGCGGTCTATGCTACGG
AGGTCAGTGCCGAAGAGTATCTGGCGTACACCACCGAGGAAACGGAGAAAGTGGAGGTTTACCGTCTGGC
GGAGAAGCTGGGCGGCGACATCGAAGCCGCCATCCGGCAACTTGCCGAAAAGCGGAGAAACAAGGAAACA
ACCAACAATTAAAAATGAATTTATCAACGAAAAAAGAAAAATGCGTATGAATTTACCAAAAGTGAAAATG
CTGCAAGTCAGCAAGTGCCTGATCGGATTGGCGGTCATGATGCTGCAATCCTGCGACGTGGCCGACAACC
TCCGTGACATGCTGTGCGGGAACTGGGAGAGCGTGGAGGGGAAGCCCGACGTGCTTATCTACAAGGAGGG
CGAAGCCTACAAGGTGACGGTGTTCCGCCGGAGCGGTCTGCGCCGCAAACTCAAGCCGGAAACCTATCTC
TTGCAGGAGGAGAACGGCAACCTGTTCATGAACACCGGCTTCCGCATCGACGTGTCCTACAACGAGGCAA
CGGACGTGCTGACCTTCTCGCCAAACGGTGACTATGTGCGGGTGAAGCCGCAGCCGGAGAACCAGACAGA
AGAATAACAACCGCTAAAATCCAAAGTAAACATGAGAACAAGAATAACAATGATTGTCTGCCTGTGCCTG
CTTCTCGCGGGCCGGGCAAGCGCACAGTGGGCGGTGATAGACCCGTCCAACATCGCCCAGAGCATCGTGA
ACACCTCCAAGAACGTGGTGCATACCTCGACCACCGCCCAGAACATGGTGAAGAATTTTCAGGAAACCGT
GAAAATCTACGAGCAGGGAAAGAAGTATTACGACGCGCTGAAATCAGTGAACAACCTTGTCCGGGATGCC
CGCAAGGTGCAACAGACCATCCTGATGGTGGGCGACATCACCGACATCTATGTGACCAACTTCCAGCGGA
TGATGCGTGACGACAACTTCACCGTGGAGGAACTGGGAGCCATCGCCTTCGGCTACACGAAGCTGCTGGA
AGAGAGCAATGATGTACTGACCGAACTGAAAAACGTGGTGAACATCACCACGCTCTCCATGACCGACAAG
GAGCGCATGGACGTGGTGGAACGCTGCCATTCCAAAATGAAGCGTTACCGCAACCTCGTGAGCTACTACA
CCAACAAGAACATATCGGTGTCCTATCTCCGCGCTAAAAAGAAGAACGACCTCGACCGCATCATGGGGCT
GTACGGGAACATGAACGAAAGATACTGGTAAGACTATGGAGTTCGACAACCTTCACCAGATTCTGCGCTC
GCTCTACGAGCAGATGATGCCGCTGTGCGAGGACATGGCGGGCGTGGCGAAAGGCATCGCCGGGCTGGGC
GCGCTGTTCTACGTCGCCTACAGGGTATGGCAGTCGCTGGCGAGAGCCGAACCGATAGACGTGTTCCCGA
TGCTCCGCCCCTTCGCCATCGGTCTTTGCATCATGTTCTTCCCCACGGTTGTGCTGGGTACGATAAACAG
CATCCTTTCGCCCGTCGTGCAAGGCACGGCGAAGATGCTGGAGGCGGAAACGCTCGACATGAACACCTAC
CGCCAGCAGAAGGACAAGTTGGAATACGAGGCGATGATGCGCAACCCCGAAACCGCCTACCTCGTGTCCA
ACGAGGAGTTTGACAAACAGCTGGAGGAACTCGGCTGGTCGCCCTCCGACATGGTGACGATGGCGGGGAT
GTATATCGACCGGGGAATGTACAACATGAAAAAGAGCATCCGCGACTTCTTCCGCGAGATACTGGAACTG
CTGTTCCAAGCCGCCGCCCTCGTGATAGACACCGTCCGCACCTTCTTCCTCGTGGTGCTGGCGATACTCG
GTCCGATAGCCTTCGCCATATCGGTGTGGGACGGTTTCCAAAGCACGCTCACGCAGTGGATATGCCGCTA
CATACAGGTCTATCTGTGGCTGCCGGTGTCGGACATGTTCAGCACCATACTGGCTAAGATACAGGTGCTG
ATGCTGCAAAGCGACATCGAGCGGATGCAGGCAGACCCGAACTTCTCGCTGGATTCGAGCGACGGGGTGT
ACATCGTGTTCCTCTGCATCGGCATCATCGGTTACTTCACCATCCCCACCGTGGCGGGCTGGATCATCCA
AGCCGGGGGCATGGGCGGCTACAACCGTAACATGAACCAGATGGCTGGACGTGCCGGAGGCATGGCGGGC
GGAGTTGCGGGAGCTACCGCAGGGAACGCCGTCGGACGCATCGGCAAGCTGCTGAAATAATCAATGTGCA
ATTATAAACGGAAAAAGTAAAAATGGAATTCAAGTCACTCAGAAACATCGAATCGTCGTTCAGGCAGATA
CGCCTGTTCGGTATCGTCTTCCTCTCGCTGTGCGCCGTGGTGACGGTGTGGAGCGTGTGGAACTCCTACC
GCTTCGCCGAGAAGCAACGGGAGAAGATCTATGTGCTGGACAACGGCAAGAGCCTGATGCTCGCCTTGTC
ACAGGACCTGTCGCAGAACCGCCCGGCGGAGGCACGGGAGCATGTGCGCCGCTTCCACGAGCTGTTCTTC
ACGCTCTCACCTGAAAAAAGCGCGATTGAACACAACGTGAAACGTGCCTTGCTGCTGGCGGACAAGAGCG
TGTACCACTATTATTCGGACTTCGCCGAGAAGGGGTACTACAACCGCATCATCGCCGGGAACATCAACCA
AGTGCTGAAGGTGGACAGCGTGGTGTGCGACTTCAACGCCTATCCCTACCGCGCCGTGACCTACGCCACG
CAGAAAATCATCCGGCAGAGCAACGTCACCGAGCGCAGCCTCGTGACCACCTGCCGCCTGCTGAACGCAT
CACGGTCGGACGATAACCCAAACGGTTTCACCATCGAGGGTTTCACCATCATCGAGAACAAGGATTTACA
GACAATCAAACGGTAACGGATTATGAAACGGAAAGTAAAAAGTATCAGAAAAACAATGTGGGGCGTGTAC
TGGAAGCTCCACGACAAACGGAAACGGCTGGTGGAAAGGCTCAAAGGGTATCTGGACGGCTTGCCGCCGG
AAACATGCCGCCGCATCGTGCTGGGGATGCTCGCCGCCTTCGCGGTGCTTGCCCTATACACCTTCGGCAG
AGCCGTCTATGACATCGGCAGGAATGATGGCTCACGCATGGAAACGGGACACGCCGGACGGGTGGAGCTG
CCGACCCCGGCGGAAACAGACAATCACTTAACACCTTATTTATATGGAACAGAAGAAGAATGAACCAAAG
AATGAACCGACGAAAGAGAACAAAGCCGCTCCCGACACGGGAAAGCCGAAGAAGGAGCGCGAACCGCTGA
CCGAGGCGCAGCGGCTGAAACGGCAGAAGATGATAGTCCTGCCCGCTATGGTGCTGGTGTTCATAGGGGC
GATGTGGCTGATATTCGCCCCGTCCTCCGGCAAGGAGCAACAGCCGGGAACGGACGGCTACAACACCGAG
ATGCCCGACGCGGACAAGGCGAACCGGCAGATTATCGGCGACAAGCTGAAAGCCTACGAGCATGGGGAGA
TGGAGGAGCGTCAGGAGAGCCGCAACCGTGCCATCGGGCAGTTGGGCGACATGTTCGACCGAGAGATTGT
GGGAACGGAGGACGGAACGGCCTTCGACCTCGCCAATCCGGGCGGCAAGGAGGAAAAGGCACAGCCCGCC
ACGCCGCAGACCATCCAATCCTCCGCTGCCGCCTACCGTGACCTGAACGCTACGCTCGGCAACTTCTACG
AACAGCCGAAGAATGACAATGCCGAGATGGAGGAATTGTTGGAGCGCATCGCATCGCTGGAGTCGGAACT
GGAAAGCGAGAAGGGCAAGGCTTCCGCCGTGGACGACCAAGTGGCTCTTATGGAGAAATCCTACGAGCTG
GCGGCAAAGTACATGGGCGGTCAGAACGGTGGGAAGCCGGAACAGGCGGCAGAGCCTGCCACCGTGCAGA
AAGGAAAGAAGAACACGGCGACACCCGTAAGGCAGGTGACCCGCCAAGTTGTTTCCTCGCTTGCACAGCC
CATGAGCAACGCGGAGTTTGTCGCCACTTTCTCGCAGGAGCGCAACAGAAGTTTTAATACGGCTGTCGGC
ACGGCGGAGGTATCGGACAGGAACACCATACCGGCATGTGTGCATGGGGCGCAGAGCGTGACGGACGGGC
AGACGGTAAGGCTGCGCCTGCTGGAGCCTATGGCGGTGGCGGGCAGGACAATCCCCCGCAATGCGGTGGT
GGTCGGCACGGGCAAGATACAGGGTGAGCGGCTCGACATCGGGATCACCTCGCTGGAATACGACGGCACG
ATTATCCCCGTGGAACTTGCGGTCTATGACACGGACGGACAGTCCGGCATCTTCATCCCGAACTCGATGG
AGATGAACGCCGTCAGGGAGGTCGCCGCCAACATGGGCGGCTCGTTGGGGAGCAGCATCAACATCTCCAC
CAATGCCGGGGCGCAGCTCGCCTCCGACTTGGGCAAGGGGCTGATACAAGGCACGAGCCAGTACATCGCC
AAGAAGATGCGCACCGTCAAGGTGCATCTGAAAGCCGGGTACAGGGTCATGCTTTACCAAGAAAAAGATT
GAGAACAATAAAAAATTACCACTAAAAATCCAAAAGTAATGAGAAAAGTAATCATCATGTTTGCCCTCGC
TATGGGCATCGCAACTGCCAACGCGCAGGAGAATGTAACCGTTGAAACGACCAACGGAAGTAATGAACAG
CCGACCTTGACAAAGGAGGTCTATCCGCAGAAGGAGGCGGACGGTGACCTGTATCACGGGCTGTCGCGCA
AGCTGACCTTCGACCGCATGATACCGCCGCACGGACTGGAAGTGACCTACGACAAGACCGTCCACGTCAT
CTTTCCGGCGGAGGTGCGCTACGTCGATTTAGGCTCGCCCGACCTGATTGCCGGGAAAGCAGACGGAGCG
GAGAACGTCATCCGTGTGAAGGCTACCGTGAGGAATTTTTCCAACGAAACGAATATGTCCGTCATCACGG
AGGACGGCAGTTTCTACACCTTCAATGTGAAATACGCCGCCGAACCGCTGTTGCTCAACGTGGAGATGTG
CGACTTCATCCATGACGGCAGCACGGTGAACCGCCCGAACAATGCGCAGGAAATCTATCTGAAAGAGCTG
GGCAGCGAAAGCCCGATGCTGGTGCGCCTTATCATGAAGTCCATCCACAAACAGAACAAACGGGAGGTGA
AGCATATCGGCTGCAAACGTTTCGGCATCCAATATCTTCTGAAAGGCATCTACACGCACAACGGCTTGCT
ATACTTCCACACGGAGATAAAGAACCAGAGCAACGTGCCTTTCGATGTGGACTACATCACTTGGAAAATC
GTGGACAAGAAGGTGGCAAAGCGTACCGCCGTGCAGGAGCAGATCATTCTGCCGCTCCGCGCGCAGAACT
ACGCCACCCTCGTGCCGGGCAGGAAGAGCGAGCGCACGGTCTTCACGATGGCGAAGTTCACCATCCCCGA
TGACAAGTGCCTTATTGTGGAACTTAACGAGAAGAACGGCGGCCGTCACCAATCCTTCGTGATTGAGAAC
GAGGATTTGGTACGCGCCAATACCATCAACGAACTTCAAGTGCGCTAACCATGAGAAAGTACATCGCAAT
AATCATCGCGTCGCTTGCCCTTTTCACGGGGCAGGCGCACGCCCAGCGATGCCTGCCGAAGATGCTGGGC
ATTGAGGTGAGGGCGAATATGGCGGACGGCTTTCATCCCGGCGGCAAGGACGGCGGGTACAGCTTCGGGG
CTGCTCTCTCCACTTACACGAAGAAAGGGAACAAGTGGGTGTTCGGTGGCGAATATCTCCTGAAGAACAA
CCCCTACAAGGACACCAAGATACCCGTGGCGCAGTTCACGGCGGAGGGTGGCTATTACTTCAAGATACTG
TCGGACGCCCGAAAAATCGTGTTCGTCTATGCCGGGGCTTCGGCTCTTGCCGGATATGAATCGGTGAATT
GGGGAAAGAAGGTGCTGTTTGACGGCTCCACGTTGCACGACCGGGACGCCTTCATCTACGGCGGTGCGCT
GACGCTCGATGTGGAGTGCTACGTGGCAGACCGTATCGCCCTGCTTGCCAATCTGCGTGAGCGTTGCCTG
TGGGGTGGCGACACACGGAAGTTTCACACGCAGTTCGGGGTCGGCGTGAAGTTCATCATCAACTGACACG
GGTATGGAACGGACGGAAATAGATGCAGTCAGAAGGATGCCGCTTGCGGATTTTCTTGCACGGTTGGGGC
ATGAGCCTGTCAGAAGGAGCGGAAACGAGCTGTGGTATATCGCCCCGTACAGGGGCGAGCGCACACCCTC
TTTCCGTGTGAACGTGGCGAAACAGCTCTGGTACGACTTCGGTTTGGGCAAGGGCGGCGACATCTTCACG
CTTGCCGGGGAGTTTCTGCAAAGCGGTGACTTCATGGCGCAGGCGAAGTTCATAGCGGAAACCGCCAACA
TGACGGTGACCGGATGGGAAAAGCCCGCCTATCTCCCTAAGCCGACCGAACCCGTCTTTGAGGATGTGGA
GGTCGCTCTGCTGCTCCGCTCACCGCTGACGGAGTATCTGGCGGAACGGGGCATACCAATCGGAGTAGCA
TCCCGCCACTGTTGCCGTCTGAACTACGGCGTTCGTGGAAAACGGTATTTTGCCGTCGGTTTCCCGAACA
TGACAGGTGGCTATGAAGTCCGAAGCCGCTTTTTCAAGGGGTGCATACCGCCGAAGTCCGTATCGCTGGT
AAAGGCGAATGACATCTTGGCTGACGAGTGCCTCGTGTTCGAGGGCTTCATGGACTTTCTCTCCGCCGTG
ACGCTTGGTGTAACCGGTAACGCTGACTGCCTTGTGCTGAACTCCGTCGCCAACGTGGAGAAGGCGGCGG
GATTGCTGAACGGCTACGGGCGCATCGGATGCTTCCTCGACCGTGACGAAGCCGGACGGCGGACGCTTGA
CGCTCTTGCCAAACGGTATGGGGCGCGTGTCGCCGACCGTTCCTCCCTCTATGACGGTTGCAAGGACTTG
AACGAGTACCTGCAACAGACAACAAAAAACAGAAAAACAACCATCTAAAAATCGAAGAAAAATGAACATA
CTGAACAACAGAAACAAGAGAACAAACATCTTCAAGGCGGTGGCGTTATGCCTGATAGCCGCCGTGTCAT
TCACCCTCGTATCGTGCGACGACGACATGGACATCCAGCAGTCCTATCCCTTCACGGTGGAGGTCATGCC
CGTGCCGAACAAGGTGACGAAGGGGCAGACGGTGGAAATCCGCTGTGAACTGAAAAAGGAGGGCGACTTC
GCTAACACGCTTTACACTATCCGCTACTTTCAGTTTGAGGGGGAAGGAAAGTTGAAAATGGATAACGGCA
TCACCTTCCTGCCCAACGACCGCTACCTGCTGGAGAACGGGAAGTTCCGCCTGTACTATACGGCGGAGGG
TGACGAGGCACATAATTTCATCGTGGTGGTGGAGGATAATTTCAAAAATTCCTACGAATTGGAATTTGAC
TTCAACAACCGGAACGTGAAAGATGACGGCTTTACCGCCATTCCCATCGGAGGTTTCAAACGTGTATGAA
GATGATGCGTATATTCATGACAATGCTCTGTTCGCTTCTGGCGGTCTGTTCTGTGTCCGCACAGATCAGC
CGCCAAGAGGGAGCGGACGGGCAGGCGGCAATCTACCGACTGCCACTTATGGAACGTGCTTTTTTATGCT
GCCGCTACTTTGAAGGCTGGCACTCAGAAAAACACCACCCATACGTGGGTTGGGGTCACAAACTTTTGCC
AAACGAGAAGTATTCGGCACGAACCATGACAAAACGGGATGCGGATGAACTTTTGAGGAAAGACCTGCGC
AAATTTGTCGCCATGTTCCGTAAATTCGGAGTTGATTCGACTTTGCTTGGCACGTTAGCTTACAATGTGG
GACCGGCGAAGCTCTTAGGCAGCAAGACAATCCCCAAAAGCACCTTAATCAAGAAGCTGGAAACTGGCGA
CAGGAACATCTACCGTGAGTATATAGCCTTCTGCAACTACAAAGGGAAACGCCACGCCATGCTGCTCAAA
CGGAGAAAGGCGGAGTTTGCGCTACTGTATATTCCATAAAAGGACTGACAAAACTGACAAAAGACGTGCC
ATATTCAACTTGGCACGTCCTTTGCTTATGTTAAGAAAAAACATTTATAACTCAACTTATGTCATATTCA
AACGTAACAAAAGATTTTCAAGGCTTCGTTGATTCGATTGATATGAATTATCATGAGATATACGAATTTT
ACCAAGCATCTGTTGGTAATACAGAATCAAGTTCTTTATTCAGAGTTGAACCAGCAAATGGTAGTGAAGA
TACCATGATTGTGTATGAACCAACGAATAATGCTTTAAGGCTAACCCCAGATGCGGCAAAATTTTTACCT
GAATGGATTGAAAGCAATCTAATGGAAGAAATGGATGCGGAGTCGTTTTATGGAATGAAGTATGCGCAAG
AAAGAGATGAAGAACGGGAGGCAAAAGGTTTAGATTAGAGCCTGCCATACATAAACGAAAATCCGATGAA
GTTGGGGCTTCATCGGATTTTCTGCTTTTACATTTCATACATTCGGGATTGTTCCCGTGTCTATCACGCC
ACCGTCCCTGCAATGCTCGATGCTGCCGGACGTAAATCCCATGCTGTTGATTGCGATGTGGCGAATATAG
TCCGCATACTCCTTACCTTGAAAATTCTTTCCCGTAAGGTTTCTGAAAATCATCTTTATGCTTATGCCGT
CGTTGCCGTGCAAGATGATTTTTCCGTTCTGTCTGATTGTTTCCATGATTAAAACTTGTTTTTTGTGAAT
GGTATCGCAGATTGGACAAAGGTTTCTTTGCTACTTTCTTTGTCCGCCATCATGCTCACTGAAAGAAAGT
AGGGCGGCTTTCGCCGCCCCGCCACTCAAAAGCGTGTGTAAAGTCCTGTCACCATCGTGAATATTTCTTC
CAGCATATCAAAATAAACTCCCTCGTGTACGGCAATGTCTTTCGTCCTGCACTCGAATGTCTTTTTGCTG
AATGTCTTGCTGTAGAAGCGCATATTGTAGAGGTCTGCCCCTGCATCATAGATGATGTCAAGGCGGTTTG
CGCTTGTCTTGTTCCTTGCAAGGCTCATCCGTAAGCCGTTGCCCATATCTATGAAGTCACGGCTTCCCGT
CATGGCGGTAAAGCGTTTTCCGCCTATCTGCTGTAATATCGTCTTTGCTATCATATCCTTTGTTTTTAGA
GTTTTTAAGTGTTGGCGGTGCGGACACCGCCAACTTGTTCAAAATTCTCGCATCTCGGCAATGGGTGTCT
GCCGTTGCAGCCACTCTTTCACACATTCCATGTTGTACTCGCTCGTGATAACTGCCGTATGGCTGTCGGT
GGCGGTGAAGCGTGTGCTTTCGTAATCATCTATCCACCCTTTGAGGGTGTTCGTTCCCCACGCTCCGGCA
TCGTCAAAGATGCCGTCCAATGCCGTGATAGATTCGCTGAACTTGACTATCAGCGTCTGATAGGTCGTGT
TCATCGGTTGTCCTCCTTTCCCTGCTTTGCGTTCAGCCACTTGTTCCTTGCGGTTCGGCACTCGTCCAAT
GTGGGTTTGACACAAGCGAACAATTCTCCGTCCGTGTGGCGGTAGTCATACTGCACAAGTGTCCGCTTGC
GTCTGCCTATACCCGATTGGAAACGCTCGTATTTCTCCGTACCTGCTTCCGTGCAGGTGCTTACTCCGTT
GATGGTCATTCGTGTTGCCATAATGTTGCTTTTTAGATGGTTAAAAATGTACTGACAGAACTCTGTTCTT
CATCACCATTTCGGGATTGCTCGTGTAGCGTTGATGCAGATAGAAATGGTGTGAGCCGAAGCCGTAAAGG
AAGAACTTGTCAAGTTCGTGCTTCTCGGCAAACGCCTTTACGCTCTTTCTCAATTCCCCCTCACTCGTTG
TGAGAGTGAGGAGGTTTACAAATTCAAGGAACAATGCAGGGATTTTATCGTCCCACACACAAATCATGCT
TTCAATTCTTACTTCCATATCAATGTTGTTTTAGGGTTGATGCTATGCCGCTTTCAGCCGCTCACGGATA
AGATTGGCGTTCTTGTTCACAAGGTCTATGATGCGCTCGTGGTATTCTGTGTTCTCGTTGCATAAGCCAC
GACACTGCACCACCTCAAAGGTTTTCAAGGACACTTCCACCGTTTCTATGCGTCTGCCGTCAATGGTCGC
TGAAAGGATAAGGGAATTTTCCCGATTGTGGTAGCCGCCCACGCAATGGTGCATCATCCGTCCTTCCTCT
ATCATTTCCTCCACGCTCTCTATGACTTTAACGCAGATAAGGCTGTCGGAAAAGACAAGTCCGAAGAATA
TGCCTTTGGCTTTCAGATATTGTTTCTCGTCCTCAACCGCTTTCTGCCGTTGCCGTTCAGTCCGTTCACG
TTCCCTTTGGCGGTTGCGTCTTGCCACCAACCTGTCGTGTTCGGCTTTGAGGTCTTGGGGGCAGACGTAC
TTCGGGCTGTTCGTGTCCTTGCCGAAGTGTCGCAGGAGGTCTATCGTGTCACGCCACACAGAGCCGTCTG
TGATGGTGTAGCCGTTGCGGATACATATCTTGATTGACGCCCAATACTCCCCGATATTGAAAGAGTGGTG
CAGGTAGTAGCGCAACATCTGATATTGCCCAGCCTTCAACAGCGTTTCCGCACGGCTGTCGGAAAGAATG
CCTTTGAAAAGGTCGTAAGGCAGGATATTGTGGTATTCGCCCTTGAAGCCGTTTCGCTTCACTTCGGGTA
TGAAACGCTGTCGGGGGTAGGTGCATCTCGGAGTGATGTCGTATGCCCGAATTTCTTGGTTCTTGCGTAC
CTCCATATCGCTGTATTCCGACCACTGGTCATAATATAACATCGACATTCCACGCAGTCGGGCAACGGTC
GTTGTCCTGCCGTCGGGGGCAATCCACCTCTGCACTACCTCAAAGATGGAATACTCGGCAGGCTGTCCTG
CCTTGTATCGGGAATTGACGGAAAAGAAGCGTATCACTTGGTACTGCTTGCAGGTGGTGACGATGGAGAA
ATACTCCATATCGCTGAAAACGCTCTTTCGGGTGCGCAACGCTTCCAACTCCATACCGCAACGGGGGCAG
GTGCATCCGCAAACGGTGTCGGCAAGGTCGTGGTCGCTTTTCCACGAATGTCCGCACTCGGTGCAGATGT
TCGTGCCGTTTGCCCTCTTGACCGCGTAATGCTTGAAGCAATGACGGAAAGCGTATGCCCTTTGTTCTTC
GGTCAATATCGGTAGTCGCTTGCTCAAACGTGCGACTTCCTGCTGTATGCGTGTTCTCGGTTTCATAATC
AGAAATTGAATAGGTTGGGTTGTTGTACTTCTTGTGCGCTCGCTTTATTGGCGGTTCTCGGCTTGTGGCG
GTTCTGCAACTTGCGGAGTTCTTCCTCTTGGTATTTGCGGACAGCGTTCTGACGTGCTTCCGCCTTTTCC
TCCGCCGTGAGTTCCACAACGTGGTTCACCACCACTTGGCAGTTCATCGGCTTGCCTACCTCTATCTCGT
TCTCGTCATAGTAGTGGACGGCTTGCCCGAATATCTCTCCGTCCGTGAAGCCGTTGCAACCGCTTTTCTT
CACGTAGTTCAGAATATAGGTCACGCAATCGTCTATGTTCTTGGCAGGGTTGCGGTAGTTCTTCGCAAAG
AGCGCATCCTCTTCCGCCCGCTGTTCCAGATACATCTGTATCGTTCTCTTGAAATGGTCTGTTCCTTTCA
TATCGCTGTCGTTTTTAGATTGTCTGTTTCAGTATCTCTCTCCAATAGGTCGGCTCTACCTCGCTGAGAA
GGAAGTCCATGAAGTCCCTCCGTGCGTCCTTGTTCAGTTCGTGGTAGAGTTCACGGAACACGGATATGTT
GCCGTTGATGTACGTTTCCACCATATACACGAAGATGTTGTCCACCTCGTAATATCTGCACTGCTGCGCT
GCCGTCTTGCTGTTTCTTTTTGCCATATCGGTAAGGGTTAAAGGGTGAATAACCAAAGAATGAAGCCGAA
GAAGGCAATGGTGGAAAGGATAGCCACGATTACACCTATCGCCACTCGAAACACTCCGTTTACAATCTCT
CTGATGATGCCCCAAAGGATGCCGAACACCCCGAAGGCGGTGCGCATCATCAAGCCGCATATCGCCAACC
CGATGTATTGCGCCACTTGTCTGAAATTTGCCGTTGCTGTCATAGCCGTATTTACTTGTTAAGTTCCACG
ATGCTGTCAATCCTGCCGTAAAGGAAACTGCGGAGTGCGGTCTTGTCGGTAGCCTTGTATTCCGCCCAAT
GTCCGTACTGCTTCACGATGTAGGTTCGGAGAATGTCGGAGAAGTCAAACTTCCAACCTTGCAGGGGTAC
TGCGCTATTGAAATAGGAATTGCTATTCACGTTGCGTGTAAGCCAGTCCTTTTCCTCTCGGCTCAATTTT
TCTCCGTTGTTGAGTTTGCTACGAAGTCCGTACACCTTGCAGTCTTGCAGGTTCTCCAAACTTGGTACTT
CCCATGCCACGAATTTTGTTGCTATCGCTGTTCTCATATCCGTTGTTTTTTGATTTTTTGTTTTTTTATG
CGGATTCAAGAGCTGAGGGAGTTGAGTTTCAAACTATCTTATCTGCCTCTCGTTTATCCGACATTTTTTT
TATGCGTCTTTCTGTCGCATCGGTCGTTTTCGTTTCGGGTGCTTGAAAAGGTAGGGATTAGGGAATGCAA
GGTTTTTCGGTCAAAATACTACCCGCAGGGCTGGAGATTTTTACCGAAAACAGGAGGCTTGACCTTGCTT
TCCCGTCCAATCCCGGAATTACCTTTGCGCCCAGAACGAAAATGACTGACTGATGCGGCTCACTGAAAGG
CGCAAAATGGAGGTAAACGAAAACAGAGGCAGATTGGGTAGAAAAAACTTCAGGAGAAAATCCGTAAAAA
AGGAATAACCAAAAGGGAAAAGACATCACCGGAGCGTGAAAAGGGCAAACCACAACAAAGGAAGTATGAA
TGTTTCCGATCCGACAGGACTTGTCCAGCCGGGCGACAACAATCATTCTTCCCGGTTTGCCCGGCTGTGT
GTGTCCGTCTGCTTCATTCATGGGGCAGGCTGACACACTCTGCATTCACTTTCCGCTTCCGGCAAAAGGG
ACAGCGAAAAAAGAAAAATCATTTGAAAACCCGTAAAAGCACCTCTTGGCATAGGCGCAAAAGAAAGGGG
CATTGCTTCATCTGTCTAAACATCGTTTAGGCGTGAGGCAATGCCCTTTTCTCCGGCTATGCGGCAGTCT
GCACACGTTTGTTCAAAACTCGTTTTGGGCAATGGTGTTCCGACGGATAAAACCGCTTTTACGGAAAATT
CTTATGAATGAGGGGATAAAAAAACGGGAGTTTATATCAAAATCTCGAATTAAATAGCTACTTTTGCATA
CGAAGAGTTCTTTGAAGGTTACGCAACGCGCAGAAGGATAATGCAGTAGATAACTAACTAAATCGTAACC
TATTACTATCAAGAGCGATTAACCTACGCTCATTTCCAATAAATTACACTCTTTTCGTAACTTCTCTTT
>NZ_JGEG01000072.1:351658-400761(-)
GATACTACAAAAAAGTGGAATACAGAAGAATGAAGTAATAGAATTGATTTACAGAGGTTTCATTTAAGCA
GCCGATTATCTCCAACGCCACCACAATCCTTGCCGAAGCCAAGTCAAGACGTCGCAACGTTACTTGTTCG
TAACCACACCATATAGGTGACGAAATTGGCACGAATGGCAAAACAAGGCGTTGTGATATAGTGAGTTACT
AACAACTCACGCGACAAATCCAGTTACGGAAAAAGATTGCGTCGTTCCTCCGTGTTTTGCGTACCGACGA
AGGATTCTTCACCGACTAATTTTGAACCTAAAAAAATTAAGGACGATGAAGAGTACATTTTCAGTTATCT
ACTACCTCAAACGTCAGGTAGTGAAAAAGGACGGGACAGTACCCGTCATGGGACGTATCACGGTGGACGG
CAGCCAAACACAGTTCAGCTGCAAACTGACCGTCGATCCTAAGCTGTGGGACACCAAAGGAGGACGTGTC
ACGGGCAGAAGCACGGCTGCACTCGAAACGAACCGTATGCTCGACAAGATGCGCGTACGCATCAACAAGC
ACTATCAGGAAATCATGGAGCGTGACAACTTCGTCACTGCGGAAAAGGTGAAAAACGCCTTTCTTGGACT
GGAACACCGCTACCACACGCTATTGCAGGTGTTCCGGCAACACAACGAGGACTATGCCAAGCAGGTGGAG
GCAGGCATGAAAGCCAAAGGCACGTTTGACAAATACAAGATCGTTTACAAGCACCTGCAAGAGTTCCTCA
CCATCCGCTACCACGTGAAGGACATCGCCCTGAAAGAGCTTACCCCCGCTTTCATTTCCGATTTTGAAAT
GTTCCTGCGCACGGACAAACACTGCTGCACCAACACCGTGTGGCTGTATGTCTGCCCGCTTCGGACGATG
GTGTTCATCGCCATCAACAATGAGTGGCTCACGCGCGACCCGTTCCGCGAGTATGAAATCAAGAAGGAGG
AAACGACCCGCAGCTTTCTGACGAAAGATGAAATCCGCCTGCTGATGGAAGGTAAGCTGAAGAATGCGAA
GCAAGAACTGTATCGTGATTTATACCTGTTCTGCGCCTTCACGGGCTTGTCGTTCGCCGATATGCGCAAC
CTGACGGAAGAGAATATCCGCACCTACTTTGACGAACACGAGTGGATAAACATCAACCGCCAGAAGACGG
GTGTGGTGTCCAACATCCGTATGCTCGACATAGCGAAGCGCATCATCGACAAATACCGTGGGCTGTGTGG
GGACGGCAGGATATTCCCCGTACCCCACTATAACACGTGCCTTGCCGGAATCCGTGCCGTCGCCAAGCGT
TGCGGTATCACCAAGCATATTACATGGCATCAAAGCCGCCACACGGCCGCCACGACGGTGTTCCTCTCCA
ACGGCGTACCCATCGAAACGGTCAGTTCCATGCTGGGACACAAAAGCATAAAGACAACGCAGATATACGC
GAAAATAACCAAAGAGAAGCTCAATCAAGACATGGAGAACCTTGCCGCGAGATTGAACCAAATCGAAGAA
TTTGCAGGTCGTACCATCTAAAACAGAGAAGCCATGAAACGTGACATAATCATCATTGAGGACAAGGCGG
TCAGCGTAACCGGTAACGATGTATGGATGACCGCCGGAGAAATCGCCAGACTGTTCCACACGGGTGTCCC
GGCAGTGAACGCCGCCATCAAAGCCATCCTCAAAACGGACGTGCTGAACGACTACGAGGCATGCCGCTAC
ATCCAACTTGAAAACGGTCTGTATGCGGATGTTTACTCGCTTGAGATAATCATCCCCGTCACCTTTCGGC
TGAGCACATACCATGCCCATCTTTTCCGCCGCTGGCTGATGGACAAGGCACTTGCAAAAGACAAGCATAC
CGCCTACATGTTATTCGTACATAGCGGAAAAGGCGGTTACTGCTGAAAAGACGATGAAAATCAATTAAAA
ACGGACAACCATCAAGCTGTCCGTTTTAACTTTAAAATAGTCAATTTTGAATATACAAATTATGTGCTAA
AGAATATGAGGTATCAAAATTGAGATGGCTTATATAACATCTCATACTTTAACGAGCCACAATCAATGTA
CATATCATATTCCGCAATTCCTTTTTCTTGTGCTATATAATGCAAAGTTTTCTTGTGGATGTTTGAAATT
CTCTCTCCATAATAGATTGCTTTAGGAACAATTTTCAGGCTTGTTGCACGAGAATGTGCGGCAGGTTGTT
TCTCTGAATGAATAATACGCCATTCATTTTCATATTCCCACTGTGTGGATTTGTGAATAGCCATTTTCAA
ATGCGATAGTGAATCTATATTTTTAACATCCAGCCCCAAGCTCTTTGCTATATACCATTGAATAAAACTA
TTTGCATCAAAGCGGTTATTATCATATATAACAGGCAAGATACAACAATTCATTTCTCCTTGTTCTAATA
AGAACCTTAAATCATATTCCAATGCAAACCCTTCATGATTTTGGGCATAGTGACTCCACATTATAACAGA
ATCTATGCTTTCACTTAAACATGCTATTGTAGATACGACCTTTAATGTATCCCCCATTTTTAATAGGATT
TCTTTCAATATGTTTTCCATTACAACACTAAAAAGAGCTAATGTCAATGGATTTATGCCGTTACACGATA
TTACCTGTTTTTTTAAACCTGTCAAATTGTTTCTTCCGAAAAATTGGATTACACTTGGAGGAAATTCGAA
ATCTTTAGTTTCAAGTATCTGTTTGAATTGTTCAAGAAATTCTTCTGTACAACAAGCTCTCATTTGCTCT
TGAATATTATCCAAACTATAATAAACAAGAGTGTCATAGGGGTCATTAAACTTATCAGCAGTAACAGCAT
AAACCAGATCCTTGTCAAAAGCATCAAGGTTTAATGTTGAACAACTCCTATATCTATACAGTTTTTGTGG
CAACATTGACATCAATGCTGCACTTATAGGATAGATTCGGGATTTTATGTCCTCTTGCTCAATTCCTTCA
GGAATTATTGTGGATTCTAACAATTTTGCAAATTCACTCCGAAGCATAATGGTATTCGTTTTAACCACAA
AGGTACGCATTTTATTCCGGAATGTCAGGACATTACTCCATCGGTTTGCGGTAATTCGCCTCCAGCAGTT
CACGCAATCCCGATTCGGGGTAAAGCACCTTCCCGCCTAAAAGGATAAAGGGCAACACTCTGTTGTTACG
GTATTCCTGCAAGGTACGGCGGCTCACACGGAGCAACTCCGCCACCTCCCTGTCCGTCAGGTAACGTTCC
CCGTCCAGCGGTGGACGGTAGTTTTCCAAAAATGCAGAGAGCCATTTAGAGCCTTTGCGCATATTCTGCA
CCACGGTGGCAAGCGGCTCGTCCTCCAGTGTAAAAACATCGTTGTTCTCGTTCATCATAACTTTGGATTC
AGTGGGTGAATAATAAGATTACCTGCCGCCGGGATAGAGCGTACCGATAAGCGGAATCAGCCTCCTAACT
TCTTCCGGCTTGTAATAGAACCTGCGGTTTATCTGCGAGTAGCCGATAAGCCGCTTGTCGCGCAACGTCT
GCAACGTGCGCGGGCTGATTCTCAACTGCCCGCAGACTTCCTCGCCCGTGAGCCATCTTTCCAACCGCCC
GCCGTCGCTCTTGCGCCTCAGGGCGGCAACCTTCTCCGAGAGGGCGTTGAAGGACGCCACCATCATCTCG
AAGGTCTTTTTCTCGATAGATACAATTTCCATATTCAAAACATTTCAGGTTTGCCGCAAAGGTAACGCCA
TCCTCATGAACGCATATCGTTTCCCGCTGAAAGGCTGTATGTTGCGCCGTCTGTCCGGGTAATGGAGCCA
TTTCCAATAAAAATCTTACGTGAGACACGTAGTGAGCTGTTAAAGCCCCTTTTGTTTATTGCCGAATTTT
GCCGCAGAAACCAAAAGAAAGGACTGAATATGAAAGTAATAACGATGGAAAGTTCCGCTTTCACCGCATT
GACGGAACAGATAGCCGAGATAGCGGCACACGTGCGTGCCGTTTCCGGCGAAAGAAAGGAAAAATCCGCA
GACAGGTTGCTCACCACCCGTGAGGCGGCGCACCTGTTGAATGTGAGTACCCGCACCCTCCAGCGTATGC
GTAACGAGCATCGCATCGGCTATGTAGTGCTGCGCGGCAAATGCCGCTACCGACAGTCTGAAATCGACCG
CCTGCTTGCGGACTGCACCGTCATGGAAGACGCGGCGACACCGACGGAACTGAAACGCAACCATACGCTA
CGCACGGGCGGCGGCAAACCCAAAAGAAGGAGGACGTGACATATGGAACTGCTTACCCGAAACAATTTTG
AGAGCTGGATGCGGAAGCTGATGGAACGGCTCGACCGTCAGGACGAACTGCTGCTGTCCTTGCAGCCGTC
CGGCAAAGCCCCGAACCCGATGGAGCGTATCAGGATGTTCGACAACCAAGACCTCTGTATGCTGCTCCAG
ATAAGCAAGCGTACCCTGCAACGCTACCGCAGCATCGGCGCGTTGCCGTACAAGACGCTCGGCAAAAAGA
CCTATTACAGCGAAGAGGACGTGCTGACGTTCCTTTCCGGACACGTAAAGGACTTCAAAAAGGAAGATAT
AGCCTTCTACAAGGCTCGTATCCATAATTTCTTTCAAAAATAACCCATTAAAACATTTTTCAAATGGCAA
AGAAAAAAAGCGAAAAGGACGTGCTGATAGTCCGTGATGAGAAGACGGGCGAGATCAGCGTGGTAGCCGG
GCTGGATGCCGACGGTTCCCCCAAGCGCACCCCCGCGAAAGCGGAGAACGCGCAGAGTTTCCTGCAATTC
GACCGCCACGGCGACGTGCTGGACAACTTCTTCAAAAACTTCTTCCGGCAGTGCAAGGAACCCAGCCGCT
TCGGTTTCTACCGTGTCGCGGCAGACCAAGCCGACAAACTGATGGAGGTGATGAAAGACCTGCTGAAAGA
CCCCGAAGCCAACAAGGAACTGCTTGCGCCCCACAAGGTGGACACTTCCGGCTACGAAAAGCAGGTGAAG
GAAGAACAGACCGCCGGAAAGACGGAGCAGACGGAACAAAAGCAGGAAGAGCAGCCCAAAGAAACCCCAA
AACAGGAAGAAATGGAAAAGAAGCAGGAACAGAATCAGGAAGGCCCGCAACAACAGACGCAAGGCAGACG
GGGCTACCAGCCCATTGACGAGAGCAAAATCAACTGGCAGGAGCTGGAAGAGAAATGGGGCGTGAAACGT
GACGACCTTGAAAAGTCCGGCGACCTTCAGAAGATGCTCAACTACGGCAAGTCCGATTTGGTGAAAGTGT
CGCCCAAGTTCGGCGGCGAGGCTTTCGAGCTGGATGCCCGCCTTTCCTTCAAGAAAGACGGTGAAGGCAA
TGTCAGCCTCGTGCCGCATTTCATCCGCAAGGAGCAGAAACTCGACGAGTACAAGGAACACAAGTTCTCC
GACGAAGACCGTAAGAACCTGCGCGAAACGGGCAACCTCGGCAGGGTCGTGGACATCGTGGACAGGGAAA
CGGGTGAAATCATCCCCTCGTTCATCAGCATAGACCGCAAGACGAATGAAATCACAGACATACCAGCAAA
CAAGGTACGCATACCGGAGCGCATCGGAAAGACGGAAATCACCAAACAGGAACAGGATATGTTGCGTGCC
GGGCTGCCCGTGCGCGACAAGCTCATCGAGCGTAACGACGGCAGGAAGTTCGTCACCACCCTCCAAGTGA
ATGTAGAGCAGCGAGGCGTGGAGTTCGTACCGGGAACCGGCAGGTCGCCCCGTACCGCCCAGACGCAGGA
AGCCAAGAACAATCCCACGCAGGGACAGGCTCAGGGCATGGAAAACTCCGCAGCCCCACAGAAAGAGCAA
CGCCGCAACACGTGGACGAACGCCGACGGCAGCATCCGCCCCATCAGCAAATGGAGCGGTGTGAACTTCA
CCGACCAGCAGAAAGCCGATTACGCGGCAGGCAAAGCCATCAAACTGGAGAACGTGACCGACAAGCAAGG
CTTCCACGCCACGATGTACATCAAGTTCAACCCGGAGAAGGGACGTCCGTACCGCTACGACACCAACCCC
GACAACGCGCAGAAGGTCGCCCCGTCCAACGAGAGCCGCACACAGGTGGCGGTGAACAGCGAAGGAAAGA
CCAACGAGGCGACCAAGAACCTGAAAGAGCCGTTGCTGAAAGGGCAGACCGCTCCGAAAGACGACAAACA
GCAAAAGCAGCAGGAAAAGCCTCAGAAGAAAAACAACAAGGGCATGAAGATGTAACATCCCGTGTCCGCC
ACTAAATCCAAAGTAATAATCCATTAAAAAGTAAAACAGCATGAAGACAATCATTGCAGAAAAGCCATCC
GTGGCACGTGAAATCGCCCGCATCGTAGGCGCGACAAAGAGAGAGGAAGGATATTTCGAGGGAGGCGGCT
ATGCCGTGACATGGGCGTTCGGACACCTCGTCCAGCTTGCCATGCCCGACGGCTACGGCATACGCGGCTT
CGTCCGTGACAACCTGCCCGTCATTCCCGAAACCTTCACGCTCATTCCCCGTCAGGAAAAGACAGAGAAG
GGCTACAAACCCGACAGCGGCGTGGTGTCGCAGATAAAAATCATCGCCCGTCTTTTCAAGGAAAGCGAGC
AGATCATTGTGGCGACCGATGCAGGACGCGAAGGTGAGCTTATCTTCAGATACCTCTACCATTATATCGG
ATGTACCACGCCTTTCGTGCGCCTCTGGATAAGTTCGCTCACCGATAAGGCTATCCGCGAGGGGTTGCGT
AACCTCGAAGCGGGCGACAAATACGACAACCTCTACCTTGCCGCCAAAGCACGGAGCGAATCCGACTGGC
TTGTGGGCATCAACGGCACGCAGGCACTCTCCATCGCAGCCGGACACGGCACATATTCCGTCGGACGGGT
GCAGACACCCACGCTGGCGATGGTGTGCGCTCGCTATTGGGAAAACCGCCGTTTCACGGTGGAACCTTTC
TGGCAGCTCCATATCGCCGCAGACACAGGCGACGGCGAAGTGGTGAAACTCTCATCTTCCAAGAAATGGA
AAGAGAAAGAACCTGCCACAGCACTATATAATAAGGTAAAGGAAGCCGGCTTTGCCACTGTCACAAAAGC
CGAGCGCAAGGAGAAGACGGAGGAAACTCCCTTGCTCTACGACCTGACCACGCTCCAGAAAGAAGCCAAC
GCCAAGCACGGCTTCACGGCGGAACAGACGCTTGAAATCGCGCAGAAACTCTACGAAAAGAAGTTGATAA
CCTATCCGAGAACGGGAAGCCGCTACATCCCCGAAGACGTGTTTGCCGAAATTCCCAAACTGCTCGCTTT
CATCGGCACACAGCCCGAATGGAAAGACAAGGTGCGGGCAAAAGCCGCCCCGACACGCCGCAGCGTGGAC
GACGGCAAGGTGACAGACCACCATGCCCTGCTCGTCACGGGTGAGAAACCGCTCTTCCTCTCCAAAGAGG
ACAATACCATCTATCAGATGATTGCCGGGCGCATGGTCGAGGCATTCTCTGAGAAATGCGTCAAGGATGT
GACCACTGTCACGGCGGAATGTGCCGGAGTGGAGTTTACCGTAAAAGGCAGCGTCGTGAAGCAAACCGGA
TGGCGTGCCGTCTATGGCGAGGAAAAAGAGGAAATTACCATCCCCGGCTGGCAGGAAGGCGACACGCTGA
CACCGAAAGGCTCGTCCATTACCGAAGGAAAGACCAAACCCAAGCCGCTGCATACCGAAGCCACCCTGCT
CTCGGCAATGGAAACGGCGGGCAAGGAAATTGAGGACGACGCACTGCGGCAGGCGATGAAGGACTGTGGC
ATCGGTACTCCCGCCACACGCGCCTCCATCATCGAAACGCTTTTCAAGCGCGGTTACATGGAACGCTGCA
AGAAGTCGCTTGTTCCCACCGAAAAAGGACTTGCCCTCAATTCCGTCGTCAAGACGATGCGCATCGCCGA
TGTTGCCATGACGGGCGAATGGGAAAAGGAGCTGGCGCGTATCGAGCGCGGGGAACTGTCCGCCGACACC
TTCCGCAAGGAGATAGAGGCGTACACACGTGAGATAACCTCCGAACTGCTCTCGTGCGACAAGCTCTTCG
GCAGCCGTGACTCCGGCTGCGCGTGTCCCAAGTGTGGCACGGGCAGGATGCGGTTCTACGGCAAGGTGGT
ACGCTGCGACAACACGGAGTGCGGACTGCCCGTGTTCCGGCTGAAAGCGGGACGCACCCTGTCCGACGAT
GAAATCAAAGACCTGCTCACCGAAGGGCATACCAAGCTGCTCAAAGGGTTCAAGAGCAAACAGGGCAAGA
GTTTCGATGCTGTTGTCGCCTTTGACGGGGAATATAACACGACTTTTGTGTTCCCGGAGGCTAAAAAGGA
CAAGAAATTTTCAGGACGGAAGAAATAGTATTAACTTTGCCACTTGTTCAGAGTAATGAATTGTTCTTCG
ATACCGGATTACACTCATACTTTGGATTTAGTGGTGGCACTCGGAGGGATACCGAGTGCCTTTTTCTTCC
TTTTTCCAACCGATTATCCCGTTAATTATCAATCCGCTAAATCCAAAGTAATGAACAACAAGAAGAAAAA
CGAGGGTCAGACCGACTTTTCCTATTACGGTCTGTACCTGCTGGACTATCTCCGCACGAACAAGTTTGAA
CAGGCTGACGACACCGCTTTCATACGGGAACGGGCCGACCGTGCCGCCGAAACGTATGAGAGGGCACGGC
TTGAAGGCTATCCCGCCGATGGTGCGCAGGAACTGGCGATGGACACGCTGCTGCGCGGGCTGCATTATTC
CCGTTACGCCATCCTCCGCGAAGTCGTGGAAAACGAGTTTGCCGATGAAGTGCCGGAAGAGAAGCGTGAA
GCCTTTGTCCTGAAACTGCTGCCGCTTGTCGGCAACGTGTTCTCCGTCTATGACCTCTCGGATGACAATT
TCGCCCTGTCTTCCGATTACGACCTGCTCTACACGGAGCTGACGGGAGCAACCGTCCTTTACTTAGACGA
ATATGGCGTTTAACCGCAAACAGAAACTGCGGGACAACATCGAGGCGATACGGACGGCATTCATCCTTGA
CAGGGAAAATAGGACAGCGACAACCGAAGAGCGTGCCATACTTCAAAGGTACTGCGGTTTCGGCGGTCTG
AAATGTATCCTCAACCCTGCAAAGGAACTGACGGATGCCGTCCGGTGGGCGAAATCCGACCTCGAACTGT
TCGCCCCGACGGTGGAGCTGCACAGGCTTATCCGTGAGAACAGCAAGGACGAAACAGAGTACAAGCGGTT
TGTGGATTCGCTGAAAGCGTCCGTGCTGACCGCTTTCTACACCCCCAAAGAGATAACCGACACCATCGCG
GACGTGCTGGCAGATTACAGCGTCCGCCCCGCCCGTATGCTCGAACCGTCGGCAGGTGTCGGCGTGTTCG
TGGATTCCATGCTGCGGCACAGCCCCAATGCGGATGTGATGGCTTTCGAGAAGGATCTGCTCACGGGTAC
AATCTTGAGGCATCTCTATCCCGACCAGAAAATGCGCACCTGCGGTTTTGAGAAAATCGAAAGACCGTTC
AACAATTATTTCGACTTGGCGGTGTCCAACATTCCGTTCGGTGACATTGCCGTGTTCGACGCGGAGTTTC
AGCGGAGCGACTCTTTCGGCAGACGCTCCGCCCAGAAAACCATCCACAACTATTTCTTTCTCAAAGGACT
GGATGCCGTGCGTGACGGCGGTATCGTGGCGTTCATCACCTCGCAAGGGGTATTGAATAGCACCAAGACC
TCCGTGCGTAACGAGCTGTTCAGTCAGGCCAATCTGGTATCCGCGATACGCCTGCCCAACAACCTGTTCA
CGGACAACGCGGGCACGGAGGTGGGCAGTGACCTGATTGTCCTGCAAAAGAACCTCAGCAAGAAGGAAAT
GTCGCAGGACGAGCGGCTGATGACCGTGATACAGACGGACACGAAAACCGCCCTGACCGACAACGCCTAT
TTCATCCACCACCCGGAACGCATCGTGCATACGATGGCGAAACTTGACACAGACCCCTACGGGAAGCCCG
CTATGGTTTATCTGCACGAGGGCAAGGCAGCAGGCATCGCCGGGGATTTGCGCCGTATGCTCGACGAGGA
TTTCCATTACAGGCTTGCCATGCGCTTGTATTCGGGTTCAATCCGGCAGGCAGGAACGGAAGAAAAAGTT
GCCGTTCAAAATAAAGTAGAGCGTCCTGCCATAAAATTGGAAACAGTATCCTCGGCGCAGACGGTGGAAA
CTCCGACAGAAAAGCCGCAACCCGCAGATGAAAAGCCGGAGATAGAGCCACGTCCGAAATATTCTGACGG
TGTGCAGCTATCCTTGCTCGATCTCTGGGGGATGACGGAAGAAGTCAGCCAACAACCGAAAACCGCCAAA
AAGAAAAAGGAGGCGAAAAAGGAAAGCTCGGCAAGGCGCGTTCTACCCAAGCCACAGGTGCATGTCACAC
AAAATGTTACGGCTGTGCCGACGGCTACCACCCCTAAGACTGTAACAGAGAACAAGGAGGCTAAAACGGA
GAACACCGCCAAGCCTGCCGACCCGGACGACATCTATGCCACGTTGGACTGGGATACCAATCCTCCCATC
AACGGCTTCTACGAGATGATGATGGATTTGACGCCGGAACGCAGGAAGGAACTTCGGGAACTGGCAAGGC
AGCATAACGAGAAACAAGCGGCGGCGGAAAAGATGGAAGTGAAAGCCGTGCCGGACACTCCCCGTGAGCA
ACCACGGCAGGAGGAAACACAGCCGGAAGCAGTCACCGCCCCTGCCGTTACAGATACCCCACCGGAAGCG
GTGGCGACCTCCCTTTTCCCCGACATCGAAGCGGAGAAGCCGAAGGAAGAAGTCGTGGACCTTTCGCCGC
GTGCCTACCACCGCACGCCGGAGATGCACCTGCGCGAAGGGTCGCTGGTGGCTGACAGGGGGCGTCATAA
CATCGGCTACCTGAAGGACATCACGCCATACGGGGCGACATTCCAGCCGCTCGACCTGAAAGGCTACCAG
AAGGAGAAGGCGTTACAGTATGTTTTACTCCGTGACGCCTACGAGCGGCTGTACCGCTATGAATCGAACC
TGCATGAAGCAAATGTCCCGTGGCGAGAGCATCTAAACACCTGTTACGATGAGTTTGTCATGCGCTACGG
CAACCTCAACGCCAAGCAGAACGTGAAGTTAGTGATGATGGACGCGGGCGGGCGTGACATCCTTTCGCTG
GAACGGGCGGAGAACGGGAAGTTTGTCAAGGCGGACATCTTCGAGCGTCCCGTTTCCTTCTCCGTGGAGA
GCCATGCCAACGTCGGCTCACCCGAAGAAGCACTGTCCGCGTCGCTCAACAAGTTCGGCACTGTCGATCT
CGACTATATGCGGGAGATAACCGACAGTACGGCGGAGGATTTGCTCACAGCCCTGCAAGGGCGCATCTAT
TACAATCCGCTCGTAACCGGTTACGAGATTAAGGACCGCTTTATTGCCGGAAACGTGATAGAGAAAGCGG
AACGCATAGAGGCTTGGATGGGCGAAAACCCCGAAAGTGAACGTATGCCGGAGGTGAAGCAGGCGTTGGA
GGCTCTGAAAGATGCCGAACCGCCGCGCATCGCTTTTGAAGACCTTGATTTCAATTTCGGGGAACGCTGG
ATTCCGACGGGTGTCTATGCCGCCTACATGAGCCGGCTGTTCGACACGGAGGTGAAAATCGCCTACTCTG
CAAGCATGGACGAGTTTTCGGTGGCGTGCGGCTACCGCACCATGAAAATCACGGACGAGTTTCTGGTGAA
GGGGTATTACCGTAACTATGACGGCATGCACCTTCTGAAACACGCCCTGCACAACACCTGTCCCGACATG
ATGAAGTCCATCGGCAGGGACGAGCATGGCAACGACATCAAGGTGCGCGACAGCGAGGGAATACAGCTCG
CCAACGCCAAGATTGACGAGATACGAAACGGCTTCTCCGAATGGCTCGAAGAGCAGTCGCCACAGTTCAA
GGAGCGGCTGACGACGATGTATAACCGCAAGTTCAACTGTTTCGTGCGCCCGAAGTATGACGGCTCGCAT
CAGACTTTTCCCGACCTCAATCTGAAAGGGCTGGCAAGCCGGGGCATCAGGAGCGTCTATCCCTCGCAGA
TGGATTGCGTCTGGATGCTGAAACAGAACGGCGGCGGAATTTGTGACCACGAGGTTGGAACCGGCAAGAC
GCTGATAATGTGCATCGCCGCGCATGAAATGAAGCGTCTGAACTTGGCGCACAAGCCGATGATTATCGGG
CTGAAAGCCAATGTTGCGGAGATTGCCGCCACCTATCAAGCGGCATATCCCAACGCGAGGATTCTGTACG
CTTCGGAGAAAGACTTTTCGACCGCCAACCGCGTGCGTTTCTTCAACAACATCAAGAACAACGACTACGA
TTGTGTCATTATGTCGCACGACCAGTTCGGCAAGATACCGCAGTCGCCGGAGTTGCAGCAGCGCATCCTG
CAAGCGGAGCTTGACACGGTGGAGGAAAACCTCGAAGTGCTGCGCCAGCAGGGAAAGAACGTATCGCGGG
CGATGCTGAAAGGTCTGGAGAAGCGCAAGCATAACCTTGAAGCGAAATTGGAGAAGGTGGAACACGCCAT
AAAGTCACGCACGGACGACGTGGTGGACTTCAAGCAGATGGGCATCGACCACATTTTCATTGATGAATCG
CACCAGTTCAAGAATCTGACTTTCAACACGCGCCACGACCGTGTGGCGGGATTGGGGAACAGCGAGGGAA
GCCAGAAGGCACTGAACATGCTCTTTGCTATCCGCACCATACAGGAGCGCACGGGCAAGGACTTGGGGGC
GACCTTCCTCTCCGGCACGACTATCAGCAACTCGCTGACTGAGCTGTACCTGCTGTTCAAGTACCTGCGC
CCGAAGGAGCTGGAACGGCAGGACATTCGATGTTTTGATGCGTGGTCGGCGATATTTGCCAAGAAGACAA
CGGATTTTGAGTTCAACGTGACGAACAACGTGGTGCAGAAGGAGCGTTTCCGCTACTTCATCAAAGTGCC
GGAGCTTGCCGCCTTCTATAATGAAATCACGGACTACCGCACGGCGGAGGATGTGGGCGTGGACCGTCCC
AACAAAAACGAGATACTGCACCACATACCGCCCACGCCGGAGCAGGAGGACTTCATACAGAAGCTGATGC
AATTCGCCAAGACGGGCGACGCCACCCTGTTGGGCAGACTGCCGCTTTCGGAAACGGAGGAAAAGGCGAA
GATGCTTATCGCCACGGACTATGCCCGGAAGATGGCACTCGACATGCGCATGATAGACCCGCATTACGAA
GACCCCCCCGACAACAAGGCGAGCCACTGTGCCAAAATAATCGCGGAGTATTATCAAAAATACGACGCGC
AGAAAGGCACGCAGTTCGTTTTCTCTGACTTGGGGACTTACCAGCCGGGCGATGGGTGGAACGTCTATTC
GGAAATCAAGCGCAAACTGACGGAGGACTACGGCATACCGCCAAGCGAGGTGCGCTTCATTCAGGAGTGC
AAGACCGACAAGGCTCGGAAGGCGGTGATAGATGCCATGAACGCCGGGACGGTGCGTGTGCTGTTCGGCT
CCACCTCCATGCTCGGAACGGGTGTGAACGCACAGAAACGGTGTGTGGCAATTCATCATCTTGATACGCC
GTGGCGACCGTCCGACCTGCAACAGCGTGACGGACGGGGGGTTAGAGCCGGGAACGAGATTGCCAAGCAT
TTTGCCGAGAACAACGTGGACGTAATAATCTACGCGGTGGAAAAATCACTGGACAGTTACAAGTTCAACC
TCCTGCACTGCAAGCAGACTTTCATCAGCCAGCTTAAAAGCGGTGCTATGGAAGCGCGTACCATCGACGA
GGGGGCAATGGACGAGAAATCGGGCATGAACTTCTCGGAATATATGGCGTTGCTATCCGGCAACACCGAC
CTGCTGGACAAGGCGAAACTGGAAAAACGTATCGCCTCGCTCGAAGGGGAACGCAAGTCGTTCAACAAGG
GCAAGCGTGATTCGGAGTTCAAGCTGGAATCGAAGACCCGCGAGCTGGGCAACAACACAGCTTTCATAGA
TGCCATGACGGAGGACTGGAACCGCTTCCTCTCTGTGGTGCAGACCGACAAGGAGGGCAATCACCTTAAT
ATAATAAAGGTGGACGGAGTGGATTCCGCCGATGAGAAAGTCATCGGAAAGCGTTTGCAGGAGATAGCCA
AGAATGCCACGACCGGAGGGTTGTACACGCAGGTTGGAGAGTTTTACGGTTTCCCGATAAAGGTGGTCAG
CGAAAGGATACTCAAAGAGGGATTGGAGTTTACCGACAACCGCTTCGTGGTCGAGGGGAACTACAAGTAC
ACCTACAACAACGGGCATCTGGCGCTGGCTGACCCGTTGGCCGCCGCCCGCAACTTCCTCAACGCGATTG
AGAGAATCCCCTCCATCATCGACCAGTATAAAGCGAAGAATGAGGTCTTGGAACGTGAGATACCGCAGTT
GCAGGAGATAGCAGGCAAGGTGTGGAAGAAGGAGGAAGAACTGAAACAGTTGAAGTCCGAACTTGCCGCC
CTTGACCGCAAGATACAGCTGGAACTTGCGCCGCCTACACCCGAAATCACCGAAAAGGAGCATGAAGGGC
AACAGGTCAAACCGGAAGCGAAAGGTGTGCGAAACGGTATCAGGCAATATCCCGAAGATACATCACCGCA
AATACGCAATCCATCGGAAAGTATTATCGCCAATCACACCATAACTGGGCATCCGGGGCTGTATGCCAAG
GAGGAAACCCGGTCCAAAGGATTGAAAATATAACCTTAGGAATTTTATCTGAAGTATTAATAAGGGCTAT
CCCAAAAGGTCTAAAAGTAAATTTTATCCTTTCTGCAAGTATCTGTAGGATGGCAACTGCATTTTTTTTC
TTTTTGGGCAGCCCTTATTAAAATTTATTCTTATTTTAGGTTATATACATTCATGTCCATTTATGTAAAA
AATCCTGCTGACCTTGTTTATGTCTTGTCAGTCACCATTTGCAAAACCATATTTGACCCTCAAAGAGGCT
GAATTTGATAAGCAACTTGCTACATACTCATAATAAGGAGCTAAATAGAACACGAATGGGAAATACTCAA
ATGCCAAACTAAAGAAGATATTGGCCAAAATAAACGCTATACCGAGAGAGAAACTTGATTTTTCAACTTC
CTAAAACGGTGTTGTTCAAACATTTCTACTTATTTGTACTTGCCAGTTGAACCTACGCTTCCCTAATAAA
ATGTCTATGGTAAAAAAAAAGTTAAAAAATCCTCCCACTTTTGTTAGATATATTTTTTTTGTGTAATTTT
GCAATCGTTATGCGGCAGTATTAATATACATATTAATACGAGTTAGTAATCCTGTAGTTCTCACATGCTA
CGAGGAGGTATTAAAAGGTGCGTTTCGACAATGCATCTATTGTAGTATATTATTGCTTAATCCAAATGAA
TATTATAAATTTAGGAATTCTTGCTCACATTGATGCAGGAAAAACTTCCGTAACCGAGAATCTGCTGTTT
GCCAGTGGAGCAACGGAAAAGTGCGGCCGTGTGGATAATGGTGACACCATAACAGACTCTATGGATATAG
AGAAACGTAGAGGAATTACTGTTCGGGCTTCTACGACATCTATTATCTGGAATGGAGTGAAATGCAATAT
CATTGACACTCCGGGACACATGGATTTTATTGCGGAAGTGGAGCGGACATTCAAAATGCTTGATGGAGCA
GTCCTCATCTTATCCGCAAAGGAAGGCATACAAGCGCAAACAAAGTTGCTGTTCAATACTTTACAAAAAC
TGCAAATCCCGACAATTATATTTATCAATAAAATTGACCGTGACGGTGTGAATTTAGAGCGTTTGTATCT
GGATATAAAAACAAATCTGTCTCAAGATGTCCTGTTTATGCAAACTGTTGTCGATGGATTGGTTTATCCG
ATTTGCTCCCAAACATATATAAAGGAAGAATACAAAGAATTTGTATGCAACCATGACGACAATATATTAG
AACGATATTTGGCGGATAGCGAAATTTCACCGGCTGATTATTGGAATACGATAATCGATCTTGTGGCAAA
AGCCAAAGTCTATCCGGTGCTACATGGATCAGCAATGTTCAATATCGGTATCAATGAGTTGTTGGACGCC
ATCACTTCTTTTATACTTCCTCCGGCATCGGTCTCAAACAGACTTTCATCTTATCTTTATAAGATAGAGC
ATGACCCCAAAGGACATAAAAGAAGTTTTCTAAAAATAATTGACGGAAGTCTGAGACTTCGAGACGTTGT
AAGAATCAACGATTCGGAAAAATTCATCAAGATTAAAAATCTAAAAACTATCAATCAGGGCAGAGAGATA
AATGTTGATGAAGTGGGCGCCAATGATATCGCGATTGTAGAGGATATGGATGATTTTCGAATCGGAAATT
ATTTAGGTGCTGAACCTTGTTTGATTCAAGGATTATCGCATCAGCATCCCGCTCTCAAATCCTCCGTCCG
GCCAGACAGGCCCGAAGAGAGAAGCAAGGTGATATCCGCTCTGAATACATTGTGGATTGAAGACCCGTCT
TTGTCCTTTTCCATAAACTCATATAGTGATGAATTGGAAATCTCGTTATATGGTTTGACCCAAAAGGAAA
TCATACAGACATTGCTGGAAGAACGATTTTCCGTAAAGGTCCATTTTGATGAGATCAAGACTATCTACAA
AGAACGACCTATAAAAAAGGTCAATAAGATTATTCAGATCGAAGTACCACCCAACCCTTACTGGGCCACA
ATAGGGCTGACTCTTGAACCCTTACCGTTAGGGGCAGGGTTGCAAATCGAAAGTGACATCTCCTATGGTT
ATCTGAACCATTCTTTTCAAAATGCCGTTTTTGAAGGGATTCGTATGTCTTGCCAATCTGGTTTACATGG
ATGGGAAGTGACAGATCTGAAAGTAACTTTTACTCAAGCCGAGTATTATAGCCCGGTAAGTACACCTGCT
GATTTCAGACAGCTGACCCCTTATGTCTTCAGGCTGGCTTTGCAACAGTCAGGTGTGGACATTCTCGAAC
CGATGCTCTGTTTTGAGTTGCAGATACCCCAAGTAGCGAGTTCCAAAGCTATTACAGATTTGCAAAAACT
GATGTCTGAGATTGAAGACATCAGTTGTAATAATGAGTGGTGTCATATTAAAGGGAAAGTTCCATTAAAT
ACAAGTAAAGACTATGCCTCAGAAGTAAGTTCGTACACTAAGGGCTTAGGCATTTTTATGGTTAAGCCAT
GTGGGTATCAAATAACAAAAGACGGTTATTCTGATAATATCCGCATGAACGAAAAAGATAAACTTTTATT
CATGTTCCAAAAATCAATTTATGAATTAATACAAAACAAGAAGAAAATATGAACAAGCAATTCATTATCA
CGAATTTCGCCGCATTTGCTCTCATGCTGTTCCTGCCGACCGGATGCAGGCAGGCGGACGGCAAGCAGGA
TGCGGGGCAGAGTTATCGGGTCATAAAGGTCGCGGCAAGTCCGGTGGAAATCTCCGAGTCCTATTCCGCC
GCCATACGCGGACGGCAGGATGTGGACATCCTGCCGCAAATATCCGGGCGCATTATCCGTCTGAAAGTGA
AAGAGGGTGAACGGGTGAAGACCGGTCAAGTATTGGCTGTAATTGACCAAGTGCCCTATCGGGCGGCATT
ACGCACGGCGCAGGCCAATGTCAGCGCGGCACAGGCAAAAGTGGAAACGGCAAGAATCGAGCTGCGGGGC
AAGCAGGCATTGTTTGACGAGAAGGTCATATCCGACTACGAGCTTTCTCTCGCCCGGAACCAACTGGCAG
TGGCGTGTGCTGAACTCGAACAGGCAAAGGCACAAGAATCGGATGCACGCAACAATCTCTCCTATACGGA
AATCAAAAGCCCGAGCAACGGAGTAGTAGGCACATTGCCCTATCGCATCGGTGCGCTTGTCGGTCCCAAT
ATGGCACAGCCTTTCACGGTCGTGTCCGACAATGCGGAGATGTATGCCTATTTCTCCATTTCGGAGAATA
TGCTACGGCGATATTCGGCTCGCTATGGCTCGATTGACAGCATGATAGCCGGGACGCCGGAAGTGGGCCT
GCAACTCAACGACGGCAGCCTGTACAAGGCGAAAGGACGTATTGAAACCGTAAGCGGCGTGGTGGATCCT
GTTACCGGAACGGTACAAATCAAAGCCCTGTTCCCCAATCCCGACCGCGAACTGTTGAGTGGCAGCATCG
GCAATGTCATCCTTCAAAACCCGAAAACGGAGGCCGTAACCATTCCCATGACCGCCACCGTGGAACTGCA
GGACAAGATTATCGCTTACCGTCTGAAAAACGGACAGGCGGAAGCCGCCTATCTCACGGTGGACCGCCTG
AACGACGGCAACCGGTTTATCGTAAAAGAAGGTCTTTCGGTCGGTGACACCATTGTCGCCGAAGGCGTGG
GACTGGTGAGAGAAGGCATGAGCATAACCCCTAAAAACGAAACGAAATGAACCTGCGATTTTTTATAGAC
CGCCCGGTGTTTTCGGGCGTTATCTCGGTGGTGATTGTACTGTTGGGCATGATTTCCATGTTTTCCTTGC
CGGTGGAACAATACCCCGACATCGCACCTCCGACCATCAACGTATTCGCAACTTATCCGGGAGCAAACGC
TGAAACCGTGCAGAAGGCAGTGATAACCCCTCTGGAAGAAGCCATCAACGGAGTGGAAGACATGACCTAT
ATGACTTCCACGGCATCGAATACGGGAGATGCTTCCATCAACATCTATTTCAAACAGGGAACCAACGCGG
ACATGGCGGCGGTAAACGTGCAGAACCGCGTGAACGGCGCACTGAGCCAACTTCCGGCGGAAGCCACCAA
GACCGGTGTCACCACTGAAAAGCAGCAGAATGCCGAACTGATGACTTTCGCGCTCTATTCGCCCGATGAC
CGCTTCGACCAGACCTTCCTGAGCAATTACGTGAAAATCAATGTCGAGCCGAGGCTGAAACGTATCAGCG
GCGTGGGAAAGGCACAGTTGTTCGGTTCCAACTACAGCATGCGACTTTGGCTGCGTCCCGACAAGATGGC
GCAATACGGGCTTATCCCCGATGACATCTCTGCCGTACTTGCACGACAGAACATCGAGGCCGCCACCGGC
TCCTTCGGTGCCAATCATCCTACCGCCAATGAATACACGATGAAATACCGCGGACGCTTGTCCGGAGCGG
AAGAGTTCGGTGAGCTGGTCGTCAAGTCACTGCCGGGCGGCAATGTGCTTCGGTTGAAAGAGGTTGCCGA
TGTGGAACTGGGCGATGAATACTACAACTATTCCTCCGAGGTGAACGGGCATCCGGCAGCTATGATGCTC
ATCAACCAGAAAGCCGGGTCCAATGCATCAAGCACCATCAAGGAGATTCACGAAGTGCTTGACGACCTTA
GCCGGGACTTGCCCGAAGGGACGGAATTCGTGGTGCTTACCGATACCAACAAGTTCCTGTATGCCTCCAT
CCACTCTGTCCTCCGCACCTTATTGGAAGCGATACTTCTGGTCATCGTGGTGGTGTATGTGTTCTTGCAG
GACATCAAGTCAACGCTTATCCCTACCATATCCATCTTCGTTTCCATCATCGGCACATTTGCCGTGATGT
CCATGATTGGATTCTCCATCAACCTGCTCACCCTGTTCGCGCTTGTGCTTGCCATCGGAACCGTGGTCGA
TGATGCCATTGTGGTGGTGGAAGCGGTGCAGGCGAAGTTCGATGAGGGCTATCAATCAGCAGTTCTCGCG
GCTGATGATGCCATGAAAGGCGTTTCGTCGGCTATCCTGACCTCTACCATAATCTTTATGGCAGTGTTTT
TCCCCGTAGCCATGATGGGCGGGACTTCGGGAGCGTTCTACACGCAGTTCGGTATCACGATGGCTGTTGC
CGTGGGAATCTCGGCAGTCAATGCCTTCACACTCTCACCGGCACTTTGCGCGCTGCTGCTGAAACCCTAT
ATCGATGAGCAGGGCAACACTAAGAACAATTTTGCAGCCCGTTTCCGTAAAGCGTTCAATGCCGTCTTCG
ACAGTCTGAGCCGACGCTATGTACGTGGAGTGATGTTCATTATCCATCGCCGATGGCTGTTGTGGAGCAT
CATAGGCATTTCTTTCGGGTTGCTGGTGCTGCTGGTCAATGTCACAAAGACGGGACTTATTCCCGAAGAG
GACACCGGGACGGTCATGGTGAGCATGAACACGAAGCCCGGCACATCCATGGCTCAGACAAGTAAGGTGA
TGGAGCGTATCAACAGCCGTCTCGACAGCATCGGCGAGATTGAATACAGCGGTGCGGTAGCCGGTTTCTC
TTTCAGCGGTTCCGGTCCCTCGCAGGCGATGTATTTCGTGACACTCAAAGACTGGGAGGATCGTAAGGGA
GAGGGGCAGTCGGTGAATGATGTCATCGGAAAGATTTATGCCGCCACTTCAGATATTCCCGATGCCACGG
TGTTCGCCATGTCGCCTCCGATGATTGCCGGGTACGGCATGGGAAACGGTTTCGAGCTTTATTTGCAGGA
CAAGGCGGGCGGAAACATCGCCGCTTTCAAGGAAGAGGCGGACAAGTTTGTCGAAGCCTTGTCGCAACGA
CCCGAAATCGGCGAAGTCTATTCCTCCTTTGCCACGGACTATCCGCAATACTGGGTGGATATCGATGCCG
CCAAATGTGAGCAGTCGGGTGTGTCGCCCGCAGATGTGCTTTCCACATTGTCGGGCTATTATACCGGACA
ATATGTTTCCGACTTTAACCGGTTCTCCAAGCTCTACCATGTGACCATGCAGGCTCCGGCGGAATATCGT
GTGAATGCGGAATCCCTGCACCACATGTATGTGCGCGCCTCCGATGGCGGCATGTCGCCTTTGAGCCGGT
TCGTGCGCCTGACCAAGACCAACGGCCCGTCAGACCTCACCCGTTTCAACCTGTTCAACGCCATCTCGAT
TAGCGGGTCGCCGGCGCAGGGTTACAGTTCAGGGCAGGTGCTCGAAGCCATCGGCGAGACGGCACGTGAA
GTGCTTCCGTCAAATTACACATACGAGTTTGGCGGCATTTCGCGTGAGGAAAGCAAGACGACCAACAATG
CCACGCTTATATTCCTGCTCTGCATGGTTCTGGTCTATCTGATTCTGTGCGCCTTGTATGAGAGCGTGTT
CATACCCTTCGCGGTTCTGTTGTCGGTGCCTTGCGGACTAATGGGCAGTTTCCTGTTTGCGTGGCTCTTC
GGTCTGGAGAACAACATCTACATGCAGACCGGATTAATCATGATTATCGGCCTGCTTGCCAAGACCGCCA
TCCTGCTTACCGAATACGCCGGCAAGCGGCGGTCGGAAGGCATGACGCTGGCACAGGCAGCATACAGTGC
GGCAAAAGTCCGCCTGCGCCCTATATTGATGACTGTGCTGTCCATGGTGTTCGGTCTTGTCCCGCTGATG
ATGGCGCACGGAGTGGGTGCCAACGGCAGCCGTTCGCTTGCCACAGGTGTAATCGGTGGAATGATTGTCG
GTACTTTGGCTCTGTTGTTCCTTGTGCCGTCATTGTTTATTGTATTCCAATATATTCAAGAACGTGTTAA
GCATAATTAAATGAAGAAGACAGTAATATATATCATATTGTCAGGATGGATGTTTGCCGGTTGTGGCACA
TACAGCCGGTATCATCGTCCTGACCTCTCAACGGAGAATCTGTATCGGGACGTACCGGCGGACATTGATA
CAACGACCATCGCGTCCCTGTCGTGGCGGGAAATGTTTACCGACCCGAAACTCCAGTCCTTGATTGAAAC
CGGACTTGAACGGAACACAGACCTCAATGTGGCACGGTTACGCGTGGAAGCGACAGAAGCCGTCCTGATG
ACTGCCAGACTATCATATCTTCCATCACTGGGACTGACTGCCGAAGGTAATGCCAATAAACATGACGGAG
CAACGGCAAAGACATATAATGTGGGAGCGTCGGCAAGCTGGGAACTGGACATCTTCGGCAAACTTACGGC
GGCAAAGCGTGGTGCAGCCGCCGCGTTACAAGGAAGCCGTGCCTACCGGCAGGCCGTACAGACACAGCTT
GTCGCCACTATTGCAGACAGTTACTACACCCTTGCCATGCTTGACGCACAAATGGCAATAAGTAACCGGA
CTTTGGAGAACTGGCGGACTACCGTACGTACTCTTGAAGCGTTGAAAAAAGTGGGGAAATCAAACGAAGC
CGGCGTATTGCAGGCAAAGGCGAACGTGATGCGACTCGAAGCATCCCTGTTATCCATACGCAAGAGTATT
TCCGAAACAGAAAATGCCCTGTCTGCGATACTTGCCATGCCGTCACACTCGATTGGACGAAGTAATCTGG
CCGAGGCTGCTTTCCCCGATACTGTCTCGATTGGAGTCCCTTTGCAACTGCTTTCCAACCGTCCCGACGT
GCGTCAGGCTGAAATGGAACTGGCGCAGGCGTTCTACGCCACCAATGCGGCTCGTGCCGCCTTCTATCCC
AATATTACCCTCTCGGGGACTCTTGGATGGACTAATAACGGCGGTGGCGTAATCGTAAATCCCGGACAAT
GGTTGCTCAATGCCATCGGTTCCCTGACACAGCCCTTATTCAACCGGGGCACAAACATCGCCAACTTGAA
GATAGCCAAAAGCCGTCAGGAAGAAGCCAAACTGTTGTTCCGGCAATCATTGCTGAACGCTGGAAAAGAA
GTGAACGATGCTCTGACTGCATGGCAGACGGCAAAATCGCAAATTGAAATCAATGCTCGACAGGTTGAAA
CATTATGCGATGCTGTGCGAAAGACAGAATCGCTTATGCGTCATTCCAATGCCACCTATCTGGAAGTGTT
GACCGCCCAACAGTCTCTTCTCGAAGCGGAAGTGCAACAGCTACAAACTCGTTTTGAACGCATACAAAGT
GTAATCAAACTTTATCATGTGTTGGGAGGAGGAATGTAACTGCAATAAATAGAAAAATTTGAAATTATTA
TTAGTGTTATTCATCTCGGATATTTTTCGTGATTCTGCCGCATGTAGATATTGTACGAAAGCAATATTTG
GATTGTAAAATATCAAGCCAATGAAAATACTTTTGCAGCATAAAATATTTATAGGATACTTTCTTTTAAT
GGCGATCATTGGCAGCATGGTCGCTATTGTTCTGCACGAGCGTAGTCGTGTACAGAAAATAGAGAATGAA
TCAATCGCTATTTTTCAAACCCAGCACAATATCAATACCACACACCGCTATGTGACCACGTTAGTAACTT
ATGGTGAATCCGTCATGGTATGGAATGATGAGGATTCTGGGTGAAGTATAAGAATATCAGAGAAGGGGAA
CAATTGCATTTCGATTTGCATTTTCTTAACCGCATAAAGAAACAGTTCCCGGGGATAAAAGCTATTTCGC
CTGAAATAACAGGACCTTATTCGCAAGTGATGAATAAAGCTAAAAGCGGACTTTTTAAGATTATAGGAAT
CAATGAAAACTATATGGGAATTAAGATACTTAAAATCAACGAAGATGGACGATATTTTAATAAAGGAGAT
GACGAGAATACCCGTAATGTTACCATTATCGGCGAAAATGTCAGTACGACCTTATTTAATAATCAAAAAG
CGTTGGGTAAGTCGATCAACATTGCCGGTATTGATTTTAAGGTGATAGGCGTACTAAAGAATGATGATAT
TTTCAGCGCTTCGGAAATCAATTCGGTATATGTGCCCTTCTCAAGTTACATAAACTGTATTGACAATAAG
ACTCCATTGCGCGCTTTCTGTTTATATCTGAACAAAGAAGTTGATTCCAAGCGATTTGAGAATGAGCTGA
GAGCCTTCATCGCTAATAAATACCAATTTGCTTATTCTGATAAGCAAGCCTTACAGATAATCAATTTTGA
GACACAAACATCTGCTTTTGAGGGACTCTTTGATGGATTGAAAATGTTTATCTGGATCGTAGGAATTTGT
TTTCTGATAAGTGGTATTGTTGGAGTAAGCAACATCATGTTTGTCGTGATCAAAGAAAGGAGTAGCGAAA
TAGGCATCCGTAAGGCTGTAGGAGCAACTCCTAAATCCATTCTTGTGTTAATGCTGACGGAATCTGTCAT
CATAACTGTAATCTCTGGTATCATCGGATTGATATCAGGTGCAGGTATTCTTGAGATTATAAATTGGTTG
CTCGAAAGCGCCCGTCACGCGACAATGATAAAGCATGTAGAAATAGATATAAATGTAGCTGTTCTCGCTT
TGGTTATCTTGATTCTGTCCGGTGTCATTGCCGGAGCATTTCCGGCAATGAAAGCATCTGTTATACAACC
CATTGACGCCATTAGAAACGAAAATATAGGATAATGAAGACATTTAAGATTATATTAATTTGCATCTTTT
CCGCCACACTGGCATTTGTTGCTTTTCGTTCTTCGCTAAGAGGTACAAAGGCAATTTACGAAACTACACA
ACCACAATATCGCGAGATCAAAGAGGAAATAAACATATCCGGCAATGTTTTTCCGATGAAGGAGATCGAA
ATAAAATCGCAGATATCGGGAGTCCTGGACAAGATTAATGTTTCGATAGGAGATAAAGTGCGCATAGGAG
ATTAAATATAAATTCAAGCAATCATAGCCCGTAATTCACTGAATTTGGCTATCTTTGCATAACATTTGAG
AAAAACGGCGATTGGCAGGAGCTTTTCGCCGCCAACATATAGGATAAGACCGCAAGGCGTTTCAAGCGAA
AATCTGGTAAATTGGAACTACGGAGACGATTGCGTGATGCTTATGCTATGCTTACGCATAGCGTGCATTC
ACGTACTCTCCGTAAAGGCTTTACCAGAGCCATCGCTTGAAGGTAGTGTGAATTGCACGCTACTTTTTTA
CCCTTGCCTAACGAAAGGAAACGATTATGGGTAAAGTTCAGATTCTCGCCGTACTGACGATGGACGGATG
TCTTTCTTCAGAGTTATATGATAAAGCACATCAGGATTTGTGCCTTGACCGTTGCGGTCTTGATGAAATC
AGGAAGAAAGCCTTTTACCGTGTGACACCGGACTATTCCATTTCAATGCTGCACGAATGGAGAAAAGACT
GCACAAACATCCGTTACCTCGCGGAAGCCACACCGGACACGGCAGACTATATAAACGGACTGCTGCGGAT
GCACGCTGTGGATGAAATCATACTATACACCGTTCCTTTCATATCCGGAAGCGGACGACATTTTTTTAAG
TCGGCTCTGCCAGAGCAACACTGGACGCTTTCCTCTTTGAAAAGCTATCCCAACGGTGTATGTCGCATTA
TCTATATCCTTGATAAAAAAGCAAGATAGCCAAAATGTGCGGCAAGCATACATTTCTATTTTCAGGAATA
GAATAAATGTTCCGATTACAAACAATTTAAGTCGGAGATAATTTGTCCTTGTGAAAAAATACTGAATTTT
ATACCTCTGAAATCCAGCACTTTGTAAAATTGAGTGTTGGATTTTTTATTTTCTGCCGCGTTTTTTGCCA
ATTATATTCATGTGCGCACGCAGAAAACAAAGTGTAATTTTCAAAATTGACAGAACCATGAATTATTTCT
TGCTGGCGGAAACCGACTTTTTCCGCCTGATAAACGAAGCCGGCGACTGCAATATGGAAACGGCATACAC
GGCTTTCGCCACCCAAGTGATCGAACTGTGCAACGGCGGCATGGACATGAACCTTACCGTCATCGCGCTT
GCCTACATCGAAATCGAGTTGCAGCACCATCCCGTACGTAATCTGTCAGAAGAAAAAAGAGAGATTGCCG
CCTACGTCAGCAAGGCTCTGTCTTTCGTAAGAAAGATGCAGAAATTCCTTGCCACGCCCCAAGTGCCACC
ACTAATATCCGCCAACAACGCAACAGAAACCACCGCCAGCCTTCTTCAATGGACGGGCAATGCCATCGAC
CTCGTGGAACTTATCTACGGCATAGACGTGATGGGCTGCATCAACAACGGCAATATGCCGCTCAAACAGC
TCGCCCCACTTCTCTATAAGATATTCGGGGTTGATTCTAAAGACTGCTACCGCTTCTACACTGATATCAA
ACGCCGGAAGAACGAAAGCCGCACCTATTTCATTGACAGGATGCAGGAAAAACTGAACGAGAAGATGCTC
CGTGACGAAGAGATGGAGCGTATGAGAAGATAGACTAAGAATCCCTAAAGAATAACGGGCGGAGCAAGTT
TGATACTTTGTTCCGCCCGCTTTCATTGCCTCACGTCAGCCCGGTTATTTCTGCTGTAACAGGTGTTTCA
GATTGTCGTCGTTGGCAATCCGCTCCAGTTCCTCCTGAACAATCTGCTTGACTTCCTCCTTGATGCGCCT
GTAATTCGCCTGCACCGTTTCCTTCATGTGGTCGTTGCCATCCTCGTCCGTGAAGTCGGTAATGACGGGT
ATCTTCTTGTAGGCTTTTTCCTCGCGTTTCACCTTCTCTGCATCCACGACAATCTCGCAGTGAAAAATCT
TCTGTTCAATGCGCTCGTTGAAGTTATCGGACACAGAACCGACAAACATTCCCTGCGTCAAGCCGGAAAT
CTTGCTGGGCGGGATAAGCGCGTCCATCTGCGTATTGATAGAGGTGGAAACGTCCTGCCGGTTGATGGAA
ATGGACTGCCGTTTCTGCAAGACCTTTCCGAAGCGTTCGGATAGCGTCTTGGCGGTTTCACCCACCACCT
GCCCGGAGAAGATATTACCGACGGTGTTCATCACGACTTTAGCTTCCTTATCGCCATAGTCGCGCACCAA
CTGGCTGAAATCCTGAAAGCCCAGACACACGGCAACCTTGTTGCTTCGTGCGGTGGCAATAAGGTTGTCC
AGCCCCTTGAAATATATCGTCGGTAGTTCATCTATAATGACCGACGACTTCAGCATCCCCTTCTTGTTGA
TGAGCTTTACGATACGGGAGTTATACAGACCGAGAGCCGCACCATAAATATTCTGACGGTCGGGATTGTT
ACCCACGCACAGGATTTTCGGCTCTTCGGGATTGTTGATATCCAGCGTAAACTCGCTGTCCGACATTACC
CAATAGAGTTGCGGGGAAATCATGCGCGAGAGCGGAATTTTCGCCGATGCTATCTGCCCTTGAAGCTGCT
CAGCCGCCCCACCGAGCCAAGCATCCATGAATGGTGAGAGGTAGTTTTCAAGTTCGGGATATGAAGAAAG
AATCGGGAAAATATCCTCGTAACGGCGGTTCAGGAACTCGATGGCATGGGGAAACGTGCAGTATTTCCCG
TTCTGATAGATTTTGAGATACCAGATAATACTGGCAAACAGAATGATAGGTGACTCCACGAAGAAGTCGC
CCTGCTTTTGCACCCACGTTTTATTGAGGTTGAGCATTATCGTGTAGGCACTCTCGTAAGCGTCCGTAAT
ATCCTCCATGAAATCCGGGTGTATGGGATTGCAACGGTGTGAGCGTCGCGGGTCGTCGAAATTGATCACA
TAGAATTTCGGCTTCACCTTGTAGCCCTCCGGGTGGTTCAGCAAATGGTTGTAGGCTATGGTGGACAAGT
CACTGAATTTGAAGTCGTACACATACATTGAGAAGCCCTTTTCAATCTGTTGCTTGATAAAGCTGTTCAC
CACTGCGTAGGATTTGCCACTGCCCGGCGTACCCAACACGATAGAAGCCCTAAAGGGATTCACGACATTG
ATCCAGCCGTTGTTCCAACGCTTTTTGTAGTAAAACCGTGTCGGAAGATTGACCGAATACTCACTTTCTA
TGAGCCGTGTTTCCTGCATGAAACTCTCGTTCTCGTTGTTGAATACATCGTCCATGAGGTTGTGCTTCAA
CAGGCGGCTCATCCACAGACCGCCCATCAGCAGGCAGACATAACCTGCGCCGATGGTCAGAATATACAGT
CCCGTCACCGCCTCTATCGGGAGCGGCAAAGCCAGTATCCACCAGTTGAGGAAGAACAACACAAAGCCAA
CGGCAAGGGCTGTCCAGATTCGTTCCCAAGTGATTTTCTCACCCTTCACGCCCTTTGTCCCCAGACAGGA
CAGGGCAAGCAGGAGAACGGCAAACAGTTTCGTGTACAGGATGGAACGGAACAGCCCCGCCGTGCGGTTG
AAGTTCATCAGTATTCTGTCCACCACACCGATGTCCACCCCCCAAAGCCGGATTGCTTCGTAGCAGAACC
AGTACACGTTCATGACCACTAAAATAATACTCACGGCACGCAGAAAATCCATGATTTTCGCCAATGCCCT
CAAATCGTCTTCTTGTTGTGACATACATTGATTTTTTTGACTGTTGATACTCTTGATTACATTCCCAAGC
CCTTGCGCTTCTTCTTTTTCTTCTTGCGCTGCATCGCCCGGATGAAGGCTTCCTCTTCAGCGTCCACTGC
CGGACCTTCGGGGGCAAACAGGTTCATGCCGCTGGAATGGCTTTCGTATTCCCCTCCGGAATATCCTTGC
CTGTTCTCCAGTTCCTCCACCGGAACGGAGAGCGGAATCGGCGGCTGTCCGGCATAAGGCAGCGTGAAGT
GTTCCTGCAAGGCGTTGGCAGAAAGTTCCTTGCCCATGCGTGAGCCGTTTAACACGCAGCCCGTGCGGTG
GTCGATGAACGTGGCTCCATAGATGCGCCCTTCCTCCGTGTAGCGTAGCACGGTGTCGATGCCCTTCCTT
TTGAGCGTGGCAACAAACTTCTCCTTGTCATACGTGCCTTCCAGCACGGAAAAGACGGTGCGTTTCGTCA
TGTCAGCAAGTTTCCTGTCCTTAATCTCCTGCTTGGAACGGGCAAACTTCTTCTGTACGGCTTCATAGCC
GACGGACTTCCCGAACAGTGAGGACTTGAAAGGATTACCGACCTTGTTACCCTTATCGTCCGTGACGGAA
TAGACCAGCCCGTGATACTCACGTCCGCGCACATTGCCATGCGCTTCCTCCACCGTCATATTATATAAGG
AAAGAAGGGCGCGGTATTCGCCCATCGTCTGAAACTTGTATCTGCGGTTCAGTTCTCTAATCAGATTCCC
CGCCTGCTTCTTCACGTCGCCCGCAGAAGCGTCCACTTTGCGCAGCGGCGTATCAAGACGGCGGTTCTTG
CGTTCCGCGTCGTGCAGCCCGTATTTCCGTTCCAGTTCGCGTGTTATCTGCTTGCTCCGGTAAAAGTTAT
TCCGGGTGTCTATGCTCCTGCCTTCCTCGTCCACCCTGACCGTCACAATATGCAGATGGTGGCGGTCGAT
GTCCTCATGCTTGAAAACGAGATACGGCTGGTTGCCGAACCCCATCTTCTCCAGATACTCCCGTGCGATG
TCCTGAAGTTCTGTGTCCGTCAAAATATCGTCGGGATGCGGATTGAGCGAGATATGCACCACCGGTTTCT
TCACCTTCGACCGCACGGGCATCAGAGCGAGAAAGTCCTCCATAGCCCGGTGGATATCCACCGTCCCCGA
ACCGTCATTGTAGATGCGGTTGGTTGTCAGAAGCCGCCCTTTCGCCTCGTTGATCTTTTCCCCGTTGTAG
GCAAGTGCGCCGTACAACGAGTTTCCTACACTGATTTTTGCGACCATTTTTCCTGCATCTCTCTTGAAAG
TTCCACAATCCGGCGGCTCAGTTTCACGAGTTCGACGGTCTGTTGCTCCAGCTTGTAGAGCAACGCCATC
GCCTTTTTCTCGGAAAAATGCAGCCTCAGTTCCTTCACGACTTGGTTGTAGTTCGTGCCTATCGCGCGGA
ACTGCGCATGAAAATCGGACAGTTTGGTGTAGTAATCCACCAGCGTCTTGTCCACTTTCAGCACTTTGAA
CGGCTGCCCGAAGAAGTGCGCTTTCAGGAAGACCGACTTGGCGTAAACGCCCGACTTCTCGAACATGGAG
AGGAAACGGTTGTGTTCCTCCTCGCTGAAACGGACGGTGTAGCGGAACACCGCCGGATCGAGTTTGGGAT
TTCTCCCGCCTTTGTTTCTTCTTTTTTCACTCATATTACTTTGGATTTAGCGGTTTGACGGCATAAGCCG
CCGCTTCGAGGCACAGCACCGCAGGTTTGAGAGGCTTCCCGACTTCGGAGGGTAAGCCCGCCCCCCTGCA
AGGGCAAGGCGTTTTCGTGGCTGCTCAAAATATTTTGAGCGGCTGAAAACATACCTTGCTATGTTCAGGC
GAACATAAAAATCCGTCGGGGCCGGATTGGGGGAATGCCTTTCAAACTCCGGGCTGCGCCACCTGCGGCG
AACCCTGCCGTTCGGGTGCAAAGTTACGCCCTTAAAGCGGTATCGGACAGAGGCTTGACCCGGACAATCA
GTGCCAACCGGCGCAACATGCCGCCACTTGTCGGGGAAGTGATACAGGTTCAAAAATATCCTTGTTTATT
TGCAGCATGATTCAAGAAACGAACGATTTGAAGATATGAAAAATGAGGCTTTCAAATACCCGGCAAACCG
CTTCGGCGGCTATTTGCCTGACCGGATACCCGAACCTTCGGATACCCGGTTTTACAATGACGCGGTGATT
CACGGATTCAATGACTTCATGACGCAATGTCGTCATTCATCAGTTATCCGAATCCCTGCCCCACCGTTGA
AGCGGATACGTGACGAACCGGACAGTCAGAGATTCGCGGACGCGGATATACATGTCACCGATTCCGTATC
GGAGCAGGAAAACAATTCATCAACCATTAAAACCAACAGAACCATGAGTAATGAAACATTCGTTGCATTC
GCAACACAGAAAGGGGGTATCGGCAAATCCACCGTCACGGCACTTGCCGCCAACTACCTCCACAACGTGA
AAGGACACAATGTCGCAGTCATAGACTGCGACACCCCGCAGCACAGCATACACGGGTTGCGTGAACGTGA
AACGGGACTTATCGGCGGGAGCCTCTATTTCAAGGCACTCGCGTGTGACCACTTCCGCAAGATAAGGAAG
AACGCCTACCCGGTCATCGCAAGCGACGCCCTTAACGCCCTCGATGATGCCGAAAGGATGCTTGCCGAAG
AAGAGGTGAAACCCGACATCGTGTTTTTCGACATGCCGGGAACCCTGAAAAGCAACGGCGTGGTCAAGAC
CCTCTCGCAGATGGACTACATCTTCGCGCCCATGAGTGCCGACCGTTTTGTCGTGGAAAGCACCCTGCAA
TTCGCTGTGATGTTCCGTGACAACCTCATGACGACGGGACAGGCGAAAACAAAAGGGCTGTACCTGTTCT
GGACGATGGTGGACGGCAGGGAGAAGAACGGGCTTTACGACCTGTATGAGGATGTGATCGCCGAGATGGG
GCTGCCGGTGCTGTCCACCCGCCTGCCCGACAGCAAGAAGTTCCGGCGCGACCTCTCGGAAGAGCGCAAG
AGCGTGTTCCGCTCGACCATCTTCCCGATGGATGCGTCCCTGCTGAAAGGGAGCGGCATCCGTGAGTTCT
CGGAAGAGATAAGCCGTATCATCAGACCTCAATAATCATGGGCAGCAGGAAAGTGAACACCGAAGGCATT
GACGAGGAACTGTTGATAGCCTCCATCGGCAGACGCAGGCAGGACGGGACCCTGTACCACGCGCAGGAGC
CGCCCGCGCCTGCTCCCGAAGAAAAAAGCGTCCCTGAAACGGAACCGCCGCCCGCGCAATACACGGCAAA
GGAAAAACCGCAGAGGGACACTGTCCGCCGCAAACGGCAGGAGGACGACTATTCCGGGCTGTTCCTCCGC
CGCAACGAGATAAAGACGCGCCAGTGCGTCTATATCAGCCGCGATGTCCACAGCAAGATTCTCAAAATCG
TGAACGACATCGCCGGGCGTGAAATCTCGGTAGGCGGCTACGTGGACACCGTGCTGCGCCAACATCTGGA
ACAGCACAAGGAGAAAATAAACGAACTGTACAAGAAACAACGTGAAGACTTGATTTGAATATGGAAAAGA
ACCAGAAAAACAGAAGTCCGCAGCATGACGGCGGCGGTATGCTTGCCCAAGTGCAGGCGAGTGTGGAAAT
CCTATCCCCCGTGCCGTTAGGCGGCAAATGCGGTGAAAAGGACTATGAACGGCTGTTCATCCGTGAAGCC
GAAGTGAAGGCACGCGAGGGAAAGATGGCGTATGTGCGTCCGGAGTACCACGACCGCATCATGCGCATCA
CCCGTGTGATCGGGCATGACAAATTGTCGCTGTCCGCCTACATCGACCATGTGCTTACGCACCACTTCAA
CCAGTGCGAGGAGGCGATAAAGAGCCTTTACGCCCAGAATTACGACGCAGTATTTTAACCCTCAAAAAGA
GAACGTGCATGAGTGAAACAATAAGCATGACTGATATTCTGCTGACCGTATCGGTCGGCTGCAACCTGTG
GTTCCTGTTCCTGCTCCTTTATGACAGGATCATGGAAACCAGACTTGTCCGCTTCCTAAGAAGCATAGCC
GGAGTGTGGCGGTCGTTGGGCGGCACGGCGGCAAAGCCCGAAACGGTAAGGGACACACCGCCCGCAGACA
CCCCGGACATCATCGGCAAGAGCCGTTTCAGGATGGCATCGCCCCGGACAACCGCTGCCATACCGACGCA
AGAAGCCGCCACTTCGGAAAAAGGCATTGAGCTGACGGAGGAAGAGACTACTTTTGACGACGGAAACACG
GAAACCGTGTCCCGTCCCGCACAAGTCCCGGAGGATAAACTCGACGAAACCTTCACGAGCCTCACGCCTT
CGGAACTGGAGTTCGGGGAGGACGAGCCGGAGGAAGAAACGCCCGACGCGCCGAGGGCATCGGGAAGCAG
TTTCGACGAGATAGACGATGCGGTCAGAACCGCCAAGAACCCGGAAGCGACAACGACGGAACGGGAGCGG
GCGGCAAAGGTCTTCACCGACATGGAAGGGACGGAGCTGTACGAGAAGCTGATGACCGGCTCGTCTGAAA
TGAGCATCCGCATCAAGGGACTTATCGAAATCCGGCTGAAGAAGAATAAACCGAAAAAGGATTTTGTCGT
CCCGGACAGTATTGAGAACTTCGACATCCGCAACTATGTATAACGACTAAAAAAGAATGAGAATGAAAAC
GTAAGACGGCATCACCCACGCGCACGGCGGTACAAGGTACAGCCAATTCGCAACGGACACACCCAAGTCC
GTAGAAACAAACGGGCAACCCACTAAACCAAAGTAAAGTAATCGAGTATCAACCGCCCGACAAAGGACCA
TCCACCCTTTGGACGGCACAAAACAAGAACAGTTTATGAACAAGAACAACAGACAGAAACTTATCCTCTC
TGCGGCACTTCTGGTTGCCGCAACCGCCTCCGCCTTCGCGCAGGGAAACGGCATCGCGGGCATCAACGAA
GCCACCTCTATGGTGAGTTCGTACTTCGACCCCGGCACGAAACTCATCTACGCCATCGGCGCGGTAGTCG
GGCTTATCGGGGGCGTGAAAGTGTATGGGAAATTCTCGTCCGGCGATCCCGACACATCCAAGACTGCCGC
CTCGTGGTTCGGGGCGTGCATCTTCCTGATTGTCGCCGCCACCATCCTGCGCTCATTCTTCCTTTAATAA
ACAATGTATGGCTGAATACCCGATAAACAAGGGTATCGGCCGTCCGGTAGAGTTCAAGGGTTTGAAGGCT
CAGTACCTCTTCATCTTCTGCGGAGGTCTGCTGGCTCTCTTCGTCCTGTTCGTCATCCTCTACATGGTCG
GCATCGACCAGTGGGTATGTATCGGCTTCGGCGTGGCATCGTCTTCCATCCTCGTATGGCAGACCTTCGC
GCTGAACGCCCGGTACGGCGAACACGGACTGATGAAATTAGGGGCAACAAGGAGCCATCCCCGATACCTT
ATCAACCGGCGGCGGATCACCCGATTATTCAAACGGAAACGAAAGGAAGAAACGACATGAGGAATACATC
CAAAATGACAACACTGGAAAACAAGTTCCCGCTATTGGCGGTGGAGCAAGGTTGCATCATCTCCAAAGAC
GCCGACATCACGGTGGCTTTCGAGGTGGAACTGCCGGAGCTTTATACCGTGACGGGTGCGGAGTACGAGG
CTATACACGGCTGCTGGTGCAAGGCGATCAAGGTGCTGCCGGACTTCTCCGTCGTCCACAAGCAGGACTG
GTTCATCAAGGAGAAGTACACGCCGGAACTTCACAAGGACGACATGAGTTTTTTGAGCCGCTCTTTCGAG
CGGCACTTCAACGAGCGACCGTACCTGAAGCACACGTGCTACCTCTACCTGACCAAGACGACGAAGGAGC
GTAACCGGATGCAGAGCAATTTCAGCACGCTGTGCCGGGGGCATATCATCCCGAAGGAACTGGACAAGGA
AACAGCCGCGAAGTTCATGGAGGCTGCGGAACAGTTCGAGCGCATCATCAACGACAGCGGCTTTGTCAGG
CTGCGCCGCCTCTCCACCGACGAGATCGTGGGGACAGACGGCAAAGCCGGACTGATAGAGCGTTACTTCT
CGCTCATGCCCGAAGGCGACGCCACGTTACAGGACATAGACCTCTCGGCACGGGAGATGCGCATCGGCGA
CAATCGCCTGTGCCTGCACACCCTGTCCGACGCGGAAGACCTTCCCGGCACGGTGGCTACCGACACACGG
TATGAGAAACTCTCCACCGACCGCTCGGACTGCCGCCTCTCCTTCGCCTCCCCGGTGGGGCTGCTGCTCT
CCTGCAACCACATTTACAACCAGTACGTGATTATCGACAACAGCGAGGAGAACCTTCAAAAATTCGAGAA
GTCCGCAAGGAATATGCAGTCGTTATCCCGATACAGCCGGAGCAACAGCATCAACCGCGAGTGGATAGAC
CGCTACCTGAACGAGGCGCACTCCTACGGGCTGACCTCGGTGCGGGCGCACTTCAACGTCATGGCGTGGA
GCGACGACGCGGAAGAGCTGAAGCACATAAAGAACGACGTGGGCAGCCAGCTGGCAAGCATGGAGTGCGT
GCCGCGCCACAACACCATCGACTGCCCGACACTTTATTGGGCGGCTATGCCCGGCAACGCGGCGGACTTT
CCGGCGGAAGAGAGTTTCCACACCTTCATCGAACAGGCGGTGTGCCTCTTCACGGAGGAAACCAACTACC
GCAGCTCGCTCTCGCCCTTCGGCATCAAGATGGTGGACAGGCTCACGGGAAAACCGCTGCACCTCGACAT
CAGTGACCTGCCGATGAAGCGGGGCATCACCACGAACCGTAACAAGTTCGTATTAGGTCCTTCGGGCAGT
GGCAAGTCGTTCTTCATGAACCACCTCGTGCGGCAATACTACGAGCAGGGCGCGCATGTGGTATTGGTGG
ACACGGGAAACTCCTATCAAGGGCTATGCGAGATGATACGGCGCAAGACGGGCGGCACGGACGGCGTGTA
TTTTACCTACACGGAGGAGAAGCCCATCAGCTTCAACCCGTTCTATACCGACGACTACGTGTTCGACGTG
GAGAAAAAGGACAGCATAAAGACGCTGCTGCTGACGCTCTGGAAGTCGGAGGACGACAAGGTGACGAAAA
CCGAAAGCGGGGAATTGGGCAGTGCCGTGAGTGCCTACATCGAGCGCATCAGGGCTGACCGGAGCATCGT
CCCCTCGTTCAACACCTTCTACGAGTACATGCGCGACGACTACCGCAGGGAACTGGCGGAACGCGACATC
AAGGTGGAGAAGGAGGACTTCAACATCGACAACATGCTCACCACCATGCGGCAGTATTACCGGGGCGGAC
GCTACGACTTCCTGCTCAACTCGGCGGAGAACATCGACCTGCTGGGCAAACGGTTCATCGTCTTCGAGAT
CGATTCCATCAAGGACAACCGCGAACTGTTCCCGGTAGTGACCATCATCATCATGGAAGCCTTCATCAAC
AAGATGCGGCGTCTGAAAGGTGTGAGAAAGCAGCTTATCGTGGAAGAGGCTTGGAAGGCTCTCTCGTCGG
CGAACATGGCTGATTACCTGCGCTATATGTACAAGACGGTGCGCAAATACTTCGGTGAGGCAATCGTGGT
GACGCAGGAGGTGGACGACATCATTTCCTCGCCCGTCGTCAAGGAGAGCATCATCAACAACTCGGACTGT
AAAATCCTGCTTGACCAGCGCAAGTACATGAACAAGTTCGACCAGATTCAGGCGTTGCTCGGACTGACGG
AGAAGGAGAAGTCGCAGATACTCTCCATCAACATGGCGAACAACCCCTCACGGCTCTACAAGGAGGTGTG
GATAGGCTTGGGCGGCACGCAGTCGGCGGTCTATGCCACCGAGGTGAGCGCGGAAGAGTATCTGGCGTAC
ACCACCGAGGAAACGGAAAAGGTGGAGGTGTACCGTCTGGCGGAGCAATTGGGCGGCGACATCGAAGCCG
CCATCCGACAGCTTGCCGAAAGACGGAGAAACAAGCAGTAAGTAATCAATAATCGGTAAAACAGATTTAT
CAACGAAAAAAGAAAAGCGTATGAGCATATCAAGAATGAAGATGCTGCAAGTCAGCAAGTGTCTGATCGG
ATTGGCGGTCATGGTGCTGCAATCCTGCGACGTGGCGGAGAACCGCCGCGACCTGCTGTGCGGGAATTGG
GAAAGCGTGGAGGGCAAGCCCGACGTGCTTATCTACAAGGAGGGCGAAGCCTACAAGGTGACGGTATTCA
AACGGAGCGGCATCCGCCGCAGGCTGAAACCGGAAACCTACCTCTTGCAGGAGGAGAACGGCAACCTGTT
CATGAACACCGGCTTCCGCATCGACGTGGCGTATAACGAAGCCACCGACGTGCTGACCTTCTCACCGAAC
GGGGACTACGTGCGTGTGAAGCCGCAGCCGGAAACTCCGGCAGGAAAATAAGAACCGCTAAAATCCAAAG
AAACATGAGAACAAGAATAACATTCGTCATCTGCCTGTGCCTGCTTCTCGCGGGCAGGGCTTCCGCCCAA
TGGGTCGTGAGCGATCCGGGCAATCTGGCGCAGGGCATCATCAATGCCTCGAAGAACATCATCCACACCT
CGAAGACCGCCACGAACATGGTGAATAACTTTCAGGAAACGGTGAAAATCTACGAGCAGGGCAAGAAGTA
TTACGACGCCCTCAAATCCGTGAACAATCTGGTCAAGGACGCCCGCAAGGTGCAGCAGACCATACTGATG
GTAGGCGACATCACGGACATCTACGTGACCAGCTTCCAGAAGATGCTGCGCGACGACAACTTCACGGTGG
AGGAACTCGGAGCCATCGCCTTCGGGTACACGAAGCTGCTGGAGGAATCCAATGACGTGCTTACGGAGTT
GAAGAACGTGGTGAACATCACCACGCTCTCCATGACGGACAAGGAGCGCATGGACGTGGTGGAACGCTGC
CACTCCAAGATGAAGCGTTACCGCAACCTCGTGAGCTACTACACCAACAAGAATATCAGCGTGAGCTACC
TGCGTGCGAAGAAGAAAAACGACCTTGACCGCATCATGGGGCTGTACGGGAGCATGAACGAAAGATACTG
GTAGCCTATGGAGTTCGACAACCTTCACCAGATTCTCCGCTCGCTCTACGAGCAGATGATGCCGCTGTGC
GCCGACATGGCGGGCGTGGCGAAAGGCATCGCCGGGCTGGGCGCGCTCTTCTATGTCGCCTACCGGGTAT
GGCAGTCGTTGGCGAGAGCCGAACCGATAGACGTCTTCCCGATGCTCCGTCCCTTTGCCGTCGGTCTGTG
CATCATGTTCTTCCCTACGGTGGTGCTTGGCACGATAAACAGCGTCCTCTCGCCCGTCGTGCAGGGTACG
GCGAAACTGCTCGAAACGCAGACTTTGGACATGAACAAGTACCGGGAGCAGAAGGACAGGCTGGAATACG
AGGCGATGGTGCGCAACCCCGAAACCGCCTACCTCGTGTCCAACGAGGAGTTTGACAAGCAACTGGAGGA
ATTGGGCTGGTCGCCCTCCGACATGGTGACGATGGCGGGGATGTATATCGACCGGGGGATGTACAAGATG
AAGAAGGGCATCCGCGACTTCTTCCGCGAGATACTGGAACTGATGTTCCAAGCCGCCGCCCTCGTGATAG
ACACCATCCGCACCTTCTTCCTCGTGGTGCTGGCGATACTCGGTCCGATAGCCTTCGCCATATCGGTGTG
GGACGGCTTCCAAAGCACGCTCACGCAGTGGATATGCCGCTACATTCAGGTCTATCTGTGGCTGCCCGTG
TCGGACATATTCAGCACCATACTCGCCAAGATTCAGGTGTTGATGCTCCAGAGCGACATCGAGCGCATGC
AGACCGACCCCAACTTCTCGCTGGATTCCAGCGACGGGGTGTATATCGTGTTCATGATAATCGGCATCAT
CGGCTACTTCACCATTCCGACGGTGGCGGGCTGGATCATCCAAGCCGGGGGCATGGGCGGCTACGGGCGC
AACGTGAACCAGATGGCGGGACGCGCCGGAGGCATGGCGGGAAGCGTGGCGGGTGCTACCGCAGGCAACA
TGGTCGGACGTGCCGGGAAACTGCTGAAATAATCAATGTGGAATTATAAACGGAAAAAGTAAAATGGAAT
TCAAGTCACTCAAAAACATCGAATCATCGTTCAGGCAGATACGCCTGTTCGGTATCGTCTTCCTCTCGCT
GTGCGCAGTGATAACGGTATGGAGCGTGTGGAGTTCCTACCGCTTCGCGGAGCGGCAGCGGGAAAAGATC
TATGTGCTGGACAACGGCAAGTCGCTGATGCTGGCACTCTCGCAGGACCTCTCGCAGAACCGTCCGGCGG
AAGCGAGGGAGCATGTGCGCCGCTTCCACGAGCTGTTCTTCACGCTCTCGCCCGAAAAGAGCGCGATAGA
ACACAACGTGAAGCGTGCGTTGCTGCTGGCAGACAAGAGCGTGTACAACTACTATTCGGACTTCGCCGAG
AAGGGGTACTACAACCGCATCATCGCCGGTAACATCAACCAAGTGTTGAAGGTGGACAGCGTGGTGTGCG
ACTTCAACGGCTATCCCTACCGCACCGTGACCTACGCCACGCAGAAAATCATCCGGCAGAGCAACGTCAC
AGAGCGCAGCCTCGTGACCACGTGCCGCCTCTTGAACTCGTCCCGTTCGGACGACAACCCCAACGGGTTC
ACCATCGAGGGATTCACCATCATCGAGAACAAAGATTTACAAACCATCAAAAGGTAAACGGACATGAAGA
AAATCAAGAAATCACTGTGGAGTGCGTACTGGAAACTCCACGACAAAAAGAAAATGCTGGTGGAACGGCT
CAAAGGGTATCTGGACGGCTTGCCGCCGAAGACACGCAGGCGCATCGTGCTGGCGATGCTCATCGCATTC
GCCGCACTTGCCCTCTACACCTTCGGTAAAGCCGTCTATGACATCGGCAGGAATGACGGCAGCCGGATGG
AGATAGACCATGCCGGACAGGTGGAACTGTCCGTGAAGCCGGATAACAATCACAATGTAATACCTTATTT
ATATGGAACAGACGAAGAATGAACCCAAGAACGAAAACAAGGCGGCTCCCGGCAACGACAAGCCGAAAAA
GGAGCGCAAGCCGCTGACCGAAGCCCAACGGCTGAAACGCCAGAAAATGATAGTGCTTCCCGCTATGGTG
CTGGTATTCATCGGGGCTATGTGGCTGATATTCGCCCCGTCCTCCGGCAAGGAGCAGGAGCCGGGAACAA
GCGGCTACAACATCGAGATGCCCGATGCGGACAAGGAGAACCGCCGGATTATCGGTGACAAGGCGAAAGC
CTACGAGCAGGGGGCAATGGAGGAACGGCAGGAGAACCGCAGCCGCGCCATGCAGCAGTTGGGCGACCTG
TTCGACCGCGAAACGGTGGAAGCGGATGGGGACAGCGACTTCGACCTTGCCAATCCCGGCGGAACGGAAG
AGGCGGTGAAGCCAGCACCGAAGACCATCCAGTCCTCGGCAGCCGCCTACCGTGACCTCAATGCCACGCT
CGGCAACTTCTACGAGCAGCCGAAGAACGACAATGCGGAGATGGACGAGCTGCTGGAACGCATCGCCACC
CTCGAATCCGAACTGGAAAGCGGAAAAGAGAGAAGCTCCACGATGGACGAGCAGGTGGCACTCATGGAAA
AATCCTACGAACTGGCGGCGAAGTACATGGGCGGTCAGAACGGCACGCAGGCGGCAGCGGGACAGACCGC
AGAGCCGTCCCCCGTGCAGAAAACCGGAAAGAACACGGCAAAACCCGTCAGGCAAGTGACGCATCAGGTG
GTGTCCTCGCTCGGACAGCCCATGAGCAATGCCGAATTTGTCGCTTCCTTCTCGCAGGAACGCAACCGCA
GTTTCAACACGGCGGTGGGCGTTACAACCGTACCGGACAGGAACACCATACCGGCATGCGTCTATGGGGC
GCAGAGCGTGACGGACGGGCAGGCGGTCAGGTTGCGGCTGTTGGAGCCGATGGCGGTAGCAGACCGGATC
ATCCCCCGTAATGCGGTGGTGGTCGGCGCAGCCAAGATTCAGGGTGAACGGCTCGGCATCGAAATCACCT
CGCTGGAACACGACGGTACGGTTATCCCGGTGGAGTTGGAGGTCTATGACACGGACGGGCAGCCCGGCAT
ATTCATCCCCAACTCGATGGAGATGAACGCCGTCAGGGAGGTTGCCGCCAACATGGGCGGTTCGCTCGGC
AGTAGCATCAACATCTCCACCAATGCCGGGGCGCAGCTCGCCTCCGACTTGGGCAAGGGGCTGATACAAG
GCACGAGCCAGTACATTGCCAAGAAGATGCGCACCGTCAAAGTGCATCTGAAAGCCGGGTACAGGGTCAT
GCTCTATCAGGAGAAGAACTGATGTATAATCATAAGAAATCCAATCAATAACAACAACCCACTAAATTCA
AAGTAAAATGAGAAAAGTAATCATGATGTTTGCCCTCGCTATGGGCATCGCAACTGCCAACGCGCAGGAA
AACGTAACCGTTGAAACGACCAACGGAAGTGAAGAACTGACCTTGACAAAAGAGGTCTATCCGCAGAAGG
AGGCGGACGGCGACCTGTATCACGGTCTGACGAGAAAGCTGGGCTTTGACCGCATGGTTCCCCCGCACGG
CTTGGAAGTGACCTACGACAAGACCGTGCATGTCATCTTCCCGGCGGAGGTGCGCTATGTCGATTTAGGC
TCGCCCGACCTGATTGCGGGCAAAGCCGACGGAGCGGAGAACGTCATCCGTGTGAAGGCTACCGTGAGGA
ATTTCCCGAACGAAACCAACATGTCCGTCATCACGGAGGACGGGAGTTTCTACACCTTCAACGTGAAATA
CGCCGCCGAACCGCTGCTGCTCAACGTGGAGATGTGCGACTTCATCCATGACGGCGAGGCGGTGAACCGT
CCGAACAACGCGCAGGAAATCTACCTGAAAGAATTAGGCAGCGAAAGTCCGATGCTGGTGCGCCTTATCA
TGAAGTCCATCCACAAGCAGAACAAACGTGAGGTGAAGCATATCGGCTGCAAGCGTTTCGGCATCCAGTA
CCTTCTGAAAGGCATCTACACGCACAACGGGCTTCTGTATTTCCACACGGAAATCAAGAACCAGAGCAAC
GTGCCTTTCGATGTGGACTACATCACATGGAAAATCGTGGACAAGAAGGTGGCGAAGCGTACCGCCGTGC
AGGAGCGTATCATCCTGCCGCTCCGCGCGCAGAACTACGCCACGCTCGTGCCGGGCAAAAAAAGCGAACG
CACGGTCTTCACGATGGCGAAGTTCACCATACCCGACGGCAAGTGCCTCGTGGTGGAGCTGAACGAGAAG
AACGGCGGCCGTCACCAGTCCTTCGTGATCGAGAACGAGGACTTGGTGCGCGCCAATACCATCAACGAAC
TTCAAGTGCGCTGACCATGAGAAAGTACATCGCAATAATCATCGCGTCGCTTGCCCTGTTCACGGGGCAG
GCGCACGCCCAGCGATGCCTGCCGAAGATGCAGGGCATCGAGGTCAGGGCGAATCTGGCGGACGGCTTCA
AACCCGGCGGCAACGACGGCGGGTACAGTTTCGGGGCGGCTCTCTCCACCTACACGAAGAAGGGGAACAA
ATGGGTGTTCGGAGGTGAGTATCTCCTGAAAAACAACCCGTACAAGGACACCGCCATACCTGTGGCGCAG
TTCACGGCGGAAGGCGGCTACTATTTCAAGATACTTTCCGATGCCCGTAAAATCGTGTTCGTCTATGCGG
GGGCTTCGGCTCTCGCCGGGTATGAATCGGTGAATTGGGGCGAAAAAGTGCTGCATGACGGTTCGACACT
GCACGACCGGGACGCCTTCATCTACGGCGGTGCGCTGACGCTCGATGTAGAGTTTTACGTGGCTGACCGT
ATCGCCCTGCTCGCCAACCTCCGGGAGCGTTGCCTGTGGGGTGGCGACACGAAGAAGTTCCATACCCAAT
TCGGGGTGGGCATCAAGTTCGTCATCAACTGACACGCGGCATGGAACGGACGGATATAGACACCATGAGG
CAAATATCCCTCGCGGACTTTCTCGCGCGGTTGGGGCATGAGCCTGTCCGAAGGAGCGGAAACGAACTTT
GGTATCGTGCGCCGTACCGCAGTGAGCGCACGCCCTCTTTCCGTGTGAACGTGGCGAAACGGCTCTGGTA
CGACTTCGGTTTGGGCAAGGGCGGTGACATCTTCACGCTTGCCGGGGAGTTTGCCCGAAGCGGTGACTTC
ATGGCGCAGGCAAGATTCATAGCGGAAACCGCCCGTATGCCGTTTGTCGCATCGGAAAAGCCGTTGTACC
TGCCGGAACCGTCCGAACCTGCCTTTGAGGGGGTGGAAGCCGTCCCACTGCTCCGCTCACCATTAACAGA
GTATCTGGCGGAACGGGGCATCCCTTATGCCGTTGCATCCCGTCACTGCTGCCGCTTGAACTACGGCGTG
CGTGGAAAACGGTATTTCGCAATCGGTTTCCAGAACGTGGTTGGCGGCTATGAAATCCGGAGCCGTTATT
TCAAGGGTTGCGTGCCGCCGAAGGATGTGTCGCTGGTCAAAATGGAAAGTTCTCCGACTGGCGTGTGCAG
TTTATTTGAAGGATTTATGGACTTCCTTTCCGCTGCCACGCTTGGATTGGAAACAGGCGACAGCCTTGTG
CTGAACTCCGTCGCCAACGTGGGTAAGGCGGTAAAACACTTAGACGGGTACGGGCGCATCGACTGCTTCC
TCGACCGTGACGAAGCCGGGCGGAGGACGCTGGAAGCCCTCAAAGGACACTACGGCGGACGTGTCTGTAA
CTGTTCCGCACTCTATGACGGTTGCAAGGACTTGAACGAGTATCTGCAACTGACAGCAAAAAAGAAATGA
ACAATAACTTAAAAATCAAAGGACAATGAACATACTGAACAACAAGAACAAGAGAATATCCATCTTCAAG
GCGTTGGCACTCTGCCTGTTCGCCGCCGTGTCGCTCACGCTCGCATCGTGTGACGATGACATGGACATCC
AGCAATCCTATCCGTTCACGGTGGAAACGATGCCCGTACCGAACAAGGTCACAAAGGGGCAGACGGTGGA
AATCCGCTGTGAACTGAAAAGGACGGGCGATTACGCCAACACGCTCTACACCATCCGGTATTTCCAGTTC
GAAGGGGAAGGCACGCTGAAAATGGCGGGCGGCATTACTTTTCTGCCCAATGACCGCTACCTGCTCGAAA
ACGAGAAGTTCCGGCTGTACTATACGGCTGAGGGCGACGAGGCGCACAACTTCATCGTGGTGGTGGAGGA
CAATTTCAAAAATTCCTACGAATTGGAATTTGACTTCAACAACCGGAACGTGAAGGACGACATTCAGACC
GTCATCCCCATAGGCAATTACAAACCTCTGCCAAGATGATGCGTGTATTCATGGCTATCCTCTGTTCGCT
GCTGGCGGTCTGCTCCGTGTCCGCACGGGACAGCCGTCGGAAGGGGACGGACAGGCAGGCGGCAATCTAC
CGCCTGCCGCCTTTTGAGCGGGCGGTTCGCTGTACGAAGTATTTTGAAGGCTGGCACTCGGAGAAACACC
ACCCATACGTGGGCTGGGGTCATCAGGTGCAGCCGGGGGAAAGGTATTCGGCACGCACCATGACGAAGCG
GCAGGCGGACGCACTCCTGCGGAAAGACTTGCGTAAGTTCTGCGCCATGTTCCGTAAGTTCGGGCGTGAC
AGTCTGCTCCTTGCCACGCTCGCCTACAATGTCGGTCCATACCGGCTTTTGGGGAGCGGGAAGATACCCA
AAAGCACGCTGATCCGAAAATTGGAGGCGGGCGACAGGAACATTTACCGGGAATATATCGCTTTCTGCAA
CTACAAGGGGAAACGGCACGCCATGCTGCTCAAACGGAGAAAGGCGGAGTTTGCGCTGCTGTACATTCCG
TAACATGGCAAATGCCTGACAAATGAAACTCCGATGAAGCCGCAACTTCATCGGAGTTTCCGCTTTTCAT
ACATTCGGGATTTTTCCTTTGCCGATTACTTCACCGTCCCTGCAATGCTCTATGATGCCGGGCGAAAATC
CCATCTCCCCGATTGCGATATGCCGGATATACTCCACATATTCCTGACCTTGAAAAATCCTGCCCGTGAG
GTTTTTGAAAATCATCCTTATGCTTGTTCCGTCATCGCTGTGCAGGATGATTTTTCCGTTCTGTCTGATT
TCTTCCATGATTGAAACTTGTTTTTGTGAATACTATCGTAGATTGGGACAGCGGTTTCTTTGCTACTTTC
TTTGTCCGCCGTCATGCTCACCGAAAGAAAGTAGGGCGGCTTTGTCCGCCGCCACTCAAAAATGGGTGTA
GAGTCCTGTTACCATCGTGAACATTTCTTCCAGCATATCGCAATATATGCCATCGTGTGTTTCGATGTCC
TTCGTCTTGCACTCGAATGTCTTTTTGCTGAACGTCCTGCGGTAGAAACGCATATTGTAGAGGTCTAAGC
CGGCATCGTAGATGATGTCAAGGCGGTTGGCACTCGTCTTGTTCCTCGCAAGGCTCATGCGCAGTCCGTT
ACCCATATCTATAAAGTCCTTGCTTCCCGTCATGGCGGCAAAGCGTCTGCCGCCTATCTGCTGTAAAATA
GTCTTCGCTATCATGCTTTTCTTGGTTGTAGGTTGGCGGTGCGGACACCGCCAACTTGTTTAACATTCTG
TTATCTCGGCAATGGGTGTGTTTCGTTTCAACCATTCCATCAGGCACTCCATATTGTACTCGCTTGTGAT
GACTGCCGTATGGCTGTTGATGGCGGTAAACCTGCTGCTCTCGTAGTCGTCTATCCACCCTTTTAGGGTA
TCAACTCCCCACGCTTCGGCATCGTCAAAGATGCCGTCCAATACTTTGATAGGCTCACTGAACTTCACTA
TCAGCGTTTGATAGGCTGCGTTCATCGTCTGTCCTCCTTTCCTTCCTTTGCCGTGAGCCACTCATCCCGT
GCTTCTCGGCACTCGTCCAATGTGGGTTTGACACAAGAGAACAACTCTCCGTCTGTGGGGTGGCGGTAGT
CGTACTGCACAAGTGTCCGCTTGCGTCTGCCGATACCTAATTGGAAACGCTCGTATTTCTCCGTACCTGC
TTCCGTGCAGGTGCTTACTCCGTTGATGGTCATCCGTGTTGCCATAATCGTTGATTTTAGGGTGGTTAAA
AATGTACTGACAAAACTCTGTTCTTCATCACCATTTCGGGGTCGCTCGTGTAGCGTTGGTGCAGGTAGAA
ATGGTGGGAACCGAAGCCGTAAAGGAAAAACCTGTCAAGTCCGTGCTTCTCGGCAAAGTTCTTTACACTC
CGTCTTAACTGCTCCTCACTCGTTGCAAGAGTGAGGAGGTTCACAAATTCAAGGAACATCGTGGGGATTT
TATCGTCCCACAGACAAACCATGCTTTCAATTTTTACTTCCATACTATTGGGTATTATAGGTTGATACTA
TGCCGCTTCCATCCGCTGGCGGATAAGGTTCACGTTGCTGTTCACAAGGTTTACAATGCGGTCGTGGTAC
TCGGTATTGGAATTGTGCAAGCCACGACTTTGCACCACTTCCAATGTCTTCAAGGAAACCTCCACCGTTT
CTATGCGCTTGCCGTCAATGGTAGCGGATAGGATAAGAGAGTTCTTTTCAAGGAAATAGGAGTTGGAAAA
CACGCAATGGTGCAGTTCCGTCCCTTCCGCTGCAAACTCCGCAACGCTCTCCAACACACGCACCTGCAAA
GTGCCGTCCGTGAAGGCGATGCCGAAGAATATGCCTTTGAGTTTGCGGTATGCCTTCTCGTGTTTCTTCG
CTTGGCGGATGCGTTCCTCCAACTTCTTGCGTTCTATCTCCTTGTTGCGCTTGTGCATAAGTCTGTCGTG
TTCGGCTTTGAGGTCGGAGGGACAGACGTACTTCGGGCTGTTCGTGTCCTTGCCGAAATGCCGCAGGAGG
TCTATGGTGTCACGCCACATGGAGCCGTCAGCAATGGTGTAGCCGTTGCGGATACATATCTTTACGGATG
CCCAATACCTCTCTATGTCAAAGGAACTGCGGATATAGTGGCGCAACATGGGGTATTGCCCTGCCTTCAA
CAGCGTTTCGGCTCGGCTGTCGGAAAGGATAGCCGTGAAAAGGTCGTAAGGCAGTATGTTGTGGTATTCG
CCATTGAAGCCGTTGCGTTTCAGTTCGGGTATGAAACGCTGTCGGGGATAGGTGCAGACGGGGTTTATAT
CGTATGCACGGAGTTTGTTGTTCTTGCGTACCTCCATGTCGCTGTATTCCGCCCATAGGTCGTAGTAAAG
TATGGACATTCCACGCAGTCGGGCAATGGTGACGGTTGTGCCTTTGGGCGAAATCCACCTTTGCACCACT
TCATAAATGGAATACCCGGCTGCCTGCCCTGCCTTGTATTGGGACTTGACGAAGAAGAAGCGTATCACTT
GGTACTGCTTGCAGGTGGTGATGATGCAGAAATACTCGTTCTCGCTGAACACGCTCTTTCGGGTGCGCAA
CGCTTCCAACTCCATGCCGCAATGCGGGCAGGTGCATCCGCAAACGGTGTCCGCAAGGTTGTGTTCACTC
CTCCACGAATGTCCGCACTCGGTGCAGATGTTCGTGCCGTCCGCCCTCTTGATGGCGTAATGTTTGAAGC
AATGGCGGAAAGCGTAAGCCCTCTGTGTGGCGGTCAATTTCGGCAGTCGCTCGCTCAATCGTGCGACTTC
CTGCTGTATGGGTGTTCTCGGTTTCATAATCAGAAATTGAATAGGTTGGGTTGTTGTACTTCTTGTGCGG
TCGCTTTGGTGGCGGTTCTCGGCTTGCTGCGGTTCTGCAACTTGCGGAGTTCCTCCTCTTGGTATCTGCG
GACTGCGTTCTGCCGTGCTTCCGCCTTTTCCTCTGCCGTGAGTTCCACAACGTGGTTCACCGCCACTTGG
CACTGAATGGGCTTGCCTACCTCTATCTCGTTCTCGTCATAGTAGTGGACGGCTTGCCCGAATATCTCCC
CGTCCGTGAAGCCGTTGCAACCGCTCCGCTGCACGTAGTTGAGAATGTAGGTGACACAATCGTCTATGTT
CTTGGCAGGGTTGCGGTAGTTCCTCGCAAAGAGCGTATCTTCCGCTGCACGCTGCTCCAGATACATCTGT
ATCGTTCTCTTGAAATGTTCTGTTCCTTTCATATCGCTGTCTTTTTTAGATTGTCTGTTTCAGTATTTCT
CTCCAATAGGTCGGCTCTACCTCGCTCAGAAGGAAGTCTGTAAAGTCCCTCCGTGCGTCCTTGTTCAGTT
CTCGGTAGAGTTCACGGAACACGGATATGTTGCCGTTGATGTACGTTTCCACCATGTACACGAAGATGTT
GTCCACCTCGTAGTATCTGCACTGCTGCGCTGCCGTTTTGCTGCTTCTCTTTGCCATGTCAGTAGGGGTT
AAAGGGTGAATAACCAAAGGATGAAGCCGAAGAAGGCAATAGTGGAAAGGATAGCCACGATTACACCTAT
CGCCACTCGGAACACTCCGTTTACAATCTCTCTAATAATGCCCCAAAAGATGCCGAACATCCCGAAGGCG
GTGCGTACCATCAAGCCGCATATCGCAAGCCCTATGTACTGCGCCATTTGTCTGAAATTTGCCGTTGCCG
TCATATCTTCGCTGTTTTTGATTTTTTTGTTTTTTAATGCGGATTCAAGAGCTGAGGGAGTTGAGTTTCA
AACTATCTTATCTGCCTCTCGTTTATCCGACATTTTTTTTATGCGTCTTTCTGTCGCATCGGTCGTTTTC
GTTTCGGGTGCTTGAAAAGGTAGGGATTAGGGAATGCAAGGTTTTTCGGGAAAAATACTACCCGCAGGGC
TGGAGATTTTTTCCGAAAACAGGAGGCTTGACCTTGCATTCCCGTCCAATCCCGGAATTACCTTTGCGCC
CAGAACGGAAATGACTATCTGATGCGGCTCACTGAAAGACGCGAAAATGGAGGTAAACGGAAGTGGAGGC
AGATTGGACAGGAAAACTTCAAAAGAGAAATCCGTAAAAAAGGGAAAACGCCAAAAGGAAAAGGGACATA
GCCGGAGGCGTGAAACCGGGCAAACCACCGGCAAGGAAGTATGATTTTATATGTCTGGCCGAGCGTGTAC
GGTCGGACGGATAAAATCATTCTTCCCGGTTTGCCTGCCGTGTGTGACGGCTTGTTCCATTTATGGATCG
GGCGGTCAGACACGGCTTTCCGCTTACGGCTCAAAGGAACAGTGGAAAAAGAAAAATCGTCAGAAACCCG
TAAAAGCACCTCTTTGGCATAAGCACAAAAGAAATGGGCCTTGCATCATTAGTCTAAACTGTTGTTTAGG
CGTGAGGCAAAGCCCTTTTCTCCGCTTATGCGTAGTCGGCATACGTTCGACCAAAATCCTTTTGGGCGAT
GGTGTGCCGACGGACAAAACCGCTTTTACGGAAAAACTTGTATGAGAAGAAAAAATTAGGGAGATTCATT
TCAAAATCTCCCGTTTTATTGTTACTTTTGCATACGAAGAGTTCTTTGAAGGTTACGCAACGCGCAGAAG
GATGATGCAGTAGATAACTAACTAAATCGTAACCTATTACTATCATGAGCAATTAACCTACGCTCAGTTC
CAATAAATTACACTCTTTTCGTAACTTCGTGCC
>NZ_JH815205.1:44028-98894(-)
TTACTACAAAAAAGTGAAATGCGGAAAGATATAGTGATAGAATTGAGTTACAAGGGTTTTGGTTGAAGTG
GCGATAATCCGTGAAGCCATTACAATCCCTGCCGAAGCCAAATCCTGACGCCGCTACGTTACTTGTTCGT
AACCATGCCCGAAAATGCGACAAACGGGTACGAATAGCGAAACAAGGCTCTAAGGAATAGTGAGTTATCC
ATAACTCATGCGAAAAATCAGGTTACGGAAAAAGATTGCGCCGTTCCTCCCCGTTTTGCGTACCAACACC
GGACTCTTCACCAACTAATTTTGAAACCCAAAAATTAAGGACAATGAAGAGTACATTTTCAGTAATCTAC
TACCTCAAGCGTCAGGTAGTGAAAAAGGACGGGACAGTTCCCGTCATGGGACGCATCACGGTGGACGGCA
GCCAGACACAGTTCAGCTGCAAACTGACTGTCGATCCGAAACTGTGGGACACCAAAGGTGGACGTGTCAC
GGGCAGAAGCACGGCGGCACTCGAAACGAACCGTATGCTTGACAAGATGCGGGTACGCATCAACAGGCAT
TATCAGGAAATCATGGAGCGTGACAACTTCGTCACGGCGGAGAAGGTGAAGAACGCCTTTCTCGGACTGG
AACACCGCTACCACACGCTGATGCAGGTGTTCCGCCAGCACAACGAGGACTACGAGAAGCAGGTGGAGGC
AGGCATGAAAGCCAAAGGCACGCTGCTGAAGTACCGCACCGTTTACAAGCACATGCAAGAGTTCCTCGAC
ATCCGCTACCATGTGAAGGACATCGCCCTAAAAGAGCTTACCCCGGCTTTCATCTCCGACTTCGAGATGT
TCCTGCGCACGGACAAGCACTGCTGCACCAATACCGTGTGGCTGTACGTCTGCCCGTTACGGACGATGGT
ATTCATCGCCATCAACAACGAGTGGCTGACGCGCGACCCGTTCCGCGAGTATGAAATCAAGAAGGAGGAA
ACAACACGCAGTTTCCTGACCAAAGATGAGATCCGCCTGCTGATGGAGGGGAAACTGAAAAACGCCAAAC
AGGAATTGTACCGCGACCTCTACCTGTTCTGCGCCTTCACGGGGCTGTCGTTCGCGGATATGCGCAACCT
TACGGAAGAGAATATCCGCACCTACTTCGACGAACACGAGTGGATAAACATCAACCGCCAGAAAACGGGC
GTGGTGTCCAACATCCGCCTGCTCGACATCGCCAACCGCATAATCGGCAAATACCGGGGACTGTGCGGGG
ACGGCAGGATATTTCCCGTTCCGCATTATAACACGTGCCTTGCCGGTATCCGTGCCGTCGCCAAGCGTTG
CGGCATCACCAAGCATATCACGTGGCATCAGAGCCGCCACACGGCAGCCACGACGATATTCCTCTCCAAC
GGTGTTCCCATCGAAACGGTCAGCTCCATGCTCGGACACAAGAGCATAAAGACGACGCAGATTTACGCAA
AGATAACCAAAGAGAAGCTCAATCAGGACATGGAGAACCTTGCCGCAAGATTGAACGGCGTCGAGGAATT
TGCAGGTTGCACCATCTAAAAAGAAAAGCCATGAAACGTGACACAATCATCATCGAGGACAAGGCAGTCA
GCGTAACCGGTAACGACGTGTGGATGACCGCCACCGAAATAGCCGGATTGTTCCATACGACCGTCCCGGC
AGTGAACGCCGCCATCAGAGCCGTCCGCAAGTCGGACGTGCTGAACGACTACGAGGTGTGCCGCTACATG
CAGCTTGAAAACGGGCTGCACGCGGACGTGTACGCCCTTGAAATCATCATCCCGGTCGCTTTCAGGGTGA
ATACCTACAACACCCACCTGTTCCGCACATGGCTGGTGGGAAAGGCACTCTCACAAGAGAAACGGCAGAC
ATACGTGATGTTCATACAGAACGGAAAAGCCGGGTATTGCTGATTGCACATACCCCATAAGACAAGTAAA
CGGGTAGCACCACAAAAGGTGTCACCCGTTTACTTTTTCATGAAACCGCCTCACTCCAGCGGCTTGCGGT
AGTTCGCTTCCAGTACCCCGCGCAGCCCCGTTTCCGGGTAAAGCACCTTCCCTCCCAAAAGTATGAAGGG
CAACACGCGGTTGTTGCGGTATTCCTGCAAGGTGCGCCGGCTCACACGGAGCAGTTCCGACACCTCGCCG
TCCGTCAGGTAACGTTCCCCGTCCAGCGGAGGACGGTAGCTTTCCAGAAATGCGGACAGCCATTTCGAGC
CTTTGCGCATATCCTGCACCACAGAGGCTATCGGCTCGTCTTCCATCGTAAAAACATCGTTGTTCTCGTT
CATCATAACTTCGGATTCAGTGGGTGAATAAATCAAATCATCTGCCGTGCGGATAGAGCGTGCCGACAAG
CGGTATCAGCCGCTTCACCTCCTCTGGCTTGTAATAGAACCTGCGGTTTATCTGCGAGTAGCCGATAAGC
CGCCTGTCACGCAGCGTCTGCAACGTGCGCGGGCTTATTCTCAACTGCCCGCAGACCTCCTCGCCCGTGA
GCCATCTTTCCATGCGCCCCGTGTCGCTTTTGCGCCTCAGGGCGGCGACCTTCTCCGAGAGTGCGCCGAA
TGCCGCCACCATCATCTCGAAAGTCTTTTTCTCGATAGATACTATTTCCATATTCATGTCATTTAGAGTT
TGCCGCAAAGGTAACGAAACGGCATACAAGACGTATCGTTTTCCGCTGAAAGGCTGCCTGTTGCGCCGTT
TGACCGGGTTACGGAGCCATCTTCCGCAAAAATCTTACGTGAGTCACGTAGTGAGTTGTTAAAGCCCCTT
TTGTTTATTGCCGAATTTTGTCGCAGAAACAAAAAGAAAGGACTGAACATGAAAGTGATAACAATGGAAA
GTTCCGCCTACAAGGAGATGATGGCGCAGATTGCGAACATCGCAGGGTACATCCGCGAGGCAAGGGACGA
GAAGAAACGGAAGCGGGAAACCGAAGACAAGCTGCTTGACACGGCACAGGCGGCGAAGATGCTCAACGTG
AGCAAGCGCACCATGCAGCGTATGCGCACCGACCACCGTATCGAGTATGTGGTGGTACGCGGAAGCTGCC
GCTACCGCCTTTCCGAGATACTGCGGCTATTGGAGGACAACACAGTAAGGAACGAGGAAGGGACAATAGA
CACCCTGTTCCACAACCACACGCTGCGCACGGGCGGCAAACCAAAAGGAAGGAGGACATAGGTCATGGAA
CTGCTCACACGAAACAACTTCGAGGGCTGGATGCAGAAGCTGATGGAACGGCTCGACCGTCAGGACGAAC
TGCTGCTGGCGATGAAGGCTGAGGGGAAACAGCCCACTATCACGGAAAGCATCCGCCTTTTCGACAATCA
GGATTTGTGCATGTTGCTCCAGATAAGCAAACGCACCCTCCAACGCTACCGCAGCGTAGGCGCATTGCCC
TACAAGACGCTGGGCAAGAAGACCTATTACAGCGAGGAGGACGTGCTGACATTCCTTTCCAACCATATCA
AGGACTTCAAAAAGGAAGATATAGCCTTCTACAAGGCTCGTATCCATAATTTCTTTCATAAATAACCCAT
TAAAACATTTTTCAGATGGCAAAGAAAAAAGACGAAAAGGACGTGCTGGTAGTCCGTGACGAGAAGACAG
GCGAGATCAGCGTGGTAGCCGGGCTGAACGCGGACGGCACACCCAAGCGCACCCCCGCAAAAGCGGAGAA
CGCGCAGAGTTTCCTGCAATTCGACCGACATGGCGACGTGCTGGACAACTTCTTCAAGAACTTCTTCCGG
CAGTGCAAGGAACCCAGCCGCTTCGGTTTCTACCGCATTGCGGCAGACCAAGCTGAAAATCTCTTAGAGG
TGATGAAGCAACTGCTGAAAGACCCCGAAGCGAACAAGGAGCTGCTCGCCCCTCACAAGGTGGACACCTC
CGACTATGAGAAGAAGGTGCAGGAAGAGATGGCAGCACAACAGACAGAGAAACAAGAACCTCAAAAACAG
GAGAACATGGAACAACGGAAAGAACAGCAACAGGACAAATCCGAACAGATGCAGGGCAAACGTGGCTACC
AGCCCATCGACGAGAGTAAAATCAACTGGCAGGAGCTGGAGGACAGATGGGGCGTAAAGCGGGACAACCT
TGAAAAGTCCGGCGACCTTACGAAGATGCTCAACTATGGCAAGTCCGACTTGGTAAAGGTCAAACCGACC
TTCGGCGGCGAATCATTCGAGCTGGACGCCCGCCTCTCCTTCAAGAAGGACGGTGAGGGAAACATCAGCC
TCGTGCCGCACTTCATCCGCAAGGAGCAGAAGCTGGATGAGTACAAGGAACACAAATTCTCCGACAATGA
CCGGAAGAACCTCCGCGAAACGGGCAATCTCGGTAGGGTCGTGGACATTGTGGACAGGGAAACGGGCGAG
ATCATCCCCTCCTACATCAGCATCGACCGCAAGACGAATGAAATCACGGACATTCCGGCAAGCAGGGTGC
GCATCCCGGAGCGCATCGGCAAGACGGAAATCACCACGCAGGAGCGGGACATGCTCCGCGCCGGACTGCC
CGTACGCGACAAGCTCATCGAGCGCAACGACGGCAGAAAGTTCGTCACCACCCTGCAAGTGAACGTGGAG
CAGCGCGGCGTGGAGTTCGTGCCGGGAACCGGCAAGTCGCCCCGTACCGCACAGACACAGGAAACCAAAG
GCGACACATCGAAAAGTCAGGCGCAGGGCGGGGAAAATGCCGCACAGACCAAGAAGGAGCAACGCCGCAA
CACGTGGACGAACGAGGACGGCAGCATCCGCCCCATCAGCAAATGGAGCGGCGTGAGCTTCACCGACCAG
CAGAAAGCCGACTATGTGGCGGGTAAAGCCGTGAAGCTGGAGAACGTGACCGACAAGCAGGGCTTCCATG
CCACGATGTATATCAAGTTCAACCCGGAGAAGGGACGCCCGTACCGCTACGACACGAACCCTGACAATGC
ACAGCAGGTTGCTCCGTCCAACGAGAGCCGCACGCAGGTGGCGGTGAACAACGATGGCAAGACCAACGAG
GCTACAAAGAATCTGAGAGAGCCGTTGCAGAAAGGTCAGACCAACCCGAAGGACGCCCGCCAGCAACAGC
AGCAGGAGAAGCCGCAGAAGAAAACGGGCAAGGGCATGAAAATGTAATCCCGTGTCCGCCACTGAATCCA
AAATAAAATCCAAAGTATCAACAAAAAAGAAGAAGACATGAAGACAATCATTGCAGAAAAGCCCTCCGTG
GCACGTGAAATCGCCCGCATCGTGGGCGCGACAAAGAGAGAGGAAGGATATTTCGAGGGAGGCGGTTATG
CCGTGACATGGGCATTCGGACACCTCGTTCAGCTTGCCATGCCCGACGGCTACGGCGTGCGCGGATTTGT
CCGTGACAACCTCCCGATTATTCCCGACACATTCACGCTCGTCCCCCGTCAGGTCAGGACGGAGAAAGGT
TACAAGCCCGACAGCGGCGTGGTGTCGCAGATAAAAGTCATCAAAAGACTGTTCGACACAAGCGAACATA
TCATCGTGGCGACCGATGCCGGACGCGAGGGAGAGCTTATCTTCCGCTACCTCTACCACTATACGGGTTG
CACCACTCCTTTCGTGCGCCTGTGGATCAGCTCTCTCACCGACAAAGCTATCCGCGAGGGACTGCGGAAA
CTCGAAGACGGCAGCAAATACGACAACCTCTACCTCGCCGCCAAAGCGCGGAGCGAATCCGACTGGCTCG
TGGGCATCAACGGCACACAGGCGTTATCCATCGCCGCCGGACACGGCACGTATTCCGTGGGGCGGGTGCA
GACACCAACGTTGGCTATGGTATGTGAACGCTACTGGGAGAACCGCCGCTTTACGTCCGAAGCATTCTGG
CAGCTCCATATCGCAACGGACGGTTGCGACGGCGAAGTCGTGAAATTCTCATCCTCCGAGAAATGGAAAG
AGAAAGAACCGGCGATGGAACTATATAATAAGGTAAAGGCGGCAGGTTGCGCCACTGTCACGAAAGCCGA
GCGCAAGGAGAAGACGGAGGAAACTCCCTTGCTCTACGACCTGACCACGCTCCAGAAAGAAGCCAACGCC
AAGCACGGCTTCACGGCGGAACAGACGCTTGAAATCGCGCAGAAACTCTACGAAAAGAAGTTGATAACCT
ATCCGAGAACGGGAAGCCGCTACATCCCCGAAGACGTGTTTGCCGAAATTCCCAAACTGCTCGCTTTCAT
CGGCACACAGCCCGAATGGAAAGACAAGGTGCGGGCAAAAGCCGCCCCGACACGCCGCAGCGTGGACGAC
GGCAAGGTGACAGACCACCATGCCCTGCTCGTCACGGGTGAGAAACCGCTCTTCCTCTCCAAAGAGGACA
ATACCATCTATCAGATGATTGCCGGGCGCATGGTCGAGGCATTCTCTGAGAAATGCGTCAAGGATGTGAC
CACTGTCACGGCGGAATGTGCCGGAGTGGAGTTTACCGTAAAAGGCAGCGTCGTGAAGCAAACCGGATGG
CGTGCCGTCTATGGCGAGGAAAAAGAGGAAATTACCATCCCCGGCTGGCAGGAAGGCGACACGCTGACAC
CGAAAGGCTCGTCCATTACCGAAGGAAAGACCAAACCCAAGCCGCTGCATACCGAAGCCACCCTGCTCTC
GGCAATGGAAACGGCGGGCAAGGAAATTGAGGACGACGCACTGCGGCAGGCGATGAAGGACTGTGGCATC
GGTACTCCCGCCACACGCGCCTCCATCATCGAAACGCTTTTCAAGCGCGGTTACATGGAACGCTGCAAGA
AGTCGCTTGTTCCCACCGAAAAAGGACTTGCCCTCAATTCCGTCGTCAAGACGATGCGCATCGCCGATGT
TGCCATGACGGGCGAATGGGAAAAGGAGCTGGCGCGTATCGAGCGCGGGGAACTGTCCGACGACACCTTC
CGCAAGGAGATAGAGGCGTACACACGTGAGATAACCTCCGAACTGATCTCGTGCGACAAGCTCTTCGGCA
GCCGTGACTCCGGCTGCGCGTGTCCCAAGTGTGGCACGGGCAGGATGCGGTTCTACGGCAAGGTGGTACG
CTGCGACAACACGGAGTGCGGACTGCCCGTGTTCCGGCTGAAAGCGGGACGCACCCTGTCCGACGATGAA
ATCAAAGACCTGCTCACCGAAGGGCATACCAAGCTGCTCAAAGGGTTCAAGAGCAAACAGGGCAAGAGTT
TCGATGCTGTTGTCGCCTTTGACGGGGAATATAACACGACTTTTGTGTTCCCGGAGGCTAAAAAGGACAA
GAAATTTTCAGGACGGAAGAAATAGTATTAACTTTGCCACTTGTTCAGAGTAATGAATTGTTCTTCGATA
CCGGATTACACTCATACTTTGGATTTAGTGGTGGCACTCGGAGGGATACCGAGTGCCTTTTTCTTCCTTT
TTCCAACCGATTATCCCGTTAATTATCAATCCGCTAAATCCAAAGTAATGAACAACAAGAAGAAAAACGA
GGGTCAGACCGACTTTTCCTATTACGGTCTGTACCTGCTGGACTATCTCCGCACGAACAAGTTTGAACAG
GCTGACGACACCGCTTTCATACGGGAACGGGCCGACCGTGCCGCCGAAACGTATGAGAGGGCACGGCTTG
AAGGCTATCCCGCCGATGGTGCGCAGGAACTGGCGATGGACACGCTGCTGCGCGGGCTGCATTATTCCCG
TTACGCCATCCTCCGCGAAGTCGTGGAAAACGAGTTTGCCGATGAAGTGCCGGAAGAGAAGCGTGAAGCC
TTTGTCCTGAAACTGCTGCCGCTTGTCGGCAACGTGTTCTCCGTCTATGACCTCTCGGATGACAATTTCG
CCCTGTCTTCCGATTACGACCTGCTCTACACGGAGCTGACGGGAGCAACCGTCCTTTACTTAGACGAATA
TGGCGTTTAACCGCAAACAGAAACTGCGGGACAACATCGAGGCGATACGGACGGCATTCATCCTTGACAG
GGAAAATAGGACAGCGACAACCGAAGAGCGTGCCATACTTCAAAGGTACTGCGGTTTCGGCGGTCTGAAA
TGTATCCTCAACCCTGCAAAGGAACTGACGGATGCCGTCCGGTGGGCGAAATCCGACCTCGAACTGTTCG
CCCCGACGGTGGAGCTGCACAGGCTTATCCGTGAGAACAGCAAGGACGAAACAGAGTACAAGCGGTTTGT
GGATTCGCTGAAAGCGTCCGTGCTGACCGCTTTCTACACCCCCAAAGAGATAACCGACACCATCGCGGAC
GTGCTGGCAGATTACAGCGTCCGCCCCGCCCGTATGCTCGAACCGTCGGCAGGTGTCGGCGTGTTCGTGG
ATTCCATGCTGCGGCACAGCCCCAATGCGGATGTGATGGCTTTCGAGAAGGATCTGCTCACGGGTACAAT
CTTGAGGCATCTCTATCCCGACCAGAAAATGCGCACCTGCGGTTTTGAGAAAATCGAAAGACCGTTCAAC
AATTATTTCGACTTGGCGGTGTCCAACATTCCGTTCGGTGACATTGCCGTGTTCGACGCGGAGTTTCAGC
GGAGCGACTCTTTCGGCAGACGCTCCGCCCAGAAAACCATCCACAACTATTTCTTTCTCAAAGGACTGGA
TGCCGTGCGTGACGGCGGTATCGTGGCGTTCATCACCTCGCAAGGGGTATTGAATAGCACCAAGACCTCC
GTGCGTAACGAGCTGTTCAGTCAGGCCAATCTGGTATCCGCGATACGCCTGCCCAACAACCTGTTCACGG
ACAACGCGGGCACGGAGGTGGGCAGTGACCTGATTGTCCTGCAAAAGAACCTCAGCAAGAAGGAAATGTC
GCAGGACGAGCGGCTGATGACCGTGATACAGACGGACACGAAAACCGCCCTGACCGACAACGCCTATTTC
ATCCACCACCCGGAACGCATCGTGCATACGATGGCGAAACTTGACACAGACCCCTACGGGAAGCCCGCTA
TGGTTTATCTGCACGAGGGCAAGGCAGCAGGCATCGCCGGGGATTTGCGCCGTATGCTCGACGAGGATTT
CCATTACAGGCTTGCCATGCGCTTGTATTCGGGTTCAATCCGGCAGGCAGGAACGGAAGAAAAAGTTGCC
GTTCAAAATAAAGTAGAGCGTCCTGCCATAAAATTGGAAACAGTATCCTCGGCGCAGACGGTGGAAACTC
CGACAGAAAAGCCGCAACCCGCAGATGAAAAGCCGGAGATAGAACCGCGCCCGCAATATTCCGCAGGCGT
GCAGCTCACCCTGCTTGACCTCTGGGGGATGACGGAAGAGGTCAGCCAACCGAAAACCTCCAAAAAGAAA
AAGACGGTGAAAAAGGCAGTTACGGCAAAGTCCACTCCGCCCAAACCGAAAGTCACGGTTACACCGACAG
CTCCAACTGCAAAACCCGCAATGGAGAATAAGGAGGTGAAAGCGGAGAACACCGCCAAGCCTGCCGACCC
GGACGACATCTATGCCACACTGGACTGGGATACCAATCCTCCCATCAACGGTTTCTATGAAATGATGATG
GGTTTGACGCCGGAGCGTAGGAAAGAACTTCGGGAACTGGCAAGGCAGCATAACGAGAAACAAGTGGCGG
AAAAGACGGAAGTGAAAGCCGTGCCGGAAACTTCCCGTGAGCAGCCACGACAGGAGGAAACACAGCCGGA
GGCAGTCGCCGCACCTGCCGTTACAGATACCCCATCGGAAGCGGTGGGGACTTTCCTTTTCCCCGACATC
GAAGCGGAAAAGCCGAAGGAGGAAGTCGTGGACCTTTCTCCGCGTGCCTACCACCGCACGCCGGAGATGC
ACCTGCGCGAAGGGTCGCTGGTGGCTGACCGGGGGCGTCATAACATCGGCTACCTGAAAGACATCACGCC
ATACGGGGCGACATTCCAGCCGCTCGACCTGAAAGGATACCAGAAGGAAAAGGCGTTGTTGTATGTGTCG
CTGCGTGACGCCTACGAGCGTCTGTACCGTTATGAATCGCTCCGGCGCGAGGCAAATGTTCCGTGGCGAG
AGCATCTGAATACCTGTTACGATGAGTTTGTCATGCGCTACGGCAACCTCAACGCCAAGCAGAACGTGAA
GTTAGTGATGATGGATGCGGGCGGGCGCGACATCCTTTCGCTGGAACGGATGGAAAACGGAAAGTTCGTC
AAGGCGGACATCTTCGAGCATCCTGTTTCCTTCGCGGTGGAGAGCCATGCCAACGTAGGCTCTCCCGAAG
AAGCCCTGTCTGCGTCGCTCAACAAATATGGTACGGTCAATCTCGACTATATGCGGGAGATAACCGACAG
CACGGCGGAGGATTTGCTCACTGCCCTGCAAGGGCGCATCTACTACAATCCGCTCGTGACCGGTTACGAA
ATCAAAGACCGTTTCATCGCCGGAAATGTCATAGAGAAAGCGGAACGCATAGAGGCATGGATGGGTGACA
ATCCCGAAAATGAGCGTATGCCGGAGGTGAAGCAGGCGTTGGAGGCTCTGAAAGATGCCGAGCCGCAGCG
CATCGCCTTCGAGGATCTGGACTTCAATTTCGGGGAACGCTGGATTCCGACGGGTGTCTATGCCGCCTAC
ATGAGCCGGCTGTTCGACACGGAGGTGAAAATCGCCTATTCCGCAAGCATGGACGAGTTTTCGGTGGTGT
GCGGCTACCGCACCATGAAAATCACGGACGAGTTTCTGGTGAAGGGGTATTACCGGAACTATGACGGTAT
GCACCTCCTAAAACACGCCCTGCACAACACCTGCCCTGACATGATGAAGTCCATCGGCAAGGACGAGCAT
GGCAACGACATCAAGATGCGCGACAGCGAGGGAATACAACTCGCCAACGCCAAGATTGACGAGATACGAA
ACGGCTTCTCCGAATGGCTCGAAGAGCAGTCGCCGCAGTTCAAGGAGCGGCTTGTGACGATGTATAACCG
CAAGTTCAACTGTTTCGTGCGCCCGCGCTACGACGGCTCCCATCAGACCTTTCCCGACCTCAACCTGAAA
GGGCTGGCAAGCCGGGGTATCAAGAGCGTCTATCCCTCACAGATGGATTGCGTCTGGATGTTGAAACAGA
ACGGCGGCGGAATTTGCGACCACGAGGTGGGAACCGGTAAGACGCTGATAATGTGCATCGCCGCGCATGA
GATGAAGCGTCTGAATTTGGCACACAAGCCGATGATTATCGGGCTGAAAGCCAACGTTGCGGAGATTGCA
GCCACCTATCAGGCGGCATATCCCAACGCACGTATTCTGTACGCTTCGGAGAAGGACTTTTCGACCGCCA
ACCGTGTGCGCTTCTTCAATAATATAAAGAACAACGACTACGATTGCGTCATCATGTCGCACGACCAGTT
CGGCAAGATACCGCAGTCGCCGGAATTGCAGCAGCGCATCCTGCAAGCAGAGCTTGACACGGTGGAGGAA
AACCTCGAAGTGCTACGGCAGCAGGGAAAGAACGTGTCGCGGGCGATGCTGAAAGGATTGGAGAAGCGCA
AGCACAACCTTGAAGCGAAGCTGGAGAAGGTGGAACACGCCATAAAGTCACGCACGGACGACGTGGTGGA
TTTCAAGCAGATGGGCATCGACCACATCTTCATAGATGAGAGCCACCAGTTCAAGAATCTGACTTTCAAC
ACGCGCCACGACCGTGTGGCGGGATTGGGAAACAGCGAGGGAAGCCAGAAGGCACTTAACATGCTCTTTG
CCATACGCACCATACAGGAGCGCACAGGAAAAGACTTGGGTGCGACCTTCCTCTCCGGCACGACTATCAG
CAACTCACTGACTGAATTGTACCTGCTGTTCAAGTACCTGCGCCCGAAGGAGCTGGAACGGCAGGACATA
AGGTGTTTCGACGCTTGGGCGGCGATATTTGCCAAGAAGACGACGGATTTTGAATTTAACGTGACGAACA
ATGTGGTCCAGAAGGAGCGTTTCCGCTACTTCATCAAAGTGCCGGAGCTTGCCGCCTTCTATAATGAAAT
CACGGACTACCGCACGGCGGAGGATGTGGGCGTTGACCGTCCTGCCAAGAACGAGATACTGCACCATATA
CCGCCCACGCCGGAACAGGAGGACTTCATACAGAAACTGATGCAGTTCGCCAAGACGGGCGATGCCACCT
TGTTGGGCAGGCTGCCGCTTTCGGAAACGGAAGAAAAGGCGAAGATGCTCATCGCCACGGACTATGCCCG
GAAAATGGCACTCGACATGCGCATGATAGACCCGAATTACGAAGATCATCCCGACAACAAAGCGAGTCAC
TGTGCCAAGATGATCGCGGAGTATTATCAAAAATACGACGCCCAGAAAGGCACGCAGTTCGTTTTCTCTG
ATTTGGGGACATACCAGCCGGGCGACGGGTGGAACGTCTATTCGGAAATCAAGCGCAAACTGACGGAGGA
CTACGGTATACCGCCAAGCGAGGTGCGCTTCATTCAGGAGTGCAAGACCGACAAGGCGCGGAAGGCGGTG
ATAGACGCCATGAACGCCGGGACGGTGCGTGTGCTGTTCGGCTCTACCTCTATGCTCGGAACGGGTGTGA
ACGCCCAGAAACGGTGTGTGGCTATCCATCATCTCGATACGCCGTGGCGACCGTCCGACTTGCAACAGCG
TGACGGACGCGGAGTTAGGGCAGGTAATGAGATTGCCAAACATTTCGCCGGGAACAACGTGGATGTAATC
ATCTACGCGGTGGAGAAGTCACTGGACAGCTACAAGTTCAACCTCCTGCACTGCAAGCAGACTTTCATAA
GCCAGCTCAAAAGCGGTGCGATGGGTGCGCGTACCATCGACGAGGGGGCAATGGACGAAAAATCGGGCAT
GAATTTCTCGGAATACATGGCGTTGCTCTCCGGCAATACCGACCTGTTGGACAAGGCGAAACTGGAAAAG
CGGATCGCATCGCTCGAAGGGGAACGCAAGTCGTTCAACAAGGGCAAGCGTGATTCGGAGTTCAAGCTGG
AGTCAAAGACCGGCGAGTTGCGCAACAACACGGCTTTCATAGATGCCATGACGGAGGACTGGAACCGCTT
CCTGTCGGTGGTGCAGACCGACAAGGAGGGCAACCGCCTTAATATAATAAAGGTGGACGGAGTGGATTCC
GCCGATGAGAAGGTCATCGGAAAGCGTTTGCAGGAGATAGCCAAGAATGCCACGACCGGAGGGTTGTACA
CGCAGGTCGGTGAACTTTACGGTTTTCCGATAAAGGTGGTGAGCGAAAGGATACTCAAAGAGGGATTGGA
GTTCACCGACAACCGCTTCGTGGTCGAGGGGAACTACAAGTACACCTACAACAACGGGCATCTGGCGATG
GCTGACCCGTTGGCCGCCGCCCGCAACTTCCTCAACGCGATGGAGAGGATACCCTCCATCATCGACCAGT
ACAAGGCGAAGAACGAGGTGCTGGAGATGGAGATACCGCAGTTACAGGAGATAGCGGGTAAGGTGTGGAA
GAAGGAGGACGAGCTGAAGCAGTTGAAGTCCGAACTTGCCGCCCTTGACCGAAAAATTCAGCTGGAGCTT
GCGCCACCCACGCCCGAAGTCGCAGAAAAGGAGAATGAAGGGCAACAGCTCAAGCCGGAAGCGGAAGATG
TGAGGAACAGGCAGGCGCAATATCCCGAAAATGCACCGCCGCAGATACGCAGTCCGGCGGATAGTATCGT
TGCCAACCATGTCATAATCGGGCGTCCGGGACTGTATGCCAAGGAGGAAACCCGGTCCAAAGGATTGAAA
ATATAACCTAAGGAATTTTATCTGAAGTATTAATAAGGGCTATCCCAAAAGGTCTAAAAGTAAATTTTAT
CCTTTCTGCAAGTATCTATAGGATGGCAACTGCATTTTTTTCTTTTTGGGCAGCCCTTATTAAAATTTAT
TCTTATTTTAGGTTATATACATTCATGTCCATTTATGTAAAAAATTCCTGCTGACCTTGTTTATGTCTTG
TCAGTCACCATTTGCAAAACCATATTTGACCCTCAAAGAGGCTGAATTTGATAAGTAACTTGCTACATAC
TCATAATAAGGAGCTAAATAGAACACGAATGGGAAATACACAAATGCTAAACTAAAGAAGATATTGGCCA
AAATAAACGCTATACCGAGAGAGAAACTTGATTTTTCAACTTCCTAAAACGGTGTTGTTCAAACATTTCT
ACTTATTTGTACTTGCCAGTTGAACCTACGCTTCCCTAATAAAATGTCTATGGTAAAAAGTTAAAAAATC
CTCCCACTTTTGTTAGATATATTTTTTTGTGTAATTTTGTAATCGTTATGCGGCAGTAATAATATACATA
TTAATACGAGTTAGTAATCCTGTAGTTCTCATATGCTACGAGGAGGTATTAAAAGGTGCGTTTCGACAAT
GCATCTACTGTAGTATATTATTGCTTAATCCAAATGAATATTATAAATTTAGGAATTCTTGCTCACATTG
ATGCAGGAAAAACTTCCGTAACCGAGAATCTGCTGTTTGCCAGTGGAGCAACGGAAAAGTGCGGCCGTGT
GGATAATGGTGACACCATAACGGACTCTATGGATATAGAGAAACGTAGAGGAATTACTGTCCGGGCTTCT
ACGACATCTATTATCTGGAATGGAGTGAAATGCAATATCATTGACACTCCGGGACACATGGATTTTATTG
CGGAAGTGGAGCGGACATTCAAAATGCTTGATGGAGCAGTCCTCATCTTATCCGCAAAGGAAGGCATACA
AGCGCAGACAAAGTTGCTGTTCAGTACTTTACAAAAGCTGCAAATCCCGACAATTATATTTATCAATAAG
ATTGACCGTGCCGGTGTGAATTTGGAGCGTTTGTATATGGATATAAAAACAAATCTGTCGCAAGATGTCC
TGTTTATGCAAACTGTTGTCGATGGATCGGTTTATCCGGTTTGCTCCCAAACATATATAAAGGAAGAATA
CAAAGAATTTGTATGCAACCATGACGACGATATATTAGAACGATATTTGGCGGATAGCGAAATTTCACCG
GCTGATTATTGGAATACGATAATCGCTCTTGTGGCAAAAGCCAAAGTCTATCCGGTGCTACATGGATCAG
CAATGTTCAATATCGGTATCAATGAGTTGTTGGACGCCATTTCTTCTTTTATACTTCCTCCGGCATCAGT
CTCAAACAGACTTTCAGCTTATCTCTATAAGATAGAGCATGACCCCAAAGGGCATAAAAGAAGTTTTCTT
AAAATAATTGACGGAAGTCTGAGACTTCGAGACGTTGTAAGAATCAACGATTCGGAAAAATTCATCAAGA
TTAAAAATCTAAAGACTATTTATCAGGGCAGAGAGATAAATGTTGATGAAGTGGGTGCCAATGATATCGC
GATTGTAGAAGATATAGAAGATTTTCGAATCGGAGATTATTTAGGTGCTAAACCTTGTTTGATTCAAGGA
TTATCTCATCAGCATCCCGCTCTCAAATCCTCCGTCCGGCCAAATAAGCCCGAAGAGAGAAGCAAGGTGA
TATCCGCTCTGAATACATTGTGGATTGAAGACCCGTCTTTGTCCTTTTCCATAAACTCATATAGTGATGA
ATTGGAAATCTCGTTATATGGTTTGACCCAAAAGGAAATCATACAGACATTGCTGGAAGAACGATTTTCC
GTAAAGGTCCATTTTGATGAGATCAAGACTATCTACAAAGAACGACCTATAAAAAAGGTCAATAAGATTA
TTCAGATCGAAGTACCACCCAACCCTTACTGGGCCACAATAGGGCTGACTCTTGAACCCTTACCGTTAGG
GGCAGGGTTGCAAATCGAAAGTGACATCTCCTATGGTTATCTGAACCATTCTTTTCAAAATGCCGTTTTT
GAAGGGATTCGTATGTCTTGCCAATCTGGTTTACATGGATGGGAAGTGACAGATCTGAAAGTAACTTTTA
CTCAAGCCGAGTATTATAGCCCGGTAAGTACACCTGCTGATTTCAGACAGCTGACCCCTTATGTCTTCAG
GCTGGCTTTGCAACAGTCAGGTGTGGACATTCTCGAACCGATGCTCTGTTTTGAGTTGCAGATACCCCAA
GTAGCGAGTTCCAAAGCTATTACAGATTTGCAAAAACTGATGTCTGAGATTGAAGACATCAGTTGTAATA
ATGAGTGGTGTCATATTAAAGGGAAAGTTCCATTAAATACAAGTAAAGACTATGCCTCAGAAGTAAGTTC
GTACACTAAGGGCTTAGGCATTTTTATGGTTAAGCCATGTGGGTATCAAATAACAAAAGACGGTTATTCT
GATAATATCCGCATGAACGAAAAAGATAAACTTTTATTCATGTTCCAAAAATCAATGTCATTAAAATAAT
GGAGCGGTCAGGAAATTTCTATAAGGCAATACGGTTGGGATATATACTTATCTCCATTCTTATCGGATGT
ATGGCATATAATAGCCTCTATGAATGGCAGGAGATAGAAGCATTAGAACTTGGCAATAAAAAAATAGACG
AGCTCCGAAAAGAAATAAACAATATCAATATTCAAATGATAAAATTTTCTCTATTGGGTGAAACAATACT
GGAATGGAACGATAAAGATATCGAGCATTACCATGCACGGCGTATGGCAATGGACAGTATGCTCTGCCGT
TTCAAGGCCACCTATCCAGCAGAGCGCATCGATAGTGTGCGCAGTCTTTTAGAGGATAAGGAACGACAGA
TGTTCCAGATAGTCCGGTTAATGGATGAACAACAATCTATTAACAAGAAGATAGCCAATCAAATTCCGGT
TATTGTACAGAAAAGTGTGCAGGAACAGTCCAAAAAGCCAAAACGAAAAGGTTTCTTAGGCATATTCGGC
AAAAAAAAGGAAGTAACTCCAGCAGTATCAACCACTATCCTTCATTCGGTCAATAGAAACGTAATCAGCG
AACAGAAAGTGCAGGATCGCCAATTGTCGGAACAAGCCGACAGCCTTGCAGCTCGTAATGCAGAACTTAA
CAGACAACTGCAAGAATTGATTTGCCAAATAGAAGAAAAGGTACAAACCGAACTGCAAAGCCGGGAAAAC
GAAATAGTTGCCATGCGTGAAAAGTCATTTATGCAAGTAGGCGGTTTAATGGGATTCGTTCTTCTATTGT
TGTTAATTTCCTACATCATCATACATCGTGATGCAAAAAGCATTAAACAATACAAGCACAAGACAACTGA
TTTGATAAGGCAACTGGAACAATCCGTACAACGGAACGAGGCACTGATAACGTCAAGGAAGAAGGCGGTA
CATACTATCACCCATGAACTGCGCACACCGCTGACAGCAATAACAGGCTATGCCGGACTGATACGGAAAG
AACAGTGTGAGGATAAGTCCGGGCAGTATATCCAAAACATACTGCAATCCTCCGACCGTATGCGGGATAT
GCTTAACACTTTGCTTGACTTCTTCCGCCTGGACAACGGCAAGGAACAGCCCCGTCTGTCACCCTGCCGG
ATTTCAGCAATCACGCACACACTTGAAACGGAGTTCATGCCTGTTGCCGTGAACAAAGGGCTGTCCTTGT
CCGTGAAGACTGGACACGATGCCATTGTATTGACCGACAAAGAGCGAATAATACAAATCGGGAATAACCT
GCTGTCAAACGCTGTCAAGTTCACAGAAGAAGGCGGTGTTTCTTTGATTACTGAATATGATAATGGAGTT
CTGACACTGGTCGTTGAAGATACAGGTACAGGCATGACAGAAGAGGAACAGAAACAAGCGTTCGGTGCGT
TTGAACGTCTATCAAATGCCGCCGCAAAGGAGGGTTTCGGGCTTGGGCTTGCCATAATGCGTAATATTGT
GTCGATGCTTGGCGGAACAATCCGTTTAGACAGCAAGAAAGGGAAAGGCAGTCGTTTCACAGTTGAAATT
TCTATGCAGGAAGCTGAAGAACAGCTTGGATATACAAGCAATACACCTGTTTATCATAACAATAAATTCC
ATGATGTTGTCGCCATTGACAATGATGAGGTATTACTTCTGATGCTGAAAGAGATGTATTCCCAAGAAGG
AATACACTGCGACACTTGCACCGATGCTGCGGCACTGATGGAAATGATACGCCAGAAAGAATACAGCCTG
TTGCTGACAGACTTGAATATGCCCGATATAAACGGTTTCGAATTGCTGGAACTGTTGCGTTCGTCCAACG
TGGGCAATTCACCAACAATCCCGGTGGTTGTGGCAACCGCTTCGGGCAGTTGTAACAAAGGGGAACTATT
GGCAAAAGGCTTTGCCGGATGCCTGTTCAAACCGTTCTCCATATCGGAACTGATGGAGGTTTCCGACAGG
TGTGCCATAAAAGCGACACCGGACGGGAAACCGGACTTTTCCGCCTTATTGTCCTATGGCAATGAAGCCG
TCATGCTGGAAAAGTTGATAACTGAAACAGAAAAGGAAATGCAGGCGGTACGGGATGCAGCAAAAGAAAA
AGACCTGCAAAAGCTGGATTCCCTGATCCACCACCTGCGCAGTTCGTGGGAGGTGCTCCGTGCCGACCAA
CCGCTGAATGTACTTTACGGATTGCTTCGTGGCGATGCTCTCCCGGATGGTGAAGCGTTAAGCCATGCCG
TGACTGCCGTGCTGGATAAGGGAGTGGAAATAATACGGTTGGCAGAAGAGGAAAGGAGAAAATACGAAGA
TGAATAAGACAAAAATAATTGTGGTGGAAGACAACATCGTGTATTGCGAATATGTCTGCAATATGCTGTC
ACGGGAGGGCTACCGCAATATGAAGGCTTACCACCTCTCAACCGCGAAGAAACATCTGCAACAGGCAACA
GATAATGATATCGTGGTTGCCGACCTGCGTCTGCCTGACGGCAGTGGCATAGACCTTTTGTGCTGGATGC
GAAAGGAGGGAAAGATGCAGCCCTTCATCATTATGACCGACTACGCCGAAGTTAATACCGCCGTGGAAAG
CATGAAACTCGGCTCGATAGACTATATTCCCAAACAGCTTGTGGAGGATAAACTTGTCCCCCTGATCCGT
TCCATACTGAAAGAACGTCAGGCAGGACAACGCCGTATGCCTATATTCGCCCGTGAAGGTTCCGCCTTTC
AGAAAATCATGCACCGCATAAGGCTGGTAGCCGCCACCGATATGAGCGTGATGATATTTGGTGAGAACGG
CACGGGCAAGGAGCATATTGCCCACCTGTTGCATGACAAGAGCAAACGTGCAGGCAAGCCATTTGTGGCG
GTGGACTGCGGTTCACTCTCCAAAGAGCTTGCACCGTCGGCTTTCTTCGGACACGTCAAAGGTGCATTTA
CAGGTGCGGACAATGCCAAGAAAGGATATTTCCATGAGGCGGAAGGCGGCACGTTGTTTCTGGACGAGGT
AGGAAACCTCGCGTTGGAAACCCAACAGATGTTGCTCCGTGCCATACAGGAGAGGCGGTATCGCCCGGTC
GGAGACAAGGCAGACCGGAATTTCAATGTCCGCATCATCGCTGCTACCAATGAAGATTTGGAGGTATCGG
TGAATGAAAAGCGTTTTCGGCAGGATCTTCTGTACCGCCTGCACGACTTCGGGATAACCGTTCCTCCGTT
GCGTGACTGTCAAGAAGACATTATGCCGCTGGCAGAGTTCTTCCGTGATATGGCAAACAGAGAGCTGGAG
TGTAGCGTGAGCGGGTTCAGTTCCGAAGCACGTAAAGCGTTGCTGACACACGCATGGCCGGGCAACGTGC
GGGAACTTCGGCAGAAAGTTATGGGTGCTGTATTGCAGGCGCAGGAAGGTGTTGTCATGAAAGAGCATCT
GGAACTTGCCGTGACGAAACCGACCTCTACTGTCAGCTTCGCCTTGCGCAATGACGCGGAGGATAAGGAG
CGGATATTGCGTGCGTTGAAACAGGCAAACGGCAACCGGAGTGTCGCCGCAGAACTGCTCGGCATAGGCA
GGACAACACTATACAGCAAACTTGAAGAGTATGGACTTAAATATAAATTCAAGCAATCATAGCCCGTAAT
TCACTGAATTTGGCTATCTTTGCATAACATTTGAGAAAAACGGCGATTGGCAGGAGCTTTTCGCCGCCAA
CATATAGGATAAGACCGCAAGGCGTTTCAAGCGAAAATCTGGTAAATTGGAACTACGGAGACGATTGCGT
GATGCTTATGCTATGCTTACGCATAGCGTGCATTCACGTACTCTCCGTAAAGGCTTTACCAGAGCCATCG
CTTGAAGGTAGTGTGAATTGCACGCTACTTTTTTACCCTTGCCTAACGAAAGGAAACGATTATGGGTAAA
GTTCAGATTCTCGCCGTACTGACGATGGACGGATGTCTTTCTTCAGAGTTATATGATAAAGCACATCAGG
ATTTGTGCCTTGACCGTTGCGGTCTTGATGAAATCAGGAAGAAAGCCTTTTACCGTGTGACACCGGACTA
TTCCATTTCAATGCTGCACGAATGGAGAAAAGACTGCACAAACATCCGTTACCTCGCGGAAGCCACACCG
GACACGGCAGACTATATAAACGGACTGCTGCGGATGCACGCTGTGGATGAAATCATACTATACACCGTTC
CTTTCATATCCGGAAGCGGACGACATTTTTTTAAGTCGGCTCTGCCAGAGCAACACTGGACGCTTTCCTC
TTTGAAAAGCTATCCCAACGGTGTATGTCGCATTATCTATATCCTTGATAAAAAAGCAAGATAGCCAAAA
TGTGCGGCAAGCATACATTTCTATTTTCAGGAATAGAATAAATGTTCCGATTACAAACAATTTAAGTCGG
AGATAATTTGTCCTTGTGAAAAAATACTGAATTTTATACCTCTGAAATCCAGCACTTTGTAAAATTGAGT
GTTGGATTTTTTATTTTCTGCCGCGTTTTTTGCCAATTATATTCATGTGCGCACGCAGAAAACAAAGTGT
AATTTTCAAAATTGACAGAACCATGAATTATTTCTTGCTGGCGGAAACCGACTTTTTCCGCCTGATAAAC
GAAGCCGGCGACTGCAATATGGAAACGGCATACACGGCTTTCGCCACCCAAGTGATCGAACTGTGCAACG
GCGGCATGGACATGAACCTTACCGTCATCGCGCTTGCCTACATCGAAATCGAGTTGCAGCACCATCCCGT
ACGTAATCTGTCAGAAGAAAAAAGAGAGATTGCCGCCTACGTCAGCAAGGCTCTGTCTTTCGTAAGAAAG
ATGCAGAAATTCCTTGCCACGCCCCAAGTGCCACCACTAATATCCGCCAACAACGCAACAGAAACCACCG
CCAGCCTTCTTCAATGGACGGGCAATGCCATCGACCTCGTGGAACTTATCTACGGCATAGACGTGATGGG
CTGCATCAACAACGGCAATATGCCGCTCAAACAGCTCGCCCCACTTCTCTATAAGATATTCGGGGTTGAT
TCTAAAGACTGCTACCGCTTCTACACTGATATCAAACGCCGGAAGAACGAAAGCCGCACCTATTTCATTG
ACAGGATGCAGGAAAAACTGAACGAGAGAATGTTGCGTGATGAGGAGTTGGAGCGGATGAGAAAATAAAA
AAATATCCATTACATATGAGAAGACAGGAATACTCGTATCCTGTCTTTTTATTTTCATTTAATTATATAT
TAATTAGCACAATATATGTGAGTTTTTCATTCCTATAAGGACAAATTTCAGAAACGTATGTCTGGTAAAT
TATTGAGTCATCATAGTATGAACATATATCATTACTAAAAACAATGAAACAACTTCCATAAGATTGTGGT
TGTAAAAATCGCCATTTAATAGCCCGTTTTTTTTGTAAAATTCGCCAATTAAAAAAATATGATTATCTTT
GCATTATATTTTATAAGGTATGGAAACAGTAAATAGAATACTTCAAGAGAAGATTACAGCACGAATCGCG
CCCAATAAAGCAGTACTGATTTTTGGTGCTCGCCGTGTTGGTAAAACGGTAATGATGCGTAAAATTGTGG
ACAACTATTCAGGTAGGACGATGATGCTCAACGGCGAAGACTACGACACATTAGCACTATTGGAGAATCG
CTCAATAGCCAATTATCGGCATTTATTGGATGGTATTGATTTGCTGGCTATTGATGAGGCACAGAACATA
CCACAAATCGGTAGTATTCTGAAGTTGATAGTTGATGAAATACCGGGAATAAGTGTCTTGGCAAGTGGTT
CTTCGTCATTCGATTTGCTGAATAAGACTGGTGAACCGTTGGTCGGCCGCAGTACGCAATTTCTCCTTAC
ACCATTCTCGCAACGGGAAATCGCACAGACGGAAACGGCACTTGAAACCCGCCAGAACCTCGAAGCGCGC
TTGATTTACGGTTCCTATCCCGAAGTAGTAATGATGGAGAACTATGAACGTAAAACAGACTACCTACGTG
ATATTGTCGGTGCATACCTGCTTAAAGATATCTTAGCAATTGACGGCTTAAAAAATTCGAGCAAGATGCG
CGATCTACTGCGATTGATAGCTTTTCAGTTGGGCAGCGAAGTTTCTTACGAAGAGTTAGGTAAACAACTC
GGCATGAGCAAGACGACCGTTGAAAAATACCTCGACCTATTGGAAAAGGTCTTCGTTATCTATCGTCTGG
GGGCTTATTCGCGTAACCTACGCAAGGAGGTTACAAAAGCTGGCAAGTGGTACTTCTACGACAACGGCAT
TCGCAATGCCATTATCGGGGCTTTCTCACCGCTGGCCATTCGGCAGGATGTCGGTGCGCTGTGGGAGAAC
TACATCATCGGAGAGCGGCGCAAAGCGAACTTCAATGAGGGACTGCACAGGGAGTTCTATTTCTGGCGCA
CCTACGACAAACAGGAAATCGACCTGATTGAGGAGAGTGCCGACAGTCTTACCGCCTTGGAGTTCAAGTG
GGGAAATAAAATGCCGGCCGCACCGAAAGCCTTCCAAGAAGCCTATCCCTATGCCGAGTTTCATGTGGTA
AATCGGGAGAATTATTTGGAGTTCGTATAATCAATAAATTACGTATATGGAAACAAAACTACAATCCAAA
CAGCAATATCCGCGGTTTATCCAAAATAAACCGTGTGGTATTGACAAATTCGATGGAGGTTCGCAAGAAA
GGTTGGCAAAAACTATTGCTCGCCATTTTTGTCAGAATGATTCATTGGATGAGGAATGTACTTTACCTCG
AATTATCGGCATCGAAGGTATTTGGGGATCTGGAAAATCCAACGTGGTTAAAATGTTGGAACGTGAATTA
TCAGACGACTATTACTTTTTTGAGTATGACGCATGGGGACATCAAGAGGACTTGCAACGCCGCTCTATAT
TGGAATTGCTTACAAGCAAACTTATTGATGATGGTATCCTATCTGGAAATGCAACAATAAAAGTCAAAGG
TGGAGGTACGAAAACCGTATCATGGTCTGAAAAGCTGAAATATTTATTAGCCCGTAAAACGGAGACCGTA
ACCGAAAAATATCCCCTTATCAGTAATGGTATGGTTGCGGCATTTTTGGTTGCAGTTTTAACTCCGATAT
TTACATTTATTGCGTATGCAGTAAAACCTACACCCACAACATGGTGGTTTTCTTTATTGTCTATTATCAT
AGCTGCACTGCCAGTTCTTATTGCATTGTGCGTTTGGAAATGGGCATATAGCAAAGATCATAAATATGGA
TGGAGTTATATGTTAGCTATTTATCAAGATAAAGTCGAAAAGGACGTTTGCTATGAGACTTTGAGCGAAG
ACGAACCAACGGTTTACGAGTTCAAAACATGGATGCAAGACATTTCTGATTTTATCAAGGAAAAAGGACA
ACGTAAATTAGTCCTTGTTTTTGACAACATGGATCGTCTCCCCGCTGAAAAAGTAAAAGAATTATGGTCT
TCTATCCATACGTTCTTCGCCGATAGCGGTTTTGAAAATGTTTGGGCTGTTATTCCTTTCGATGAAACAC
ATTTAGCTTGTGCATTCGGAGATGAGACCGACGAACAAACGAAACAACTGACCAAGTATTTTATCAATAA
AACTTTCCCTATTGTTTATCGTGTTGCTCCTCCTGTTATTACCGACTATCGAAGTATATTCAACAAACTG
TTTGTTGAAGCATTTGGAGAAACAGAAAATGAAGCGAAAGAAACTATAAATCGGATATTCAGATTGGTAA
ATCCTAATGCCAATGTTAGGGAAATTATATCATATATCAATGAGATGGTCGCTCTTAAACAAGAGTGGTG
TAACGAAATTTTGATGATAAACATAGCATTGTTCTGTTTGAAGAAGACGGATATTCTGGCAAATCCAGTA
GAACAAATATTGTCCGGCGACTATCTGAATGGCATTCAAACAATAATTAACAATGATCTGCAAACACAAC
GCGAAATTGCAGCTTTGGTATATGGTGTCGATGTTGAAGATGCTCGACAAATTCCATTGAAAAAATATAT
TGAAGGCTGCATCAACGGAGAAGAAGACCACGACATAAATCAATATGCAGAGACTAATAAACAATTTGAC
ACTGTATTAGAAGAAGTTATACAATGTATGGACAATGCGCTTATCGATAAGATTATACATTGTTTGCATA
AATTAACTCGAAAGAGCGATGTTATTCTGCGTGTATGGCAAAGAATAGCACAATTGAAATTAAAAGAATC
CATAGAGAAGCAGGTGTTCCCTGTCGAATACCAAGAACTGCTGTTGCATTTAGACACGGAAAGCCAAAAC
CATGTGATTGCTCAATTATATAAGAAGATAGTTCGGTTCAATGACTTCAATGGCGGCGACTATTTCAAAA
CGTTAGATGCAATAGACAGGTTTATTGCGCAAAATAAGTTGGCGTGCGATTTTACGTCATTGATTGAAGC
AAAAACAGTCAAGCCAAATACATTTATCGATTATATTCAAGCTGCAAATGCAACAGATGCTGCCTATCGG
GATAACGCGACAACTAAAGCATATAAATATTATCAAGTAGCAACAAATTCGGAGGCGCTCGATAATTATT
TGGCAAACTTACTACCCGATAATTTCGACCATGCAGATATTGTAAAAACGTTAAAAGATAATTCTACCTA
TACGTTTCCAACGCTTTTGCAAGCGATCACGAATTGCATTGATGAACAGAATGTAAATAAAGATAATATA
GGGGCTATATTTACAACCTATCGTTTATTGGCATCTGACGAAGAAAGACCTTTACCTGTAACGTTAGATT
CAACCTACATAAATCAGTTGCATTCTGAATTAGAAACTGATGGCCGAAACATTAAAGAGTCTGGATATTA
CGATTTAGTCGCCATGCAATTGGCACATGGTCATTCCGTTTCCTTAATAGAGGGTGGAGATATAAAATAT
GTTGCAGAACTCATGGACTATTATGTGGATCATGGAGACTTATTAGTAAATAGTGTGGGATGGAATATAC
CGCTATTAAATGAAACACTACAATACATGGTAAATCATAAACTTGGCTATAAATTATTGCTCTCAGACAT
ATTGCCCCAATTTGAAGATATTAAGAACAGAATAGGTGTAACGGATGAGGTATTTATCGAGCATTTAGCA
GAGTGGAATACCGATTTGGATAAGTATATCACTAAGAACAATATTAAAGATGTAATTCCTGACGCATCTT
TTTACGATTTGACCACTAAAATAAGCAATGTCCTGACCGATCATATCAATAAAATAGCGTTCGAAGCGTT
GTCTGAAATAAGTGTTGATACATTATACGCCCAAAGAACAGCACATACATCATATTATTGGTTTGTCGCA
ATAAAACATTTACTGGCTAAAATCAAATCCTTGCCAGATAACTTGACTGAATTTGGCAAAAAGATTCTGA
TGGATATTGCTTCTGGAACTCAAAGTTTGAATCCTTTCCCTAATTGTTTCAAGAATATAGTTGAAAGATT
GGATAAACGAAAAATTAAATCGACAGTTACCGATATAAGAAATGATTTCTGCATCGGTAAAAAGACTATC
AATGCAATAAAGTTTCAATTTTTCGAAACATGGCTTAGATCGCATGGTAATTTGAAAAGTCAAGCTGGAG
ACGTTATTGATAAAATAGTGAAACCTGTAATTTCCGATGGGGCATGCCGTTCATTGATTCTGCAAAACAA
AGATTTTTATATGGATTTAATAAATACAGCAGGGGATGATGCTTATGAATTGAAAAAGAGTCTCCGAAAC
CTCATACAAAAAGATTCAGATCCGCAATTGGTTAAATTTGTCAATTCGATAGATTCAGTACCTGAGGTTG
AAACCGCGTAAGTATTTGTCTAACAAGTCCGAATTTTACGATTTTACCCGTCAGAACTGAAGTGCCCCCC
CAAAAAATTGTATCCAACTTTTGGGGGTCACTTCAAACTTCGATAGGGATAATTTTCAATTTTGGGGACT
TGTTAGACAGTCTCATTATCTGGTAGCAGTTTACACAGCACCGGATCGTTTTTGATACGCTCCAGTTCCT
CCTGCACAATCTGCTTCACCTCTTCCTTGATGCGCCGGTAGTTCGCCTGCACCGTTTCCTTCATGCGGTC
GTTGCCGTCCTCGTCCGTGAAGTTTGTAATGACGGGAATTTTCTTGTAGGCACTTTCTTCCCGTTTCACC
TTTTCGGCATCCACCACAATCTCGCAATGAAAAATCTTCTGCTCGATACGCTCGTTGAAGTTGTCGGATA
CAGAACCGACAAACATTCCCTGCGTAAGCCCGGAAATCTTACTCGGTGGAATGAGCGCGTCCATCTGCGT
GTTGATGGAGGTGGAAACATCCTGCCGGTTGATGGAGATGGACTGCCGTTTCTGCAACACCTTACCGAAC
CGCTCGGAGAGCGTCTTGGCTGTTTCCCCCACCACCTGACCGGAGAAAATATTGCCGACAGTGTTCATCA
CCACTTTCGCCTCTTTGTCCCCGTAGTCACGCACTAACTGGCTGAAATCCTGAAAGCCCAGACACACGGC
AACCTTGTTGCTTCGGGCGGTAGCTATAAGATTGTCCAACCCTTTGAAGTATATTGTGGGCAACTCGTCG
ATGATGACCGATGACTTCAGCATCCCCTTCTTGTTGATGAGCTTCACGATACGGGAATTATACAGACCGA
GTGCCGCACCGTAGATATTCTGACGGTCGGGATTGTTACCCACGCAGAGGATTTTCGGCTCTTCGGGATT
GTTGATGTCCAGCGTAAACTCGCTGTCTGACATCACCCAGTAGAGCTGCGGTGAAATCATCCTCGAAAGC
GGGATTTTTGCCGACGCTATCTGACCCATGAGCTGCTCCGCAGCCCCTCCAAGCCACGCATCCATGAACG
GCGAAAGGTAGTTCTCCAGCTCCGGATAAGAGGTCAGTATCGGAAATATATCCTCGTAACGGCGGTTCAG
AAACTCGATAGCATGGGGAAACGTGCAAAACTTCCCGTTCTGATAGATTTTGAGATACCAGATAATACTG
GCAAACAGAATGATAGGTGACTCCACGAAGAAGTCGCCCTGCTTTTGCACCCACGTTTTATTGAGGTTGA
GCATTATTGTGTAGGCACTCTCATAGGCATCCGTAATATCTTCCATAAAATCCGGGTGAATGGGATTGCA
CCGATGAGAGCGTCGCGGGTCGTCGAAGTTGATCACATAGAACTTCGGCTTTACCTTGTAGCCGTCCGGG
TGGTTCAGCAAATGGTTGTAGGCAATAGTAGATAGGTCGGGATACTTGAAATCGTAGATGTATTGACTAA
AGCCCTTTTCAATCTGTTGCTTGATAAAATTGTTTACCACGGCATAGGACTTGCCGCTGCCCGGCGTACC
CAACACGATGGACGCACGGAAGGGATTAACTACATTGATCCAACCGTTGTTCCAGCGTTTCCTGTAATAG
AAACGTGTCGGCAGATTGACCGAATACTCGCTTTCGATAAGCCTCGTTTCCTGCATGAAACTCTCGTTCT
CGTTGTTGAAAACATCCTCCATCAAATTGTGTTTCAACAGGCGGCTCATCCACAGACCACCCATCAACAG
GCAGACATAGCCCGTTCCAATGGTAAGGACATACAGTCCCGTCACCGCTTCAAGCGGCAGCGGCAGGGGC
AGCAACCACCAGTTCAGGAAAAACAGCACGAACCCGACGGCAAATGCTGTCCAGATTCTCCCCCAAGTGA
TTTTCTCACCCTTGACACCCTTCGTACCCAGACAGGACAAGGCAAGCAAAAGGACGGAAAACAGCTTCGT
GTAGAGAATGGAATGGAACAGCCCCGCCGTGCGGTCGAAGTTCAGAAGGATTTTGTCCACCACGCCGATG
TTCACGCCCCACAGCCGGATGGCTTCGTAGCAGAACCAGTACACGTTCATGACCACTAAAATGATACTCA
CGGCACGCAGAAAATCCATGATTTTCGCCAATGCCCTCAAATCGTCTTCTTGTTGTGACATACATTGATT
TTTTAATTGTTGATACTCTGATTACATACCCAAGCCCTTGCGTTTTTTCTTCTTTTTGCGCTTCATCGCC
CGGATGAAAGCCTCTTCCTCGGCATCTACCGCCGGACCTTCGGGAGTGAGCAAGCCCATACCGCCCGATA
TATCTTCACTGTCGTAGGCGGTCTGCCCGTGTGCCTTGTCCGCAGCATCCACAGGGATGGATAGCGGTAT
CGGCGGTTGTCCGGCGTATGGCAGGGTGAAGTGTTCCTGCAAGGCATTCGCCGAAAGCTCCTTACCCATG
CGCGAACCGTTCAGCACGCATCCCGTGCGGTGGTCGATGAAGGTAGCCCCATAGATGCGCCCTTCCTCTG
TGTAGCGCAGTACGGTGTCGATGCCCTTCTCTTTGAGTTGGGATACAAATTTGTCCTTGTCATAAGTGCC
TTGCAGCACGGAAAGGACGGTGCGTTTCGTCATGTCTGCCAGTTTCCTATCCTTGATTTCCGATTTGGAA
CGGACAAACTTCTTCTGTACGGCTTCATAGCCTGCGGACTTCCCGAAAAGCGAGGATTTGAACGGGTTGC
CCACCTTGTTACCCTTGTCGTCCGTGACGGAATAGACCAGCCCGTGATACTCCCGTCCGCGCACGTTGCC
CCTCGCTTCCTCCACCGTCATATTATATAAGGAAAGGAGCGCACGGTATTCGCCCATCGTCTGGAAACGG
TACTGCCCATTCAGAGCCTTCACGGTGTTGCCTACCTGCTTCTTCACATCACCTGCCGATGCGGCCACCT
TGCGCAACGGATTATCCAATCTCTGATTTTTACGTTCTGCCGGATGCAATCCGTACTTCTGTTCCAGTTC
CCTGCGGATACGGTCGCTGCGGCGGTAGAGAAAATCCCGGTTGAGCCTTTTCCCGTTCTCGTCCACGTTG
ACCGTCACGATGTGCAGGTGGTGGCGGTCGATGTCCTCGTGCTTGAATACAAGATAAGGCTGGTTTCCGA
AACCGAGTTTTTCCAGATACTCGCGGGCGATATTCTGCAACTCAATATCGGTCAGCACATCCTCCGGGTG
CGGGTTGAGAGAGATATGCACCACCGGCTTCTCGATCTTCATCTGCGGTGGCAGGAAGGTGAGAAAACCC
TCCATCGCCTTGCCTATGTCCACCGTTCCCGAACCGTCATTGTAGATGCGGTTGGTGGTGAGAAGCCGCC
CCTGCGCCTCGTTAATCTTCTCCCCGTTGTAGGCAATCGCGCCGTACAACGAACTTCCTACACTGATTTT
TGCGACCATTTTGCCTCCATTTCCCTTGAAAGTTCCACAATCCGGCGGCTCAGTTTCACGAGTTCGACGG
TGTGTTGCTCTAATTTGTAGAGCAACGCCATCGCCTTTTTCTCTGAAAAATGCAGCCTCAGTTCCTTCAC
GACTTGGTTGTAATTCGTACCCACGGCACGGAATTGTGCATGAAAATCCGACAGTTTGGTGTAATAGTCC
ACCAACGTCTTGTCCACCTTCAGCACCTTGAACGGTTGCCCGAAGAAGTGCGCTTTGAGGAAAACAGACC
GTGCATAGACACCCGATTTTCCGAACATGGCGAGGAAACGGTTGTGTTCCTCCTCGTTGAAACGGACGGT
GTACCGGTACACCGCCGGATCAAGTTTGGGATTTCTCCCTGATTTGCTTTTCCTTTTCTCTTTCATATTA
CTTTGGATTTAGCGGATTGACGGCATAAGCCGCCGCTTCGGATTACAGCACCGCAGTTCTGAAAGGCTTC
CCGACTTCGGAGGGAAAGCCCGCCCCCTGCAAGGGCAAGTGCTTTTCGTGGCTGCTCAAAATATTTTGAG
CGGCTGAAAAGACATCTTGCTATGTTCAGGTGAACATAAAAATCCGTCAGGGGACGGATTGGGAAAATAC
CTTTCAGGACTCCGGGCCGCGCGTCATCGGCGAACCCTGCTGTCCGGGTGCAAAGTTACGCCCTTAAAGC
GGTATCGGACAGATGCTTGACCCGGTCAATGACTGCCAACCGGCGCAACGTGCCGCCACTTGCCGGAGAA
GTGATACAGGTTCCAAAATATACTTGTTTATTTGCAGCATGATTCAAGAAACGAACGATTTGAAGATATG
ATAAACGGAACATTCAAATACCCGGAAATCCGCTTCTTCGGATACTTGCCGAAACGGATACCCGAACCGT
CGGAAACCCGGTTCTCCGACAATTCGGTGACGTATGGATTCAATGACTTCATGACGCAATGTCGTCAATC
ACCATTTGTCCGACGCACCGCTTCACCACAGAACCGGATACGCGACGACCCGCCTGCGTGTGTAGTCACG
GAAGCGGATGGTGCGACAGCCAAATCCGTATGGAAACAGAAAAACAAATCATCAACAATTAAAATAAATG
GAACTATGAGTAAGGAAATCTTCGTTGCATTCGCAACACAGAAAGGTGGCATCGGCAAATCCACTGTCAC
GGCACTTGCCGCCAGCTACCTGCACAACGTGAAAGGCTACAATGTCGCCGTCGTGGACTGCGACGACCCG
CAGCACAGCATCCACGGGCTGCGCGAACACGAAATGGGGCTTATCGACAGCAGCACCTACTTCAAGGCTC
TCGCTTGCGACCATTTCCGCCGGATCAAAAAGAACGCCTACACCATCGTCAAAAGCAATGCGGTGAACGC
CCTCGACGATGCCGAGAGGATGATTGCCACTGAGGACGTGAAACCCGACGTGGTGTTCTTCGACATGCCC
GGCACACTCCGAAGCAACGGCGTGATAAAGACGCTCTCGCAGATGGACTACATTTTCACTCCGCTGAGTG
CCGACCGCTTTGTCGTGGAGAGTACCCTGAAATTCGTCACGATGTTCCGCGACAGGCTGATGACTACCGG
ACAGGCGAAAACAAAGGGGCTGCATCTGTTCTGGACGATGGTGGACGGCAGGGAGAGGAACGACTTGTAC
GGCATCTACGAGGAAGTGATAGCCGAAATGGGCTTTCCGGTACTTTCCACCCGCTTGCCCGACAGCAAGA
AGTTCCGCCGTGACCTTTCGGAAGAGCGCAAGAGCGTTTTCCGCTCCACCATCTTCCCGATGGACACGGC
ACTGCTGAAAGGGAGTGGCATCCGGGAGTTTTCCGAAGAGATAAGCGACATCATCAGACCGCAGTGAGCA
TGGGCAGCAGGAAAGTGAACACGGAAGGCATCGACGAGGAACTGCTGTTAGCCTCCATCGGGCGGCGCAC
ACAGGACGGGACACTGCGCCCCGCACAGGAAGTACCCGCAGCTGCACCGACCGAAGAGGACACCGCCGCA
CCGGAACCATCTCCTGTGCAACCCGTAACACGGGAAAAAGCGCAGAGGGAAAGTGGACGCCGGAAAAGGC
AGGACGAGGACTACAACGAGCTATTCCTGCGCCGCAACGAGATAAAGACCCGCCAATGTGTCTATATCAG
CCGTGACGTCCACGGCAAGATCCTCAGAATCGTGAACGACATCGCCGGAGGGGAAATCTCAGTAGGCGGA
TATGTGGATACCGTGCTGCGCCAGCATCTGGAACAGCACAAGGAGAGAATCAACGAACTGTACAAGAAAC
AACGTGAAGATCTGATTTGAAAATGGAAAAAGAAATGACACCGAATGAAAAAAGACCACAGCAAGACTGC
GGAGGTATGTTTACCCAAGTGCAGGCGAGTGTGGAAATACTGTCGCCTGTCCCGGTAAGCGGCAAATGCA
GTGAGAAGGACTATGAACGCCTGTTCATCCGCGACCCGGAAGTAAAGGCACGTGAGGGGAAGATGGCGTA
TGTGCGCCCGGAGTACCACGAGCGTATCATGCGTATCACCCGTGTAATCGGGCATGACCGGCTTACGCTG
TCCGCTTACATCGACCATGTGCTGACGCACCACTTCAACCAGTGCGAAGATGCGATAAAGAGCCTTTATG
CCCGAAATTACAATTCAGTATTCTAACCAAAAACGGAAGGATATGAATTACACAATCAGCATGACAGACA
TTCTGCTGGCGGTATCGGTCGGCTGCAACCTCTGGTTCCTGTTCCTGCTCCTTTACGAGCGCATCATGGA
CACGCGGATTGTCCGCTTCTTCAAGGGCATTGTCGGATTATGGCGGTCACTGGACGGGAATGAGGCTAAA
CGCATAGCGGCACACGAGGAAGTCCCTGCGGAAAAGGCGGACATCATCGGCAAGAGCCGTTTCAGGATGG
CATCCACCCGGACAACCGCTGCCATACCGACGCAAGAAGCCGCCACTATTGAAAAAGGCATTGAGCTGTC
GGAGGAAGAGGCTACTTTTGACGACGGAAAAACGGGAAACGCATCCCGCCCGGCACAAGTCCCGGAGGAA
AAACTCGATGAGACCTTCACGAGCATACCGCCGGAGGAACTGGGATACGGGGACGACGAACCGGAAGAGG
ACGCCTCGGACACGCCACGGGCTTCGGGCAGCAGCTTTGACGAGATTGACGACGCCTGCAAGACCGCCAA
AAACCCGGACGCGACACAGGCGGAACGTGAAAAGGCGGCTAAGGTGTTCACCGACATGGAGGGCACGGAG
TTGTACGAGAAAATGATGGAAGGCTCTTCGGAGATAGGCATCCGCATCAAGGGGCTTATCGAGATTCGGC
TGAAGAAATCTGAAAAGGAGTTCGTCGTGCCGGACAACATCGAGGAGTTCGACATTCGCAACTATGTATG
ACAACAATAAAAGAAATGAACATGAAAGAATGACATCAACCCACGCGGCGAGGAAACGCAAGGCGCATCC
CCATCCGCAACGGACACGCCCACGTCCGTGGAAACAAACGGGCATCCACTAAAACCAAAGTAAAGAAACA
AAGTATCAACCGCCCGACAAAGGACCATCCACCCTTTTGACGGCAAAAAACAAGAACAGTTTATGAACAA
GAACATCTTGAAAAACAGAAAAGCAATCCTCTCCGCGGCACTTGTCATCGCCGCAACCGCCTCCGCTTTC
GCGCAGGGAAACGGCATCGCGGGCATCAACGAAGCCACCTCTATGGTGAGTTCTTATTTCGACCCCGGAA
CTAAACTGATATACGCCATCGGTGCAGTCGTCGGGCTTATCGGGGGCGTAAAAGTGTACGGCAAGTTTTC
ATCGGGCGACCCCGACACCAGCAAGACAGCCGCCTCGTGGTTCGGCGCGTGCATCTTCCTGATTGTTGCC
GCCACCATCCTGCGCTCATTCTTCCTTTAATAAATAATGTATGGCTGAATACCCAATCAACAAGGGTATC
GGCCGTCCGGTAGAGTTCAAGGGCTTGAAGGCACAGTACCTCTTCATCTTCTGCGGAGGTCTGCTGGCTC
TCTTCGTCCTGTTCGTCATCCTCTACATGGTCGGTATCGACCAGTGGATATGTATCGGCTTCGGCGCGGC
ATCGTCCTCCCTCCTTGTATGGCAGACCTTCGCGCTGAACGCCCGGTACGGTGAACACGGGCTGATGAAA
TTAGGAGCGGCACGGAGCCATCCCCGATACCTTATCAACCGGCGGCGGATAACCCGTCTGTTCAAACGAC
AACGAAAGGAAGAAAGACAATGAGGAATACATCGAAAATGACAACACTGGAAAACAGGTTCCCACTTTTA
GCGGTGGAGCATGGCTGCATCATCTCAAAGGACGCCGACATCACGGTGGCTTTCGAGGTGGAACTACCGG
AACTTTACACCGTGACGGGTGCGGAGTACGAGGCGATACACAGTTGCTGGTGCAAGGCTATCAAGGTGCT
GCCGGACTACTCCGTCGTCCACAAACAGGACTGGTTCATCAAGGAACGCTACAAACCGGAGCTTCAGAAG
GACGACATGAGCTTTTTAAGCCGCTCTTTCGAGCGTCACTTCAACGAGCGTCCGTACCTGAAACACACCT
GCTACCTCTACCTGACCAAGACAACAAAGGAGCGTAACCGGATGCAGAGCAATTTCAGCACGCTGTGCCG
GGGACATATCATCCCGAAGGAGCTGGACAGGGAAACCACGACCAAGTTCTTGGAAGCCTGCGAACAGTTC
GAGCGCATCATGAACGACAGCGGGCTTGTCAGGCTGCGCCGCCTCTCCACCGATGAGATTGTGGGTACTG
AGGGAAAGACGGGACTTATTGAACGCTACTTCTCGCTCATGCCGGAAGGTGACACCACCTTGCAGGACAT
CGAGCTTTCGGCAAGGGAGATGCGCATCGGCGACAACCGCCTGTGTCTGCACACCCTCTCCGACGCGGAA
GACCTGCCGGGCAAGGTGGCTACCGACACCCGTTACGAGAAGCTCTCCACCGACCGGAGTGACTGCCGAC
TGTCATTCGCCTCCCCGGTGGGGCTTCTGCTCTCCTGCAACCATATCTACAACCAGTATGTGCTGATAGA
CAACAGTGAGGAAACCTTGCAGAAGTTCGAGAAGTCCGCCCGTAACATGCAGTCGCTATCTCGCTATTCA
AGGAGCAACAGCATCAACCGCGAGTGGATAGACCAATACCTGAACGAAGCCCATTCCTACGGACTGACCT
CGGTACGGGCACACTTCAACGTCATGGCGTGGAGCGACGATGCGGAGGAACTGAAGCATATCAAGAACGA
CGTGGGCAGCCAGTTGGCAAGCATGGAATGCGTGCCGCGCCACAACACCATCGACTGCCCGACACTCTAC
TGGGCGGCGATACCCGGCAATGCGGCGGACTTCCCGGCGGAAGAGAGTTTCCACACCTTCATCGAACAGG
CGGTGTGCCTGTTCACAGAGGAAACCAACTACCGCAGCTCGCTCTCGCCCTTCGGCATCAAGATGGTGGA
CAGGCTCACGGGAAAACCGCTGCACCTTGACATCTCCGACCTGCCCATGAAGCGAGGTATCACGACCAAC
CGCAACAAGTTCGTGCTGGGTCCTTCGGGCAGCGGCAAGTCTTTCTTCATGAACCACCTCGTGCGCCAAT
ATTATGAGCAAGGCGCACATGTGGTATTGGTGGACACGGGAAACTCCTATCAGGGCTTGTGCGGCATGAT
CCGACGCAAGACAGGCGGAGCGGACGGTGTGTATTTCACCTACACGGAAGATAAGCCCATCAGCTTCAAC
CCGTTCTACACCGACGATTACATCTTCGACGTGGAGAAGAAGGACAGCATCAAGACCCTGTTGCTGACGC
TCTGGAAGTCGGAGGACGACAAGGTGACAAAGACGGAGAGCGGCGAGCTGGGCAGTGCCGTGAGTGCCTA
TATTGAGCGCATCCAATCCGACCGTAGCATCGTGCCGTCGTTCAACACCTTCTACGAGTATATGCGTGAC
GACTACCGCAAGGAACTGGCACAGCGTGACATCAAGGTGGAGAAGTCCGACTTCAACATCGACAACATGC
TCACCACCATGCGGCAGTATTACCGGGGCGGGCGTTACGATTTCCTGCTCAACTCCACGGAGAACATCGA
CCTGCTCGGCAAGCGGTTCATCGTCTTCGAGATAGATTCGATTAAAGAAAACCGCGAACTGTTCCCCGTC
GTGACCATCATCATCATGGAAGCCTTCATCAACAAGATGCGGCGGCTGAAAGGCGTGCGGAAACAGCTTA
TCGTGGAAGAGGCTTGGAAGGCCCTCTCATCGGCGAACATGGCTGAATATCTGCGCTATATGTATAAGAC
GGTCAGAAAATATTACGGCGAGGCAATCGTGGTGACGCAGGAGGTGGACGACATTATCAGTTCTCCGGTG
GTCAAAGAGAGCATTATCAACAACTCGGATTGTAAAATCCTGCTTGACCAAAGGAAATATATGAACAAGT
TCGACCAGATACAGGCGTTGCTCGGACTGACGGAAAAGGAGAAGTCGCAGATACTCTCCATCAACATGGC
GAACAACCCTTCACGGCTCTACAAGGAGGTGTGGATAGGCTTGGGCGGCACGCAGTCGGCGGTCTATGCC
ACGGAGGTCAGCGCGGAAGAGTATCTGGTGCGCCCGTAAAGGGAATTTGACGAATGTCGCTTTGGCAAGC
GACTGGGCAAGTGTTTAAAATGCCCATTAACAACCGCTTACCGGAGGGGGAAACCCCATAAGGGAACACA
GCACGTTGGTAAAGCCATAAGTCAGCCAACTATCAGGCTGCGACTGAATGGCAAGTTAAAAAGATAGATA
TAAGGATAAAGCCTGCATTGGTTGAACGATAGTCCGAGCAGTCGTATCCTTGGGCGGTGACGGAAGATAG
TTATATACGTCACACTGCGGTACTACACCGATGACAGATAGCGGATGTAGCATAAACTGACCGCAGGGCA
ACTGCCATAAGCAGTAAAGGACGAAAGTCGTATCCGACAATCTATCGCGCCAAACAGTTGTCAAGTTCCT
AAACGGGGATTGCCTAAACCGGAACGCCGCAAGGCTATTAGGTGTAGACCTATGAATATCCGGCATGGCA
ACGGAGCTTCCATAGTAGTCTGAGCAGGGTAACGCCCTGTACATGGCGAAGGGAAGCAGCTAATTAAGTT
TAACAATTTAACGGAAAATGTGTGAGACATGAGAAATCCAAAGAATGTGTTAAACAGTCTGTCTAAACAC
AGCGGTAATTCAAACTACAAGTTTGAGCGGCTGTATAGAGTGCTGTTTAATGCGGAAATGTTTTATGTGG
CCTACGAGCGCATTTACGCAAAACCGGGCAACATGACAGCAGGAACTGACGGTAAAACCGTCAGTGGAAT
GAGCATTGAACGCATTGAGCAACTGATTGAAAGTCTGAAAAACGAGACTTATCAACCAGCTCCGTCCAAA
AGGGCGTACATACCGAAGAAAAACGGCAAGAAACGTCCGCTTGGCATCCCCTCATTCAACGACAAGTTGG
TGCAGGAAGTGGTGAGAATGATACTGGAAGCTATCTACGAGGGCAGTTTTGAGCATACCTCACACGGGTT
TCGGCCCGGGCGTAGTTGCCATACCGCACTTATCAGCATACAGAAGTCATTCACAGCCGTGAAATGGTTC
ATCGAGGGCGACATCAAAGGGTTCTACGACAACATCGATCATGATGTGTTGATAGGCATCCTGCGGGAAC
GCATCGCCGACGAGAGATTTCTACGGCTTATCCGCAAATTCCTTAACGCCGGATACATCGAAGATTGGGT
GTTTCACAGAACGTACAGCGGGACACCGCAGGGCGGTATCGTCAGTCCTATATTGGCGAATATCTACCTC
GACAAGTTCGACAAGTACATCCGGGAATACATCAATCGGTTCAACAAGGGGGAAATACGGAAAGGCAACG
CTCAGTACAAGCTCTACGAGCAGCGGAGATACCGGCTGGCTAAGAAGCTGAAAAATGAGAAAGATGAAAA
GGTAAGAGAACAGATGACCGCTGAAATCAAGCGGCTACGGGAAGAAAGGCACAAGTTTCCCGCGCGTAAT
GAAATGGACAGCAGTATCAAACGCATAAAATACGTTCGGTACGCAGATGACTTTCTGATTGGAATAATCG
GTAGTCTGGAAGACTGCAAAACGGTAAAAGAGGACATTAAAAACTATTTGAAAGAGGCTCTTAAACTGGA
ACTGTCAGATGAAAAGACACTGATAACCAACGCACAGAAACCCGCCAAGTTCCTCGGATTCGACATTTTT
ATCCGTAGGAGCAATGATTTACGCAAGGATAAAAACGGTAGAACGGTCAGGGCGTTCGGACACGTCCCGG
TCTTGTATCTGAATTTTGAAACGATGCGAAAGAAACTCTTTGACTACAAGGCCGCAAGAATAGCGGTCGT
GAACGGCAAAGAGGTATGGAAATCCATCGTCAGAACGTACATGATCGATTTGGACGACCTGGAAATAGTC
AGTCAGTTCAACGCCGAAATCCGGGGATTCTACAACTACTACTCGATAGCCAATAACAGCCCGGCCATCA
ACTCTTTCTATCACATCATGTCATACAGCATGTACAAGACTTTCGCAAGAAAGTACAAGTCGTCTGTAAA
GAAAATCCTATTCCAGTACAAAAAGGACGGGACGTTCAAAGTGGCATATGAGAACAGTAAGGGTAAAACG
CTCTACCAATCATTCTATCACGACGGTTTCAAACGCAAAAAAATCGCAGGGGCTACCTCATGCGACACTA
TCCCGCGGACAGTTACAATAACGGGCGGTCGTAACAGCCTAATGGAAAGGCTGAAACTCCAAGTCTGCGA
ATTATGCGGTGCTACGGACAAACTCGAAATGCACCATGTCCGCAAACTCAAAGACCTGAAAGGTAAGTCC
GATTGGGAGAAGAACATGATCGCACGGCGGCGCAAAACGCTGGCGGTCTGCTCGAAATGTCATGCAAAGA
TAGACCCCGACCGACGGATCAGACTGAATTAATTAGTGGAGAGCCGGATACAGGGAGACTTGTAAGTCCG
GTTCGGGGGCGAGTGCCCGGAAACCTATCATAGAAATATGACAAGGCGCTGGGTACTTAGCCTACGCGTA
CACCACCGAGGAAACGGAAAAAGTGGAGGTTTACCGTCTGGCGGAGAAGCTGGGCGACGACATCGAAGCC
GCCATCCGGCAGCTTGCCGAAAGGCGGAGAAACAAGGAATAACTAAAAAACAGAATGTATCAACCAAAAA
AGAAAAACGCGTATGAATTTACCAAAAGTGAAAATGCTGCAAGTCAGCAAGTGCCTTATCGGATTGGCGG
TCATGATGCTGCAATCCTGCGACGTGGCCGACAACCGCCGCGACATGCTGTGCGGGAACTGGGAGAGCGT
GGAGGGAAAACCTGACGTGCTTATCTACAAGGAGGGCGAAGCCTACAAAGTGACGGTGTTCCGTCGTAGC
GGTCTGCGCCGCAAGCTCAAGCCGGAAACCTATCTCTTGCAGGAGGAGAACGGCAACCTGTTCATGAACA
CCGGCTTCCGCATCGACGTGTCCTACAACGAGGCCACGGATGTGCTGACTTTCTCGCCAAACGGGGACTA
TGTGCGGGTGAAGCCGCAGCCGGGACATCCGACCGAAGAATAACAACCACTAAAATCCAAAGTAACATGA
GAACAAGAATAACAATGATTATCTGCCTGTGCCTGCTTTTCGCGGGCAGGGCAAGCGCACAGTGGGTCGT
AAGCGATCCGGGCAATCTAGCGCAGGGCATCATCAATGCCTCCAAAAACATCATCCATACCTCCAAGACC
GCCACGAACATGGTGAGCAACTTTCAGGAGACGGTGAAAATCTATCAGCAGGGCAAGAAGTATTACGATG
CCCTCAAATCGGTGAACAATCTGGTCAAGGACGCCCGCAAGGTGCAGCAGACCATCCTGATGGTGGGCGA
CATCACAGACATCTATGTGAACAGTTTCCAACGGATGCTCCGTGACGGGAATTTCAGACCCGAAGAGCTT
TCCGCAATCGCTTTCGGCTACACGAAACTGCTGGAGGAAAGCAACGAAGTGTTGACGGAACTCAGGAACG
TGGTGAACATCACCACGCTCTCCATGACCGACAAGGAGCGCATGGACGTGGTGGAACGCTGCCACTCGAA
GATGAAGCGTTACCGCAACCTCGTGAGCTACTACACGAACAAGAACATCTCCGTGAGTTACCTGCGTGCG
AAAAAGAAGAACGACCTCGACCGCATCATGGGGCTGTACGGGAACATGAACGAAAGATACTGGTAGCCTA
TGAAGTTCGACAACCTTCATCAGATTTTACGTTCACTTTATGAGCAGATGATGCCGCTGTGTGGGGACAT
GGCTGGTGTGGCGAAAGGCATCGCCGGGCTGGGTGCGCTGTTCTACGTCGCCTACCGGGTATGGCAGTCG
CTGGCGAGAGCTGAACCGATAGACGTATTCCCGATGCTCCGTCCTTTTGCCATCGGTCTGTGCATCATGT
TCTTCCCGACTGTGGTGCTGGGCACGATAAACAGCATCCTCTCACCCGTCGTACAGGGCACGGCAAAGAT
GCTGGAGGCGGAAACGCTGGACATGAACCGATACCGGGAGCAGAAGGACAAACTGGAATACGAGGCGATG
GTACGCAACCCCGAAACCGCCTACCTCGTGTCCAACGAGGAATTTGACAAGCAACTGGAGGAACTCGGCT
GGTCGCCCTCCGACATGGTGACGATGGCGGGAATGTATATCGACCGGGGAATGTACAACATGAAGAAGAG
CATCCGCGACTTCTTCCGCGAGATACTCGAACTGCTGTTCCAAGCCGCCGCCCTCGTGATAGACACCGTC
CGCACCTTCTTTCTCGTGGTGCTGGCGATTCTCGGTCCGATAGCCTTCGCCCTGTCGGTATGGGACGGTT
TCCAAAACACGCTCACGCAGTGGATATGCCGCTATATACAGGTCTATCTGTGGCTACCGGTATCGGACAT
GTTCAGCACCATACTGGCGAAGATACAGGTTCTGATGCTGCAAAACGACATCGAGCGGATGCAGGCAGAC
CCGAACTTCTCGCTGGATTCGAGCGACGGGGTGTATATCGTATTCCTCTGCATCGGCATCATCGGCTACT
TTACCATTCCCACCGTTGCGGGCTGGATTATCCAAGCCGGAGGCATGGGCGGTTACGGTCGCAACGTGAA
CCAGATGGCGGGACGAGCCGGAAGCATGGCGGGCAGCGTGGCGGGTGCAGCCGCAGGAAACGCAGTCGGA
CGTGTCGGCAAATTGCTGAAATAATCAATGTGCAATCATAAATTGGAAAATATAAATGGAATTCAAATCA
CTTAGAAACATCGAATCGTCGTTCAGGCAGATACGCCTGTTCGGTATCGTCTTCCTCTCGCTGTGCGCCG
TGGTGACGGTGTGGAGCGTGTGGAACTCCTACCGTTTCGCAGAGAAGCAACGGGAGAAAATCTATGTGCT
GGACAACGGCAAGAGCCTGATGCTCGCCTTGTCTCAGGATTTGTCGCAGAACCGCCCGGCGGAGGCACGG
GAACATGTGCGCCGTTTCCACGAGATGTTCTTCACGCTATCACCTGAAAAAAGCGCGATTGAACACAACG
TGAAACGTGCCTTGCTGCTGGCGGACAAGAGCGTGTACCACTATTATTCGGACTTCGCGGAGAAGGGGTA
CTACAACCGCATCATCGCCGGGAACATCAACCAAGTGCTGAAGGTGGACAGCGTGGTGTGCGACTTCAAC
GCCTATCCCTACCGTGCCGTGACCTACGCCACACAGAAAATCATCCGGCAGAGCAACGTCACCGAGCGCA
GCCTCGTGACCACCTGCCGCCTGCTGAACGCATCGCGGTCGGATGACAACCCGAACGGTTTTACCATCGA
GGGTTTCACCATCATTGAGAACAAGGATTTACAGACTATCAAACGGTAACAGGACATGAAAAGTATCAGA
AAATCAATGTGGGGCATGTATTGGAAACTCCACGACAAACGGAAACGCTTGGCGGCAAGTCTCAAAGGGT
ATCTGGACGGCTTGCCGCCGGAAACACGCCGCCGCATCGTGCTGGGGATGTTCGCCGCCTTCGCGGTGCT
TGCCCTTTACACCTTCGGCAGAGCCGTCTATGACATCGGCAGGAACGACGGCTCACATATGGAAACGGGA
CACGCCGGACGGGTGGAACTGCCGACCCCGGCGGAAACAGGCAATCACTTAACACCTTATTTATATGGAA
CAGACAAAGAATGAACCGACGAAAGAGAACAAAGCTGCTCCCGAAACGGGGAAACCGAAAAAGGAGCGCG
AACCGCTGACAGAGGCGCAACGGCTGAAACGGCAGAAGATGATCGTGCTGCCCGCTATGGTGTTGGTGTT
CATCGGGGCGATGTGGCTGATATTCGCCCCGTCCTCCGGCAAGGAGCAACCGCCGGGAACGGACGGATAC
AACACCGAGATGCCCGACGCTGACAAGGCGAACCGGCAGATTATCGGCGACAAGCTGAAAGCCTACGAGC
ATGGGGAGATGGAAGAGCGTCAGGAGAGCCGCAACCGTGCCATCGGGCAGCTGGGCGACATGTTCGACCG
CGAGATAGCGGGAACGGAGAACGGAGTGGACTTCGACCTCGCCAATCCGGGCGGCAAGGAAGAAAGGGCA
AAGCCAGCCACGCCGCAGACCATCCAGTCCTCCGCAGCCGCCTACCGTGACCTGAACGCCACGCTCGGAA
ACTTCTACGACCAGCCGAAAAACGACAATGCGGAGATGGACGAATTGTTGGAGCGCATCGCATCGCTGGA
GTCGGAACTGGAAAGCGAGAGGGGCAAGGCTTCCTCTATGGACGAGCAGGTGGCTCTTATGGAGAAGTCC
TACGAGCTGGCGGCAAAGTACATGGGCGGTCAGAACGGAGGACAGCCATCGGCGGAACAGAGGGCAGAGC
CAACTACCGTGCAGAAAGGGAAGAAGAACAAGGCAATGCCTATCAGACAGGTGGAGCATCAAGTAGTTTC
TTCACTCTCACAGCCTATGAGTAACGCGGAGTTTGTCGCCGCCTTATCGCAGGAACGCAACCGGGGTTTC
AACACGGCTGTCGGCACGGCGGAGGTATTGGACAGGAACACCATACCGGCGTGCGTGCATGGGGCGCAGA
GCGTGACGGACGGGCAGACGGTAAGGCTGCGCCTGCTGGAGCCTATGGCGGTGGCAGGCAGGACAATACC
CCGGGGTGCGGTGGTGGTCGGCACGGGCAAGATACAGGGTGAGCGGCTCGACATCGAGATTACCTCGCTG
GAATACGACGGCACGATTATCCCCGTGGAGCTTGCGGTCTATGACACGGACGGACAGCCCGGCATCTTCA
TCCCGAACTCGATGGAGATGAACGCCGTCCGGGAGGTCGCCGCCAACATGGGCGGCTCGCTGGGAAGCAG
CATCAACATCTCCACCAATGCCGGGGCGCAGCTCGCCTCCGACTTGGGCAAGGGGCTGATACAAGGCACG
AGCCAGTACATCGCCAAAAAGATGCGAACCGTCAAGGTGCATCTGAAAGCCGGGTACAGGGTCATGCTTT
ACCAAGAAAAATATTGAAAACAATAAAAATTACCACTAAAATCCAAAAGTAATGAGAAAAGTAATCATCA
TGTTTGCCCTCGCTATGGGCATCATAACTGCCAACGCGCAGGAGAATGTAACCGTTGAAACGACCAACGG
AAGTGAACAACCGACCTTGACGAAGGAGGTCTATCCGCAGAAGGAGGCGGACGGCGACCTATATCACGGG
CTGTCACGCAAGCTGACCTTCGACCGCATGATACCGCCGCACGGTCTGGAAGTGACCTACGACAAGACCG
TCCACGTCATTTTTCCGGCGGAGGTGCGCTATGTCGATTTAGGCTCGCCCGACCTGATTGCCGGGAAAGC
CGACGGAGCGGAGAACATCATCCGTGTGAAGGCTACCGTAAGGAATTTTCCCAACGAAACGAATATGTCC
GTCATCACGGAGGACGGCAGTTTCTACACCTTCAACGTGAAGTACGCCGCCGAACCGCTGTTGCTCAACG
TGGAGATGTGCGACTTCATCCATGACGGCAGCACGGTGAACCGCCCGAACAACGCGCAGGAAATCTATCT
GAAAGAGCTGGGCAGCGAAAGCCCGATGCTGGTGCGCCTTATCATGAAGTCCATCCACAAACAGAACAAG
CGCGAGGTGAAGCATATCGGCTGCAAGCGTTTCGGCATCCAATACCTGTTGAAAGGCATCTACACGCACA
ACGGCTTGCTTTATTTCCACACGGAGATAAAGAACCAGAGCAACGTGCCTTTCGATGTGGACTACATCAC
TTGGAAAATCGTGGACAAGAAGGTTGCGAAGCGTACTGCCGTGCAGGAGCAGATTATTCTGCCGCTCCGC
GCGCAGAACTACGCCACCCTCGTGCCGGGCAAAAAGAGCGAGCGCACGGTCTTCACGATGGCGAAGTTCA
CCATCCCCGATGACAAGTGCCTCGTGGTGGAATTGAACGAGAAGAACGGCGGCCGTCACCAGTCCTTCGT
GATTGAGAACGAGGATTTGGTACGCGCGGGTACCATCAACGAACTTCAAGTACGCTGACCATGAGAAAGT
ACATCGCAATAATCATCGCGTCGCTTGCCCTTTTTACAGGGCAGGCGCACGCCCAGCGGTGTCTGCCGAA
GATGCAGGGCATCGAGGTGAGGGCGGACATGGCGGACGGCTTCAATCTCGGCGGCAAGGACGGCGGGTAC
AGCTTCGGGGCGGCTCTCTCCACCTACACGAAGAAGGGGAACAAGTGGGTGTTCGGTGGCGAATACCTGT
TGAAGAACAATCCCTACAAGGACACCAAGATACCCGTGGCGCAGTTCACGGCGGAGGGCGGCTATTACTT
CAAGATACTGTCGGACGCCCGAAAGATTGTTTTCGTCTATGCCGGGGCTTCGGCTCTCGCCGGATATGAG
GCGGTAAATTGGGGGAAGAAGGTGCTGCATGACGGCTCCACGCTGCACGACCGGGACGCCTTCATCTACG
GCGGTGCGCTGACGCTCGATGTGGAGTGTTACGTGGCAGACCGTATCGCCCTGCTTGCCAACCTGCGGGA
GCGTTGCCTTTGGGGTGGCGACACACGGAAGTTCCACACGCAGTTCGGGGTCGGTATCAAGTTCATCATC
AACTGACACGGGCATGGAAAGGACGGAAATAGATGCTGTCAGAAGGATGCCGCTTGCGGATTTTCTCGCA
CGGCTGGGGCATGAGCCTGTCAGAAGGAGCGGTAACGAGCTGTGGTATCTTGCCCCGTACAGGGGCGAGC
GCACATCCTCTTTCCGTGTGAACGTGGCGAAACAGCTCTGGTACGACTTCGGTTTGGGCAAGGGCGGCGA
CATCTTCACGCTTGCCGGGGAGTTTCTGCAAAGCGATGACTTCATGAAGCAAGCGAAGTTCATAGCGGAA
GCCGCCAATATGACGGTTGCCGGATGGGAAAAGCCCGTCTATCTCTCGAAGCCGACCGAATCCGTTTTTG
AGGATGTGGAGGTCGCTCCGCTGCTCCGCTCACTGCTGACGGAGTATTTAGAGGAACGGGGCATCCCTTA
CGCCATCGCATCCCGTCACTGCTGCCGCTTGAACTACGGTGTGCGTGGGAAACGGTATTTTGCCGTTGGC
TTTCCGAACATGGCAGGTGGCTATGAAGTCAGAAGCCGATATTTCAAGGGTTGCATACCTCCGAAGTCTG
TATCACTGGTAAAGGCGAATGACATCCCGGCTGACGAGTGCCTCGTGTTCGAGGGCTTCATGGACTTTCT
CTCTGCCGTGACGCTTGGTGTAACCGGTAACGCTGACTGTCTTGTGCTGAACTCAGTCGCCAACGTGGAG
AAGGCGGCGGGATTGCTGGACGGATACGGGCGCATCGGCTGCTTCCTCGACCGTGACGAAGCCGGACGGC
GGACGCTTGCCGCACTTACCATGCGATACGGGGAACGTGTCACCGACCGTTCCTCCCTCTATGACGGTTG
CAAGGACTTGAACGAGTACCTGCAACTGACAACGAAAAAACAGAAAAACAACCATCTAAAAATCGAAGAA
CAATGAACATACTGAACAACAGAAACAAGAGAACATCAATATTCAAGGCAGTGGCGTTATGCCTGATAGC
CGCCATGTCATTCACCCTCGTGTCATGTGACGATGACATGGACATCCAGCAGTCCTATCCCTTCACGGTG
GAGGTCATGCCCGTGCCGAACAAGGTAGTAAAGGGGCAGACAGTGGAAATCCGCTGTGAACTGAAAAAGG
AGGGCGACTTTTCGGGTACGCTCTATACCATCCGCTATTTCCAGTTCGAGGGGGAAGGCTCGCTCAAAAT
GGATAACGGCATCACCTTCCTGCCTAACGACCGCTACCTGCTGGAGAACGAAAAATTCCGCCTGTACTAC
ACGGCGGCGGGTGATGAGGCGCATAATTTCATCGTGGTGGTGGAGGATAACTTTAGCAACTCCTACGAAC
TGGAATTTGACTTCAACAACAGGAATGTAAAGGACGACGATCTTACCATCGTTCCCATCGGCAACTTCAG
CCCCTTGTTGAAATGATGCGTGTATTCATGACAATGCTCTGTTCACTTCTGACGGTCTGTTCTGTGTCCG
CGCAGATCAGCCGCCAAGAGGGAACGGACGGGCAGGCGGCAATCTACCGACTGCCGCTTATGGAACGTGC
TTTTTTATGCTGCCGCTACTTTGAAGGCTGGCACTCAGAAAAACACTACCCATACGTCGGTTGGGGTCAC
AAACTTTTGCCAAACGAGAAGTATTCGGCACGAACCATGACAAAACGGGATGCGGATGAACTTTTGCGGA
AAGACCTGCGCAAATTTGTCGCCATGTTCCGTAAATTCGGGGTTGATTCGATTTTGCTTGGCACGTTAGC
TTACAATGTGGGACCGGCGAAGCTGTTAGGCAGCAAAACAATCCCCAAAAGCACCTTAATCAAGAAGCTG
GAAGCTGGTGACAGGAACATCTACCGTGAGTATATAGCCTTCTGCAACTACAAAGGAAAACGCCACGCCA
TGCTGCTCAAACGGAGAAAGGCGGAGTTTGCGCTGTTGTATATCCCATAAAAGGACTGACAAAACTGGCA
AAAGACGTGCCATATTTAACTTGGCACGTCTTTTGCTCTATCACTTGATAGATTATCGTAGGATTTTCTC
GTTAATTGACATCGTTGAGCCATTTTTGCCTATCGGTTTCCAAATAACACTTCAAGTTGTAAGTGTTGTG
AGAGCAATACAAAACATAGTTATTAACCATAAAAAGTATAGCGAAATTATGAAGAAAGTATTTAGGAAAA
TTCAGAAAGGAACAATTCAAGTATTCACCTGTAAGAAGTTACTAATGACAAAAAAGAAATTGCCCGTTCG
TTTTACGGGTCAGCACTTTACTATTGATAAAGTGCTAATAAAAGATGCAATAAGACAAGCAAATATAAGT
AATCAGGATACGGTTTTAGATATTGGGGCAGGCAAGGGGTTTCTTACTGTTCATTTATTAAAAATCGCCA
ACAATGTTGTTGCTATTGAAAACGACACAGCTTTGGTTGAACATTTACGAAAATTATTTTCTGATGCCCG
AAATGTTCAAGTTGTCGGTTGTGATTTTAGGAATTTTGCAGTTCCGAAATTTCCTTTCAAAGTGGTGTCA
AATATTCCTTATGGCATTACTTCCGATATTTTCAAAATCCTGATGTTTGAGAGTCTTGGAAATTTTCTGG
GAGGTTCCATTGTCCTTCAGTTAGAACCTACACAAAAGTTATTTTCGAGGAAGCTTTACAATCCATATAC
CGTTTTCTATCATACTTTTTTTGATTTGAAACTTGTCTATGAGGTAGGTCCTGAAAGTTTCTTTCCACCG
CCAACTGTCAAATCAGCCCTGTTAAACATTAAAAGAAAACAGTTATTTTTTGATTTTAAGTTTAAAGCCA
AATACTTAGCATTTATTTCCTGTCTGTTAGAGAAACCTGATTTATCTGTAAAAACAGCTTTAAAGTCGAT
TTTCAGGAAAAGTCAGGTCAGGTCAATTTCGGAAAAATTCGGTTTAAACCTTAATGCTCAAATTGTTTGT
TTGTCTCCAAGTCAATGGGTAAACTGTTTTTTGGAAATGCTGGAAGTTGTCCCTGAAAAATTTCATCCTT
CGTAGTTCAAAGTCGGGTGGTTGTCAAGATGATTTTTCTGGTTTGGTGTCGTCTTTTAAGCTGCCGCATA
ACGAAAAATGGTAGCCGTAGTTGCCGGATTTACAGCACTTTCGTATCAATTTAGCACTTCGGTTCGTTAA
AAGCACCAAAGTATCAAGTTGGCACGAAAGCCGGCAATTATCGGCTACCATATGTGTGTGCCCTGCATAT
GCAGGACACACCCCGAAAGCTTTTCAAATAGTTCAAAAATACAAATTTAGTTTTACGAACCAAGTTTTCG
GGGTGTTATTTTTCCAGAGGGTGCAAGTCCCTTACGAGCGGATTGAAACCCCGAATCGTTAGCAAGCTGC
AAGGTGGTTTATCGTGAGGTATGCACTGAAGGAAGCAGAACTGCAAAAGTCTGTACCGACGAACAGAAAG
TACATAAGAGGCATAACAATAAGGATGAGTATCCACAGCAATACGAAGTCCAAAACAGTGTTCTGAACAT
GCTATTAAATCAGATTATTGTTATGTAGATGTACCGGCGATAGACGGAAGGAAAAAGCATTTACCAGGGG
AGGTCTTGGCGATTACGAGTTAATCAATCCAAGAAGTCAGCAGAGGTCATAGTACTTGAGGGCAAACGAG
GTGCGAATAGATACCGCATAGGTCTCACAAACAAGGAAGGACTGAACGTAAAGAGGTTTTCAATAGGTAA
CGGAACACATAGTAGCCCTACTTAACGAAAACAGGTTAAAAACAACTAAAATGATAACAAGAGTAGTACA
TCCGTTTAATCTTCAAAGAGCATTGGAACACGTGATTGCCAATAAAGGTAGTGCGGGTGTTGATGGTGTT
TCTATAAGAGAGCTCCGCAAGGTGTTTTCTGAAAAGAAACTACAACTGATTGAAGCAATCAAACAAGGCA
ACTATCAAGTACAACCCATTTTAGGTATTGAAATTCCGAAAGGAAATGGGAAAACTCGATTATTGGGTGT
TCCCACCACTACAGAACGTGTGTTGCAACAAGCCTTAGCACAAACTATTGCACCACTTTTTGAGCCCGAA
TTTAGTAATTACAGCTATGGATTTAGACCTCACAAGAATGCCCGACAAGCCGTTGGACAATCTCGGGATT
ACATCCATTCAGGATTAAACCACATTGTGGATATTGACCTGAAAAACTTCTTTGATGAAGTTGACCACTG
TTTATTACTGAATTTAATCTATCAAAAAGTGAAATGCAAAGCTACCATGCAACTCATACGCAAATGGCTC
AGAGCACCTATTAAAATCAACGGAAAGCTACGAAAGAGAAGAAAAGGCGTTCCGCAAGGAAGCCCTTTAA
GTCCATTATTGTCGAACATTTTACTACATCAACTGGATAAGGAAATGACTCGAAGAGGACACAAATTTGT
ACGTTATGCGGATGATTTTAGTATTTATTGCAAAAGCCACAATCAAGCCAAGGCAACAAGAGTGGTAATT
GAAAAGTTTTTGAAAAACAAACTCAAATTAACTATAAATGAAGAAAAGAGTGGTATCAGAAAACCAATCC
ACTTCACAATTTTGGGTTTCGGATTCGTACCTACGTACGAGAAAGGAAGTAAAAATCAATACCAACTTAT
TGTATCGGAAAAAGCATGGAAGAAACTAAAAGAACGACTTAAAACAATCACCCGAAAAACCACACCAGCC
ACATTTGAAGAGCGTATTGCCAAGATAAAAGAAGTGCAACGCGGATGGTTGAACTATTTCCAAGGCACGA
GTATTTTGGGCAAATTACGAGATTTAGATGGTTGGCTTCGCAACCGACTGCGCTATTGCATTTGGCATCA
TTGGAAAAAACCCGAAAGGAAAAGGAAAAACCTGATTCGATTAGGTGTAGACCAAGACCATGCCTACGCT
TGGAGCAGAACACGGAAAGGCGGTTGGGCAATAGCACAAAGTCCTATTCTAGGCACTACCATTACTTTAC
AACGCTTGAAGAAAAGAGGATATGTTTCCTTAACTGAATTACATTTACAACTTAACCCATCTCTTTGCGA
ACCGCCGAGTACGTGACCCGTACGCTCGGTGGTGTGAGAGGCGCACTCCGTCAGTTACTGGCGGAGCCGT
CTACTCGATTATGCGGTCGGTTTTCATTTTCTCTTCTTTCTCGTTAATTTGTCAAGCAAAGTTACTAAAT
TTGCAGTCAAGCAATTTCAATTTTTGAATTATGTATTTCAGCAGACCTTGGACTTCTATCTAAGTGATAG
GCAGTCCTGAAAATTCCAATCTCTTTTAGGTCAAGACAATTAGTCTATGGGTTTCGTGTACCGACTTTTT
TGTAAAGGCGTTACGTTGTCATAGTTGCTCTGTCGGGTAATACTGTCTATTCACTTCTCCACGATTTCAA
CAACAAAAATGATTGAACGTATCAAATCGTTGGGGGAAATGGAGACGAAGCAGAAATGTGTAGTTCAACG
GTTCGAGATTATCATTCCCCTCCACCAAAAAATAACGACCCAATATATAGCCTCCGCAAGTTTTACTTGC
GGATTTTTTAGTTATCGCAGATTGGACAAAGGTTTCTTTGCTACTTTCTTTGTCCGCCATCATGCTCACT
GAAAGAAAGTAGGGCGGCTCTCGCCGCCCCGCCACTCAAAAGCGTGTGTAAAGTCCCGTCACCATCGTGA
ACATTTCCTCCAGCATATCAAAATAGATACCCTCGTGTACGGCAATGTCCTTTGTCTTGCACTCAAAGGT
CTTTTTGCTGAACGTCCTGCGGTAGAAGCGCATATTGTAGAGGTCTGCCCCTTCGTCATAGATGATGTCA
AGGCGGTTGGCACTTGTTTTGTTCCTTGCAAGGCTCATCCGTAAGCCGTTGCCCATATCTATGAAATCAC
GGCTACCTGTCATGGCGGTGAAGCGTTTTCCGCCTATCTGCTGTAATATCGTCTTGGCTATCATATCTTT
TGTTTTTAGGGTTTTAAGTATTGGCGGTGCGGACACCGCCATCCCGTTCAAAATTCTCGCATTTCGGAAA
TGGGGGTCTGCCGTTGTAGCCACTCTTTCACACATTCCATATTGTACTCGCTCGTGATGACTGCCGTATG
GCTGTCGGTGGCGGTGAAACGTGTGCTTTCGTAATCATCTATCCACCCCTTGAGGGTGTCCGTTCCCCAC
GCTCCGGTATCGTCAAAGATACCGTCCAATGCCGTGATAGGTTCGCTGAACTTGACTATCAGCGTTTGAT
AGGTCGTGTTCATAGTCTGTCCTCCTTTCCCTTCTTTGCGTTCAGCCACTTGTCCCGTGCGGCTCGGCAC
TCGTCCAACGTGGGTTTGACACAAGAGAACAATTCTCTGTCTATGGGGTGGCGGTAGTCGTACTGCACAA
GTGTCCGCCTGCGTCTTCCGATACCCGATTGGAAACGCTCGTATTTCTCCGTACCTGCTTCCGCGCAGGT
GCTTACTCCGTTGATGGTCATTCGTGTTGTCATAATGTTGCTTTTTAGATGGTTAAAAATGTACTGACAG
AACTCTGTTCTTCATCACCATTTCGGGGTTGCTTGTGTAGCGTTGGTGCAGGTAGAAATGGTGTGAGCCG
AAGCCGTAAAGGAAAAACTTGTCAAGTTCGTGCTTCTCGGCAAACTCCTTTACGCTCTTTCTCAATTCCC
CCTCACTCGTTGTGAGAGTGAGGAGGTTCACAAATTCAAGGAACATCGTGGGGATTGCATCATCCCACAC
ACAAATCATACTTTCAATTCTTACTTCCATATCAATGTTGTTTTAGGGGTTATGCTATGCCGCTTTCATC
CGCTCACGGATAAGGTTGGCGTTCTTGTTCACAAGGTCTATGATGCGCTCGTGATATTCGGTGTCCTGGT
TGTGCTTGCCGTGGCACTGCACCACTTCGAGGGTTCGCAAGTCCACCTCTACGGTTTCAATAATCTCATC
GCCAATCCTTGCCGATAGTATGAGGGTGTCGGCTTTCTTGTAGTATCCACTGCCAAACACGCAGATGCCC
TGCGTCTTGCCCTCGTTGTAATACTCGTCTATGCTTTCAAGCACCTTGACGATTATTTCCTCGTCCGTGA
TTACCAAGCCGAAGAATTTGGATTTGTTGGCGATGAAATCCTCCGCATCTTTCTTTCGTTGGAGTTGTCG
CTGTTGCTCACGCTCACGCCTTTCAATCTCCCAACGGCGTTGCTCTGCGGCTCTTTCCTTCTCGTGTATG
GCTTCAATTTTTCGGGTTGCGTTGTCGTGTGCCGCCATGAAATCTTCGGGACAGATGTTCTTCGGGTTAC
GGAGGTCTTGACCGAGTTTTTTGAGCATACGCAGATAGTCGCACCACATTGAGAGGTTGTCTATCTGATA
CTTGTGACGCTTGGCAATCAGATATGATGCCCAACATTCATCGGCAGTACGGGTATTGAAAAGAAAGTGT
TTCATGACCTCAATCTCACCGCCTTTCATAAGGGTTTCAATTCTTGGGTCTGAAAGCAAGGCTTTGAAAA
GACGCACGGGGGAGATGCCGTGGAAATCGCCCTTGAAGCCGTTACGTCTGAGTTGGGGCAATATCCTCAT
CTTTGGATATGCACAGCTTCTTGCCACCACATCATCGTATAGGCTGTTGTGCGGTCTTACCTCCATATCG
CTGCCTAATGCCCACACATCGCAATAGCAGAAAAGGAAGCCACGGAGCAACGCCATGTCCGTAACCTTGC
CGTCGGGTGAAATCCAACGCTGCACGACCTCGTGGCAGTAGAAACGCATCGGTTCGCCTTTCCTGCTCTC
GCATCTGACCTGCGCCACGCGGATTACCTGATACCCTTTGCAGGTGGTTATCACGCTGAAATTCTGCGTT
TCCTTGTAGATGCGTCTGCGTGTGTCCTGCACTTTGAGTTCGGCATGGCATTTGGGGCAGGTGCAGCCTT
CAAGGGTGTCGCATAGTCCGCTGTCGCTGTGCCACTCGTGACCGCAGTCGGAACAGGTGATGTTCCCTTT
CTTGGTGCGGTAGCCGATATGCTCAACGCAGTGGCGGTATGCCCAATCTATTTGTGTCGCTGATATGGGG
CGAAGGTTGGCGGAAAGTCTTGCCACCTCTTTCTGTATCTTGGTCTTCGGTTTCATAAGCCTAAATCAAA
TAATGAGGGTTGGGGTTGGTTTTCTTTTCTCGCTGACGGTCTGTGGCGGTTCTGCAACTTGCGGAGTTCC
TCCTCTTGGTATTTGCGGACAGCGTTCTGACGTGCCTCCGCCTTTTCCTCTGCCGTGAGTTTCACAACGT
GGTTCACAACCACTTGGCAGTCCATCGGTTTGCCCACCTCTATCTCGTTTTCCTCATAGTAGTGGATGGC
TTGCCCGAATATCTCTCCGTCCGTGAAACCGTTGCAACCGCTTTTCTGCACATAGTTCAGAATGTGGGTC
ACGCACTCGTCCATGTTCTTGGCAGGGTTGCGGTACTTCTTTGCAAATAGCGCATCTTCCTCCGCACGCT
GTTCCAAGTACATATATATCGTTCTCTTGAAATGGTCTGTTCCTTTCATATCGCTGTCATTTTTAGATTA
TCTGTTTCAGTATCTCTCTCCAATAGGTCGGCTCTACCTCGCTGAGAAGGAAGTCCATGAAATCCCTCCG
TGCGTCCTTGTTCAGTTCGTGGTACAATCTTCGGAAAGTTTCAAAATTGCCGTTGATGTACGTTTCCACC
ATATACACGAAGATGTTGTCCACCTCGTAATATCTGCACTGCTGCGCTGCCGTCTTGCTGTTTCTTTTTG
CCATGTCGGTAAGGGTTAAAGGGTGAATAACCAAAGGATGAAGCCAAAGAAGGCAATGGTGGAAAGGATA
GCCACGATTACACCTATCGCCACTCGGAACACTCCGTTTACAATCTCTCTGATGATGCCCCAAAGGATGC
CGAACACCCCGAAGGCGGTGCGCATCATCAAGCCGCATATCGCCAACCCGATGTGTTGCGCCATTTGTCT
GAAATTTGCCGTTGCCGTCATATCTTCGCTGTTTTTGATTTTTTTGTTTTTAATGCGGATTCAAGAGCTG
AGGGAGTTGAGTTTCAAACTATCTTATCTGCCTCTCGTTTATCCGACATTTTTTTTATGCGTCTTTCTGT
CGCATCGGTCGTTTTCGTTTCGGGTGCTTGAAAAGGTAGGGATTAGGGAATGCAAGGTTTTTCGGTCAAA
ATACTACCCGCAGGGCTGGAGATTTTTACCGAAAACAGGAGGCTTGACCTTGCTTTCCCGTCCAATCCCG
GAATTACCTTTGCGCCCAGAACGAAAATGACTGACTGATGCGGCTTACTGAAAGGCGCAAAATGGAGGTA
AACGAAAACAGAGGCAGATTGTGTAGAAAAAAACTTCAGGGGAAAATCCGTAAAAAAAAGAATCACCAAA
AGGAAAAAGACATCACCGGAAGCGTGAAAAGGGCAAACCACAACAAAGGAAGTATGATTGTTTCCGATCC
GACGGAACTTGTTCAGCCGGGTGGCAACAATCATTCTTCCCGGTTTGTCCGGCTGTGTGTGGGCGCCTGT
TTCATTCATGGGGCAGGCTGACACACTCTGCATTCACTTTCCGCTTCCGGCAAAAGAGACAGCGAAAAAA
GAAAAATCATTTGAAAACCCGTAAAAGCACCTCTTGGCATAGGCGCAAAAGAAAGGGGCATTGCTTCATC
TGTCTAAACATCGTTTAGGCGTGAGGCAATGCCCTTTTCTCCAGCTATGCGGTAGTCGGCACACGTTTGT
TCCAAACTCGTTTTGGGCAATGGTGTGCCGACGGACAATACCGCTTTTACGGAAAATTCTTATGAATGAG
GGGATAAAAAACGGGAGTTTATATCAAAATCTCGAATTAAATAGCTACTTTTGCATACGAAGAGTTCTTT
GAAGGTTACGCAACGCGCAGAAGGATAATGCAGTAGATAACTAACTAAATCGTAACCTATTACTATCAAG
AGCAATTAACCTACGCTCATTTCCAATAAATTACACTCTTTTCGTAACTTCGCGAC
>NZ_JNHU01000003.1:159846-212228(+)
GTTACTACAAAAAAGAGAAATGCGGAAAGATATAGTGATAGAATTGAGTTACAAGGGTTTCAGTCGTGCT
TCCGATTATTCGTGAAGCCATCGCAATCACCGCTGAAGCCAAATCAGGACGCCGCTACGTTACTTGTCCG
TAACCATGCACGGAATGGCGACAAACGGACACGGATAACGAAACAAGGCGTTAAGGATTAGTGAGTTACT
GACAACTCACGCAACAAATCCGGTTACGGAAAAAGATTGCGCCGTTCCTCCCCGTTTTGCGTACCGGCGA
CGGACTCTTCACCAACTAATTTTGAACCTAAAAAAATAAGGACGATGAAGAGTACATTTTCAGTAATCTA
CTACCTCAAACGTCAGGTAGTGAAAAAGGACGGGACAGTACCCGTCATGGGACGCATTACGGTGGACGGC
AGCCAAACGCAGTTCAGCTGCAAACTGACCGTCGATCCCAAGCTGTGGGACACCAAAGGGGGACGTGTCA
CGGGCAGAAGCTCGGCGGCACTCGAAACGAACCGCATGCTCGACAAGATGCGTGTGCGCATCAACAAACA
CTATCAGGAAATCATGGAGCGTGACAACTTCGTCACGGCGGAGAAGGTCAAGAACGCCTTTCTCGGACTG
GAACATCGCTATCACACGCTGATGCAGGTGTTCCGGCAGCACAACGAAGACTACGAGAAACAGGTGGATG
CTGGCATGAAAGCCAAAGGCACGCTCCTGAAGTACAGGACCGTTTACAAGCACCTGCAAGAGTTCCTCAC
CATCCGCTACCGCGTGAAGGACATCGCGCTGAAAGAGCTTACGCCCGCCTTCATCTCCGACTTCGAGATG
TTCCTGCGCACGGACAAGCACTGCTGCACCAACACCGTGTGGCTGTATGTCTGCCCCTTGCGGACGATGG
TGTTCATCGCCATCAACAACGAGTGGCTCACACGCGACCCATTCCGGGAGTATGAAATCAAGAAGGAGGA
AACGACACGCAGTTTCCTGACGAAAGAGGAAATCCGGCTGCTGATGGAGGGCAGGCTGAAAAACGCCAAG
CAGGAGCTTTACCGCGACCTCTACCTGTTCTGCGCCTTCACGGGCCTGTCGTTCGCCGACATGCGCAACC
TGACGGAAGAGAACATCCATACCTACTTCGACGAACACGAGTGGATAAACATCAACCGCCAGAAGACGGG
CGTGGTGTCCAATATCCGCCTGCTCGACATCGCAAAGCGCATCATCGACAAATACCGGGGTCTGTGCGGG
AACGGCAGGATTTTCCCCGTTCCCCACTACAACACGTGCCTTGCCGGAATCCGTTCCGTCGCCAAGCGTT
GCGGCATCACCAAGCACATCACGTGGCATCAGAGCCGACACACGGCAGCCACGACGGTGTTCCTCTCCAA
CGGCGTACCCATCGAAACGGTCAGTTCCATGCTGGGACACAAGAGCATAAAAACGACGCAGATATACGCG
AAAATCACCAAAGAAAAGCTCAACCAAGACATGGAGAACCTTGCCGCAAGGTTGAACGGCATCGAGGAAT
TTGCAGGTTGCACCATCTAAAAAGAAAAGCCATGAAACGTGACATAATCATCATAGAGGACAAGGCGGTC
AGCGTAACCGGTAACGAGATATGGATGACCTCCACAGAAATCGCCGGACTGTTCCACACGGGCGTCCCGG
CAGTGAACGCCGCCATCAGAGCCGTCCGCAAGCCGGACGTGCTGAACGACTACGAGGTGTGTCGCTACAT
GCGGCTTGAAAACGGGCTTTCAGCCGACGTGTATTCGCTGGAAATCATCATCCCCATCGCCTTCCGGCTG
AACACCTACCATGCACACGTGTTCCGCACGTGGCTGGTGGGCAAGGCACTCTCGAAGGAAAAGCGGCAGG
CATACGTGATGTTCATACAGAACGGAAAAGCCGGGTATTGCTAAACACGCATAAAAAGAAAAAAGAAAAA
GGAAACGGACAGCCCGTATGGAGTTGCCCGTTTCCTTTTTTCATGCAGCCGCCTTATTCCATCGGCTTGC
GGTAGTTCGCCTCCAATAGTTCACGCAACCCCGATTCGGGGTAAAGCACCTTCCCTCCCAAAAGTATAAA
GGGCAGCACCCTGTTGTTGCGGTACTCCTGCAAGGTGCGGCGGCTGACACGGAGCAGTTCCGCCACCTCC
CTGTCCGTCAGGTAACGCTCCCCGTCCAACGGCGGGCGGTAACTTTCCAGAAAGGCGGAGAGCCATTTCG
AGCCTTTGCGCATGTTCTGCACGACGGTGGCAAGCGGCTCGTCCTCCATCGTAAACACTTCATTGTTCTC
GTTCATCATAACTTCGGATTCAGTGGGTTGTGAATAATAAAAATCAAATCATTTTCCGCCGGGATAGAGC
GTGCCGACAAGCGGAATGAGCCTTTTGACCTCCTCCGGCTTGTAATAGAACCTGCGGTTTATCTGCGAGT
AGCCGATAAGCCGCCTGTCACGCAAAGTCTGCAACGTGCGCGGGCTGATCCTCAACTGCCCGCAGACCTC
CTCGCCCGTGAGCCACCTTTCCATCCGCCCGCCGTCGCTCCTGCGCCTCAGGGCGGCTACCTTCTCCGCG
AGGGCGTTGAAGGACGCCACCATCATCTCGAAGGTCTTTTTCTCGATAGATACTATTTCCATAAGCAAAA
CATTTCAGAGTTTGCCGCAAAGGTAACGAAGCCGCCTTGAACACGTACCGTTTCCCGCTAAAAGGCAGCT
TGTTGCGCCGTCTGTCCGGGTTACGGAGCCATTATCCGTAAAAATCTTACGTGAGCCACGTAGTGAGCTG
TTAAAGCCCATTTGGTTTATTGCCGAATTTTGTCGCAGAAACATAGCGCAAGCCGAGCGCAGAACGTCAA
GCCCGCTTGAACGGTATGCCGAGGCGCAGCCTATGTTCATGCAAATAAACCAAAAGAAAGAACTGAATAT
GAAAGTGATAACGATGGAAAGTTCCGCCTTCACCGCATTGACGGAACAGATAGCCGAGATAGCGGCACAC
GTGCGTGCCGTTTCCGGCGGTAGGAAGGAAGAAGCTCCCGACAGGTTGCTCACCACCCGCGAGGCGGCGC
ACCTGCTGAACGTGAGTTGCCGCACCCTCCAGCGCATGCGCAGCGAACAGCGCATCGCCTATGTCGTGCT
GCGCGGCAAGTGCCGCTACCGGCAGTCGGAAATCGACCGCCTGCTCGAAGACAGCACCGTTACGGGCGAA
GCCGCGACACCGGAACAGTTGAAACGCAACCACACGCTGCGCACGGGCGGCAGACCCAAAGGAAGGAGGA
CGTAAGACATGGAACTGCTTACCCGCAACAATTTCGAGAACTGGATGCAGAAGGTGATGGAACGGCTCGA
CCGTCAGGACGAGATGCTGCTCTCCATGCAGCCGTCCGGCAAAGCCCCGAACCCGATGGACGGGATCAGG
CTTTTCGACAACCAAGACCTGTGCATACTGCTCCAGATCAGCAAGCGCACCCTGCAACGCTACCGCAGCA
TCGGCGCGCTGCCCTACAAGACGCTCGGCAAAAAGACCTATTACAGCGAGGCGGACGTGCTGACGTTCCT
CTCCGAACATGTAAAGGATTTCCGCAAGGAAGACATAGCCTTCTACAAGGCTCGTATCCATAATTTCTTT
CAAAAATAACCATTAAAACATTTTTCAGATGGCAAAGAAAAAAGACGAAAAGGACGTGCTGGTTGTCCGT
GACGAGAAGACGGGCGAAATCAGCGTGGTAGCCGGGCTGAACGCCGACGGCTCCCCCAAGCGTATCCCCG
CGAAAGCGGAGAACGCGCAGAGTTTCCTGCAATTCGACCGGCACGGCGACGTGCTGGACAACTTCTTCAG
GAACTTCTTCCGGCAGTGCAGGGAACCCAGCCGCTTCGGTTTCTACCGTGTCGCGGCGGACCAAGCCGAC
AAACTGCTGGAGGTTATCAAGGACTTGCTGAAAGATCCCGACGGCAACAAGGAGATGCTTGCGCCCCACA
AGGTGGACACCTCCGGCTACGAAAAGAAAGTACAGGAGGAGCAGTCCGCCGAAAAACAGGAACAACCGGA
ACAGAAACAAGATGACGAACCTAAAAAACAGGAAGAAATGGAACAGAAAAACGAACAGAATCAGGAAAGT
CCTCAGCAGACGCAGGGCAACCGGGGCTACCAGCCCATCGACGAGAGCAAGATCAACTGGCAGAAGTTGG
AGGAGAAATGGGGCGTGAAGCGCGACGACCTTGAAAAGTCGGGCGACCTTAACAGGATGCTCAACTACGG
CAAGTCCGACTTGGTGAGGGTGTCGCCCAATTTCGGCGGAGAGGCTTTCGAACTGGACGCCCGCCTCTCC
TTCAAGAAGGACGGCGAGGGCAACGTCAGCCTTGTGCCGCACTTCATCCGCAAGGAGCAGAAGCTCGACG
ACTACAAGGAACACAAGTTCTCCGACGATGACCGGAAGAACCTGCGCGAAACGGGCAACCTCGGCAGGGT
CGTGGACCTCGTGGACAGGGAAACGGGCGAGATCATCCCCTCGTTCGTCAGCATCGACCGCAAGACGAAC
GAAATCACGGATGTCTCGGCCAGCAAGGTGCGCATACCGGAACGCATCGGCAAGACGGAAATCACCAAGC
AGGAGCAGGACATGCTGCGTGCCGGTCTGCCCGTGCGTGACAAACTCATCGAACGCAAGGACGGCAGGAA
GTTCGTCACCACCCTGCAAGTGAACGTGGAGCAGCGCGGCGTGGAGTTCGTGCCGGGAACCGGCAGGTCG
CCCCGTGCCGTCCAGACACAGGAAAATAAGGAGAAACAGGCGCAAGGTACGGAAAACACAGCCAACACGA
ACAAGGAGCAACGCCGCAACACGTGGACGAACGCCGACGGCAGCATCCGCCCCATCAGCAAATGGAGCGG
CGTGGACTTCACCGAGCAGCAGAAAGCCGACTACGTGGCGGGCAAAGCCGTGAAACTGGAGAACGTGACC
GACAAGCAGGGCTTCCACGCCACGATGTACATCAAGTTCAACCCGGAGAAGGGACGCCCGTACCGCTACG
ACACCAACCCCGACAACGCGCAGAAGGTCGCGCCTTCCAACGAGAGCCGCACGCAGGTGGCGGTGAACAG
CGAGGGCAAGACCAACGAGGCTACCAAGAACCTGAAGGAGCCGTTGCGGAAGGGACAGACCGCCCCGAAG
GACACCGCGCAGCAACAGCAGCAGGAGAAGCCGCAAAAAAGAAACAATAAGGGCATGAAGATGTAATCCG
GTGTCCGCCACTAAATCCGAAGTAACATTTGTAAAATTCAAAACGACAGAAGAATATGAAGACAATCATT
GCAGAAAAGCCGTCTGTGGCACGTGAGATCGCCCGTATCGTGGGCGCGACAAAGAGAGAGGAAGGATATT
TCGAGGGAGGCGGCTACGCCGTGACTTGGGCGTTCGGACATCTCGTACAGCTTGCCATGCCCGACGGCTA
CGGCATACGCGGCTTCGTCCGTGACAACCTGCCCGTCATCCCCGACACCTTCACGCTCGTCCCCCGTCAG
GTAAAGACGGAGAAGGGCTACAAGCCCGACAGCGGCGTGGTGACGCAGATCAAGACCGTCACCCGGCTAT
TCAAGGAAAGTGAACAGATCATCGTGGCGACCGATGCCGGACGCGAGGGTGAGCTTATTTTCCGCTACCT
CTACCATTACACCGGATGCGCCACCCCGTTCGTCCGCCTCTGGATAAGCTCGCTTACCGACAAGGCTATC
CGCGAGGGACTGCGCAACCTTGAAGCGGGCGGCAAATACGACGACCTCTATCTTGCCGCCAAAGCGCGGA
GCGAATCGGACTGGCTCGTGGGCATCAACGGCACGCAGGCACTCTCCATCGCCGCCGGACACGGCACTTA
CTCCGTCGGGCGGGTGCAGACACCTACATTGGCGATGGTGTGCGCACGCTACTGGGAGAACCGCCGCTTC
ACGCCCGAAGCCTTCTGGCAGCTCCATATCGCAACGGACGGCTGCGACGAAGGAACTGTGAAGTTTTCCT
CTTCCGAAAAATGGAAAGAGAAAGAGCCCGCGACGGAACTGTATAATAAGGTGAAGTCGGCAGGCACAGC
CACCGTCACGAAAGCCGAACGCAAGGAGAAGACGGAGGAAACACCGCTCCTGTACGACCTGACCACGCTC
CAGAAGGAAGCCAACACCAAGCACGGCTTCACGGCGGAACAGACGCTTGAAATCGCGCAGAAGCTCTACG
AGAAGAAGCTCATCACCTATCCGAGAACCGGAAGCCGCTACATCCCCGAAGACGTGTTCGCCGAAATCCC
CAAGCTGCTCGCCTTCATCGGGGCTTTGCCCGAATGGAAAGGCAAGGTGCAGCCGAAAGCCGTCCCGACA
CGCAGAAGCGTGGACGGTAGCAAGGTGACGGACCACCACGCCCTGCTCGTCACGGGAGAGAAACCGCTGT
TCCTCTCCAAAGAAGACAACACCGTCTATCAGATGGTTGCCGGGCGCATGATCGAGGCGTTCTCCGAGAA
ATGCGTCAAGGACACCGCTACCGTCACGGCGGAGTGTGCCGGAGTGGAGTTCACGGTGAAAGGCAGCGTC
ATCAGGCAAGCCGGATGGCGTGCCGTATATGGTGAGGAGGACAAGGAAGAAACCGCCATCCCCGGCTGGC
GGGAAGGCGACACGCTGACGTTGAAAGGCTGTTCCATCACGGAGGGAAAGACCAAACCCAAGCCGTTGCA
TACCGAAGCAACCTTGCTCTCGGCTATGGAAACGGCGGGCAAGGACATAGAGGACGACGCACTCCGTCAG
GCTTTGAAGGACTGCGGCATCGGCACGCCCGCCACCCGTGCCGCCATCATCGAAACGCTCTTCAAGCGCG
GCTACATGGAACGCTGCAAGAAATCGCTTGTGCCGACAGAAAAAGGGCTTGCCCTTTACTCTGTCGTGAA
GACGATGCGCATCGCCGACGTCGCCATGACGGGCGAATGGGAGAAGAATCTGGCACGCATCGAGCGCGGG
GAGCTGCCCGCCGACACCTTCTGCAAGGAGATAGAGGCGTACACAAAGGAGATTACCTCCGAACTGCTCT
CGTGCGACAAGCTGTTCGCCCGCAGGGATTCCGGCTGCAAGTGTCCCAAGTGCGGAACGGGCAGTATGCA
GTTCTACGGCAAGGTCGTCCGCTGCGACAACGCGGACTGCGGGCTACCCGTGTTCCGCCTGAAGGCGAAC
CGCACCCTTTCCGATGACGAGATCAAAGAGCTGCTCACCGATGGGCATACGAAGCCGCTCAAAGGCTTCA
AGAGCAAGCAGGGCAAGAGCTTCGACGCCATAGTCGCCTTTGACGGGGACTATAACACGACTTTCGTGTT
CCCCGAAAGGAAAACGAGCAGGAAATTTTCAGGACGGAAGAAATAGTATTAACTTTGCCACTTGTTCAGA
GTAATGAATTGTTCTTCGATACCGGATTACACTCATACTTTGGATTTAGTGGTGGCACTCGGAGGGATAC
CGAGTGCCTTTTCATTCTCCTTTTCAGACGATTATCCCCATCATTATCAACCCACTAAATTCCAAAGTAA
TGAACAACAAGAAGAAAAACGAAGGTCAGACCGACTTTTCCTATTACGGTCTGTACCTGCTGGACTATCT
CCGCACGAACAGGTTTGAACAGGCTTCCGACGATGCCTTCATCCGGGAACGTGCCGACCGTGCCGCCGAA
ACGTATGAGCGTGCGCGGCTCGAAGGCTATCCGTCCGAGGGGGCGCAGGAGTTGGCGATGGACACGCTCC
TGCGTGGTCTTCGCTATTCCAAGTACGCCATCCTCCGCGAAGTCGTGGAAAACGAGTTTGCCGACGAAGT
GCCGGAAAAGAAACGCGAAGCCTTCATCCGAAAGCTGCTGCCGCCTGTCGGCAACGTATTCTCCGCCTAT
GATCTTTCGGACGACAACTTCGCCCTGTCGCCCGAATACGACCTGCTCTACACGGAGCTGACGGGAGCCG
TCGTCCTTTATATCGGGGAATATGGCGTTTAACCGCAAACAACGGCTGCGGGACAACATCGAGGCGATAC
GGACGGCATTCATCCTTGACAGGGAACGGAGGACGGCAACCGCCGAGGAACAAGCCATACTTCGGAAGTA
TTGCGGTTTCGGCGGGTTGAAGTGCATACTGAACCCGGCAAAGGAACTGACGGATGCCGTGCATTGGGCG
AAATCGGACCTCGAACTGTTTGCCCCTACGGTGGAACTGCACAGGCTGGTGCGTGAAAACAGCAAGGACG
ATACGGAGTACAAGCGGTACGCGGATGCCATGAAGCAGTCCGTGCTGACCGCATTCTACACACCGCCGGA
GATAACCGGCACGATTGCGGAGGCTCTGCATGAACACGGCATACGTCCCGACCGTGTGTTGGAGCCGTCG
GCGGGCGTGGGCGCATTCGTGGATGCCGTGCTGGAAAACAAGCCGGACGCGGACATCATGGCTTTCGAGA
AAGACCTGATGACGGGCAAGATATTGGGACACCTGCATCCCGACCAAAAGGTAAGGGTGCAGGGATTCGA
GAAGATAGAGAAGCCCTTCACGGATTATTTCGACCTTGCCATCTCGAACATCCCGTTCGGCGACGTGGCT
GTGTTCGACCCGGAGTTTACAGGAAGCCAAGACCCGGCAAGGCGTTCCGCACCGAAGGCAATACACAACT
ACTTCTTCCTGAAAAGCCTTGACGCTGTGCGTGAGGGCGGCATCGTGGCGTTCATCACCTCGCAGGGGGT
GCTGGACGCACCGTCCAACGCACCCATACGCGAGTATATGATGCGTAATGCCAATCTGGTGGGTGTCGCA
CGCCTGCCGAACAATCTCTTCACGGACAACGCGGGTACGGAGGTGGGCAGCGACCTGATTATCCTGCAAA
AGAACAGCGGAAAGAACGGGGAACTGTACTACAACGAGAAACTTTTCATGCAGACCGAACAGACGCCCAT
CGGCACTTCGGTGAACGGGTATGTATGGAGCATCAGCTCTCTTTCCAATACGGATTTAATCAGAGGCACA
GACCCTTACGGGAAACCTGCCTATCAACTCCTGCACCGGGGCGGCATCGGGCAAATGGCGGAGGACTTGC
GGGAACATCTGAAAATCGAGTTGCATCAGTTTGACAAAGAACTGTATGAAATGTACAGCCTGCATCCGGC
ACAGGGGAAAAGCACGGTTACGGAAACCATTTCCATACCAGTTGTCACTCCTGAGATACAGCCACGTAAT
GAAATGGCAGCCAAGCCCGAAGCGGTAACACCGCAGCCGGAGGAAGAAAAGCCGGAGATAGAGCCGCACC
GTCCCGATTATTCGGAGGGCGTGCAGCTCTCCCTGCTCGACCTCTGGGGCATGACCGAGGAGGTACGCAA
GCAGGAAGCACCCTCCAAGAAGAAAAAGACGGCGAAAAAGGAAAGCCCGGCAAGACGTATGCCTCCCAAA
CCGCAGGCGCAGGTTACGCCGAAGGTTACGACCGCACCGCCACAGCCGTCTGCCGCACCACCGACGGAGA
ACAGGGACAGCCAAGAAACAAAGCCGGTGAGTGTCGCAGCCAAAGCCGATCCGGATGATATTTACGCCAC
TTTGGATTGGGATACCAACCCGCCCATCAACGGCTTCTATGAAATGATGATGGACCTCACGCCGGAGCGA
CGCAAGGAGCTTCGCAGGCTGGCGGCACAGCATCAGGAGAAACGGCAGCATGTCCCGGACGTGAAAGCCG
CACCGGAGCAGGAAACACGGCAACCCGAAACGCAGCCGGAAGTTGCCGCCACTCCTGCCGCTCACGCAAC
GGAAACGGCTGCAACCTCCCTTTTCCCCGAAATGGAAGCGGAAAAACCGGAGGAGGAACCTCTCGACCTT
TCTCCCCGTCCGTTCAACGGCATGCTGGAGCCGCACTATCGTGACGGCTCTATGGTACTGGATGCTTCAC
GCAATCTCGGTTATTTGAAAGACCTCACGCCTTACGGCGCGACATTCCAACCGCTTGACCTGACTGGCTA
CCAGAAGGAGAAAGCGATGTTGTATGTGTCACTCCGTGATTCATACGAGCGGCTTTACCGCTACGAGGCG
GAGTATCACGATGAAGGGTCTGCACAACGCATAGCGTTGAACACCTGCTACGATGAGTTTGTCATGCGCT
ACGGCAACCTCAATGCCAAGCAGAACGTGAAACTGTTGATGATGGATGCCGCCGGGCGCGACATCCTTTC
GTTGGAACGTGCGGAAGACGGCAGGTTCGTCAAGGCGGACATCTTCGAGCGTCCCGTTTCCTTCTCGGTG
GAGAGCCATGCCAACGTAAGCTCTCCCGAAGAGGCACTCTCCGCATCGCTCAACAAGTTCGGCACGGTCA
ATCTCGACTATATGCGGGAGATAACCGACAGCACGGAAGAGGGATTGCTTGACGCCCTCAAAGGACGCAT
CTTCTACAACCCGCTCGTAACCGGTTACGAGATAAAGGACAGGTTCATCGCCGGGAACGTGATAGAGAAG
GCGGAGCGCATCAAGGCATGGATGGGTGACAACCCAGAAAACGGGCGTATGCCGGAAGTGAAGCAGGCGT
TGTTGGCTCTGAAAGAAGCCGAGCCGCCGCGCATCGCCTTCGAGGACCTCGACTTCAATTTCGGGGAACG
CTGGATTCCGACGGGCGTGTACGCCGCCTACATGAGCCATCTTTTCGACACGGACGTGAAAATCGCCTAC
TCCGCAAGCATGGACGAGTATTCGGTGGCGTGCGGCTACCGCACCATGAAAATCACGGACGAGTTTTTAG
TGAAGGGCTATTACCGGAACTATGACGGTATGCACCTGTTGAAACACGCCCTGCACAACACCTGCCCCGA
CATGATGAAGTCCATCGGCAAGGATGAGCATGGCAATGACATCAAGGTGCGCGACAGCGAGGGCATACAG
CTCGCCAACGCCAAGATTGACGAAATCCGTAACGGGTTCTCGGAATGGCTGGAAGAGCAGTCGCCGCAGT
TCAAGGAACGGCTGACGACAATGTACAACCGCAAGTTCAACTGTTTCGTGCGACCGAAGTATGACGGTTC
GCACCAGACGTTTCCCGACCTCAATCTGAAAGGATTGGCAAGCCGGGGTATTCAAAGCGTTTATCCGTCG
CAGAAGGATTGCGTCTGGATGATAAAACAGAACGGAGGCGGGATCTGTGACCACGAAGTTGGAACAGGTA
AAACACTGATAATGTGTATTGCAGCGCATGAAATGAAGCGTCTGAACTTGGCGCACAAGCCGATGATTAT
CGGCTTGAAGGCGAACGTGGCGGAGATAGTAGCCACTTATCAGGCGGCATATCCTAATGCGAGGATTCTC
TACGCTTCGGAAAAGGATTTCTCGACTGCCAACCGCGTGCGTTTTTTCAACAACATCAAGAACAACGACT
ACGATTGCGTCATCATGTCGCACGACCAGTTCGGCAAGATACCACAGTCGCCGGAGTTGCAACAGCGCAT
CCTGCAAGCGGAGCTTGACACGGTGGAGGAAAACCTTGAAGTGCTGCGGCAGCAGGGCAAGAACGTGTCG
CGGGCGATGCTGAAAGGATTGGAGAAACGCAAGCACAACCTTGTGGCGAAGTTGGAGAAAGTGGAACACG
CCATCAAATCCCGCACGGATGACGTAGTGGACTTCAAGCAGATGGGCATCGACCACATCTTCATTGACGA
GAGCCACCAATTCAAGAACTTGACTTTCAACACCCGGCATGACCGTGTGGCGGGGGTGGGAAACTCGGAA
GGAAGCCAGAAAGCCCTGAATATGCTTTTTGCCATACGAACTATACAGGAGCGCACGGACAAGGACTTGG
GGGCTACGTTCCTGTCCGGCACAACCATTTCCAACAGTCTGACGGAATTGTACCTGCTCTTCAAGTATCT
GCGTCCGAAGGAATTGGAAAGGCAGGATATCCGATGCTTCGACGCATGGGCGGCAATTTTCGCCAAAAAG
ACAACCGACTTCGAGTTCAACGTGACGAACAATGTGGTTCAGAAGGAGCGTTTCCGATATTTCATCAAAG
TGCCGGAGCTTGCCGCCTTCTACAACGAGATTACCGATTACCGCACGGCGGAGGACGTGGGTGTGGATCG
TCCGCGTAAGAACGAGATACTGCATCACATACCTCCCACGCCCGACCAAGAGTATTTCATCAAACAGCTG
ATGCAGTTCGCCAAGACGGGTGACGCCACGCTGCTGGGCAGACCGCCCCTGTCGGAAACGGAGGAGAAGG
CGAAGATGCTTATCGCCACCGATTACGCGCGGAAGATGGCTCTCGACATGCGCATGATAGACCCGCATTA
TGAGGACCACCCCGACAACAAGGCTTCCCACTGCGCCAAGACGATTGCGGAGTATTACCACAAATACGAC
GCGCAGAAAGGCACGCAGTTCGTGTTCTCGGATCTGGGAACATACCAGCCGGGCGACGGATGGAACGTGT
ACAGCGAGATAAAGCGGAAGCTGACGGAGGACTACGGCATCCCGGCAAGCGAGGTGCGCTTCATTCAGGA
GTGCAAGACCGACAAGGCACGCAAGGGGGTGATAGACGCCATGAACGCCGGAACGGTGCGCGTGCTGTTC
GGTTCCACTTCCATGCTCGGAACGGGTGTGAACGCGCAGAAACGGTGTGTCGCAATCCATCATTTGGATA
CGCCGTGGCGTCCATCCGACCTGCAACAGCGTGACGGACGCGGAGTTAGGGCGGGCAACGAGATTGCCAA
GCGTTTTGCCGGGAACAATGTGGATGTCATCATCTACGCGGTGGAAAAGTCGTTGGACAGCTACAAGTTC
AACCTGCTGCACTGCAAGCAGACGTTCATCTCGCAGCTCAAAAGCGGGGCGATGGGCGCACGTACCATCG
ATGAGGGGGCTATGGACGAGAAATCGGGCATGAACTTCTCGGAGTACATGGCGTTGCTCTCCGGCAATAC
CGACCTTTTGGACAAGGCGAAACTGGAGAAGCGTATCGCATCGCTTGAAGGGGAACGCAAGTCGTTCAAC
AAGGGCAAGCGCGATTCGGAGTTCAAGCTGGAAGCCAAGACGGGGGAACTGCGCAACAACACGGCTGTCA
TCGAAGCCATGACGGAGGACTGGAACCGTTTTCTTTCCGTTGTGCAGACTGATAAGGAAGGTAGTCGCCT
TAATATTGTCAAGGTGGACGGCGTGGATTCAACCGACGAAAAAGTTATTGGAAAGCGTTTGCAGGAGATA
GCCAAGAACGCCACGACGGGCGGTTTGTACAAGCCTGTCGGGGAGATTTACGGTTTCCCGATAATGGTGG
TCAGCGAGAGGATACTCAAAGAGGGGCTGGAATTTACCGACAATCGCTTCGTGGTGGAAGGGAATTACAA
ATACACCTATAACAACGGGCATCTGGCGATGGCTGACCCGGTAGCCGCCGCACGTAATTTCCTGAATGCA
TTGGAGAGGATTCCGTCCATCATCGACCAGTATAAGGCGAAGAACGAGGTGCTGGAAAAGGAGGTTCCGC
AGTTGCAGGAGATAGCGGGCAAGGTGTGGAAGAAAGAGGACGAACTGAAACAGTTGAAGTCCGAACTTGC
CGCGCTTGACCGCAAGATACAGTTGGAGCTTGCGCCGCCCGCGCAGGAAGTCACCGAAAAAGAAAAGAAC
GGGCAGGAGATCAAGCCAGATGCGGAAGGTGTACGGAGCATATCGCCACAACAAACCGATGATGTCCCGC
AGATTCGCAGCCCGATGGATAAACGAAGTCCGTCTGGCAATTTCATTGCCAATCATATCATTATCGGGCG
TCCGGGTTTTCAGTTTAAGGATGAAAACCGATCGAAAGGGATAAAAATTTAAAATTATGAATTTTATATA
AAATATTAATAGGGGCTATCCAAAAGGTCTAAAAGTAAATCTTATCCCCTCTGCAAGTATCTGTAGAAGA
GTGATTGCAAGAATTTCTTTCTTTTTGGGCAGCCTCTATTAAATTTATTTATTCTTTCTTGATTTATGTT
TATAAACATTATACCAAAAACATTCCAACTAACCTTGTTTATGTTTTGTCAGCCACCATTTGCACAACCA
TATTTGACTCCCAAAGAGAGTGAATTCGATAAGATAACTTGCTGCATACCCACAATAAGGGGCTAAATAG
AATACGAATGGGAAATAGATAACAGTACCGACAACAGATTGCGTTATGTAGTTGGTTAAACTCATTTTAC
CATAAAGCTGTAATGTGGAAACCGCTTTTTTGACACGTTCCTTATGACACAATAATATGAACGAGAATAT
TTCTACAGAATCATCAGTAAAACAGAAAAAAATACTAATTTTGTTTTTGATGATCATTTCAAAAGGAATT
AGAAAAAATGTCTAATTCTAACTTATAGAGGAAAAAGCAACAATTAAATATTAAAGAATAAAAGATACGA
AAAATATGACGCCAAAAGAGATACTACAAGAATGGATTGACTGCTTCAACGCCGCCGATGCAGTCGCTTT
GGCAAACTTATACGCTCAGGATGCCATAAACCATCAAGTCGCAAACACCCCGGTTATAGGAAAAACAGCT
ATCCATAAAATGTTTGTAAATGAATTTGCAACCTCAAAAATGGTTTGTATTGTTGAGCATATATTCGAGG
ATGGAGAATGGGCTATCATGGAATGGAAAGATCCGCTCGGGTTGCGAGGATGCGGATTCTTCCATGTGCA
AAACGATAAAATCGTTTTCCAAAGAGGTTATTGGGATAAGCTCAGCTTTCTCAAACAGCACGGTTTAACC
GTAGAGAATAGTGATAAAAATCCAAACACATAACACCGTCCGATATGGGAATCATCATTCATTCTTTAGA
GTCCGTTTCTTTCAAAGATTTGTATGCGGCATTCTCATCCGCATTCAAAGATTATGATTTCTCTTTGAAT
GCGGATGAATTGCGACGCATGCTCGACCGACGAGGATACAATCCACAACTATCTTTCGGAGCATTTTTCG
AAGGACGGCTGATTTCTTTTGTGTTTAACGGAACAGGCATGTACAACAACATCTTGACGGCCTATGACAC
AGGGACGGGAACCGTACCTTCATTCCGGGGATTACACCTAACCCAAAAAATATTCACTTTCAGCCTCGAA
TTGATATATCAACAAGGAGTTCGGCAATATGTACTGGAAGTTTTGCAACACAATCACAAAGCAATAAAAA
TATATCGCAAATTAGGCTTTGAAACACAGAGAAATTTCAACTACTACTCTGCCAAACTGAGCGATATTGT
TCCTGTATTGCAAGTAAACCATACCGCATGTCGCATACTCCCATCGGATTTAAAAAACTGCCTTAACCAA
ACGGCCTGGTTCGATTTTCATCCTTCATGGCAAAATGACAGGGCTTCACTGGAACGCGGAATCGACAATT
TGGACATATTGGGAGCTTATGAAAGAGAAGAACTTGTCGGATTTGTTATCTTTGAACCGGCATCAGGCGA
TATTTCATCCCTCGCAGTTGCAAAAGATTACCGGCGTAAAGGAATAGGTAAGTCCTTGCTTAAAAGTGCT
GTCAGTCATTTTCAAAGCGATGTACTCAAATTTACTAATGTTGATTGCGATTGTGAATCAGTCACTGGTT
TCTTGTCATCATTAGGACTTACCCCAAAAGGACAACAGTTTGAAATGGTCAGAAAAATTTAACCTACATT
TATATGAATAGCCCTCATCATCAAATAACGGTTCTCAGCTATACGCAGGCAGGGATTTTAACCACTGAAC
TTCCTACGAAGAACTGAACTTTAAATTTACCACTTAACTGTCCTACGAAGCACGAAAGCCCTGCTTGCGT
ATAGGTGATGTTATGCGGTCGGTTTTCATTTTCTCTTCTTTCTCGTTAATTTGTCAAGCAAAGTTACTAA
ATTTGCAGTCAAGCAATTTCAATTTTTGAATTATGTATTTCAGCAGACCTTGGACTTCTATCTAAGTGAT
AGGCAGTCCTGAAAATTCCAATCTCTTTTAGGTCAAGACAATTAGTCTATGGGTTTCGTGTACCGACTTT
TTTGTAAAGGCGTTACGTTGTCATAGTTGCTCTGTCGGGTAATACTGTCTATTCACTTCTCCACGATTTG
AATTCAAGTATTCACCTGTAAGAAGTTACTAAACCTGTTGGCGGAATTAATTTAGTGCATACTTAATTCT
GCCAATGGGCTTGTCGTTAATGAAGTTTACGTATTGCAGAATGGTAAGTGCACTAATTTTGCCAATGATT
CTGGCAAACAAACCATTCGTTATTTTCGCGTAGTTCCTGATGACCAAGAACTGGTCTGTAAGTTGTGAGA
ATATTGTCTCAATCCTCTTTCTTGCCTTTGCAAACGGAATGAATGTCGGTTTCCAATCCTTTTGGTTGAG
CCGATACGGACACTCCAGTCTTATGTGTGCGGTTTCGAACAAGTCAAGCTGTACGTCAGCTCCAATATAC
CCTTTGTCACCATAGATGCTACAGTCGTGATAAGTATGTTTTACATCCTTCATATAATGGAGGTCAGCCA
CACTTGCCTTTGACAGATCATAGGAATGGATAACTCCACTTAACCCACAGAGAGCGTGTAACTTATAACC
AAAATAATACGTGTTCTGCGAAGCACAGAAGCCGAAGTCGGGAGCTTGCGAGAAATTGCCGGCACGCCCC
ATCTTGCAACGTTTTCCTCTTGCAACCCTACAGACCTCTATCGGCTTGGAGTCAACAAAGAATTGTTCCT
CTCCGCCATCCATTTCCATGGCAATCCGCTTGCGCAGTTCCTCACACAGGCCTGACGTTTTCTTCCTGCG
GTCATTGAACTGTCTCCTTGATATGAGATTGGGAATGCTGTCCTTGTATTCTTGCAATTTATAGTCGAAC
AACCACTTCTCACTATCAATGCTCTCGGTCTCTGCCGTCAGGGATAGCGCCACCACTTCCAAATCCGAAA
ACTTGGGAACAGGACCACGACGTGGAACATTACCCGAATCATTGACGAGATTTTCAGAGAATTGCTTGCA
TATCTCAAGTATTTTGACGAATTTTGCATAAAGGTTGTACATACGATGGTTTGAACTTAATGTTTTAATC
ACCACTAAGTTACTAAAAATCAGCGACATGTACAACTTTTTACTCATATTTATCAACTTAAATTAATTCC
GCCAACGGGTTTACTAATGACAAAAAAGAAATTGCCCGTTCGTTTTACGGGTCAGCACTTTACTATTGAT
AAAGTGCTAATAAAAGATGCAATAAGACAAGCAAATATAAGTAATCAGGATACGGTTTTAGATATTGGGG
CAGGCAAGGGGTTTCTTACTGTTCATTTATTAAAAATCGCCAACAATGTTGTTGCTATTGAAAACGACAC
AGCTTTGGTTGAACATTTACGAAAATTATTTTCTGATGCCCGAAATGTTCAAGTTGTCGGTTGTGATTTT
AGGAATTTTGCAGTTCCGAAATTTCCTTTCAAAGTGGTGTCAAATATTCCTTATGGCATTACTTCCGATA
TTTTCAAAATCCTGATGTTTGAGAGTCTTGGAAATTTTCTGGGAGGTTCCATTGTCCTTCAGTTAGAACC
TACACAAAAGTTATTTTCGAGGAAGCTTTACAATCCATATACCGTTTTCTATCATACTTTTTTTGATTTG
AAACTTGTCTATGAGGTAGGTCCTGAAAGTTTCTTTCCACCGCCAACTGTCAAATCAGCCCTGTTAAACA
TTAAAAGAAAACAGTTATTTTTTGATTTTAAGTTTAAAGCCAAATACTTAGCATTTATTTCCTGTCTGTT
AGAGAAACCTGATTTATCTGTAAAAACAGCTTTAAAGTCGATTTTCAGGAAAAGTCAGGTCAGGTCAATT
TCGGAAAAATTCGGTTTAAACCTTAATGCTCAAATTGTTTGTTTGTCTCCAAGTCAATGGGTAAACTGTT
TTTTGGAAATGCTGGAAGTTGTCCCTGAAAAATTTCATCCTTCGTAGTTCAAAGTCGGGTGGTTGTCAAG
ATGATTTTTCTGGTTTGGTGTCGTCTTTTAAGCTGCCGCATAACAAATTAATAATACCAAATAAAAATAC
GTATAGATTAAAAAAGTTCTTTGTGCTTTTGTCAGGGAACTTTTTTTTCGTAAATTTGCGTTCAATTATG
CGGCAGTAATAATATACATATTAATACGAGTTAAGAATCCTGTAGTTTTCCACATGCTACGAGGAGGTAT
TAAAAGGTGCGTTTCGGCAATGCATCTATTGTAGTATATTATTGCTTAATCAAATGAACATTATAAATTT
AGGAATTCTTGCTCACATTGATGCAGGAAAAACTTCCGTAACCGAAAATCTGCTATTTGCCTGCGGAGCA
ACGGAAAAGCGCGGCAGTGTTGATAAAGGTGACACCATAACAGACTCTATGGATATAGAAAAACGTAGAG
GAATTACTATTCGGGCTTCTACGACATCTATTGTTTGGAATGGTGTGAAATGCAATATCATTGACACTCC
GGGACACATGGATTTTATTGCAGAGGTGGAGCGGACATTCAAAATGCTTGATGGAGCAGTCCTCATATTA
TCGGCAAAGGAAGGCATACAAGCACAAACAAAGTTGCTGTTCAAGACTTTGCAAAAACTGCAAATCCCGA
CAATTATATTTATCAATAAGATTGATCGTGCCGGCGTAAATCTTGAGCGTTTATATCTGGACATAAAAAC
AAATCTGTCGCAAGACGTCTTGTTTATGCAAACGGTTGTCGATGGAGTAGTTTACCCGATTTGCACCTCA
ACAGATATAAGGGCAGAACACAAAGAATTTGTATGCAACCATGACGACGATATATTAGAACTATATTTGG
CGGATAAAGAAATCTTACCGGCAGATTATTGGAATGCGATAATCGCTCTTGTGGCAAAAGCCAAAGCCTA
TCCGGTCTTGCATGGATCAGCAATGTGCAATATTGGCATCAATGAGTTGTTAGACGCCATCATTTCTTTT
ATATTTCCTCCGGCATCAGTCCCAAATAGACTTTCAGCTTATCTTTATAAAATAGAACATGCCCCCAAAG
GGCATAAAAGAAGTTTTCTAAAAATTATTGACGGAAGTCTGAGACTTCGAACCGTTATAAAAGTCAATGA
TTCGGAAAAATTCATCAAGATTAAAAATCTAAAAACCATTTATCAGGGCAAAGAGATAAATGTTGATGAA
GTGGTTGCTAATGATATCGCAATTATAGAAGATATAGAAGAATTAAGAATCGGAGATTATTTAGGTGTTA
AACCTTGTCTGATTCAAGGATTATCTCATCAGCATCCCGCCCTCAAATCTTCTGTCCGACCAGACAAGCC
CGAAGAGAGAAGCAAGTTGATATCCGCTCTAAATGTATTGTTTATTGAAGACCCGTCTCTGTCCTTTTCC
ATAAATTCATATAGTGATGAATTGGAAATCTCGTTATATGGTTTAACCCAAAAAGAAATCATACAAACAT
TGCTGGAAGAACGATTCTCCGTAAAGACCCATTTTGATGAAATCAAGACTATCTACAAAGAACGACCTAA
AAAGAAGGTGAATAAGATTATCCATATCGAAGTCCCTCCCAACCCTTACTGGGCCTCAATAGGACTGACT
CTGGAACCTTTACCGATAGGGTCAGGGGTGCAAATCGAAAGTGAAATCTCCTTTGGTTATCTGAACCATT
CTTTTCAAAATGCCGTTTTTGAAGGAATCCGTATGTCTTGCCAATCGGGATTGCATGGATGGGAAGTGAC
GGATTTGAAAGTAACCTTTACTTATGCCCTTTATTATAGTCCGATAAGTACCCCTGCCGATTTTAGACAA
TTGTCTCCTTATGTCTTCAGGTTGGCTTTGCAACAATCAGGAGTGGATATTCTCGAACCGATGCTCTATT
TTGAGTTACAGATACCACAAGTAGCAAGTTCCAAAGCTATTACAGATCTGCAAAAAATGATGTCTGAGAT
TAAAGGTATCAGTTGTAATAAAGAGTGGTGTCTTATTGAAGGGAAAGTTCCATTAAATACAAGTAAAGAC
TATGCTTCAGAAGTAAGTTCATACACTAAAGGCTTAGGCACTTTTATGGTTAAGCCGTGTGGGTATCAAA
TAACAAAAGGCGGTTATTCTGATAATACCCGTATGGAAGAAAAGGATAAACTTTTATTCATGTTTGAAAA
ATCAGTATCATCAAAATAATGGAACGATCCAGGAATTTCTATAAGACAATACGGTTGGGGTATATACTTA
TCTCCGTTCTTATCGGATGTATAGCATATAATAGCTTCTATGAATGGCAGGAGATAGAAGCATTAGAACT
TGACAATAAAAAAATAGACGAGTTCCGAAAAGAGATAAACAATATCAATATTCAAATGATAAAATTTTCT
CTATTTGGTGAAACAATACTGGAATGGAACGATAAAGATATCGAACATTACCATGCACAGCGTATGGCAA
TGGATAGTATGCTCTGCCGTTTCAAAGCTACCTATCCGGCAGAGCGTATAGACAGCGTACGCCATCTTCT
CGAAGATAAGGAACGGCAGATGTGCCAAATCGTTCAAATACTTGAACAACAACAAGCCATCAACGATAAG
ATAACCAGTCAAGTACCTGTAATCGTGCAGAAGAGTGTACAGGAACAGCCCAAGAAGTCCAAGCGCAAAG
GTTTCTTGGGCATCTTCGGCAAAAAGGAAGAAGCGAAACCAACTGTGACTACCACGATGCACCGTTCCTT
TAACCGGAATATGAGAACCGAACAACAGGCACAAAGCCGCCGCTTATCGGTTCATGCCGATAGCCTTGCC
GCACGAAATGCGGAACTTAACAGGCAACTGCAAGGACTGGTTGTTCAAATAGACGGGAAAGTACAAACTG
ACCTACAAAAGCGGGAAGCCGAGATAACAGCCATGCGGGAACGGTCGTTCATTCAGATTGGGGGCTTGAC
AGGGTTCGTTATACTGCTACTGGTCATATCATATATCATCATACACCGAAATGCCAACCGCATCAAGCGA
TATAAACAGGAAACCGCAGATTTAATCGAGCGACTGCAACAAATGGCAAAGCGAAACGAGGCACTGATAA
CCTCCCGCAAGAAAGCCGTACATACCATTACCCATGAATTACGCACACCGCTGACTGCAATAACGGGCTA
TGCCGGACTGATACAAAAAAACTTCAATGCGGATAAAACCGGGATGTATATCCGAAATATTCAGCAATCC
TCCGACCGTATGCGTGAAATGCTTAATACTCTTCTGAGTTTCTTCCGGCTGGACGACGGCAAGGAACAGC
CTAATTTCTCCACGTGTAGGATTTCATCAATAGCGCATACGCTCGAATCAGAGTTTATGCCAATTGCCAT
AAACAAGGGACTTGCTCTTACTGTGACGAATCACACGGATGCTGTTGTACTGACCGATAAGGAACGCATT
CTACAAATTGGAAATAACCTGCTGTCAAACGCCATCAAGTTCACTGAGAACGGTGCCGTTTCTCTGACAA
TGGGGTATGATAACGGTATGCTGAAACTTATCGTCAAAGATACGGGTTCGGGTATGACCGAAGAGGAACA
GCAACGTGTGTTCGGTGCGTTTGAACGTTTGTCAAACGCTGCCGCAAAGGACGGCTTCGGATTAGGTCTT
TCCATTGTTCAGCGCATTGTGACAATGCTCGGCGGCACAATCCAGCTGAAGAGCGAGAAAGGCAAGGGCA
GCCGTTTCACGGTGGAGATACCCATGCAGTCAGCCGAGGAATTGCCGGAACGGATAAATAAAACACAGAT
TCATCATAACCGAACACTCCATGATATTGTTGCCATCGACAATGACAAGGTACTTCTCCTAATGCTGAAA
GAAATGTATGCACAAGAAGGGATACATTGCGACACTTGCACCGATGTTGCGGAACTGATGGAAATGATAC
GCCGGAAAGAATACAGTCTGCTTCTGACCGATTTGAATATGCCGGATATAAACGGCTTCGAGCTGTTGGA
ACTGCTACGCACCTCCAATGTGGGCAATTCAAGGATCATTCCGATTATTGTAACAACCGCTTCGGGCAGT
TGCAACAGAGAGGAACTTTTAGAACGTGGATTTTCCGATTGCCTTCTCAAGCCGTTTTCCATATCGGAGC
TGATGGAAGTTTCCGACAAGTGCGCCATGAAAGGTAAACAAAATGAAAAGCCTGATTTCTCCTCCCTACT
GTCTTACGGCAATGAATCCGTCATGTTGGATAAACTGATAGCGGAAACCGAAAAGGAAATGCAGTCGGTC
AGGGATGCGGAACAACGGAAAGACTTTCAAGAACTGGACGCCCTGACACACCACCTACATAGTTCGTGGG
AGATACTGCGTGCCGACCAACCATTAAGGGAACTTTATAAACAGCTTCATGGGAGTGCCGTTCCCGATTA
TGAAGCATTGAACAACGCCGTGACTGCCGTATTGGATAAGGGTTCGGAGATAATCCGGCTGGCAAAAGAA
GAAAGGAGAAAATACGAAAATGGATAAAACAAAAATCATCGTGGTGGAGGACAACATCGTATATTGCGAG
TTTGTCTGCAACCTGCTGGCACGGGAGAAATTCCGTACCGTGCAGGCTTTCCACCTCTCGACAGCGAAGA
AACTTCTGCAACAAGCCACTGACAATGATATAGTAGTTTCTGATTTGCGTTTGCCTGACGGTGACGGCAT
CGACCTATTGCGCTGGATGCGCAAAGAAGGCATGACGCAGCCGTTCATCATCATGACCGACTATGCCGAA
GTACATACGGCGGTTGAAAGCATGAAACTCGGTTCGCTGGACTACATACCCAAGCAACTCGTGGAGGACA
AACTCGTGCCTTTGCTCCGCACCATACTGAAAGAGCGGAATATCGGGCGAAGCCGCATGCCCGTATTTGC
CCGTGACGGTTCAGCCTTTCAGAAAATCATGCACCGGATAAGGCTGGTAGCTCCTACCGACATGAGCGTA
CTGATATTCGGGGAGAACGGTACTGGCAAAGAGCATATTGCCCATCTACTGCACGATAAAAGCAAGCGTT
CAGGCAAGCCTTTCGTGGCGGTGGACTGCGGCTCACTCACCAAAGAGCTTGCACCATCGGCGTTCTTCGG
ACACGTCAAAGGAGCGTTCACTGGTGCTGAAAACACAAAGAAAGGCTATTTCCACGAGGCGGAAGGCGGC
ACATTGTTTTTAGACGAAGTGGGTAATCTCGCACCAGAAACTCAACAGATGTTACTCCGTGCCATACAGG
AACGGCGGTTCCGTCCCGTTGGCGACAAGTCCGACCGCAGTTTCAACGTCCGCATCATCGCCGCCACCAA
CGAGAATCTGGAAAAGGCGGTCAATGAAAAGCGTTTCCGGCAGGATTTGTTATACCGCCTACATGACTTT
GAAATAACCGTTCTGCCCTTACGTGACTGTCAGGAGGACATCATGCCGCTGGCGGAGTTCTTCCGTGAGA
TTGCCAATAAGGAATTGGAGTGCAAGGTTAGCGGTTTCAGTTCCGAAGCACGGAAAGCGTTGCTGACCCA
TTCATGGCCGGGCAACGTGCGCGAACTTCGACAGAAAATCATGGGTGCGGTGTTGCAGGCTCAGACGGGA
CTTGTCACAAAAGAGCATCTGGAACTTGGGATAACCGAAACAACCTCTGTTACCGGCTTCTCCCTACGCA
ACGACGAGGAAGATAAAGAGCGGATTCTGCGTGCTTTGAAGCAGGCTGACGGGAACCGGAAGGTCGCTGC
CGAATTGCTTGGAATAGGCAGGACAACACTCTATAATAAACTGGAAGAATATGGATTGAAGTATAAATTT
GAGCAACCATAGCCCGCAATTCGCTGAAAATGGCTATCTTTGCATGACATATCAGAAGGTAACGGCGATT
GGCAGAGCCTTTTGCCGCCTATATATAACATAAGACCGCAAGGCGTCCTAATGGGAATCTGGAAAATTAA
CATTAACAGGAACTATTGCGTGATTGCTTATGCTATGCCTACGCATAGCGTGCATTCACCTATTCCTGTT
AAGGGCATTCCAGAGCCTCCATTAGTGATAGCGTGGATTGCACGCTACTTTTTTGCCCTTGCCCAACGAA
AGGAAACGCTAATGGGTAAAGTACAGATTCTTGCCGTCCTCACGATGGACGGTTGTCAAAGCTCCGAGTT
ATATTGCAAAGCGTATAAGGAACTGCGCCTTGAAGATTGCGGTATCAACGAGATAAGGGAAAACGCCCTT
TATCATATCACACCCGACTATTCCATCTCTATGCTCGACGAATGGCGGAAATCCGCAACAGACATCTGCT
ATCTGGCGGAAGTCACTCCTGAAAAGGCGGACTACATCAATGGGCTGTTACGTATGCGTGTGGTGGATGA
AATCATACTTTATACGCTTCCTTTCATTGCCGGAACGGGAAAGCGTTTCTTCCAGTCCGCCTTGCCACAG
GAACAATGGACGCTGACCTCGCAGAAGGTGTACCGCAACGGAGTGGTCCGCCATATCTATAAAGCGTGCG
TTTGATGTCCGGAAAATGGACGAATGTTCAGGAAATGAACACTTTAAGTCGAAAATAATTCCTGACAGAC
AAATAAATTGCAAAATTATCACACTGAAATCCAGCACCTTGCAGAGAGTGTGCCGGATTTTTTATTTTAT
GAACACGCTTTTTGCCAATCATATTCATGTGCGCATACCGAAAAACAGAGTGTAAAATTTCAAAATTGAC
AGGATATGAATTATTTCTTATTGGCGGAAACCGAGTTCTTCCGCCGTATAAACGAAGCCGGGGACTGCAA
TATGGAAACGGCATATACGGCTTTCGCCACGCAAGTAATCGAGCTATGCAGCGGCAATGTGGACACCAAC
CGCACCATCATCGCACTGGCTTACATCGAAATCGAGTTGCAGCACCATCCCATGCGCAATCTTCCCGAAG
AAAAGAGGGAGGTTGCAGCCTATATCAGCAAGGCACTCTCTTTAGTGAGGAAGATGCAGAAGTTCCTTGC
CGCTCCCCAAGTGCCACCACTAATCCCCATCCGTACATCCTCCGACAACACAACCGAAAATCCCGCCTCA
CCCCTGCAATGGACGGGCAACGCCATCGACCTCGTGGAACTTATCTACGGCATCAACGAGATGGGCTGCA
TCAACAACGGCAACATGCCGCTCAAACAGCTCGCCCCGCTCCTCTACAAGATTTTCGGTATCGAATCAAA
GGACTGCTACCGTTTCTATATCGACATCAAACGCCGGAAAAACGAAAGCCGCACTTACTTCCTTGACAGG
ATGCAGGAGAAACTGAACGAGAGGATGCTCCGCGACGAGGAAATGGAACGTTTGAGAAAATAATCCTGTA
CCAATGATGAATCAGGGGGTGACGTTATGTCATTCTCTGATTTTTTGTAGGTTTTGTCCTGCTGTGTAGA
TACATTTCGTTATCTATTCGCCCGAAAACCAGCGAAAAGCACTATCTTTGTACCCACGTTACAGAATTGT
ATATGAGCATAGACAACCTCGACATAATAAAACGGTTGATAGCCGAAAAAGAATGCGGACGGGTGGAGTT
CAAGGAAACCACCGGACAGTTGGAGCGCGGCATGGAAACGCTTTGCGCCTTCCTTAACGGCGAAGGCGGC
ACGGTATTGTTCGGTGTCACCGACAAGGGAAAAATCATCGGACAAGACGTGAGCGACAAAACCAAGCGGG
ATATAGCGGACGCGATCCGGCGTATCGAGCCGTTTGCCACAGTTGAAGTTTCTTATACTGAAATACCAGA
CACTGGCAAAAGTGTCATCGCACTGTCTGCGGAAGAACAAAGATATATGCGTCCGTTCTCTTACAAAGGA
CGGGCTTACCTGCGGGTGGAAAGCGCGACATCCATCATGCCGCAGGAGATATATAACCAATATCTGATAC
AGCGGGGCGGGAAATACGCTTGGGAGGCAATAGCAAATCCTGACCTTAAAATATCCGACCTTGACGAACA
TGCCGTCATTAGTGCTGTTCGCGGGGGAATCAGAAGCGGTCGTTTACCTGAAGCAACCATAAGGGAAGAC
TTGCCGACCATTCTCGAAAAATTCAGTCTGTTGCATGACGGGAAACTTAACAATGCTTCAGCAGTGCTGT
TCGGTCATGATTTTTATTATTATCCCCAATGCCTGCTCCGTCTGGCGCGTTTCAAAGGCACGACGAAAGA
CGAGTTTATAGACAATCAACGTGTCACTGGGAATATCTACGCGCTGCTGGATGCTGCAATGGCGTTCTTT
TTCAAACATCTGTCACTTTCCGGTAAGATAGAAGGGCTGTACCGTGAGGAAGAACTGGAAATCCCGTACA
AGGCATTGAGAGAGTGCTGCACAAATGCGTTGTGCCACCGCCTGTACCACCGTCCCGGCAGTTCGGTGGG
AATCGCCATCTATGACGACCGTGTGGAAATAGAGAACAGCGGGACATTTCCGCCGGATATAACAATGGAA
AAACTGTTAAGCGGGCATAATTCAGAACCGCAAAATCTAATCATAGCAAACGTGCTGTATAAAAGCGAGG
TCTTGGAAAGTTGGGGACGGGGCATCGGGCTTATGATAAGCGAGTGCCGGCGTGTCGGCATTCCGGACCC
CGAATTTCACACGGACGGAAACAGCGTATGGGTCGTTTTCCGCTATACCCGGAAAGCAGTCGGGTCATAC
CCGACAGTCACCCCACAGTCGCCCGATAGTTACCCGACAGTTACCCCGCAAGTGGGAAAAGTTCTGTCTG
CAATCGGGAATCAGACACTATCGACAAAAGATGTTATGGAAATGATAGGATTGAAGGACAAAAGCAATTT
TCTGGAGCTTTATCTGTATCCTGCAATAAGGTTGGATTTAGTAGAACCGATTTATCCGGAAAAGCCGAAA
CACCCGCGACAGAAATACCGTCTTACGGAGAAAGGTCTGGATTTAATTAAAAATAAATAGTCATGAACTC
GCAAACTGTAGAAATAACATCTGCTGGCATTAGGAAAATATTGAATAAATATACTCCAGAGCGAGCTATT
GCCGAATATGTATGGAATGGATTTGATGCAAAAGCAACCGTTGTAAATATTGATTTTGAAATTGACAATG
CAGAATTGGACACAATCAAAAATATTAGAATAACAGACAATGGTACAGGCATCTGCTATGAAGAATTACC
TATAAAATTCAAAAAATTCTATGAGTCTCAAAAGAGAATAGCCAACGAGAATAATACTGAATTTACAAGA
GGAAAAAACGGTTATGGTCGTTTTACTTTCTATAAATTTGCGAGATTTGCTAATTGGGAAACACGCTATA
GTAAAGATGCACAAATAATGTCTTATGACATTAGAATTGATAGCGATACTTTAAAAGACTACACTACAAC
AGAGCCACTTGTATCTGATGACACAACAACAGGTACTTGTGTCGTTTTTAATGAGATTTCTTCTGATATT
TCCAGTTTGTTTATAACGAAGACTCTTATCCCTTATCTAAAGGCTGAATTTGCGTGGTTTTTAGAATTGA
AATCCGAATATCAAATATACATCAATGGGCAAGAATTAGATTATTCTTCTATAATAGCAGAACAAGAATC
AATATCACCGATATTATCACATAACCAGAAAAATAACATCAACTTTCAATGCAAGTATATCCGATGGAAT
GTAAAGATGAATGATGAATATTCTCGATTTTACTTCTTGAATAATGACTTGGAGTTAAAATTTACCAAAA
CGACATTATTAAATAAAAAAGGAGATAATTTTTGGCATTCTGTAATTGTGATTGATGATTTCTTCAATGA
AATCAATTGTGATAACGAATTAGACGATAATGCTATTCAACCTAAATTGTTTGATAATTCTGCTGATAGA
AAATTATTTAAGGAACTAATTACGCAACTCAATGAGTTTCTCAAAAAGAAAAGACGCCCATTCCTAAAGG
AGCAAGCAGAAGTTATGGTAACCAAATATAAGAATGAAGATGTTTTCCCTAAATTTGGTACTGAAGATTG
GGATATAGTGCGTAGAGAAGGTTTGGAAAACTTCGTAAAGGAACTATACGAAGTAGAACCTGCTGTTTTC
ATGAAGTTGAACAAAGAACAAAAAAGAGTTTTCTTAGAACTTCTAAATTTGGTGATGGATAGCGGTGAGC
GCGATAGTCTGTTTAAGATTTTAGATGCAGTTGTTGAATTAGACTCGAACGATAGGAAAGAATTTGCAAA
AATATTAGAAATAACGAGGTTAAAACAAGTCGTTTCCACGATTAAGCTTATTTCAGACAGATTGCTGACA
CTGGAGAATCTAAAAAAGATTGTTTTTAATCATACTTTACAAGCCAATGAAGTTCGTGATTTGCAGTCGT
TCATAGAAAAACACTATTGGATTTTTGGCGAAGAATATAGAATGGTATGTGCGGAAGAGGTCAAATTTGA
AGAGGCTTTAAGAAAATACATTTATATTCTGCGTGGAGTTAGCGAGAAAAAATATATTGCTCACCCTAAT
AAATACAAAGAAATGGATTTATTTCTTACCGGGGATGATTTTAGGGATGGGAGACCTCATAATATAGTTG
TGGAAATCAAAAATCCGACAACTATAAAACAATTAAAATCAGAACAGTTAAATCAATTAGAACAATATAT
GGATGTTATTCTAAAACAAGATTGTTTTAATGATGCTAATGAGTTCTGGACTTTCATTTTGATAGGACAA
GACTATGATGATATTGTAGGTCGAAGGGTCATAAATAAGCTTACTGGTTTAGTCCAAAATGACAGTAATT
ATAGCCTCTATGTAAAAAAATGGAGTGAAATAACAAATGAGGTGGAACGTAGGCTGAAATATTTGCTTGA
TAAGCTCAAAATAGAAAGAGCCACTTTATCTAAATCCCAATCATTAAATGAGGTAATGAATGAAGTTTCA
AATAACACGGCCGCAATGGTTAGTTGAACTTAATATAGTCATAATGCTCAATATAAAGAATTACAAATTA
CTCCTGTCACAGATAGCTGTAGCAGGAGTAATTCTCAAAACGGGAGTCTGATACATCTTGTTGTTATATA
TTATTTCTGTTGCAACAGATGTTTCAGATTCTCGTCACCAGCGATGCGCTCCAACTCGTCGGCGACAATC
TGTTTCACCTCCTCCTTGATGCGCCTGTAATTCGCCTTCACCATTTCCTTCATGCAGTCGTTGCCGTTCG
CGTCCGCGAAGTCGGTAATGACGGGTATCGGCTTGTAGGCTTTCTCCTCGCGCTTCATTTTCTCGGCATC
CACGACAATCTCACAGTGGAAAATCTTCTGCTTGATACGCTCGTTGAAGTTGTCGGACACCGAACCGACG
AACATCCCCTGCGTCAAGCCGGAAATTTTGCTCGGCGGGATAAGCGCGTCCATCTGCGTGTTGATGGAGG
TGGAAACATCCTGCCGGTTGATGGAGATGGACTGCCGCTTTTGAAGCACCTTTCCGAACCGCTCCGAGAG
CGTCTTGGCTGTTTCGCCCACCACCTGCCCGGAGAAGATATTGCCGACCGTGTTCATCACCACTTTCGCC
TCGCGGTCCCCATAGTCACGCACCAACTGGCTGAAATCCTGAAAACCCAGACACACGGCAACCTTGTTGC
TTCGCGCGGTGGCGATAAGGTTGTCCAGCCCCTTGAAGTATATCGTCGGCAGCTCGTCTATGATGACCGA
CGACTTCAGCATCCCTTTCTTGTTGATAAGTTTAACGATACGGGAATTATACAGACCGAGAGCCGCCCCG
TATATGTTCTGTCGGTCGGGATTGTTGCCCACGCAGAGAATTTTCGGTTCTTCGGGATTGTTGATGTCCA
GCGTGAACTCGCTGTCCGACATTACCCAATAGAGCTGCGGGGAAATCATGCGTGACAGCGGAATTTTCGC
CGAAGCAATCTGCCCCATTAACTGCTCCGCAGCCCCTCCGAGCCACGCGTCCATGAATGGCGAGAGATAG
TTCTCCAGTTCGGGATAAGAGGTCAGAATCGGGAAAATATCCTCGTAACGGCGGTTCAGGAACTCGATGG
CATGGGGGAACGTGCAATACTTGCCGTTCTGAAAAATTTTAAGATACCAGATGATAGCCGCGAAAAGGAT
GATGGGCGATTCCACAAAGAAGTCGCCCTGCTTCTGCACCCAACTCTTGTTTAAATTGAGCATGATGGTG
TACGCGCTCTCGTAAGCGTCCGTAATGTCCTCCATGAAATCTGGGTGAATGGGATTGCAACGGTGGCTGC
GTCGCGGGTCGTCGAAGTTTATCACGTAGAACTTCGGCTTCACCTTGTATCCCTCCGGGTGGTTGAGCAG
ATGATTATAGGCTATCGTGGACAAGTCACTGAATTTGAAATCATAGACATACATCGAGAAGCCCTTCTCA
ATCTGCTGCTTGATGAAACTGTTTACCACCGCGTATGACTTTCCGCTGCCCGGCGTACCCAGCACGATGG
AGGCGCGGAATGGGTTCACCACGTTGATCCAGCCGTTGTTCCAACGTTTCCTATAATAAAAGCGGGTGGG
CAGATTGACCGAATACTCGCTTTCGATGAGCCGTGTTTCCTGCATGAAGCTCTCGTTCTCGTTGTTGAAC
ACGTCATCCATAAGGTTGTGTTTCAACAGGCGGCTCATCCACAGACCGCCCATCAGCAGGCAGACATAGC
CCGTGCCTACGGTCAGCGCGTAAAGTCCCGTCACCGCTTCAACCGGCAGCGGCAATGCCAGTATCCACCA
GTTGAGGAAGAACAACACGAACCCTGCGGCAAGTGCCGTCCAGATCCTTCCCCAAGTGATTTTCTCTCCC
TTGACGCCCTTCGTCCCCAGACAGGACAGGGCAAGCAGGAGGACGGCGAACAGTTTCGTGTAGAGGATGG
AATGGAACAGCCCCGCCGTGCGGTTGAAGTTCATCAGGATTCTGTCCACTACGCCGATGTCCACGCCCCA
GAGCCGTATGGCTTCATAGCAGAACCAGTACACGTTCATGACCACTAAAATAATACTCACGGCACGCAGA
AAATCCATGATTTTCGCCAATGCCCTCAAATCGTCTTCTTGTTGTGACATAGATTGAAAAATTTTGATGT
TGATACTTACGGTTACATTCCCAAGCCCTTGCGCCTCTTCTTTTTCCTCTTGCGCTGCATCGCCCGGATA
AAGGCTTCCTCCTCGGCATCCACAGCCGGACCTTCGGGAGTGAGCAGACCGACACCGCCCGCCGTGTTCT
CGTGGTCGGATGCGGTCTGTCCGCGCATATCCTCTTCTGTTTCCACCGGAACGGACAGCGGAATCGGCGG
CTGTCCGGCATAAGGCAGCGTAAAGTGTTCCTGCAAGGCGTTGGCGGAAAGTTCCTTGCCCATGCGCGAG
CCGTTCAGCACGCAGCCCGTTCGGTGGTCTATGAACGTGGCTCCGTAGATGCGCCCTTCCTCCGTGTAGC
GCAGTACGGTGTCGATGCCCTTTTCCTTGAGCCGCGAAACGAACTTCTCCTTGTCATACGTGCCTTCAAG
CACGGAAAGCACGGTGCGTTTCGTCATGTCGGCGAGTTTCCGGTCCTTAATCTCCTGTTTGGAACGGGCA
AACTTCTTCTGCACGGCTTCATAGCCTGCGGACTTCCCGAAAAGCGAGGACTTGAACGGGTTGCCAGTCT
TGTTCCCGGCATCATCGGTGACGGAATAGACCAGCCCGTGATACTCACGCCCGCGCACGTTTCCCCGCGC
TTCCTCCACCGTCATATTATATAAGGATAGGAGGGCGCGATATTCGCCCATCGTCCGGAAACGGTACTGT
CCACTCAGAGCCTTGACGGTATTTCCGACCTGCCTCTTCACGTCGCCCGCCGAAGCGTCCACCTTGCGCA
GCGGATTTTCCAGCCGTAGGTTCTTACGCTCCGCCGGGTGCAGCCCGTACTTCCGTTCCAGTTCCCTGCG
GATGCGGTCGCTGCGGCGGAAGAGGAAATCCTGATTGAGCCGCCTGCCTTTCTCGTCCACATTGATTGTC
ACGATGTGCAGGTGGTGACGGTCTATGTCCTCGTGCTTGACAACAAGGTACGGCTGGTTCCCGTAGCCGA
GTTTCTCCAGATACTCGCGTGCGATGTCCTGCAATTCCGTATCTGTCAGCACGTCGTCGGGATGCGGGTT
GAGCGAGATATGGAGTACCGGTTTCTCCACCCTCGTATGCTCCGGCATACAGGCGAGAAAACCTTCCATC
GCCTTGCGTATGTCCACCGTCCCCGTGCCGTCATTGTAGATGCGGTTGGTGGTGAGCAGCCGCCCTTTCG
CCCCGTTGATCTTTTCCCCGTTGTAGGCAAGCGCGCCGTACAACGACTTTCCTACACTGATTTTTGCGAC
CATTTCGCCTCCATTTCCCTTGAAAGTTCCACAATCTGACGGCTCAGTTTCACGAGTTCGACGGTCTGTT
GCTCCAGCTTGTAGAGCAACGCCATCGCCTTTTTCTCGGAAAAATGCAGCCTGAGTTCCTTCACGACTTG
GTTGTAGTTCGTGCCTACCGCGCGGAACTGCGCATGGAAATCGGACAGTCTGGTGTAGTAATCCACCAGC
GTCCTGTCCACTTTCAGCACCCTGAACGGTTGCCCGAAGAAGTGCGCCTTGATGAAAACCGACTTGGCGT
AAACGCCCGACTTCTCGAACATGGCGAGGAAACGGTTGTGTTCCTCCTCGTTGAAACGGACGGTGTAACG
GAACACCGCCGGGTCAAGTTTGGGATTTCTCCCGGTCTTGTTTCTTTTCTCTTTCATATAAACTTTGGAT
TTAGCGGATGGACGGCATAAGCCGCCGCTTCTTGGCACAGACACCGCAGGTTTGAAAGGCTTCCCGACTT
CGGAGAGGAAGCCCGCCCCCTGCAAGGGCAAGTGCTTTTCGTGGCTGCTCAAAACGTTTTGAGCGGCTGA
AAAGACATCTTGCTATGTTCAGGCGAACATAAAAATCCGTCGGGGACGGATTGGGGGAATGCCTTTCAAA
CTCCGGGCTGCACCACCTGCGGCGAACCCTGCCGTTCGGGTGCAAAGTTACGCCCTTAAAGCGGTATCGG
ACAGAGGCTTGACCCGGACAATCAGTGCCAACCGGCGCAACATGCCGCCACTTGCCGGGGAAGTGGTACA
GGTTCCAAAATATCCTTGTTTATTTGCAGCATGATTCAAGAAACGAACAATTTGAAGATATGAAAAATGA
GGCTTTCAAATACCCGGCAAACCGCTTCGGCGGCTATTTGCCTGACCGGATACCCGAACCTTCGGATACC
CGGCTTTCCAATGACGCGGTGATTCACGGATTCAATGACTTCATGACGCAATGTCGTCATTCACCAGTTA
TCCGAATCCCTGCCTCACCGTTGAAGCGGATACGTGACGAACCGGACGGGCGGAGATTCGCGGATGCGGA
TATACATGTCACCGATTCCGTATCGGAGCAGGAAAACAATTCATCAACCATTAAAACCAACAGAACCATG
AGTAATGAAACATTCGTTGCATTCGCAACACAGAAAGGGGGTATCGGCAAATCCACCGTCACGGCACTTG
CCGCCAACTACCTCCACAACGTGAAAGGACACAATGTCGCCGTCATAGACTGCGACGCCCCACAGCACAG
CATACACGGGTTGCGTGAACGTGAAACGGGACTTATCGGCGGGAGCCTCTATTTCAAGGCACTCGCGTGT
GACCACTTCCGCAAGATAAGGAAGAACGCCTATCCGGTCATCGCAAGCGACGCCCTTGACGCCCTCGATG
ACGCCGAAAGGATGCTTGCCGCAGAAGAGGTGAAACCCGACGTCGTGTTCTTCGACATGCCGGGAACCCT
GAAAAGCAACGGCGTGGTCAAGACCCTCTCGCAGATGGACTACATCTTCGCGCCCATGAGTGCCGACCGT
TTTGTCGTGGAAAGCACCCTGCAATTCGCCGTGATGTTCCGTGACAACCTCATGACGACGGGACAGGCGA
AAACAAAAGGGCTGTACCTGTTCTGGACGATGGTGGACGGCAGGGAGAAGAACGGGCTTTACGACCTGTA
TGAGGATGTGATCGCCGAGATGGGGCTGCCGGTGCTGTCCACCCGCCTGCCCGACAGCAAGAAGTTCCGG
CGCGACCTCTCGGAAGAGCGCAAGAGCGTGTTCCGCTCGACTATCTTCCCGATGGATGCGTCCCTGCTGA
AAGGAAGCGGCATCCGTGAGTTCTCGGAAGAGATAAGCCGTATCATCAGACCTCAATAATCATGGGCAGC
AGGAAAGTGAACACCGAAGGCATTGACGAGGAACTGTTGATAGCCTCCATCGGCAGACGCAGGCAGGACG
GGACCCTGTACCACGCGCAGGAGCCGCCCGCGCCTGCTCCCGAAGAAGAAAGCGTCCCTGAGACGGAACC
GCCGCCCGTGCAATACACGGCAAAGGAAAAACCGCAGAGGGACACCGTCCGCCGCAAACGGCAGGAGGAC
GACTATTCCGGGCTGTTCCTCCGCCGCAACGAGATAAAGACGCGCCAGTGCGTCTATATCAGCCGTGACG
TCCACAGCAAGATTCTCAAAATCGTGAACGACATCGCCGGGCGTGAAATCTCGGTAGGCGGCTACGTGGA
CACCGTGCTGCGCCAACATCTGGAACAGCACAAGGAGAAAATAAACGAACTGTACAAGAAACAACGTGAA
GACTTGATTTGAATATGGAAAAGAACCGGAAAAACAGAAGTCCGCAGCATGACGGCGGCGGTATGCTTGC
CCAAGTGCAGGCGAGTGTGGAAATCCTGTCCCCCGTGCCGTTAGGCGGCAAATGCGGTGAGAAGGACTAT
GAACGGCTGTTCATCCGTGAAGCCGAAGTGAAGGCACGCGAGGGAAAGATGGCGTATGTGCGCCCGGAGT
ACCACGACCGCATCATGCGCATCACCCGTGTGATCGGGCACGACCGGCTGTCGCTGTCCGCCTACATCGA
CCATGTGCTTACGCACCACTTCAACCAGTGCGAGGAGGCGATAAAGAGCCTTTACGCCCGGAATTACGAC
GCAGTATTTTAACCCTCAAAAAAGAGAACGTGCATGAGTGAAACAATAAGCATGACTGATATTCTGCTGA
CCGTATCGGTCGGCTGCAACCTGTGGTTTCTGTTCCTGCTCCTTTATGACAGGATCATGGAAACCAGACT
TGTCCGCTTCCTCAGAAGCATAGCCGGACTGTGGCGGTCGTTGGGCGGCACTGCGGCAAAGCCCGAAACA
GTAAGGGAAACACCGCCCGCAGACACCCCGGACATCATCGGCAAGAGCCGTTTCAGGATGGCACCGACCC
GGACAACCGCTGCCATACCGACGCAAGAAGCCGCCACTTCGGAAAAAGGCATTGAGCTGACGGAGGAAGA
GGCTACTTTTGACGACGGAAACACGGAAACCGTGTCCCGTCCCGCACAAGTCCCGGAGGATAAACTCGAC
GAAACCTTCACGAGCCTCACGCCTTCGGAACTGGAGTTCGGGGAGGACGAGCCGGAGGAAGAAACGCCCG
ACGCGCCGAGGGCATCGGGAAGCAGTTTCGACGAGATAGACGATGCGGTCAGAACCGCCAAAAAACCGGA
AGCGACAGCGACGGAACGGGAGCGGGCGGCAAAGGTCTTCACCGACATGGAAGGGACGGAGCTGTACGAG
AAGCTGATGACCGGCTCGTCCGAAATGAGCATCCGCATCAAGGGGCTTATCGAAATCCGGCTGAAGAAGC
CGAAAAAGGATTTTGTCGTCCCGGACAATATTGAGGACTTCGACATCCGCGACTATGTATAACGAAAAAA
GAAATGGTAATGAAAATGTAAAATTACACCCATGCGGCGAGGAAGCGCAAGGCACGTCCGGTCCGCAACG
GACACACCCAAGTCCGTAGAAACAAACGGGCAGCCCACTAAACCAAAGAAAAGTAACCGAGTATCAACCG
CCCGATAAAGGACCATCCACCCTTTTGACGGCACAAAACAAGAACAGTTTATGAACAAGAACAACAGACA
GAAACTTATCCTATCTGCGGCACTTCTTATTGCCGCAACCGCCTCCGCCTTCGCGCAGGGAAACGGCATC
GCGGGCATCAACGAAGCCACCTCTATGGTGAGTTCGTATTTCGACCCCGGCACGAAACTCATCTACGCCA
TCGGCGCGGTAGTCGGGCTTATCGGGGGCGTGAAAGTGTACGGGAAATTCTCGTCCGGCGATCCCGACAC
CTCCAAGACTGCCGCCTCGTGGTTCGGGGCGTGCATCTTCCTGATTGTCGCCGCCACCATCCTGCGCTCA
TTCTTCCTTTAATAAACAATGTATGGCTGAATACCCGATAAACAAGGGTATCGGCCGTCCGGTAGAGTTC
AAGGGCTTGAAGGCTCAGTACCTCTTCATCTTCTGCGGAGGTCTGCTGGCTCTCTTCGTCCTGTTCATCA
TCCTCTACATGGTCGGCATCGACCAGTGGATATGTATCGGCTTCGGCGTGGCATCGTCCTCCGTCCTCGT
ATGGCAGACCTTCGCGCTTAACGCCCGGTACGGCGAACACGGACTGATGAAATTAGGGGCAACAAGGAGC
CATCCCCGATACCTTATCAACCGGCGGCGGATCACCCGATTATTCAAACGGAAACGAAAGGAAGAAACGA
CATGAGGAATACATCCAAAATGACAACACTGGAAAACAAATTCCCGCTAATGGCGGTGGAGCAAGGCTGC
ATCATATCCAAAGACGCCGACATCACGGTGGCTTTCGAGGTGGAGCTGCCGGAGCTTTATACCGTGACGG
GCGCGGAGTACGAGGCGATACACGGCTGCTGGTGCAAGGCGATCAAGGTGCTGCCGGACTTCTCCGTCGT
CCACAAGCAGGACTGGTTCATCAAGGAGAAGTACACGCCGGAACTTCACAAGGACGACATGAGTTTTTTG
AGCCGCTCTTTCGAGCGTCACTTCAACGAGCGTCCGTACCTGAAGCACACGTGCTACCTCTACCTGACCA
AGACGACAAAGGAGCGTAACCGGATGCAGAGCAATTTCAGCACGCTGTGCCGGGGGCATATTATCCCGAA
GGAGCTGAATAAGGAAACCGCCGCGAAGTTCATGGAGGCTGCGGAACAGTTCGAGCGCATCATCAACGAC
AGCGGCTTCGTCAGGCTGCGCCGCCTCTCCACCGACGAGATCGTGGGGACGGACGGCAAAGCCGGGCTGA
TAGAGCGTTACTTCTCACTCATGCCCGAAGGCGACGCCACGTTGCAGGACATCGACCTCTCGGCAAGGGA
GATGCGCATCGGTGACAACCGCCTGTGCCTGCACACCCTGTCCGACGCGGAAGACCTGCCCGGCACGGTG
GCTACCGACACCCGGTATGAGAAACTCTCCACCGACCGCTCGGACTGCCGCCTCTCCTTCGCCTCCCCGG
TGGGGCTGCTGCTCTCCTGCAACCACATCTACAACCAGTACGTGATTATCGACAACAGCGAGGAGAACCT
CCAAAAATTCGAGAAGTCCGCAAGGAATATGCAGTCGCTCTCGCGCTATTCGAGGAGCAACAGCATCAAC
CGCGAGTGGATAGACCGCTACCTGAACGAGGCGCACTCCTACGGGCTGACCTCGGTGCGGGCGCACTTCA
ACGTCATGGCGTGGAGCGACGATGCGGAGGGACTGAAACACATAAAGAACGACGTGGGCAGCCAGCTGGC
AAGCATGGAGTGCGTGCCGCGCCACAACACCATCGACTGCCCGACACTTTATTGGGCGGCTATGCCCGGC
AATGCTGCGGACTTCCCGGCGGAAGAGAGTTTCCACACCTTCATCGAACAGGCTGTGTGCCTCTTCACGG
AGGAAACCAACTATCGCAGCTCGCTCTCGCCCTTCGGCATCAAGATGGTGGACAGGCTCACGGGAAAGCC
GCTGCACCTCGACATCAGTGACCTGCCGATGAAGCGGGGCATCACCACGAACCGTAACAAGTTCGTATTG
GGTCCTTCGGGCAGTGGCAAGTCGTTCTTCATGAACCACCTCGTGCGGCAATACTACGAGCAGGGCGCGC
ATGTGGTATTGGTGGACACGGGAAACTCCTATCAGGGGCTATGCGAGATGATACGGCGCAAGACGGGCGG
CACGGACGGCGTGTATTTTACCTACACGGAGGAGAAGCCCATCAGCTTCAACCCGTTCTATACCGACGAC
TACGTGTTCGACGTGGAAAAGAAGGACAGCATAAAGACGCTGCTGCTGACGCTCTGGAAGTCGGAGGACG
ACAAGGTGACGAAAACCGAAAGTGGAGAATTGGGCAGTGCCGTGAGTGCCTACATCGAGCGCATCAGGGC
AGACAGGAGCATCGTCCCCTCGTTCAACACCTTCTACGAGTACATGCGCGACGACTACCGCAGGGAACTG
GCGGAGCGTGACATCAAGGTGGAGAAGGAGGACTTCAACATCGACAACATGCTTACCACCATGCGGCAGT
ATTACCGGGGCGGACGCTACGACTTCCTGCTCAACTCGGCGGAGAACATCGACCTGCTGGGCAAGCGGTT
CATCGTCTTCGAGATCGATTCCATCAAGGACAACCGCGAACTGTTCCCGGTAGTGACCATCATCATCATG
GAAGCCTTCATCAACAAGATGCGCAGGTTGAAGGGCGTGAGAAAGCAGCTTATCGTGGAAGAGGCTTGGA
AGGCTCTCTCGTCGGCAAATATGGCTGACTACCTGCGCTATATGTACAAGACGGTGCGCAAGTATTTCGG
TGAGGCAATCGTGGTGACGCAGGAGGTGGACGACATCATTTCCTCGCCCGTCGTCAAGGAGAGCATCATC
AACAACTCCGACTGCAAGATACTTCTTGACCAGCGCAAGTACATGAACAAGTTCGACCAGATTCAGGCGT
TGCTCGGACTGACGGAGAAGGAGAAGTCGCAGATACTCTCCATCAACATGGCGAACAACCCCTCACGGCT
CTACAAGGAGGTGTGGATAGGCTTGGGCGGCACGCAGTCGGCGGTCTATGCCACCGAGGTGAGCGCGGAA
GAGTATCTGGCGTACACCACCGAGGAAACGGAGAAGGTGGAGGTGTACCGTCTGGCGGAGCAGCTGGGCG
GAGACATCGAAGCCGCCATCCGGCAGCTTGCCGAAAGGCGGAGAAACAAGAAATAAGTAATCAATAATCG
GTAAAACAGATTTATCAACGAAAAAAAGAAAAGCGTATGAGCATATCAAGAATGAAGATGCTGCAAGTCA
GCAAGTGTCTGATCGGACTGGCGGTCATGGTGCTGCAATCCTGCGACGTGGCGGAGAACCGCCGCGACCT
GCTGTGCGGGAACTGGGAAAGCGTGGAGGGCAAGCCCGACGTGCTTATCTACAAGGAGGGCGAAGCCTAC
AAGGTGACGGTATTCAAACGGAGCGGCATCCGCCGCAAGCTGAAACCGGAAACCTACCTCTTGCAGGAGG
AGAACGGCAACCTGTTCATGAACACCGGCTTCCGCATCGACGTGGCGTATAACGAAGCCTCCGACGTGCT
GACCTTCTCACCCAACGGGGACTACGTGCGTGTGAAGCAGCAGCCGGAAACTCCGGCAGAAAAATAAGAA
CCGCTAAAATCCAAAGAAACATGAGAACAAGAATAACATTCGCCATCTGCCTGTGCCTGCTTTTCGCGGG
CAGGGCTTCCGCCCAATGGGTCGTGAGCGATCCGGGCAATCTGGCGCAGGGCATCATCAACGCCTCGAAG
AACATCATCCACACCTCGAAGACCGCCGCCAACATGGTGAACAACTTTCAGGAAACGGTGAAAATCTACG
AGCAGGGCAAGAAGTATTACGACGCCCTCAAATCGGTGAACAATCTGGTCAAGGACGCCCGCAAGGTGCA
GCAGACCATCCTGATGGTAGGCGACATCACGGACATCTACGTGACCAGCTTCCAGAAGATGCTGCGCGAC
GACAACTTCACGGTGGAGGAACTCGGAGCCATCGCCTTTGGGTACACGAAGCTGCTGGAAGAATCCAACG
ACGTGCTGACGGAGCTGAAGAACGTGGTGAACATCACCACGCTCTCCATGACGGACAAGGAGCGCATGGA
CGTGGTGGAACGCTGCCACTCCAAGATGAAGCGTTACCGCAACCTCGTGAGCTACTACACCAACAAGAAC
ATCAGCGTGAGCTACCTGCGTGCGAAGAAGAAAAACGACCTCGACCGCATCATGGGGCTGTACGGGAGCA
TGAACGAAAGATACTGGTAGCCTATGGAGTTCGACAACCTTCACCAGATTCTCCGCTCGCTCTACGAGCA
GATGATGCCGCTGTGCGCTGACATGGCGGGCGTGGCGAAAGGCATCGCCGGGCTGGGCGCGCTCTTCTAT
GTCGCCTACCGGGTATGGCAGTCGTTGGCGAGAGCCGAACCGATAGACGTCTTCCCGATGCTCCGCCCAT
TTGCCATCGGTCTGTGCATCATGTTCTTCCCTACGGTGGTGCTTGGCACGATAAACAGCGTCCTCTCGCC
CGTCGTGCAGGGCACGGCGAAACTGCTCGAAACGCAGACGCTGGACATGAACAAGTACCGGGAGCAGAAG
GACAGGCTGGAATACGAGGCGATGGTGCGCAATCCCGAAACCGCCTACCTCGTGTCCAACGAGGAGTTTG
ACAAGCAACTGGAGGAATTGGGCTGGTCGCCCTCCGACATGGTGACGATGGCGGGGATGTATATCGACCG
GGGGATGTACAAGATGAAGAAGGGCATCCGCGACTTCTTCCGCGAGATACTGGAACTGATGTTCCAAGCC
GCCGCCCTCGTGATAGACACCATCCGCACATTCTTCCTCGTGGTGCTGGCGATACTCGGTCCGATAGCCT
TCGCCATATCGGTGTGGGACGGCTTCCAAAGCACGCTCACGCAGTGGATATGCCGCTACATACAGGTCTA
TCTGTGGCTGCCCGTGTCGGACATATTCAGCACCATACTCGCCAAGATTCAGGTGTTGATGCTCCAGAGC
GACATCGAGCGCATGCAGACCGACCCCAACTTCTCGCTGGATTCCAGCGACGGGGTGTATATCGTGTTCA
TGATAATCGGCATCATCGGCTACTTCACCATTCCGACGGTGGCGGGCTGGATCATCCAAGCCGGGGGCAT
GGGCGGCTACGGGCGCAACGTGAACCAGATGGCGGGACGCGCCGGAAGCATGGCGGGCAGCGTGGCGGGG
GCAGCCGCAGGCAACATGGTCGGACGTGCCGGGAAACTGCTGAAATAATCAATGTGCAATTATAAACGGA
AAAGTAAAATGGAATTCAAATCACTTAAAAACATCGAATCATCGTTCCGGCAGATACGCCTGTTCGGTAT
CGTCTTCCTCTCGCTGTGCGCCGTGATAACGGTATGGAGCGTGTGGAGTTCCTACCGCTTCGCGGAGCGG
CAGCGTGAGAAGATCTATGTGCTGGACAACGGCAAGTCGCTGATGCTGGCACTCTCGCAGGACCTCTCGC
AGAACCGTCCGGCGGAAGCGAGGGAGCATGTGCGCCGCTTCCACGAGCTGTTCTTCACGCTCTCGCCCGA
AAAGAGCGCGATAGAACACAACGTGAAGCGTGCGTTGCTGCTGGCGGACAAGAGCGTGTACAACTACTAT
TCGGACTTCGCCGAGAAGGGGTACTACAACCGCATCATCGCCGGTAACATCAACCAAGTGCTGAAGGTGG
ACAGCGTGGTGTGCGACTTCAACGGCTATCCCTACCGTGCCGTGACCTACGCCACGCAGAAGATCATCCG
GCAGAGCAACGTCACCGAGCGCAGCCTCGTGACCACCTGCCGCCTCTTGAACTCGTCCCGTTCGGACGAC
AACCCCAACGGTTTCACCATCGAGGGATTCACCATCATCGAGAACAAGGATTTACAAACCATCAAAAGGT
AACAGGCATGAAAGGAATCGGAAAATCACTATGGAGTACCTATTGGAAACTCCACGATAAAAAGAAAATG
CTGATAGCAAGGCTCAAGGGCTATCTGGACGGCTTGCCGCCGAAGATACGCAGGCGCATCGTGCTGGCAA
TGCTCGCCGCATTCGCCGCACTTGCCCTCTACACCTTCGGCAAAGCCGTGTATGACATCGGCAGGAATGA
CGGCAGCCGGATGGAGATAGACCATGCCGGACAGGTGGAACTGTCCGTGAAGCCGGATAACAATCACAAT
GTAATACCTTATTTATATGGAACAGACGAAGAATGAACCAAAAAACGAGAACAAGGCGGCTCCCGGTAAC
GGCAAGCCGAAAAAGGAGCGCAAGCCGCTGACCGAAGCCCAACGGCTGAAACGCCAGAAAATGATAGTGC
TTCCCGCTATGGTGCTGGTATTCATCGGGGCGATGTGGCTGATATTCGCCCCGTCCTCCGGCAAGGAGCA
GGAGCCGGGAACAGGCGGCTACAATATCGAGATGCCCGATGCGGACAAGGAGAACCGCCGGATTATCGGT
GACAAGGCGAAAGCCTACGAGCAGGGGGCAATGGAGGAACGGCAGGAGAACCGCAGCCGCGCCATGCAGC
AGTTGGGCGACCTGTTCGACCGCGAAACGGCGGCAGCGGATAGGGACAGCGATTTCGACCTTGCCAATCC
CGGCGGAACGGAAGAGGCGGAGAAACCCGCACCGAAGACCATCCAGTCCTCGGCAGCCGCCTACCGCGAC
CTCAATGCCACGCTCGGCAACTTCTACGAGCAGCCGAAAAACGACAATGCGGAGATGGACGAACTGCTGG
AACGCATCGCCACGCTCGAATCCGAACTGGAAAGCGGAAAAGAGAGAAGCTCCACGATGGACGAGCAGGT
GGCACTCATGGAAAAATCCTACGAGCTGGCGGCGAAGTACATGGGAAATCAGAACGGCACGCGGGCGGCA
GCGGGACAGACCGCAGAGCCGTCCCCCGTGCAGAAAGCCGGAAAGAACACGGCAAAACCCGTAAGGCAGG
TGACGCATCAGGTGGTGTCCTCGCTCGGACAGCCCATGAGTAATGCCGAGTTTGTCGCTTCCTTCTCGCA
GGAACGCAACCGCAGTTTCAACACGGCGGTGGGTGTCACGACCGTATCGGACAGGAACACCATACCGGCA
TGTGTCTATGGGGCGCAGAGCGTGACGGACGGGCAGGCGGTCAGGTTACGGCTGTTGGAGCCGATGGCGG
TAGCTGATAGGATCATCCCCCGTAATGCGGTGGTGGTCGGCGCAGCCAAGATTCAGGGTGAACGGCTTGC
CATCGAAATCACCTCGCTGGAACACGACGGCACGGTTATCCCGGTGGAGTTGGAGGTCTATGACACGGAT
GGGCAGCCCGGCATATTCATACCCAACTCGATGGAGATGAACGCTGTCCGGGAGGTTGCCGCCAACATGG
GCGGCTCGCTGGGGAGCAGCATCAACATCTCCACCAATGCCGGGGCGCAGCTTGCCTCCGACTTGGGAAA
AGGACTGATACAAGGCACGAGCCAGTACATTGCCAAGAAGATGCGTACCGTCAAAGTGCATCTGAAAGCC
GGGTACAGGGTCATGCTCTATCAGGAAGTGAATTAAGGAAACAATCAAATTTTTATTTACCACTAAAAAT
CCAAAGTAATGAGAAAAGTAATCATGATGTTTGCCCTCGCTATGGGCATCGCAACTGCCAACGCGCAGGA
AAACGTAACCGTTGAAACGCCCAACAGAAGTGACCAACTGACCTTGACAAAGGAGGTCTATCCGCAGAAA
GAAGCGGACGGAGACCTGTATCACGGTCTGACGAGAAAGCTGGGCTTTGACCGCATGGTCCCCCCGCACG
GCTTGGAAGTGACCTACGACAAGACCGTGCATGTCATCTTCCCGGCGGAAGTGCGCTATGTCGATTTAGG
CTCGCCCGATCTGATTGCGGGCAAAGCCGACGGTGCGGAGAACGTCATCCGCGTGAAGGCAACCGTGAGG
AACTTCCCGAACGAAACCAACATGTCCGTAATCACGGAGGACGGGAGTTTCTACACCTTCAACGTGAAGT
ACGCCGCCGAACCGCTGCTGCTCAACGTGGAGATGTGCGACTTCATCCATGACGGCGAGGCGGTGAACCG
TCCGAACAACGCGCAGGAAATCTACCTGAAAGAGCTGGGCAGTGAAAGTCCCATGCTGGTGCGCCTTATC
ATGAAGTCCATCCACAAGCAGAACAAGCGTGAGGTGAAGCATATCGGCTGCAAGCGTTTCGGCATCCAGT
ACCTTCTGAAAGGCATCTACACGCACAACGGGCTTCTGTATTTCCACACGGAAATCAGGAACCAGAGCAA
CGTGCCTTTCGATGTGGACTACATCACGTGGAAAATCGTGGACAAGAAGGTGGCGAAGCGTACCGCCGTG
CAGGAGCGTATCATCCTGCCGCTTCGCGCGCAGAACTACGCCACGCTCGTGCCGGGCAAAAAAAGCGAAC
GCACGGTCTTCACGATGGCGAAGTTCACCATACCCGACGGCAAGTGCCTCGTTGTGGAACTGAACGAGAA
GAACGGCGGTCGTCACCAGTCCTTCGTGATCGAGAACGAGGATTTGGTGCGCGCCAATACCATCAACGAA
CTTCAAGTGCGCTGACCATGAGAAAGTACATCGCAATAATCATCGCGTCGCTTGCCTTGTTCACGGGGCA
GGCGCACGCCCAGCGATGCCTGCCGAAGATGCAGGGCATCGAGGTAAGGGCGAATCTGGCGGACGGATTC
AAACCCGGCGGCAACGACGGCGGGTACAGTTTAGGGGCTGCTCTCTCCACTTACACGAAGAAGGGGAACA
AATGGGTATTCGGAGGTGAGTATCTCCTGAAAAAGAGCCCCTACAAGGACACTTCCATACCTGTGGCGCA
GTTCACGGCGGAGGGCGGCTACTATTTCAAGATACTTTCCGATGCCCGCAAAATCGTGTTCGTCTATGCG
GGGGCTTCGGCTCTCGCCGGGTATGAATCGGTGAATTGGGGCGAAAAGGTGCTGTATGACGGCTCCACGC
TGCATGACCGGGACGCCTTCATCTACGGCGGTGCGCTGACGCTCGATGTGGAGTTTTACGTGGCTGACCG
TATCGCCCTGCTCGCCAACCTCCGGGAGCGTTGCCTGTGGGGTGGCGACACGAAGAAGTTCCACTGCCAA
TGGGGGCTGGGCATCAAGTTCGTCATCAACTGACACACGCCGCATGGAAGGGACCAATATAGACGCCATG
AGGCAAATATCCCTCGCGGACTTTCTCGCACGGTTGGGACATGAGCCTGTACGGAGGAGCGGAAACGAGC
TGTGGTATCGTGCGCCGTACCGCAGTGAACGCACCCCCTCTTTCCGTGTGAACGTGGCGAAACAGCTCTG
GTACGACTTCGGTTTGGGCAAGGGCGGTGACATCTTCACGCTTGCCGGGGAGTTTGCCCGAAGCGGTGAC
TTCATGGCGCAGGCAAGATTCATAGCGGAAACCGCCCGTATGCCGTTTGTCGCATCGGAAAAGCCGTTGT
ACCTGCCGGAACCGTCCGAACCTGCCTTTGAGGGGGTGGAAGCCGTCCCACTGCTCCGCTCACCATTAAC
AGAGTATCTGGCGGAACGGGGCATCCCTTATGCCGTTGCATACCGCCACTGTTGCCGCCTGAACTATGGC
GTGCGTGGAAAGCGGTATTTCACAATCGGTTTCCCGAACGTGGCGGGCGGCTATGAAATCAGGAGCAAAC
TATTCAAAGGTTGCATACCACCGAAAGATGTGTCACTGATAAAACCGGAAGATACCGCCTCTGACGTATG
CAGCGTGTTCGAGGGCTTCATGGACTTTTTGTCCGCTGACACACTCGGCATAGGCGGCAATGGCGACAGC
CTTGTGCTGAACTCCGTCGCCAACGTGGGTAAGGCGGTGAAACACTTAGACGGGTATGGACGCATCGACT
GCTTCCTCGACCGTGACGAAGCCGGGCGGAGGACGCTGGAAGCCCTCAAAGGACACTACGGCGGACGTGT
CTGTGACCGTTCCGCACTCTATGACGGTTGCAAGGACTTGAACGAGTATCTGCAACTGACAGCAAAAAAA
GAAATGAACAATAACTTAAAAATCAAAGGACAATGAACATACTGAACAACAAGAACAAGAGAATATCCAT
CTTCAAGGCGTTGGCACTCTGCCTGTTCGCCGCCGTGTCGCTCACGCTCGCATCGTGCGATGACGACATG
GACATCCAGCAATCCTATCCCTTCACGGTGGAAACCATGCCCGTGCCGAACAAGGTCACGAAGGGGCAGA
CGGTGGAAATCCGCTGTGAGCTGAAAAGGACGGGCGAATTTGCCAACACGCTCTACACCATCCGGTATTT
CCAGTTCGAGGGGGAAGGCACGCTGAAGATGGCGGGCGGCATTACCTTCCTGCCCAACGACCGCTACCTG
CTTGAAAACGATAAGTTCAGGCTGTACTACACGGCAGATGGCGACGAGGCGCACAACTTCATCGTGGTGG
TGGAGGACAATTTCAAAAATTCCTACGAATTGGAATTTGACTTCAACAACCGGAACGTGAAGGACGACAT
TCAGACCGTCATCCCCATAGGCAATTACAAACCTCTGCCAAGATGATGCGTGTATTCATGGCTATCCTCT
GTTCGCTGCTGGCGGTCTGCTCCGTGTCCGCACGGGACAGCCGTCAGAAGGGGACGGACGGGCAGGCGGC
AATCTACCGCCTGCCGCCTTTCGAGTGGGCAGTTCGGTGTACGAAGTATTTTGAAGGCTGGCACTCGGAA
AAACATCACCCGTATGTGGGGTATGGACACCGGTTGCAGCCGGGGGAAAGGTATTCGGCACGCACCATGA
CGAAGCGACAGGCGGACGCGCTTCTGCGGAAAGACTTGCGGAAGTTCTGCGCCATGTTCCGCCAGTTCGG
GCGTGACAGTCTGCTCCTTGCCACGCTCGCCTACAATGTCGGTCCATACCGGCTTTTGGGGAGCGGGAAG
ATACCCAAAAGCAAACTGATCCGAAAGCTGGAGGCTGGCGACAGGAACATTTACCGGGAATATATCGCTT
TCTGCAACTACAAGGGTAAACGGCACGCCATGCTGCTCAAACGGAGAAAGGCGGAGTTTGCGCTGCTGTA
CATTCCGTAACATGGCAAATGCCTGACAAATGAAAATCCGATGAAGCCGCAACTTCATCGGATTTTCCGC
TTTTCATACATTCGGGATTTTTCCTTTGCCGATTACTTCACCGTTCCTGCAATGCTCTATGATGCCGGGC
AAAAATCCCATCTCCCCGATTGCGATATGCCGGATATACTCCGCATATTCCTGACCTTGAAAATTCCTCC
CCGTGAGGTTTTTGAAAATCATCCTTATGCTTGTTCCGTCATCACTGTACAGGATGATTTTTCCGTTCTG
TCTGATTTCTTCCATGATTAAAACTTGTTTTTGTGAATACTATCGTAGATTGGGACAGCGGTTTCTTTGC
TACTTTCTTTGTCCGCCATCATGCTCACCGAAAGAAAGTAGGGCGGCTTTCGCCGCCGCCACTCAAAAAC
GGGTGTAGAGTCCCGTTACCATCGTGAACATTTCTTCCAGCATATCGCAGTATATGCCCTCGTGCGTTGC
TATATCCTTTGTCTTGCACTCGAATGTCTTTTTACTGAACGTCCTGCGGTAGAAACGCATATTGTAAAGG
TCTAAGCCGGCATCGTAGATGATGTCAAGGCGGTTTGCGCTCGTCTTGTTCCTCGCAAGGCTCATGCGTA
AGCCGTTGCCCATGTCTATAAAGTCCTTGCTTCCCGTCATGGCGGCAAAGCGTCTGCCGCCTATTTGCTG
TAAAATCGTCTTTGCTATCATGCTTTTCTTGGTTTTAGGTTGGCGGTGCGGATACCGCCAACTTGTTTAA
CATTCTGTTATCTCGGCAATGGGTGTGTTTCGTTTCAGCCATTCCATCAGGCACTCCATATTGTACTCGC
TTGTGATGACTGCCGTATGGCTGTCAATGGCGGTAAACCTGCAGCTCTCGTAGTCGTCTATCCACCCTTT
TAGGGTATCAACTCCCCACGCTTCGGCATCGTCAAAGATACCGTCCAATACTTTGATAGGCTCGCTGAAC
TTCACTATCAGCGTTTGGTAGGCTGCGTTCATCGTCTGTCCTCCTTTTCTTCCTTTGCCGTGAGCCACTT
GTCCCGTGCGGCTCGGCACTCGTCCAATGTGGGTTTGACACAAGAGAACAACTCTCCGTTTGTGGGATGG
CGGTAGTCGTACTGCACAAGTGTCCGCTTGCGTCTGCCGATACCTAATTGGAAACGCTCGTATTTCTCCG
TACCTGCTTCAGTGCAGGTGCTTATTCCGTTGATGGTCATTCGTGTTGCCATAATCGTTGATTTTAGAGT
GGTTAAAAATGTACTGACAAAACTCTGTTGCGCATCACCATTTCGGGGTCGCTTGTATAGCGTTGGTGCA
GGTAGAAATGGTGGGAGCCGAAGCCGTAAAGGAAGAACCTGTCAAGTTCGTGCTTCTCGGCAAAGTCCTT
TACACTCCGTCTTAACTGCCCCTCACTCGTTGCAAGAGTGAGGAGGTTCACAAATTCAATGAACATCGTG
GGGATTTTATCGTCCCACAGACAAACCATGCTTTCAATTCTTACTTCCATACTATTGGGTATTATAGGTT
GATACTATGCCGCTTCCATCCGCTGGCGGATAAGGTTCACGTTGCTGTTCACAAGGTTTACAATGCGGTC
GTGGTACTCGGTATTGGAATTGTGCAAGCCACGACTTTGCACCACTTCCAATGTCTTCAAGGAAACCTCC
ACCGTTTCTATGCGCTTGCCGTCAATGGTTGCGGATAGGATAAGGGAGTTCTTTTCAAGGAAATAGGAGT
TGGAAAACACGCAATGGTGCAGTTCCGTCCCTTCCGCTGCAAACTCCGCAACGCTCTCCAACACACGCAC
CTGCAAAGTGCCGTCCGTGAAGGCTATGCCGAAAAATATGCCTTTGAGTTTGCGGTATGCCTTCTCGTGT
TTCTTCGCTTGGCGGATGCGTTCCTCCAATTTCTTGCGCTCTATCTCCTTGTTGCGCTTGTGCATAAGTC
TGTCATGTTCGGCTTTGAGGTCGGAGGGGCAGACGTACTTCGGGCTGTTCGTGTCCTTGCCGAAAAGCCG
CAGGAGGTCTATGGTGTCACGCCACATGGAGCCGTCAGCAATGGTGTAGCCGTTGCGGATACATATCTTC
ACGGATGCCCAATACCTCTCTATGTCAAAGGAACTGCGGATATAGTGGCGCAACATGGGATATTGCCCTG
CTTTCAACAGCGTTTCGGATCGGCTGTCGGAAAGGATAGCCGTGAAAAGGTCGTAAGGCAGTATGTTGTG
GTATTCGCCATTGAAGCCGTTGCGTTTCAGTTCGGGAATGAAACGCTGTCGGGGATAAGTGCAGACGGGG
TTTATATCGTATGCACGGAGTTTGTTGTTCTTGCGTACCTCCATGTCGCTGTATTCCGCCCATAGGTCGT
AGTAAAGTATGGACATTCCTCGCAGTCGGGCGACAGTGACGGTTGTGCCTTTGGGCGAAATCCACCTTTG
CACCACTTCATAAATGGAATACTCGGCTGCCTGCCCTGCCTTGTATCGGGATTTGACGAAGAAGAAGCGT
ATCACTTGGTACTGCTTGCAGGTGGTGATGATGCAGAAATACTCGTTCTCGTTGAAAACCCTCTTTCGGG
TGCGCAACGCTTCCAACTCCATGCCGCAATCCGGGCATGTGCATCCGCAAACGGTGTCCGCAAGGTCGTG
TTCACTTTTCCACGAATGTCCGCACTCGGTGCAGATGTTCGTGCCGTCCGCCCTCTTGATGGCGTAATGC
TTGAAGCAATGGCGGAAAGCGTATGCCCTCTGTGTGGCGGTCAATTTCGGCAGTCGCTCGCTCAATCGTG
CGACTTCCTGCTGTATGGGTGTTCTCGGTTTCATAATCAGAAATTGAATAGGTTGGGTTGTTGTACTTCT
TGTGCGGTCGCTTTGGTGGCGGTTCTCGGCTTGCTGCGGTTCTGCAACTTGCGGAGTTCCTCCTCTTGGT
ATCTGCGGAGTGCGTTCTGCCGTGCTTCCGCCTTTTCCTCTGCCGTGAGTTCCACCACGTGGTTCACCGC
CACTTGGCATTGGATTAGCTTGCCCACCTCTATCTCGTTCTCGTCATAGTAGTGGACTGCTTGCCCGAAT
ATCTCCCCGTCCGTGAAGCCGTTGCAACCGCTCCGCTGCACATAGTTGAGAATGTAGGTGACGCAATCGT
CTATGTTCTTGGCAGGGTTGCGGTAGTTCTTGGCAAAGAGCGTATCTTCCGCCGCACGTTGCTCCAAGTA
CATCTGTATCGTTCTCTTGAAATGTTCTGTTCCTTTCATATCGCTGTCGTTTTTATCAGTTATACATTTT
TCCGTTTCCCAAAAACTCGTAGTCGTTGGCTGCGCAACTCTCCTCAAAACTCTCTTCGCTGCACTGGTAT
TCCATATCGTCACGGCACGACTTGAAGAAGCTGTCAAGGCACTTGTCCATGAGGTCGTACAGAGTGGTTC
GGGTGTCGGGGGCTTTCAGAAAGTCGTAGATGGGTCGCAGGATGTCCTCGTCTGCGCAATAGCCTGTCAG
TACGCAACAGTTATCCGTGAATATCCGGCTTCTACGTTGCTTATTGAAATTTCCTTTGAGGTAATAGGTT
TTCGGCTTGAATAGGATGTGCCAATAGTTATTGACGATGTATTTCAGAAGCCGTATGCCGCAGAGTTCCT
CCTCTTTTCCGCTGTAACGTGAGGTGAAACGGTAGGAATAACGGCACGTGTCGTAACTCCAATCGTTCAC
TTTGACTTTGAACACACTTTCAAATGCTTCCAGCGTGTTGCGGTTGTCACTGTCCCAACCGTATTCAAAA
GTGCGTAGCCATTCATTGTATGCGGTATCTCTCGCTGCTGCGGAGAGTTCGGCTAATTGGAATAGGTCGT
ATGTCCTTGTTATCGTTCTCATATCGCTGTCATTTTAGATGGTCTGTTTCAGTATCTCTCTCCAATAGGT
CGGCTGCACTTCGCTCAAAAGGAAGTCTGTAAAGTCCCTCCGTGCGTCCTTGTTCAGTTCTCGGTAGAGT
TCACGGAACACGGATATGTTGCCGTTGATGTACGTTTCCACCATGTACACGAAGATGTTGTCCACCTCGT
AGTATCTGCATTGCTGCGCTGCCGTTTTGCTGCTTCTCTTTGCCATGTCGGTAAGGGTTAAAGGGTGAAT
AACCAAAGGATGAAACCGAAGAAGGCGGTTGCGGAAAGGATAGCCACGATTACGCCTATCGCCACTCGGA
ACACTCCGTTTACAATCTCTCTAATGATGCCCCAAAGGATGCCGAACACCACGAAGGCGGTGCGCACAAT
CAAGCCGCATATCGCAAGCCCTATGTACTGCGCCATTTGTCTGAAATTTGCCGTTGCCGTCATATTTTCG
CTGTTTTTGATTTTTTGTTTTTTTAATGCGGATTCAAGAGTTGAGGGAGTTGAGTTTCAAACTATCTTAT
CTGCCTCTCGTTTATCCGACATTTTTTTTATGCGTCTTTCTGTCGCATCGGTCGTTTTCGTTTCGGGTGC
TTGAAAAGGTAGGGATTAGGGGATGCAAGGTTTTTCGGGAAAAATACTACCCATAGGGCTGGAGATTTTT
TCCGAAAACAGGAGGCTTGACCTTGCATTCCCGTCCAATCCCGGAATTACCTTTGCGCCCAGAACGGAAA
TGACAACCTGATGCGCTCCCTGAAAGATGCGAAAATGGAGGTAAACGGAAGTGGAGGCAGATTGGACAGG
AAAACTTCGAAAGAGAAATCCGTGAAAAAGGGAAAACGCCAAAAGGAAAAGGGACACTGCCGGAGGCGTG
AAACCGGGCAAACCACCGGCAAGGAAGTATGATTTTATATGTTTGGCCGAGCGTGTCCGGTCTGACGGAT
AAAATCATTCTTCCCGGTTTGCCTGCCGTGTGTGACGGCTTGTTCCATTCATGGATCGGGCGGTCAGACA
CGGCTTTCCGCTTACGGCTCAAAGGAACAGCAAAAAAGAAAAATCGTCAGAAACCCGTAAAAGCACCTCT
TTGGCATAAGCACAAAAGAAATGGGCCTTGCATCATCAGTCTAAACTGTTGTTTAGGCGTGATGCAAAGC
CCTTTTCTCCGCTTATGCGGCAGTCGGCATACGTTCGTTCAAAATCCTTTTGTACGATGGTGTGCCGACG
GATAAAATCGCTTTTACGGAAAAACTTGTATGAGAAGAAAAAAATTAGGGAGATTCATTTCAAAATCTCC
CGTTTTATTGTTACTTTTGCATACGAAGAGTTCTTTGAAGGTTACGCAACGCGCAGAAGGATGATGCAGT
AGATAACTAACTAAATCGTAACCTATTACTATCATGAGCAATTAACCTACGCTCAGCTCCAATAAATTAC
ACTCTTTTCGTAACTTCTGCGA
>NZ_KE159475.1:98298-169480(+)
GTTACTACAAAAAAGTGAAATGCGGAAAGATATAGTGATAGAATTGAGTTACAAGGGTTTTGGTTTAAGT
GGCGAAAATTCGTGAAGCCATTACAATCCCTGCCGAAGCCAAATCCTGACGCCGCAACGTTACTTGTTCG
TAACCATGCCCGATAATGCGACAAACGGGTACGGATAGAGAAACAAGGCGCAGAGGGATAGTGAGTTACC
CACAACTCACGCGAAAAATCCGGTTACGGAAAAAGATTGCGCCGTTCCTCACCGTTTTGCGTACCAGAGA
AGGACTCTTCACCAACTAATTTTGAAACCAAAAAAATTAAGGACGATGAAGAGTACATTTTCAGTTATCT
ACTATCTCAAACGGCAGGTAGTGAAGAAAGACGGGACAGTTCCCGTCATGGGACGTATCACGGTGGACGG
CAACCAGACACAATTCAGTTGCAAGCTGAGTGTCGATCCGAAGCTGTGGGACACCAAAGGGGGGCGTGTC
ACGGGCAGAAGCACGGCGGCACTCGAAACGAACCGTATGCTTGACAAGATGCGGGTGCGCATCAACAAGC
ACTATCAGGAAATCATGGAGCGTGACAACTTCGTCACGGCAGAGAAGGTCAAGAACGCTTTTCTCGGACT
GGAGCACCGCTACCACACGCTGATGCAGGTGTTCCGCCAGCACAACGAGGACTATGAAAAACAGGTGGAA
GCAGGCATGAAAGCCAAAGGCACGCTGCTGAAGTACCGCACCGTTTACAAACACCTGCAAGAGTTCCTTG
ACATCCGCTACCATGTGAAGGACATCGCACTGAAAGAGCTTACCCCGGCTTTCATCTCCGACTTCGAGAT
GTTCCTGCGCACGGACAAGCACTGCTGCACCAATACCGTGTGGCTGTACGTCTGCCCGCTACGGACGATG
GTGTTCATCGCCATCAACAACGAGTGGCTGACACGCGACCCGTTCCGCGAGTATGAAATCAAGAAGGAGG
AAACGACACGCAGTTTCCTTACCAAAGAGGAAATCCGCCTGCTCATGGACGGGAAACTGAAAAACGCCAA
ACAGGAACTGTACCGCGACCTCTACCTGTTCTGCGCGTTCACCGGGCTGTCGTTCTCGGATATGCGCAAC
CTCACGGAAGAGAATATCCGCACCTACTTCGACGAACACGAGTGGATAAACATCAACCGCCAGAAAACGG
GCGTGGTGTCCAACATCCGCCTGCTTGACATCGCCAACCGCATAATCGGCAAATACCGGGGTCTGTGCGA
GAACGGCAGGATATTCCCCGTCCCGCATTATAACACGTGCCTTGCAGGTATCCGTGCCGTCGCCAAGCGT
TGCGGCATCACCAAGCATATCACGTGGCATCAGAGCCGCCACACGGCAGCCACGACGGTGTTCCTCTCCA
ACGGCGTACCTATCGAAACGGTCAGCTCCATGCTCGGACACAAGAGCATAAAGACGACGCAGATTTACGC
GAAGATAACCAAAGAGAAGCTCAATCAGGACATGGAGAACCTTGCGGCAAGGTTGAACAACGTTGAGGAA
TTTGCAGGTTGCACCATCTAAAAAGAGAAGCCATGAAACGTGACATAATCATCATAGAGGACAAAGCGGT
CAGCGTAACCGGTAACGACGTGTGGATGACCGCCACCGAAATCGCCGGACTGTTCCATACGATCGTCCCG
GCAGTGAACGCAGCCATCAAAGCCGTCCGCAAGTCGGACGTGCTGAACGACTACGAGGTGTGCCGCTACA
TGCAGCTTGAAAACGGGCTGTACGCGGACGTGTACGCGCTTGAAATCATCATTCCGATTGCTTTCCGGCT
GAACACCTACAACACCCACCTTTTCCGTACATGGCTGGTGGGAAAGGCTCTCGCAAAAGAGAAACGGCAA
GCATACGTGATGTTCATACAGAACGGAAAAGCCGGGTACTGCTGATTGCACATACCCCATAAGACAAGGA
AACGGGCAGCACCACAAAAGGTGTCGCCCGTTTCCTTTTTCATGTTGGCCGCCTTACTCCAGCGGCTTGC
GGTAGTTCGCTTCCAGTACCTCGCGCAGCCCCGTTTCCGGGTAAAGCACCTTCCCTCCCAAAAGTATGAA
GGGCAACACACGGTTGTTGCGGTATTCCTGCAAGGTGCGTCGGCTCACGCGGAGCAGTTCCGCCACCTCG
CCGTCCGTCAGGTAACGCTCCCCGTCCAGCGGAGGACGGTAACTTTCCAGAAATGCGGACAGCCATTTAG
AGCCTTTGCGCATATCCTGCACCACAGAGGCTATCGGCTCGTCTTCCATCGTAAAAACATCGTTGTTCTC
GTTCATCATAACTTCGGATTCAGTGGGTGAATAAATCAAATCATCTGCCGTGCGGATAGAGCGTGCCGAC
AAGCGGTATCAGCCGCTTCACCTCCTCCGGCTTGTAATAGAACCTTCGGTTTATCTGCGAGTAGCCGATA
AGCCGCCTGTCACGAAGCGTCTGCAACGTGCGCAGGCTGATTCTCAACTGCCCGCAGACCTCCTCGCCCG
TGAGCCATTTTTCCATGCGCCCCGAGTCGCTTTTGCGCCTCAGGGCGGCGATCTTCTCCGAGAGTGCGCC
GAATGCCGCCACCATCATCTCGAAAGTCTTTTTCTCGATAGATACTATTTCCATATTCATAAAATTATCG
GTTTGCCCGCAAAGGTAACGACGCAGCCCTTAACACGTACCGTTTTCCGCTGAAAGGCTGCCTGTTGCGC
CGTTTGACCGGGTTACGGAGCCATCTTCCGTAAAAATCTTACGTGAGTCACGTAGTGAGTTGTTAAAGCC
CCTTTTGTTTATTGCCGAATTTTGCCGCAGAAACAAAAAGAAAGGACTGAATATGAAAGTGATAACGATG
GAAAGTTCCGCCTTCCGGTCATTGACGGAACAGATAGCGGAGATTGCGGCACACGTCCGTGCCGTCTCCG
GCGACAAGAAAGCGGCATCGCCCGACAGGTTGCTCACCACACGCGAGGCGGCGCACCTGCTTAACGTGAG
TACCCGCACCCTCCAGCGTATGCGCAGCGAGCAACGCATCGGCTATGTCGTGCTGCGCGGCAAATGCCGC
TACCGGCAGTCTGAAATCGACCGCCTGCTTGAAGCATGTGCCGTCAACGAGGACGCGGCGACACCGCAGG
AACTGAAACGGAACCACACGCTGCGCACGGGCGGCAGCCCCAAAGGACGGAGGACATAGGTCATGGAACT
GCTCACACGAAACAACTTCGAGGTCTGGATGCAGAAGCTGATGGAACGGCTCGACCGTCAGGACGAACTG
CTGCTGGCGATGAAGGCTGAGGGGAAACAGCCCGCTATCACGGAAAGCATCCGCCTTTTCGACAATCAGG
ACTTGTGTATGCTGCTCCAGATAAGCAAGCGCACCCTGCAACGCTACCGCAGCGTCGGCGCATTGCCTTA
CAAGACACTGGGCAAGAAAACCTATTACAGCGAGGAGGACGTGCTGACATTCCTTTCCAACCATATCAAG
GACTTCAAAAAGGAAGATATAGCCTTCTACAAGGCTCGTATCCATAATTTCTTTCATAAATAACCCATTA
AAACATTTTTCAGATGGCAAAGAAAAAAGACGAAAAGGACGTGCTGGTAGTCCGTGACGAGAAGACGGGC
GAGATCAGCGTGGTAGCCGGGCTGAACGTGGACGGCACACCCAAGCGCACCCCCGCGAAAGCGGAGAACG
CGCAGAGTTTCCTGCAATTCGACCGACATGGCGACGTGCTGGACAACTTCTTCAAGAACTTCTTCCGGCA
GTGCAAGGAACCCAGCCGCTTCGGTTTCTACCGTATCGCGGCGGACCAAGCCGAAAATATCTTGGAGGTG
ATGAAGCAACTGCTGAAAGACCCGGAAGGGAACAAGGAACTGCTTGCCCCTCACAAGGTGGACACCTCCG
GTTATGAGAAGAAGGTGCAGGAAGAACAGACTTCACAACAGGTAGAAAAACAAGTACCTCAAAAACAGGA
AAACATGGAGCAACAGAAAGAACAACAGGAAAACCCGCAGCAGACGCAGGGCAAACGGGGCTACCAGCCC
ATCGACGAGAGCAAAATCAACTGGCAGGAACTGGAGGACAGATGGGGTGTGAAGCGTGACGACCTTGAAA
AGTCCGGCAACCTTACGAAGATGCTCAACTACGGCAAGTCCGACTTGGTGAAGGTCAAACCCACCTTCGG
CGGCGAATCATTCGAGCTGGACGCCCGCCTCTCCTTCAAGAAGGACGGCGAGGGAAACATCAGCCTCGTG
CCGCACTTCATCCGCAAGGAGCAGAAGTTAGATGAATACAAGGAACACAAATTCTCCGACGACGACCGGA
AGAACCTGCGCGAAACGGGCAACCTCGGCAGGGTCGTGGACATCGTGGACAGGGAAACGGGCGAGATTAT
CCCCTCCTACATCAGCATCGACCGCAAGACGAATGAGATCACGGACATCCCGGCAAACAAGGTGCGCATC
CCGGAGCGCATCGGCAAGACGGAAATTACCAAGCAGGAGCAGGACATGCTCCGCGCCGGACTGCCCGTGC
GCGACAAGCTCATCGAGCGCAACGACGGCAGGAAGTTCGTCACCACCCTGCAAGTGAACGTGGAGCAGCG
CGGTGTGGAGTTCGTGCCGGGAACCGGCAGGTCGCCCCGTACCGCACAGACGCAGGAAGCCAAGAGCGAC
ACGTCGAAAAGTCAGGCGCAAGGCGGGGAGAATGCCGCCCAGACCAAGAAGGAGCAACGCCGCAACACGT
GGACGAACGAGGACGGCAGCATTCGCCCCATCAGCAAATGGAGCGGCGTGAACTTCACCGACCAACAGAA
AGCCGACTACGTGGAGGGCAAAGCCGTGAAGCTGGAGAACGTGACCGACAAGCAGGGCTTCCATGCCACG
ATGTATATCAAGTTCAACCCGGAGAAGGGCCGTCCGTACCGCTACGACACGAACCCCGACAACGCCCAGC
AGGTCGCCCCGTCCAACGAGAGCCGCACGCAGGTGGCGGTGAACAACGAGGGCAAGACCAACGAGGCGAC
AAAGAACCTGAAAGAGCCTTTGCAGAAAGGTCAGACCGCCCCGAAGACCGCCAGCCAGCAACAGCAGCAG
GATAAACCGAAGAAAAACAACAAGGGCATGAAGATGTAATCCCGTGTCCGCCACTAAATCCAATCCAAAG
TAAAAAAAGTAATCATTAAAAAAGAAAAAGCATGAAGACAATCATTGCAGAAAAGCCCTCCGTGGCACGT
GAAATCGCCCGCATCGTGGGCGCGACAAAGAGAGAGGAAGGATATTTCGAGGGAGGCGGCTATGCCGTGA
CATGGGCATTCGGACACCTCGTCCAACTTGCCATGCCCGACGGCTACGGCGTGCGCGGCTTCGTCCGTGA
CAACCTCCCGATTATCCCCGACACCTTCACGCTCGTCCCCCGTCAGGTCAGGACGGAGAAGGGCTACAAG
CCCGACAGCGGCGTGGTGTCGCAGATAAAAATCATTACCCGGCTTTTCAATGGGAGCGAACAAATCATTG
TGGCAACCGATGCCGGGCGTGAGGGTGAGCTAATCTTCCGCTATCTCTACCACTACACGGGATGCAAAAC
CCCGTTTGTGCGCCTGTGGATCAGCTCGCTCACCGACAAGGCTATCCGTGAGGGGTTGCGCAACCTCGAA
GACGGCGGCAAGTATGACAACCTATACCTCGCCGCCAAAGCGCGGAGCGAATCCGACTGGCTCGTGGGCA
TCAACGGCACGCAGGCACTTTCTATCGCCGCCGGACACGGCACGTACTCGGTCGGACGGGTGCAGACCCC
CACATTGGCGATGGTGTGTGAACGCTACTGGGAGAACCGCCGTTTCACGCCCGAAGCCTTCTGGCAGCTC
CATATCGCAACGGACGGTTGCGATGGTGAGGTCGTGAAACTCTCTTCCTCCGAGAAATGGAAGGAGAAAG
AGCCGGCTATGGAGCTATATAATAAGGTAAGGGCGGCAGGCTACGCAACGGTAACGAAAGCCGAGCGCAA
GGAGAAGACGGAGGAAACTCCGCTCCTGTACGACCTGACCACGCTCCAGAAAGAAGCCAACGCCAAGCAC
GGCTTCACGGCGGAACAGACGCTTGAAATCGCGCAGAAACTCTACGAGAAGAAACTGATAACCTATCCGA
GAACGGGTAGCCGTTACATTCCCGAAGACGTGTTCGCCGAAATCCCCAAGCTGCTCGCCTTCATCGGCAC
GCAGCCCGAATGGAAAGACAAGGTGCGGGCGAAAGCCGTCCCGACACGCCGCAGCGTGGATGGCGGCAAG
GTGACGGACCACCACGCCCTGCTCGTCACGGGCGAGAAACCGCTCTTCCTCTCCAAAGAGGACGGCACCA
TCTATCAGATGATTGCCGGACGTATGGTCGAGGCATTCTCCGAAAAATGCGTCAAGGACGTGACCGCTGT
CACGGCGGAATGTGCGGGAATGGAGTTCACCGTGAAAGGCAGCGTTGTCAAACAAGCCGGATGGCGTGCC
GTATATGGCGAGGAAAACAAGGAGGAAACCACCATCCCCGGCTGGCAGGAAGGCGACACGCTGACGCTGA
AAGGCTCTTCCATCACCGAAGGAAAGACCAAACCCAAGCCGCTGCACACCGAAGCCACCCTGCTGTCCGC
TATGGAAACGGCGGGCAAGGAAATCGAGGACGACGCGCTGCGTCAGGCAATGAAGGACTGCGGCATCGGC
ACTCCCGCCACACGCGCCTCCATCATCGAAACGCTCTTCAAGCGCGGTTACATGGAACGCTGCAAGAAAT
CGCTTGTCCCCACTGAAAAGGGTCTTGCCCTCAACTCCGTTGTCAAGACGATGCGCATCGCCGATGTAGC
CATGACGGGCGAATGGGAGAAGGAGCTGGCACGCATCGAGCGCGGGGAACTGTCCGCCGACACCTTCCGC
AAGAAGATAGAGGCGTACACACGGGAAATCACCTCCGAACTGCTCTCGTGCGACAAGCTCTTCGGCAGCC
GTGACTCCGGCTGCGCGTGTCCCAAGTGCGGCACGGGCAGGATGCGGTTCTACGGCAAGGTGGTACGCTG
CGACAACACGGAGTGCGGACTGCCCGTGTTCCGGCTGAAAGCGGGACGCACCCTGTCCGACGACGAAATC
AAAGACCTGCTCACCGACGGGCACACCAAGCTGCTCAAAGGCTTCAAGAGCAAACAGGGCAAGAGCTTCG
ATGCCGTGGTCGCCTTTGACGGGGAATATAACACGGCTTTTGTGTTCCCGGAGGCTAAAAAGGGCAAGAA
ATTTTCAGGACGGAAGAAATAATGCTAACTTTGCCACTTGTTCAGAGTAATGAATTGTTCTTCGATACCG
GATTACACTCATACTTTGGATTTAGTGGTGGCACTCGGAGGGATACCGAGTGCCTTTTTCTTCCTTTTTC
CAACCGATTATCCCGTTAAATATCAATCCACTAAACTCCAAAGTAATGAACAACAAGAAGAAAAACGAGG
GTCAGACCGACTTTTCCTATTACGGTCTGTACCTGCTGGACTATCTCCGCACGAACAAGTTTGAACAGGC
TTCCGATGCCGCCTTCATACGGGAACGCGCCGACCGTGCCGCCGAAACGTATGAAAAGGCAAGGCTCGAA
GGCTATCCCGCCGACGGTGCGCAGGAGCTGGCGATGGACACGCTGCTGCGCGGGCTGCGCTATTCCCGGT
ACGCCATGCTCCGCGAAGTCGTGGAAAACGAGTTTGCCGATGAAGTGCCGGAAGAGAAGTGCGAAGCCTT
CATACAGAAACTCCTGCCGCTTGTCGGCAACGTGTTTTCCGTCTATGACCTCTCGGACGACAATTTCGCC
CTGTCTTCCGATTACGACCTGCTCTACACGGAGCTGACGGGGGCAACCGCCCTTTATATCGGGGAATATG
GCGTTTAACCGCAAACAGAAACTGCGGGACAACATCGAGGCGATACGGACGGCATTCATCCTTGACAGGG
AAAACAGGACAGTGACAACCGAAGAGCGTGCCATACTTCAAAGGTACTGCGGTTTCGGCGGTCTGAAATG
TATCCTCAACCCTGCAAAGGAACTGACGGATGCCGTCCGCTGGGCGAAATCCGACCTCGAACTGTTCGCC
CCGACGGTGGAGCTGCACAGGCTTATCCGTGAGAACAGCAAGGACGAAACGGAGTACAAGCGGTTTGTGG
ACTCGCTCAAAGCGTCCGTACTTACCGCTTTCTACACTCCCAAAGAGATAACCGACACCCTCGCGGACGT
[truncated: 63,822 more chars]
