# Supplementary material for: Comprehensive analysis of chromosomal mobile genetic elements in the gut microbiome reveals phylum-level niche-adaptive gene pools
Source: PLoS One. 2019 Dec 12;14(12):e0223680. doi: 10.1371/journal.pone.0223680 (PMC6907783; doi:10.1371/journal.pone.0223680)
Supplement: S2 Table — (XLSX) [file pone.0223680.s007.xlsx]

## Sheet: Prophages
Cluster ID	MGE coordinate	Type of integrase/transposase	Integrase/transposase
1	NZ_ADKP01000088.1:3657-69802	tyrosine	NZ_ADKP01000088.1_84
1	NZ_CBXG010000016.1:386103-452248	tyrosine	NZ_CBXG010000016.1_289
1	NZ_CBXG010000046.1:396154-462296	tyrosine	NZ_CBXG010000046.1_378
1	NZ_CBXH010000017.1:312849-378994	tyrosine	NZ_CBXH010000017.1_244
1	NZ_CP012938.1:469375-538112	tyrosine	NZ_CP012938.1_443
1	NZ_CZAI01000002.1:259593-325281	tyrosine	NZ_CZAI01000002.1_259
1	NZ_EQ973359.1:461018-526320	tyrosine	NZ_EQ973359.1_389
1	NZ_GG705175.1:715173-781315	tyrosine	NZ_GG705175.1_646
1	NZ_GG774800.1:143709-210415	tyrosine	NZ_GG774800.1_203
1	NZ_JH114350.1:361870-428012	tyrosine	NZ_JH114350.1_265
1	NZ_JH636022.1:360983-424841	tyrosine	NZ_JH636022.1_380
1	NZ_JH636037.1:695702-761358	tyrosine	NZ_JH636037.1_541
1	NZ_JH724226.1:1267053-1329264	tyrosine	NZ_JH724226.1_1073
1	NZ_KQ968456.1:26734-92156	tyrosine	NZ_KQ968456.1_105
2	NZ_JGEH01000041.1:38082-100647	tyrosine	NZ_JGEH01000041.1_106
2	NZ_JGEN01000046.1:176393-238395	tyrosine	NZ_JGEN01000046.1_213
2	NZ_JGEO01000038.1:24118-86120	tyrosine	NZ_JGEO01000038.1_93
2	NZ_KV751176.1:86520-153414	tyrosine	NZ_KV751176.1_162
2	NZ_LGTH01000004.1:86387-153280	tyrosine	NZ_LGTH01000004.1_163
2	NZ_LN877293.1:2172260-2234262	tyrosine	NZ_LN877293.1_1778
3	NC_016776.1:4289861-4329074	tyrosine	NC_016776.1_3547
3	NZ_JGES01000046.1:1612-39502	tyrosine	NZ_JGES01000046.1_4
3	NZ_JH636043.1:415967-457252	tyrosine	NZ_JH636043.1_356
3	NZ_JH815525.1:905368-945950	tyrosine	NZ_JH815525.1_747
3	NZ_JPHP01000041.1:31440-70653	tyrosine	NZ_JPHP01000041.1_22
3	NZ_LN877293.1:4180503-4221852	tyrosine	NZ_LN877293.1_3412
4	NC_010816.1:1321219-1358859	tyrosine	NC_010816.1_1112
4	NC_021008.1:1919707-1957237	tyrosine	NC_021008.1_1581
4	NZ_CP010453.1:327976-364054	tyrosine	NZ_CP010453.1_300
4	NZ_CP016019.1:318877-355575	tyrosine	NZ_CP016019.1_298
4	NZ_DS264458.1:83444-121317	tyrosine	NZ_DS264458.1_57
4	NZ_PJDV01000004.1:70600-107619	tyrosine	NZ_PJDV01000004.1_119
5	NZ_GL945046.1:206398-265666	tyrosine	NZ_GL945046.1_269
5	NZ_JGEH01000047.1:254714-313657	tyrosine	NZ_JGEH01000047.1_301
5	NZ_JH724174.1:494824-555406	tyrosine	NZ_JH724174.1_521
5	NZ_JH724182.1:489497-550079	tyrosine	NZ_JH724182.1_519
6	NZ_CP011531.1:4853057-4924213	tyrosine	NZ_CP011531.1_4038
6	NZ_CYZF01000004.1:297262-367946	tyrosine	NZ_CYZF01000004.1_367
6	NZ_JGDQ01000013.1:359231-431700	tyrosine	NZ_JGDQ01000013.1_332
6	NZ_JH724111.1:777722-850822	tyrosine	NZ_JH724111.1_596
6	NZ_JH724134.1:782551-857524	tyrosine	NZ_JH724134.1_598
6	NZ_KQ235758.1:183758-254963	tyrosine	NZ_KQ235758.1_172
7	NZ_JGDL01000031.1:286407-372875	tyrosine	NZ_JGDL01000031.1_245
7	NZ_JGEB01000075.1:433773-520239	tyrosine	NZ_JGEB01000075.1_374
7	NZ_JGEC01000018.1:433697-520164	tyrosine	NZ_JGEC01000018.1_374
7	NZ_JGVF01000062.1:601707-688174	tyrosine	NZ_JGVF01000062.1_511
8	NZ_GG705209.1:1158537-1273303	tyrosine	NZ_GG705209.1_963
8	NZ_GG774949.1:1585182-1699571	tyrosine	NZ_GG774949.1_1330
8	NZ_JNHH01000018.1:89064-203521	tyrosine	NZ_JNHH01000018.1_247
9	NZ_ADMO01000033.1:26389-53828	tyrosine	NZ_ADMO01000033.1_21
9	NZ_CP012937.1:2822416-2849987	tyrosine	NZ_CP012937.1_2246
9	NZ_CYYB01000012.1:76093-104514	tyrosine	NZ_CYYB01000012.1_94
9	NZ_CZAE01000008.1:103286-130442	tyrosine	NZ_CZAE01000008.1_87
9	NZ_GG774949.1:1879553-1907334	tyrosine	NZ_GG774949.1_1524
10	NZ_JH724090.1:377093-434816	tyrosine	NZ_JH724090.1_260
10	NZ_JH724283.1:667816-725188	tyrosine	NZ_JH724283.1_599
10	NZ_JNHP01000180.1:47423-104292	tyrosine	NZ_JNHP01000180.1_40
10	NZ_JNHQ01000197.1:47667-104535	tyrosine	NZ_JNHQ01000197.1_41
11	NZ_AJTF01000163.1:40840-58533	tyrosine	NZ_AJTF01000163.1_34
11	NZ_AJTM01000034.1:40862-58556	tyrosine	NZ_AJTM01000034.1_34
11	NZ_CDPT01000001.1:2264847-2284547	tyrosine	NZ_CDPT01000001.1_1901
11	NZ_JNWC01000012.1:101596-119830	tyrosine	NZ_JNWC01000012.1_75
12	NZ_AZPC01000160.1:8223-22986	tyrosine	NZ_AZPC01000160.1_29
12	NZ_AZPF01000143.1:8213-23058	tyrosine	NZ_AZPF01000143.1_29
12	NZ_CYAB01000012.1:39114-54292	tyrosine	NZ_CYAB01000012.1_29
12	NZ_CYAR01000018.1:66318-81841	tyrosine	NZ_CYAR01000018.1_90
12	NZ_CYAX01000007.1:110925-125579	tyrosine	NZ_CYAX01000007.1_128
12	NZ_CYBE01000007.1:111263-125917	tyrosine	NZ_CYBE01000007.1_129
12	NZ_CYDB01000011.1:109196-124719	tyrosine	NZ_CYDB01000011.1_130
12	NZ_CYDD01000007.1:95152-110016	tyrosine	NZ_CYDD01000007.1_115
12	NZ_CYDG01000006.1:95117-109981	tyrosine	NZ_CYDG01000006.1_115
12	NZ_CYDS01000029.1:9997-26050	tyrosine	NZ_CYDS01000029.1_33
12	NZ_CYFK01000007.1:110913-125567	tyrosine	NZ_CYFK01000007.1_128
12	NZ_CYFV01000015.1:111430-127735	tyrosine	NZ_CYFV01000015.1_134
12	NZ_LGBE01000051.1:10127-25578	tyrosine	NZ_LGBE01000051.1_32
12	NZ_LNFT01000123.1:31357-46508	tyrosine	NZ_LNFT01000123.1_50
12	NZ_LOJD01000061.1:451462-467009	tyrosine	NZ_LOJD01000061.1_415
12	NZ_LPTQ01000029.1:39897-54731	tyrosine	NZ_LPTQ01000029.1_41
12	NZ_LPXB01000068.1:139403-154552	tyrosine	NZ_LPXB01000068.1_130
12	NZ_MRVY01000031.1:109473-124923	tyrosine	NZ_MRVY01000031.1_131
12	NZ_NJMA01000009.1:112222-127798	tyrosine	NZ_NJMA01000009.1_133
12	NZ_NJVD01000020.1:65762-80901	tyrosine	NZ_NJVD01000020.1_86
12	NZ_NJYZ01000016.1:21002-35444	tyrosine	NZ_NJYZ01000016.1_19
12	NZ_NKEL01000003.1:31231-46250	tyrosine	NZ_NKEL01000003.1_50
12	NZ_NKEO01000005.1:31021-46040	tyrosine	NZ_NKEO01000005.1_49
12	NZ_NKOO01000017.1:21002-35444	tyrosine	NZ_NKOO01000017.1_19
12	NZ_NKOP01000016.1:21002-35444	tyrosine	NZ_NKOP01000016.1_19
12	NZ_NLXL01000003.1:16440-31244	tyrosine	NZ_NLXL01000003.1_45
12	NZ_NMAZ01000052.1:6736-21373	tyrosine	NZ_NMAZ01000052.1_9
12	NZ_NOHF01000052.1:5034-19672	tyrosine	NZ_NOHF01000052.1_5
12	NZ_NTOI01000008.1:36451-50574	tyrosine	NZ_NTOI01000008.1_45
13	NC_011593.1:1956336-1995861	tyrosine	NC_011593.1_1831
13	NC_017219.1:1956126-1995649	tyrosine	NC_017219.1_1830
14	NZ_CVRQ01000025.1:85606-123756	tyrosine	NZ_CVRQ01000025.1_142
15	NC_021030.1:167983-216846	tyrosine	NC_021030.1_172
15	NZ_HE978578.1:789226-837753	tyrosine	NZ_HE978578.1_741
16	NZ_GL383997.1:109934-158265	tyrosine	NZ_GL383997.1_118
16	NZ_GL883695.1:22421-76645	tyrosine	NZ_GL883695.1_25
17	NZ_CP008741.1:3975120-4040507	tyrosine	NZ_CP008741.1_3103
17	NZ_JH724114.1:151703-217787	tyrosine	NZ_JH724114.1_246
17	NZ_JH724136.1:85631-151516	tyrosine	NZ_JH724136.1_169
18	NZ_JH724112.1:211159-256418	tyrosine	NZ_JH724112.1_185
18	NZ_JH724133.1:177322-222836	tyrosine	NZ_JH724133.1_153
19	NZ_CCIZ01000020.1:3843-38743	tyrosine	NZ_CCIZ01000020.1_45
19	NZ_LN609288.1:3843-38743	tyrosine	NZ_LN609288.1_45
20	NC_021016.1:2582975-2620250	serine	NC_021016.1_2480
20	NZ_CP012098.1:1988419-2026067	serine	NZ_CP012098.1_1938
21	NZ_JH370372.1:886240-930121	tyrosine	NZ_JH370372.1_753
22	NZ_CDPT01000001.1:305337-348696	tyrosine	NZ_CDPT01000001.1_320
23	NZ_AAVN02000001.1:270683-309135	tyrosine	NZ_AAVN02000001.1_281
24	NZ_JH815516.1:125629-177132	tyrosine	NZ_JH815516.1_106
25	NZ_EQ973488.1:95214-140043	tyrosine	NZ_EQ973488.1_86
26	NZ_KN174163.1:736407-774993	tyrosine	NZ_KN174163.1_711
27	NZ_CYYB01000001.1:105200-157204	tyrosine	NZ_CYYB01000001.1_165
27	NZ_CZAE01000002.1:193752-244684	tyrosine	NZ_CZAE01000002.1_308
28	NZ_JH414702.1:225130-264521	tyrosine	NZ_JH414702.1_225
29	NZ_DS264349.1:106307-137808	serine	NZ_DS264349.1_117
30	NC_014616.1:85147-118737	tyrosine	NC_014616.1_67
31	NZ_AAYG02000002.1:52528-98490	serine	NZ_AAYG02000002.1_52
32	NC_016077.1:1330515-1431228	tyrosine	NC_016077.1_1352
33	NZ_KQ970858.1:2565-35003	serine	NZ_KQ970858.1_57
34	NZ_KQ235805.1:38258-70796	serine	NZ_KQ235805.1_106
35	NZ_KQ235746.1:1894115-1904640	tyrosine	NZ_KQ235746.1_1791
35	NZ_NMDX01000003.1:262387-272912	tyrosine	NZ_NMDX01000003.1_257
36	NZ_GL890524.1:175221-232953	serine	NZ_GL890524.1_215;NZ_GL890524.1_216
37	NC_010655.1:1611331-1643774	tyrosine	NC_010655.1_1378
38	NZ_CYYB01000001.1:576283-641002	tyrosine	NZ_CYYB01000001.1_473
38	NZ_JH951901.1:876702-940394	tyrosine	NZ_JH951901.1_800
39	NZ_JH414698.1:616725-676551	serine	NZ_JH414698.1_605;NZ_JH414698.1_606
40	NZ_NMTW01000053.1:55900-105587	serine	NZ_NMTW01000053.1_136
40	NZ_NMTY01000015.1:16469-66158	serine	NZ_NMTY01000015.1_94
41	NZ_JXXK01000002.1:198957-235959	serine	NZ_JXXK01000002.1_237
42	NZ_DS483500.1:172505-221241	serine	NZ_DS483500.1_217
43	NZ_CP007443.1:1492271-1532354	tyrosine	NZ_CP007443.1_1286
43	NZ_JGZQ01000003.1:94546-135544	tyrosine	NZ_JGZQ01000003.1_83
44	NC_011593.1:1660793-1723916	tyrosine	NC_011593.1_1527
45	NZ_GL890524.1:74203-106437	serine	NZ_GL890524.1_113
45	NZ_GL945297.1:77908-110048	serine	NZ_GL945297.1_123
46	NZ_KI271721.1:97445-134115	serine	NZ_KI271721.1_142
47	NC_009615.1:989377-1045997	tyrosine	NC_009615.1_921
47	NZ_DS264540.1:280870-363388	tyrosine	NZ_DS264540.1_245
48	NZ_JH114231.1:397462-450387	tyrosine	NZ_JH114231.1_385
49	NZ_JUOR01000075.1:282-41078	tyrosine	NZ_JUOR01000075.1_2
50	NZ_GG705149.1:3964-66106	tyrosine	NZ_GG705149.1_89
51	NZ_DS547001.1:66448-129031	tyrosine	NZ_DS547001.1_142
52	NC_021010.1:3038059-3102136	serine	NC_021010.1_2872
53	NZ_HF545616.1:1731448-1763721	serine	NZ_HF545616.1_1636
54	NZ_ACII02000003.1:1655842-1720802	serine	NZ_ACII02000003.1_1448
55	NZ_LN913006.1:1535749-1574962	serine	NZ_LN913006.1_1455
56	NZ_BCXY01000023.1:185506-229307	tyrosine	NZ_BCXY01000023.1_232
57	NC_021015.1:87849-131946	tyrosine	NC_021015.1_132
58	NC_021035.1:3012812-3068365	tyrosine	NC_021035.1_2824
59	NZ_DS264392.1:334669-375886	serine	NZ_DS264392.1_360
60	NZ_LN877918.1:100910-154624	tyrosine	NZ_LN877918.1_156
61	NZ_KE150238.1:1095910-1142078	tyrosine	NZ_KE150238.1_1024
62	NZ_GG692725.1:62507-108122	serine	NZ_GG692725.1_138
63	NZ_GL622409.1:622-48629	serine	NZ_GL622409.1_74
64	NZ_JH815513.1:226309-277804	tyrosine	NZ_JH815513.1_182
65	NZ_JH976452.1:727534-791906	tyrosine	NZ_JH976452.1_623
66	NC_012781.1:1151184-1187807	serine	NC_012781.1_1088
67	NZ_GG774761.1:448054-476132	tyrosine	NZ_GG774761.1_428
68	NZ_FCFA01000076.1:50530-105953	serine	NZ_FCFA01000076.1_137
69	NZ_JH414706.1:96777-133052	serine	NZ_JH414706.1_153
70	NC_012781.1:1928887-1993531	tyrosine	NC_012781.1_1904
71	NZ_KI391957.1:227336-281835	serine	NZ_KI391957.1_231
72	NZ_DS264345.1:391672-447764	serine	NZ_DS264345.1_437
73	NZ_JH414706.1:641133-700363	tyrosine	NZ_JH414706.1_623
74	NZ_GG662014.1:798597-850204	serine	NZ_GG662014.1_857
75	NZ_GL890522.1:164689-225699	tyrosine	NZ_GL890522.1_146
76	NZ_AAXA02000011.1:148166-187551	tyrosine	NZ_AAXA02000011.1_132
77	NZ_DS547028.1:36784-83369	tyrosine	NZ_DS547028.1_35
78	NZ_JH590868.1:347688-435779	tyrosine	NZ_JH590868.1_335
79	NZ_KI271752.1:12062-64969	tyrosine	NZ_KI271752.1_88
80	NZ_DS499577.1:100255-153303	tyrosine	NZ_DS499577.1_88
81	NZ_ACGB01000002.1:2736-40927	tyrosine	NZ_ACGB01000002.1_4
82	NZ_CP007619.1:2758281-2808276	tyrosine	NZ_CP007619.1_2415
83	NZ_CP012098.1:281456-322288	tyrosine	NZ_CP012098.1_331
84	NZ_CP023819.1:661347-680552	tyrosine	NZ_CP023819.1_614
85	NZ_CYYO01000003.1:194981-321595	tyrosine	NZ_CYYO01000003.1_172
86	NZ_CZBI01000004.1:316396-385766	tyrosine	NZ_CZBI01000004.1_339
87	NZ_CZBM01000010.1:73253-132437	tyrosine	NZ_CZBM01000010.1_141
88	NZ_FR879632.1:15784-55641	tyrosine	NZ_FR879632.1_17
89	NZ_FR882188.1:12814-51564	tyrosine	NZ_FR882188.1_71
90	NZ_FR882593.1:205803-238020	serine	NZ_FR882593.1_207
91	NZ_FR889042.1:236-65047	tyrosine	NZ_FR889042.1_95
92	NZ_FR896885.1:123007-182170	serine	NZ_FR896885.1_116
93	NZ_BDPN01000005.1:131522-164538	tyrosine	NZ_BDPN01000005.1_136
94	NZ_CP006027.1:838481-874225	tyrosine	NZ_CP006027.1_751
95	NZ_FR899764.1:61716-88432	tyrosine	NZ_FR899764.1_117
96	NZ_FR903045.1:29395-89382	serine	NZ_FR903045.1_23
97	NZ_GG770215.1:831678-870500	serine	NZ_GG770215.1_821
98	NZ_GL945019.1:111208-214927	tyrosine	NZ_GL945019.1_242
99	NZ_GL945294.1:359737-397529	serine	NZ_GL945294.1_397
100	NZ_JH590870.1:111353-200829	tyrosine	NZ_JH590870.1_108
101	NZ_JH636018.1:62792-152031	tyrosine	NZ_JH636018.1_64
102	NZ_CP006262.1:1915330-1963014	tyrosine	NZ_CP006262.1_1882
102	NZ_CP011331.1:2200497-2248302	tyrosine	NZ_CP011331.1_2153
102	NZ_CP015240.1:3976985-4030891	tyrosine	NZ_CP015240.1_3627
102	NZ_CP015241.1:4924201-4970961	tyrosine	NZ_CP015241.1_4643
102	NZ_CP022086.2:1031356-1079161	tyrosine	NZ_CP022086.2_995
102	NZ_CP023531.1:1905533-1953337	tyrosine	NZ_CP023531.1_1870
102	NZ_CP023531.1:2067463-2116051	tyrosine	NZ_CP023531.1_2047
102	NZ_JH815271.1:935531-984459	tyrosine	NZ_JH815271.1_847
102	NZ_LDXH02000001.1:981496-1033465	tyrosine	NZ_LDXH02000001.1_982
102	NZ_LODG01000034.1:137974-185923	tyrosine	NZ_LODG01000034.1_197
103	NZ_KB905488.1:720950-795648	tyrosine	NZ_KB905488.1_720
104	NZ_KE992363.1:6452-52868	tyrosine	NZ_KE992363.1_69
105	NZ_KQ033912.1:203360-262306	tyrosine	NZ_KQ033912.1_259
106	NZ_LNKF01000002.1:730054-772018	tyrosine	NZ_LNKF01000002.1_632
107	NZ_NMTQ01000037.1:212216-331824	tyrosine	NZ_NMTQ01000037.1_389
108	NZ_NMTS02000001.1:516056-553060	tyrosine	NZ_NMTS02000001.1_543
109	NZ_NMTT01000003.1:184167-218551	tyrosine	NZ_NMTT01000003.1_176
109	NZ_NMTX01000009.1:13228-47612	tyrosine	NZ_NMTX01000009.1_15
110	NZ_NMTT01000003.1:381870-436124	serine	NZ_NMTT01000003.1_364
111	NZ_NMTY01000032.1:9034-46086	tyrosine	NZ_NMTY01000032.1_68
112	NZ_NMTZ01000027.1:234592-297976	serine	NZ_NMTZ01000027.1_219
113	NZ_NOUV01000005.1:221233-266828	tyrosine	NZ_NOUV01000005.1_190
114	NZ_NOUW01000006.1:55686-96615	tyrosine	NZ_NOUW01000006.1_53
115	NZ_NQMV01000002.1:14119-53706	tyrosine	NZ_NQMV01000002.1_16
116	NZ_PJDU01000021.1:304-18022	tyrosine	NZ_PJDU01000021.1_1
117	NZ_PJLF01000006.1:94598-128456	tyrosine	NZ_PJLF01000006.1_132
118	NZ_CP015241.1:3939585-3985593	tyrosine	NZ_CP015241.1_3627
119	NZ_CP022086.2:345099-389651	tyrosine	NZ_CP022086.2_311
120	NZ_CP023349.1:2617198-2660196	tyrosine	NZ_CP023349.1_2454
121	NZ_CP025739.1:3037610-3076435	tyrosine	NZ_CP025739.1_2850
122	NZ_CXZG01000010.1:22690-43301	tyrosine	NZ_CXZG01000010.1_17
123	NZ_JHSK01000001.1:323989-361286	tyrosine	NZ_JHSK01000001.1_312
123	NZ_JICF01000016.1:35593-72890	tyrosine	NZ_JICF01000016.1_35
123	NZ_JICI01000002.1:324121-361418	tyrosine	NZ_JICI01000002.1_312
124	NZ_LODG01000016.1:243374-280793	tyrosine	NZ_LODG01000016.1_273
124	NZ_LOIO01000030.1:163091-200510	tyrosine	NZ_LOIO01000030.1_148
125	NZ_LOIU01000090.1:26382-68781	tyrosine	NZ_LOIU01000090.1_27
126	NZ_LXPG01000002.1:4519166-4575598	tyrosine	NZ_LXPG01000002.1_4345
127	NZ_MOYV01000001.1:25756-63832	tyrosine	NZ_MOYV01000001.1_24
128	NZ_NKYL01000038.1:7658-18339	tyrosine	NZ_NKYL01000038.1_10
129	NZ_CYCV01000034.1:8104-18982	tyrosine	NZ_CYCV01000034.1_30
129	NZ_JHST01000003.1:6668-17558	tyrosine	NZ_JHST01000003.1_29
129	NZ_NMBB01000046.1:6284-17173	tyrosine	NZ_NMBB01000046.1_10
130	NZ_NMEV01000015.1:12188-28402	tyrosine	NZ_NMEV01000015.1_13
130	NZ_NMEW01000013.1:12433-28647	tyrosine	NZ_NMEW01000013.1_13
131	NZ_NNTW01000009.1:25538-42158	tyrosine	NZ_NNTW01000009.1_24
132	NZ_NOHF01000015.1:46252-86841	tyrosine	NZ_NOHF01000015.1_42
133	NZ_CP006262.1:2708670-2765947	tyrosine	NZ_CP006262.1_2712
134	NZ_CP015832.1:3237249-3285503	tyrosine	NZ_CP015832.1_3307
135	NZ_CP011331.1:884951-912731	tyrosine	NZ_CP011331.1_860
135	NZ_CP023531.1:586620-614400	tyrosine	NZ_CP023531.1_575
136	NZ_CP024289.1:1804083-1849951	tyrosine	NZ_CP024289.1_1810
137	NZ_CXZX01000009.1:35174-71086	tyrosine	NZ_CXZX01000009.1_81
138	NZ_CYAG01000004.1:179935-218715	tyrosine	NZ_CYAG01000004.1_220
139	NZ_CYGJ01000005.1:254225-288449	tyrosine	NZ_CYGJ01000005.1_273
140	NZ_LOIP01000056.1:109587-156975	tyrosine	NZ_LOIP01000056.1_186
141	NZ_LOFR01000067.1:37672-74542	tyrosine	NZ_LOFR01000067.1_83
141	NZ_LOFX01000031.1:40493-77363	tyrosine	NZ_LOFX01000031.1_34
141	NZ_LOGV01000017.1:19139-56009	tyrosine	NZ_LOGV01000017.1_13
141	NZ_LPWY01000080.1:245507-282377	tyrosine	NZ_LPWY01000080.1_275
142	NZ_LXPF01000002.1:910788-960637	tyrosine	NZ_LXPF01000002.1_932
143	NZ_MOZR01000004.1:38132-80202	tyrosine	NZ_MOZR01000004.1_93
144	NZ_NKPB01000019.1:35166-66605	tyrosine	NZ_NKPB01000019.1_74
145	NZ_CP012693.1:1735925-1786925	tyrosine	NZ_CP012693.1_1666
146	NZ_JHRZ01000022.1:217309-263778	tyrosine	NZ_JHRZ01000022.1_216
147	NZ_JHSV01000006.1:36130-67601	tyrosine	NZ_JHSV01000006.1_28
148	NZ_LOGG01000002.1:19335-65140	tyrosine	NZ_LOGG01000002.1_24
149	NZ_LRXO01000061.1:615317-655660	tyrosine	NZ_LRXO01000061.1_532
150	NZ_CP006027.1:2565241-2610603	tyrosine	NZ_CP006027.1_2593
151	NZ_CP023346.1:1761105-1814921	tyrosine	NZ_CP023346.1_1704
152	NZ_CYBT01000001.1:208061-243831	tyrosine	NZ_CYBT01000001.1_220
153	NZ_CYGS01000015.1:9372-49113	tyrosine	NZ_CYGS01000015.1_74
154	NZ_LDXG02000006.1:151242-212167	tyrosine	NZ_LDXG02000006.1_229
155	NZ_MOYZ01000010.1:9537-52865	tyrosine	NZ_MOYZ01000010.1_67
155	NZ_MOZS01000010.1:9537-52841	tyrosine	NZ_MOZS01000010.1_67
156	NZ_NMDZ01000001.1:529004-568951	tyrosine	NZ_NMDZ01000001.1_562
157	NZ_NOSZ01000005.1:91366-145672	tyrosine	NZ_NOSZ01000005.1_87
158	NZ_LOIK01000001.1:2710-42324	tyrosine	NZ_LOIK01000001.1_62
159	NZ_NJMC01000004.1:56013-96317	tyrosine	NZ_NJMC01000004.1_102
160	NZ_NJVO01000001.1:47837-88953	tyrosine	NZ_NJVO01000001.1_103
160	NZ_NJZS01000008.1:46262-87378	tyrosine	NZ_NJZS01000008.1_102
161	NZ_NNVB01000010.1:48316-88970	tyrosine	NZ_NNVB01000010.1_112
162	NC_011415.1:1739377-1786247	tyrosine	NC_011415.1_1663
163	NZ_CYBU01000015.1:2944-17559	tyrosine	NZ_CYBU01000015.1_23
163	NZ_CYCR01000016.1:106095-120710	tyrosine	NZ_CYCR01000016.1_99
163	NZ_CYDO01000016.1:2940-17551	tyrosine	NZ_CYDO01000016.1_22
163	NZ_CYET01000014.1:2928-17543	tyrosine	NZ_CYET01000014.1_23
164	NZ_JHSC01000004.1:249375-285696	tyrosine	NZ_JHSC01000004.1_251
164	NZ_JHSH01000004.1:64794-101115	tyrosine	NZ_JHSH01000004.1_127
164	NZ_JHTI01000002.1:249373-285694	tyrosine	NZ_JHTI01000002.1_251
164	NZ_JICE01000002.1:18298-54619	tyrosine	NZ_JICE01000002.1_66
164	NZ_JZXM01000007.1:28993-65314	tyrosine	NZ_JZXM01000007.1_75
164	NZ_NJVU01000003.1:68113-104434	tyrosine	NZ_NJVU01000003.1_105
165	NZ_NNUS01000003.1:70574-116227	tyrosine	NZ_NNUS01000003.1_125
dde_01	NZ_CZBC01000036.1:25599-71943	IS30	NZ_CZBC01000036.1_96
dde_01	NZ_DS264268.1:7823-54331	IS30	NZ_DS264268.1_8
dde_02	NZ_JH590868.1:393685-435734	IS30	NZ_JH590868.1_399
dde_03	NZ_JH590882.1:2745-51571	IS30	NZ_JH590882.1_3
dde_04	NZ_KI271741.1:71790-107976	IS30	NZ_KI271741.1_66
dde_05	NZ_AAYG02000016.1:28974-64467	IS30	NZ_AAYG02000016.1_82
dde_06	NZ_GG697151.2:472864-521124	IS30	NZ_GG697151.2_515
dde_07	NZ_LN866274.1:101621-133379	IS30	NZ_LN866274.1_124
dde_08	NZ_JH815515.1:93015-146433	IS256	NZ_JH815515.1_70
dde_09	NZ_GG697157.2:32202-123479	IS110	NZ_GG697157.2_28
dde_10	NZ_KI391948.1:456114-502950	IS30	NZ_KI391948.1_511
dde_11	NZ_HF990594.1:10621-59405	IS30	NZ_HF990594.1_16

## Sheet: ICEs
Cluster ID	MGE coordinate	Type of integrase	Integrase	Type of relaxase	Relaxase	Type of mating pair formation systems
1	NC_006347.1:114647-163812	tyrosine	NC_006347.1_147	MOBP1	NC_006347.1_128	typeB
1	NZ_ABJL02000006.1:407687-456862	tyrosine	NZ_ABJL02000006.1_332	MOBP1	NZ_ABJL02000006.1_314	typeB
1	NZ_AENZ01000040.1:66378-115551	tyrosine	NZ_AENZ01000040.1_53	MOBP1	NZ_AENZ01000040.1_70	typeB
1	NZ_AGDG01000032.1:199343-253937	tyrosine	NZ_AGDG01000032.1_185	MOBP1	NZ_AGDG01000032.1_207	typeB
1	NZ_AKBX01000005.1:406375-452975	tyrosine	NZ_AKBX01000005.1_361	MOBP1	NZ_AKBX01000005.1_343	typeB
1	NZ_CBXG010000004.1:4988-55362	tyrosine	NZ_CBXG010000004.1_28	MOBP1	NZ_CBXG010000004.1_47	typeB
1	NZ_CBXH010000005.1:61797-111003	tyrosine	NZ_CBXH010000005.1_85	MOBP1	NZ_CBXH010000005.1_65	typeB
1	NZ_CCIZ01000006.1:69350-118519	tyrosine	NZ_CCIZ01000006.1_107	MOBP1	NZ_CCIZ01000006.1_89	typeB
1	NZ_CP007619.1:4626103-4671310	tyrosine	NZ_CP007619.1_3999	MOBP1	NZ_CP007619.1_3983	typeB
1	NZ_CP011531.1:2319578-2365597	tyrosine	NZ_CP011531.1_1768	MOBP1	NZ_CP011531.1_1784	typeB
1	NZ_CP022754.1:511831-563471	tyrosine	NZ_CP022754.1_409	MOBP1	NZ_CP022754.1_429	typeB
1	NZ_CP022754.1:956846-1007216	tyrosine	NZ_CP022754.1_872	MOBP1	NZ_CP022754.1_849	typeB
1	NZ_CYXP01000001.1:1080255-1131908	tyrosine	NZ_CYXP01000001.1_953	MOBP1	NZ_CYXP01000001.1_932	typeB
1	NZ_CYXS01000001.1:126209-180294	tyrosine	NZ_CYXS01000001.1_138	MOBP1	NZ_CYXS01000001.1_120	typeB
1	NZ_CYYB01000002.1:626664-672571	tyrosine	NZ_CYYB01000002.1_521	MOBP1	NZ_CYYB01000002.1_504	typeB
1	NZ_CYYK01000007.1:111657-163145	tyrosine	NZ_CYYK01000007.1_149	MOBP1	NZ_CYYK01000007.1_131	typeB
1	NZ_CZAF01000002.1:60939-118200	tyrosine	NZ_CZAF01000002.1_60	MOBP1	NZ_CZAF01000002.1_90	typeB
1	NZ_CZAO01000002.1:54763-103926	tyrosine	NZ_CZAO01000002.1_95	MOBP1	NZ_CZAO01000002.1_77	typeB
1	NZ_CZBK01000006.1:62558-111729	tyrosine	NZ_CZBK01000006.1_37	MOBP1	NZ_CZBK01000006.1_55	typeB
1	NZ_DS264518.1:73379-122559	tyrosine	NZ_DS264518.1_61	MOBP1	NZ_DS264518.1_79	typeB
1	NZ_DS499672.1:53997-103172	tyrosine	NZ_DS499672.1_91	MOBP1	NZ_DS499672.1_73	typeB
1	NZ_DS995511.1:159915-209081	tyrosine	NZ_DS995511.1_145	MOBP1	NZ_DS995511.1_163	typeB
1	NZ_GG698738.1:373224-440238	tyrosine	NZ_GG698738.1_292	MOBP1	NZ_GG698738.1_328	typeB
1	NZ_GG705174.1:582581-634483	tyrosine	NZ_GG705174.1_502	MOBP1	NZ_GG705174.1_520	typeB
1	NZ_GG705212.1:115095-169229	tyrosine	NZ_GG705212.1_138	MOBP1	NZ_GG705212.1_116	typeB
1	NZ_GG705228.1:39701-97518	tyrosine	NZ_GG705228.1_108	MOBP1	NZ_GG705228.1_92	typeB
1	NZ_GG730106.1:722407-769466	tyrosine	NZ_GG730106.1_544	MOBP1	NZ_GG730106.1_562	typeB
1	NZ_GG774763.1:180917-230085	tyrosine	NZ_GG774763.1_147	MOBP1	NZ_GG774763.1_165	typeB
1	NZ_GG774955.1:806055-868416	tyrosine	NZ_GG774955.1_649	MOBP1	NZ_GG774955.1_617	typeB
1	NZ_GG774984.1:239828-297170	tyrosine	NZ_GG774984.1_225	MOBP1	NZ_GG774984.1_253	typeB
1	NZ_GL945020.1:539676-588838	tyrosine	NZ_GL945020.1_493	MOBP1	NZ_GL945020.1_512	typeB
1	NZ_GL945092.1:144940-199196	tyrosine	NZ_GL945092.1_92	MOBP1	NZ_GL945092.1_114	typeB
1	NZ_HE978578.1:93673-146628	tyrosine	NZ_HE978578.1_115	MOBP1	NZ_HE978578.1_136	typeB
1	NZ_JGDK01000141.1:113556-166499	tyrosine	NZ_JGDK01000141.1_138	MOBP1	NZ_JGDK01000141.1_116	typeB
1	NZ_JGDL01000050.1:112506-165449	tyrosine	NZ_JGDL01000050.1_139	MOBP1	NZ_JGDL01000050.1_117	typeB
1	NZ_JGDN01000052.1:4877-59607	tyrosine	NZ_JGDN01000052.1_66	MOBP1	NZ_JGDN01000052.1_37	typeB
1	NZ_JGDO01000015.1:15747-70477	tyrosine	NZ_JGDO01000015.1_14	MOBP1	NZ_JGDO01000015.1_43	typeB
1	NZ_JGDQ01000023.1:231458-284427	tyrosine	NZ_JGDQ01000023.1_207	MOBP1	NZ_JGDQ01000023.1_229	typeB
1	NZ_JGEA01000032.1:128071-181014	tyrosine	NZ_JGEA01000032.1_156	MOBP1	NZ_JGEA01000032.1_134	typeB
1	NZ_JGEB01000088.1:128095-181038	tyrosine	NZ_JGEB01000088.1_157	MOBP1	NZ_JGEB01000088.1_135	typeB
1	NZ_JGEC01000028.1:128071-181014	tyrosine	NZ_JGEC01000028.1_155	MOBP1	NZ_JGEC01000028.1_133	typeB
1	NZ_JGED01000015.1:51460-96974	tyrosine	NZ_JGED01000015.1_44	MOBP1	NZ_JGED01000015.1_61	typeB
1	NZ_JGEF01000011.1:22738-73852	tyrosine	NZ_JGEF01000011.1_25	MOBP1	NZ_JGEF01000011.1_45	typeB
1	NZ_JGEG01000057.1:4877-59607	tyrosine	NZ_JGEG01000057.1_66	MOBP1	NZ_JGEG01000057.1_37	typeB
1	NZ_JGEG01000072.1:351658-400761	tyrosine	NZ_JGEG01000072.1_351	MOBP1	NZ_JGEG01000072.1_330	typeB
1	NZ_JGEH01000048.1:127189-180088	tyrosine	NZ_JGEH01000048.1_123	MOBP1	NZ_JGEH01000048.1_144	typeB
1	NZ_JGER01000028.1:254632-307075	tyrosine	NZ_JGER01000028.1_214	MOBP1	NZ_JGER01000028.1_235	typeB
1	NZ_JGEV01000024.1:430782-483225	tyrosine	NZ_JGEV01000024.1_367	MOBP1	NZ_JGEV01000024.1_388	typeB
1	NZ_JGVD01000077.1:110748-163691	tyrosine	NZ_JGVD01000077.1_136	MOBP1	NZ_JGVD01000077.1_114	typeB
1	NZ_JGVF01000072.1:128104-181047	tyrosine	NZ_JGVF01000072.1_155	MOBP1	NZ_JGVF01000072.1_133	typeB
1	NZ_JH114320.1:591921-648744	tyrosine	NZ_JH114320.1_442	MOBP1	NZ_JH114320.1_461	typeB
1	NZ_JH114333.1:54435-104457	tyrosine	NZ_JH114333.1_43	MOBP1	NZ_JH114333.1_61	typeB
1	NZ_JH376577.1:14822-69931	tyrosine	NZ_JH376577.1_73	MOBP1	NZ_JH376577.1_44	typeB
1	NZ_JH636029.1:1071577-1128828	tyrosine	NZ_JH636029.1_872	MOBP1	NZ_JH636029.1_849	typeB
1	NZ_JH724079.1:1414766-1470006	tyrosine	NZ_JH724079.1_1184	MOBP1	NZ_JH724079.1_1205	typeB
1	NZ_JH724116.1:49294-109509	tyrosine	NZ_JH724116.1_31	MOBP1	NZ_JH724116.1_51	typeB
1	NZ_JH724139.1:49292-110094	tyrosine	NZ_JH724139.1_31	MOBP1	NZ_JH724139.1_53	typeB
1	NZ_JH724159.1:149240-195259	tyrosine	NZ_JH724159.1_129	MOBP1	NZ_JH724159.1_112	typeB
1	NZ_JH724175.1:452237-513281	tyrosine	NZ_JH724175.1_467	MOBP1	NZ_JH724175.1_436	typeB
1	NZ_JH724182.1:1214061-1273971	tyrosine	NZ_JH724182.1_1141	MOBP1	NZ_JH724182.1_1110	typeB
1	NZ_JH724206.1:3146919-3193537	tyrosine	NZ_JH724206.1_2737	MOBP1	NZ_JH724206.1_2719	typeB
1	NZ_JH724241.1:530340-584484	tyrosine	NZ_JH724241.1_382	MOBP1	NZ_JH724241.1_402	typeB
1	NZ_JH724283.1:750858-802013	tyrosine	NZ_JH724283.1_669	MOBP1	NZ_JH724283.1_651	typeB
1	NZ_JH724296.1:340419-389167	tyrosine	NZ_JH724296.1_316	MOBP1	NZ_JH724296.1_298	typeB
1	NZ_JH724307.1:2560910-2622262	tyrosine	NZ_JH724307.1_1952	MOBP1	NZ_JH724307.1_1929	typeB
1	NZ_JH815205.1:44028-98894	tyrosine	NZ_JH815205.1_93	MOBP1	NZ_JH815205.1_75	typeB
1	NZ_JH815483.1:403284-456924	tyrosine	NZ_JH815483.1_371	MOBP1	NZ_JH815483.1_349	typeB
1	NZ_JH815485.1:123511-189207	tyrosine	NZ_JH815485.1_92	MOBP1	NZ_JH815485.1_114	typeB
1	NZ_JH815493.1:480703-533468	tyrosine	NZ_JH815493.1_435	MOBP1	NZ_JH815493.1_456	typeB
1	NZ_JH976452.1:1250427-1310398	tyrosine	NZ_JH976452.1_1109	MOBP1	NZ_JH976452.1_1136	typeB
1	NZ_JH976452.1:235019-301491	tyrosine	NZ_JH976452.1_197	MOBP1	NZ_JH976452.1_240	typeB
1	NZ_JH976472.1:981136-1039187	tyrosine	NZ_JH976472.1_870	MOBP1	NZ_JH976472.1_834	typeB
1	NZ_JH976490.1:467160-523731	tyrosine	NZ_JH976490.1_415	MOBP1	NZ_JH976490.1_384	typeB
1	NZ_JH976498.1:88765-133820	tyrosine	NZ_JH976498.1_129	MOBP1	NZ_JH976498.1_111	typeB
1	NZ_JH976526.1:371311-427124	tyrosine	NZ_JH976526.1_315	MOBP1	NZ_JH976526.1_333	typeB
1	NZ_JNHK01000088.1:426917-479299	tyrosine	NZ_JNHK01000088.1_395	MOBP1	NZ_JNHK01000088.1_420	typeB
1	NZ_JNHN01000179.1:342065-393650	tyrosine	NZ_JNHN01000179.1_331	MOBP1	NZ_JNHN01000179.1_311	typeB
1	NZ_JNHU01000003.1:159846-212228	tyrosine	NZ_JNHU01000003.1_133	MOBP1	NZ_JNHU01000003.1_157	typeB
1	NZ_JPGQ01000191.1:26662-79620	tyrosine	NZ_JPGQ01000191.1_24	MOBP1	NZ_JPGQ01000191.1_45	typeB
1	NZ_KB894552.1:6215-55391	tyrosine	NZ_KB894552.1_54	MOBP1	NZ_KB894552.1_36	typeB
1	NZ_KB905470.1:17142-83000	tyrosine	NZ_KB905470.1_12	MOBP1	NZ_KB905470.1_44	typeB
1	NZ_KB905489.1:98383-157481	tyrosine	NZ_KB905489.1_130	MOBP1	NZ_KB905489.1_108	typeB
1	NZ_KQ236098.1:20524-71708	tyrosine	NZ_KQ236098.1_25	MOBP1	NZ_KQ236098.1_43	typeB
1	NZ_KQ968690.1:148870-198407	tyrosine	NZ_KQ968690.1_98	MOBP1	NZ_KQ968690.1_117	typeB
1	NZ_LIDT01000009.1:54800-105914	tyrosine	NZ_LIDT01000009.1_44	MOBP1	NZ_LIDT01000009.1_64	typeB
1	NZ_LN609285.1:402044-451213	tyrosine	NZ_LN609285.1_372	MOBP1	NZ_LN609285.1_354	typeB
1	NZ_LT629843.1:25860-82478	tyrosine	NZ_LT629843.1_24	MOBP1	NZ_LT629843.1_47	typeB
2	NC_006347.1:1584923-1627575	tyrosine	NC_006347.1_1276	MOBP1	NC_006347.1_1301	typeB
2	NC_016776.1:1604386-1649827	tyrosine	NC_016776.1_1286	MOBP1	NC_016776.1_1310	typeB
2	NZ_ADMO01000064.1:27680-77409	tyrosine	NZ_ADMO01000064.1_37	MOBP1	NZ_ADMO01000064.1_57	typeB
2	NZ_AGDG01000026.1:89446-123165	tyrosine	NZ_AGDG01000026.1_61	MOBP1	NZ_AGDG01000026.1_84	typeB
2	NZ_AKBX01000004.1:580714-611948	tyrosine	NZ_AKBX01000004.1_505	MOBP1	NZ_AKBX01000004.1_525	typeB
2	NZ_CBXG010000049.1:8719-49982	tyrosine	NZ_CBXG010000049.1_13	MOBP1	NZ_CBXG010000049.1_35	typeB
2	NZ_CP007619.1:4168841-4208670	tyrosine	NZ_CP007619.1_3615	MOBP1	NZ_CP007619.1_3636	typeB
2	NZ_DS499580.1:115905-157649	tyrosine	NZ_DS499580.1_103	MOBP1	NZ_DS499580.1_124	typeB
2	NZ_GG688325.1:14611-54509	tyrosine	NZ_GG688325.1_17	MOBP1	NZ_GG688325.1_39	typeB
2	NZ_GG705149.1:690291-730209	tyrosine	NZ_GG705149.1_601	MOBP1	NZ_GG705149.1_622	typeB
2	NZ_GG774949.1:2426191-2463606	tyrosine	NZ_GG774949.1_1977	MOBP1	NZ_GG774949.1_1955	typeB
2	NZ_GL622546.1:1760-32994	tyrosine	NZ_GL622546.1_35	MOBP1	NZ_GL622546.1_15	typeB
2	NZ_GL945043.1:1739806-1795641	tyrosine	NZ_GL945043.1_1491	MOBP1	NZ_GL945043.1_1461	typeB
2	NZ_JGDQ01000011.1:52182-91935	tyrosine	NZ_JGDQ01000011.1_44	MOBP1	NZ_JGDQ01000011.1_66	typeB
2	NZ_JGDV01000021.1:173544-212632	tyrosine	NZ_JGDV01000021.1_151	MOBP1	NZ_JGDV01000021.1_172	typeB
2	NZ_JGDY01000019.1:12448-43312	tyrosine	NZ_JGDY01000019.1_42	MOBP1	NZ_JGDY01000019.1_23	typeB
2	NZ_JGDZ01000051.1:41740-72604	tyrosine	NZ_JGDZ01000051.1_35	MOBP1	NZ_JGDZ01000051.1_54	typeB
2	NZ_JGES01000018.1:111535-142399	tyrosine	NZ_JGES01000018.1_89	MOBP1	NZ_JGES01000018.1_108	typeB
2	NZ_JGET01000013.1:111535-142399	tyrosine	NZ_JGET01000013.1_89	MOBP1	NZ_JGET01000013.1_108	typeB
2	NZ_JGVE01000084.1:41408-72272	tyrosine	NZ_JGVE01000084.1_35	MOBP1	NZ_JGVE01000084.1_54	typeB
2	NZ_JH724079.1:1113765-1144657	tyrosine	NZ_JH724079.1_905	MOBP1	NZ_JH724079.1_924	typeB
2	NZ_JH724110.1:1038668-1081629	tyrosine	NZ_JH724110.1_930	MOBP1	NZ_JH724110.1_904	typeB
2	NZ_JH724140.1:40792-83954	tyrosine	NZ_JH724140.1_90	MOBP1	NZ_JH724140.1_64	typeB
2	NZ_JH724173.1:1618511-1660952	tyrosine	NZ_JH724173.1_1280	MOBP1	NZ_JH724173.1_1305	typeB
2	NZ_JH724241.1:3292807-3332773	tyrosine	NZ_JH724241.1_2370	MOBP1	NZ_JH724241.1_2394	typeB
2	NZ_JH724260.1:351291-393736	tyrosine	NZ_JH724260.1_381	MOBP1	NZ_JH724260.1_356	typeB
2	NZ_JH724268.1:725634-768079	tyrosine	NZ_JH724268.1_572	MOBP1	NZ_JH724268.1_597	typeB
2	NZ_JH724294.1:1171783-1214226	tyrosine	NZ_JH724294.1_944	MOBP1	NZ_JH724294.1_969	typeB
2	NZ_JH976495.1:1261277-1314241	tyrosine	NZ_JH976495.1_1110	MOBP1	NZ_JH976495.1_1142	typeB
2	NZ_JMZY02000141.1:2310-34665	tyrosine	NZ_JMZY02000141.1_35	MOBP1	NZ_JMZY02000141.1_15	typeB
2	NZ_JNHF01000137.1:72093-113629	tyrosine	NZ_JNHF01000137.1_60	MOBP1	NZ_JNHF01000137.1_82	typeB
2	NZ_JNHH01000027.1:139498-181034	tyrosine	NZ_JNHH01000027.1_177	MOBP1	NZ_JNHH01000027.1_155	typeB
2	NZ_JH724184.1:414852-457293	tyrosine	NZ_JH724184.1_402	MOBP1	NZ_JH724184.1_377	typeB
3	NZ_CBXH010000026.1:12316-125676	tyrosine	NZ_CBXH010000026.1_12	MOBV	NZ_CBXH010000026.1_114	typeB
3	NZ_EQ973213.1:1794893-1944846	tyrosine	NZ_EQ973213.1_1675	MOBV	NZ_EQ973213.1_1557	typeB
3	NZ_GG698740.1:87874-218991	tyrosine	NZ_GG698740.1_211	MOBV	NZ_GG698740.1_94	typeB
3	NZ_GL945090.1:435251-556466	tyrosine	NZ_GL945090.1_368	MOBV	NZ_GL945090.1_474	typeB
3	NZ_JGDY01000024.1:60001-163703	tyrosine	NZ_JGDY01000024.1_148	MOBV	NZ_JGDY01000024.1_55	typeB
3	NZ_JGES01000028.1:57473-161175	tyrosine	NZ_JGES01000028.1_144	MOBV	NZ_JGES01000028.1_51	typeB
3	NZ_JGET01000017.1:42043-145745	tyrosine	NZ_JGET01000017.1_138	MOBV	NZ_JGET01000017.1_45	typeB
3	NZ_JGVE01000095.1:41649-145350	tyrosine	NZ_JGVE01000095.1_138	MOBV	NZ_JGVE01000095.1_45	typeB
3	NZ_JH636044.1:2030887-2144228	tyrosine	NZ_JH636044.1_1594	MOBV	NZ_JH636044.1_1693	typeB
3	NZ_JH724111.1:901506-1022757	tyrosine	NZ_JH724111.1_871	MOBV	NZ_JH724111.1_766	typeB
3	NZ_JH724134.1:907592-1026167	tyrosine	NZ_JH724134.1_872	MOBV	NZ_JH724134.1_769	typeB
3	NZ_JH724260.1:4190635-4326308	tyrosine	NZ_JH724260.1_3593	MOBV	NZ_JH724260.1_3474	typeB
3	NZ_JH724268.1:1708105-1845310	tyrosine	NZ_JH724268.1_1479	MOBV	NZ_JH724268.1_1598	typeB
3	NZ_JH976468.1:109003-231754	tyrosine	NZ_JH976468.1_83	MOBV	NZ_JH976468.1_188	typeB
3	NZ_KQ236096.1:2460278-2578291	tyrosine	NZ_KQ236096.1_1982	MOBV	NZ_KQ236096.1_2084	typeB
3	NZ_LGTH01000005.1:65603-186315	tyrosine	NZ_LGTH01000005.1_55	MOBV	NZ_LGTH01000005.1_158	typeB
3	NZ_MBRB01000003.1:169088-285548	tyrosine	NZ_MBRB01000003.1_140	MOBV	NZ_MBRB01000003.1_241	typeB
4	NC_004663.1:2857579-2917803	tyrosine	NC_004663.1_2334	MOBP1	NC_016776.1_2002	typeB
4	NZ_ABJL02000008.1:3088354-3135474	tyrosine	NZ_ABJL02000008.1_2523	MOBP1	NZ_ABJL02000008.1_2552	typeB
4	NZ_AKBY01000001.1:90019-166366	tyrosine	NZ_AKBY01000001.1_77	MOBP1	NZ_AKBY01000001.1_104	typeB
4	NZ_CP012937.1:3402695-3462905	tyrosine	NZ_CP012937.1_2706	MOBP1	NZ_CP012937.1_2735	typeB
4	NZ_CZAP01000006.1:161135-220779	tyrosine	NZ_CZAP01000006.1_124	MOBP1	NZ_CZAP01000006.1_151	typeB
4	NZ_EQ973213.1:1519028-1563780	tyrosine	NZ_EQ973213.1_1282	MOBP1	NZ_EQ973213.1_1254	typeB
4	NZ_JH724188.1:96742-173089	tyrosine	NZ_JH724188.1_82	MOBP1	NZ_JH724188.1_109	typeB
4	NZ_JH724193.1:2470863-2547210	tyrosine	NZ_JH724193.1_2115	MOBP1	NZ_JH724193.1_2088	typeB
4	NZ_JH724314.1:2993692-3056271	tyrosine	NZ_JH724314.1_2323	MOBP1	NZ_JH724314.1_2292	typeB
4	NZ_JPHS01000199.1:84363-130812	tyrosine	NZ_JPHS01000199.1_72	MOBP1	NZ_JPHS01000199.1_99	typeB
4	NZ_MBRB01000012.1:107412-172628	tyrosine	NZ_MBRB01000012.1_145	MOBP1	NZ_MBRB01000012.1_117	typeB
5	NC_003228.3:2016683-2078765	tyrosine	NC_003228.3_1703	MOBP1	NC_003228.3_1667	typeB
5	NC_016776.1:5174344-5250873	tyrosine	NC_016776.1_4275	MOBP1	NC_016776.1_4305	typeB
5	NZ_ATFI01000004.1:484587-549327	tyrosine	NZ_ATFI01000004.1_390	MOBP1	NZ_ATFI01000004.1_430	typeB
5	NZ_CP012801.1:4851290-4916029	tyrosine	NZ_CP012801.1_3663	MOBP1	NZ_CP012801.1_3703	typeB
5	NZ_CZAE01000001.1:434756-493314	tyrosine	NZ_CZAE01000001.1_285	MOBP1	NZ_CZAE01000001.1_322	typeB
5	NZ_CZAF01000004.1:342814-402447	tyrosine	NZ_CZAF01000004.1_380	MOBP1	NZ_CZAF01000004.1_341	typeB
5	NZ_DS362247.1:182678-239958	tyrosine	NZ_DS362247.1_131	MOBP1	NZ_DS362247.1_171	typeB
5	NZ_GG698740.1:255630-314670	tyrosine	NZ_GG698740.1_312	MOBP1	NZ_GG698740.1_268	typeB
5	NZ_GL945043.1:682743-759929	tyrosine	NZ_GL945043.1_547	MOBP1	NZ_GL945043.1_578	typeB
5	NZ_GL945091.1:217882-318434	tyrosine	NZ_GL945091.1_264	MOBP1	NZ_GL945091.1_210	typeB
5	NZ_JH724174.1:291164-351894	tyrosine	NZ_JH724174.1_321	MOBP1	NZ_JH724174.1_285	typeB
5	NZ_JH724182.1:285837-346567	tyrosine	NZ_JH724182.1_319	MOBP1	NZ_JH724182.1_283	typeB
5	NZ_JH976495.1:2432085-2492815	tyrosine	NZ_JH976495.1_2170	MOBP1	NZ_JH976495.1_2134	typeB
5	NZ_JNHP01000002.1:28966-92982	tyrosine	NZ_JNHP01000002.1_101	MOBP1	NZ_JNHP01000002.1_64	typeB
5	NZ_JUOZ01000133.1:7673-84214	tyrosine	NZ_JUOZ01000133.1_8	MOBP1	NZ_JUOZ01000133.1_38	typeB
5	NZ_KQ968226.1:86009-162551	tyrosine	NZ_KQ968226.1_50	MOBP1	NZ_KQ968226.1_79	typeB
6	NC_021040.1:1139229-1168959	tyrosine	NC_021040.1_1072	MOBT	NC_021040.1_1047	typeFA
6	NZ_CP012098.1:1879947-1905542	tyrosine	NZ_CP012098.1_1843	MOBT	NZ_CP012098.1_1864	typeFA
6	NZ_CVRQ01000029.1:41367-66647	tyrosine	NZ_CVRQ01000029.1_63	MOBT	NZ_CVRQ01000029.1_45	typeFA
6	NZ_DS547024.1:58040-88143	tyrosine	NZ_DS547024.1_91	MOBT	NZ_DS547024.1_62	typeFA
6	NZ_GG692722.1:38162-61551	tyrosine	NZ_GG692722.1_33	MOBT	NZ_GG692722.1_55	typeFA
6	NZ_GL890520.1:448912-480108	tyrosine	NZ_GL890520.1_445	MOBT	NZ_GL890520.1_419	typeFA
6	NZ_JH594448.1:177363-202067	tyrosine	NZ_JH594448.1_182	MOBT	NZ_JH594448.1_204	typeFA
6	NZ_JRFS01000025.1:28780-59672	tyrosine	NZ_JRFS01000025.1_64	MOBT	NZ_JRFS01000025.1_41	typeFA
6	NZ_KE993355.1:44132-69808	tyrosine	NZ_KE993355.1_39	MOBT	NZ_KE993355.1_57	typeFA
6	NZ_KQ235805.1:284093-308169	tyrosine	NZ_KQ235805.1_367	MOBT	NZ_KQ235805.1_346	typeFA
6	NZ_KQ970862.1:50608-76396	tyrosine	NZ_KQ970862.1_67	MOBT	NZ_KQ970862.1_85	typeFA
6	NZ_LN913006.1:2540506-2573223	tyrosine	NZ_LN913006.1_2355	MOBT	NZ_LN913006.1_2327	typeFA
7	NZ_AENZ01000076.1:63524-139903	tyrosine	NZ_AENZ01000076.1_64	MOBV	NZ_AENZ01000076.1_133	typeB
7	NZ_CP012937.1:4914368-5020647	tyrosine	NZ_CP012937.1_3903	MOBV	NZ_CP012937.1_4002	typeB
7	NZ_CP012938.1:5360332-5475620	tyrosine	NZ_CP012938.1_4181	MOBV	NZ_CP012938.1_4104	typeB
7	NZ_CZAD01000008.1:26263-105155	tyrosine	NZ_CZAD01000008.1_102	MOBV	NZ_CZAD01000008.1_30	typeB
7	NZ_CZBF01000001.1:394107-483376	tyrosine	NZ_CZBF01000001.1_353	MOBV	NZ_CZBF01000001.1_433	typeB
7	NZ_CZBI01000003.1:314693-403961	tyrosine	NZ_CZBI01000003.1_201	MOBV	NZ_CZBI01000003.1_280	typeB
7	NZ_DS264584.1:35535-150822	tyrosine	NZ_DS264584.1_147	MOBV	NZ_DS264584.1_70	typeB
7	NZ_GL945105.1:81466-157843	tyrosine	NZ_GL945105.1_143	MOBV	NZ_GL945105.1_76	typeB
7	NZ_JH636035.1:488473-564854	tyrosine	NZ_JH636035.1_498	MOBV	NZ_JH636035.1_429	typeB
7	NZ_JH724079.1:361333-468256	tyrosine	NZ_JH724079.1_274	MOBV	NZ_JH724079.1_378	typeB
7	NZ_JH724226.1:2638973-2733090	tyrosine	NZ_JH724226.1_2278	MOBV	NZ_JH724226.1_2359	typeB
7	NZ_KB905474.1:269834-353446	tyrosine	NZ_KB905474.1_235	MOBV	NZ_KB905474.1_307	typeB
8	NZ_CBXG010000001.1:266-64796	tyrosine	NZ_CBXG010000001.1_67	MOBP1	NZ_CBXG010000001.1_12	typeB
8	NZ_CYXS01000006.1:156107-213757	tyrosine	NZ_CYXS01000006.1_126	MOBP1	NZ_CYXS01000006.1_177	typeB
8	NZ_CZAI01000006.1:133735-196458	tyrosine	NZ_CZAI01000006.1_96	MOBP1	NZ_CZAI01000006.1_149	typeB
8	NZ_DS499673.1:420858-483632	tyrosine	NZ_DS499673.1_354	MOBP1	NZ_DS499673.1_408	typeB
8	NZ_JGDY01000042.1:23498-79795	tyrosine	NZ_JGDY01000042.1_16	MOBP1	NZ_JGDY01000042.1_65	typeB
8	NZ_JGDZ01000078.1:24256-80553	tyrosine	NZ_JGDZ01000078.1_16	MOBP1	NZ_JGDZ01000078.1_65	typeB
8	NZ_JGET01000036.1:29216-85513	tyrosine	NZ_JGET01000036.1_16	MOBP1	NZ_JGET01000036.1_64	typeB
8	NZ_JGVE01000121.1:23187-79484	tyrosine	NZ_JGVE01000121.1_16	MOBP1	NZ_JGVE01000121.1_64	typeB
8	NZ_JH724080.1:247965-315795	tyrosine	NZ_JH724080.1_266	MOBP1	NZ_JH724080.1_213	typeB
8	NZ_JH724310.1:175603-234410	tyrosine	NZ_JH724310.1_144	MOBP1	NZ_JH724310.1_197	typeB
9	NC_009614.1:1988551-2084770	tyrosine	NC_009614.1_1632	MOBP1	NC_009614.1_1590	typeB
9	NC_009614.1:920656-1003689	tyrosine	NC_009614.1_658	MOBP1	NC_009614.1_693	typeB
9	NZ_CYZF01000008.1:54941-134119	tyrosine	NZ_CYZF01000008.1_140	MOBP1	NZ_CYZF01000008.1_103	typeB
9	NZ_CZAF01000014.1:5806-103896	tyrosine	NZ_CZAF01000014.1_6	MOBP1	NZ_CZAF01000014.1_48	typeB
9	NZ_CZAG01000007.1:69493-155067	tyrosine	NZ_CZAG01000007.1_140	MOBP1	NZ_CZAG01000007.1_94	typeB
9	NZ_DS499676.1:138247-227047	tyrosine	NZ_DS499676.1_107	MOBP1	NZ_DS499676.1_148	typeB
9	NZ_JANI01000044.1:8553-92463	tyrosine	NZ_JANI01000044.1_8	MOBP1	NZ_JANI01000044.1_49	typeB
9	NZ_JGDS01000062.1:9351-103440	tyrosine	NZ_JGDS01000062.1_6	MOBP1	NZ_JGDS01000062.1_51	typeB
9	NZ_JH724089.1:571160-664637	tyrosine	NZ_JH724089.1_521	MOBP1	NZ_JH724089.1_475	typeB
9	NZ_JH724175.1:6743-104716	tyrosine	NZ_JH724175.1_7	MOBP1	NZ_JH724175.1_46	typeB
9	NZ_JH724182.1:768049-866014	tyrosine	NZ_JH724182.1_680	MOBP1	NZ_JH724182.1_719	typeB
9	NZ_JH976496.1:85959-186721	tyrosine	NZ_JH976496.1_183	MOBP1	NZ_JH976496.1_141	typeB
9	NZ_KB905473.1:232027-375292	tyrosine	NZ_KB905473.1_334	MOBP1	NZ_KB905473.1_294	typeB
9	NZ_KQ235761.1:9478-109832	tyrosine	NZ_KQ235761.1_9	MOBP1	NZ_KQ235761.1_70	typeB
10	NZ_AAXA02000014.1:310830-339011	serine	NZ_AAXA02000014.1_325	MOBP1	NZ_AAXA02000014.1_332	typeFATA
10	NZ_AXVN01000011.1:4070-32268	serine	NZ_AXVN01000011.1_5	MOBP1	NZ_AXVN01000011.1_13	typeFATA
10	NZ_BAIB02000011.1:61343-89533	serine	NZ_BAIB02000011.1_90	MOBP1	NZ_BAIB02000011.1_83	typeFATA
10	NZ_DS483539.1:21335-61704	serine	NZ_DS483539.1_24	MOBP1	NZ_DS483539.1_31	typeFATA
10	NZ_DS995347.1:54923-83123	serine	NZ_DS995347.1_51	MOBP1	NZ_DS995347.1_59	typeFATA
10	NZ_GL890520.1:622376-650570	serine	NZ_GL890520.1_604	MOBP1	NZ_GL890520.1_596	typeFATA
10	NZ_GL945333.1:21286-60257	serine	NZ_GL945333.1_65	MOBP1	NZ_GL945333.1_58	typeFATA
10	NZ_KB851174.1:289180-319951	serine	NZ_KB851174.1_290	MOBP1	NZ_KB851174.1_284	typeFATA
10	NZ_KI669414.1:400338-439311	serine	NZ_KI669414.1_461	MOBP1	NZ_KI669414.1_454	typeFATA
10	NZ_KQ235877.1:121982-150794	serine	NZ_KQ235877.1_123	MOBP1	NZ_KQ235877.1_129	typeFATA
11	NC_021030.1:2308251-2365915	tyrosine	NC_021030.1_1976	MOBP1	NC_021030.1_1944	typeB
11	NZ_ABJL02000008.1:94609-151862	tyrosine	NZ_ABJL02000008.1_134	MOBP1	NZ_ABJL02000008.1_98	typeB
11	NZ_CZAD01000011.1:22070-84601	tyrosine	NZ_CZAD01000011.1_90	MOBP1	NZ_CZAD01000011.1_53	typeB
11	NZ_GL945019.1:798629-848075	tyrosine	NZ_GL945019.1_757	MOBP1	NZ_GL945019.1_790	typeB
11	NZ_JGEM01000060.1:10249-69565	tyrosine	NZ_JGEM01000060.1_9	MOBP1	NZ_JGEM01000060.1_45	typeB
11	NZ_JGEN01000051.1:10249-69565	tyrosine	NZ_JGEN01000051.1_9	MOBP1	NZ_JGEN01000051.1_45	typeB
11	NZ_JGEO01000046.1:1912-48717	tyrosine	NZ_JGEO01000046.1_2	MOBP1	NZ_JGEO01000046.1_38	typeB
11	NZ_JH724079.1:2676603-2732381	tyrosine	NZ_JH724079.1_2317	MOBP1	NZ_JH724079.1_2353	typeB
11	NZ_JH724226.1:1532639-1590533	tyrosine	NZ_JH724226.1_1324	MOBP1	NZ_JH724226.1_1360	typeB
11	NZ_KQ968701.1:31637-84144	tyrosine	NZ_KQ968701.1_85	MOBP1	NZ_KQ968701.1_50	typeB
12	NC_004663.1:72909-111263	tyrosine	NC_004663.1_79	MOBP1	NC_004663.1_104	typeB
12	NZ_CP011073.1:599758-641077	tyrosine	NZ_CP011073.1_517	MOBP1	NZ_CP011073.1_492	typeB
12	NZ_CYXP01000001.1:105602-152357	tyrosine	NZ_CYXP01000001.1_126	MOBP1	NZ_CYXP01000001.1_103	typeB
12	NZ_JH636026.1:1166561-1203064	tyrosine	NZ_JH636026.1_865	MOBP1	NZ_JH636026.1_893	typeB
12	NZ_JH636040.1:236287-291403	tyrosine	NZ_JH636040.1_241	MOBP1	NZ_JH636040.1_214	typeB
12	NZ_JH724085.1:1347883-1385196	tyrosine	NZ_JH724085.1_1156	MOBP1	NZ_JH724085.1_1181	typeB
12	NZ_JH724226.1:2118293-2165224	tyrosine	NZ_JH724226.1_1872	MOBP1	NZ_JH724226.1_1845	typeB
12	NZ_JVQR01000083.1:93-36560	tyrosine	NZ_JVQR01000083.1_1	MOBP1	NZ_JVQR01000083.1_27	typeB
13	NZ_GG774760.1:32445-124565	tyrosine	NZ_GG774760.1_120	MOBP1	NZ_GG774760.1_63	typeB
13	NZ_JH724079.1:1159798-1270929	tyrosine	NZ_JH724079.1_952	MOBP1	NZ_JH724079.1_1020	typeB
13	NZ_JH724226.1:1370955-1436593	tyrosine	NZ_JH724226.1_1249	MOBP1	NZ_JH724226.1_1214	typeB
13	NZ_JH724268.1:1039345-1120243	tyrosine	NZ_JH724268.1_867	MOBP1	NZ_JH724268.1_906	typeB
13	NZ_KQ236097.1:360061-458565	tyrosine	NZ_KQ236097.1_403	MOBP1	NZ_KQ236097.1_336	typeB
13	NZ_LRGD01000009.1:22687-89997	tyrosine	NZ_LRGD01000009.1_85	MOBP1	NZ_LRGD01000009.1_53	typeB
14	NZ_AKBX01000001.1:858744-926254	tyrosine	NZ_AKBX01000001.1_817	MOBP1	NZ_AKBX01000001.1_778	typeB
14	NZ_DS996454.1:37128-122785	tyrosine	NZ_DS996454.1_31	MOBP1	NZ_DS996454.1_88	typeB
14	NZ_GG774704.1:640674-710860	tyrosine	NZ_GG774704.1_577	MOBP1	NZ_GG774704.1_532	typeB
14	NZ_GL622538.1:372585-441216	tyrosine	NZ_GL622538.1_316	MOBP1	NZ_GL622538.1_357	typeB
14	NZ_JH114322.1:203512-300103	tyrosine	NZ_JH114322.1_148	MOBP1	NZ_JH114322.1_188	typeB
14	NZ_JH724227.1:1200755-1267306	tyrosine	NZ_JH724227.1_1003	MOBP1	NZ_JH724227.1_972	typeB
14	NZ_JH976466.1:1185361-1252986	tyrosine	NZ_JH976466.1_962	MOBP1	NZ_JH976466.1_999	typeB
15	NZ_AAXA02000015.1:577451-602644	tyrosine	NZ_AAXA02000015.1_544	MOBT	NZ_AAXA02000015.1_522	typeFA
15	NZ_GG662008.1:167628-191615	tyrosine	NZ_GG662008.1_202	MOBT	NZ_GG662008.1_184	typeFA
16	NZ_ACII02000003.1:2869960-2895306	serine	NZ_ACII02000003.1_2577	MOBT	NZ_ACII02000003.1_2596	typeFA
16	NZ_CVRR01000019.1:344042-368274	serine	NZ_CVRR01000019.1_346	MOBT	NZ_CVRR01000019.1_365	typeFA
16	NZ_CVRS01000016.1:109036-132011	serine	NZ_CVRS01000016.1_122	MOBT	NZ_CVRS01000016.1_103	typeFA
16	NZ_CZBX01000001.1:221700-246231	serine	NZ_CZBX01000001.1_200	MOBT	NZ_CZBX01000001.1_223	typeFA
17	NZ_AKBZ01000008.1:228626-316411	tyrosine	NZ_AKBZ01000008.1_211	MOBP1	NZ_AKBZ01000008.1_237	typeB
17	NZ_JH724079.1:551783-697108	tyrosine	NZ_JH724079.1_580	MOBP1	NZ_JH724079.1_556	typeB
17	NZ_JH724087.1:131618-272407	tyrosine	NZ_JH724087.1_237	MOBP1	NZ_JH724087.1_212	typeB
17	NZ_JH724226.1:1110895-1251782	tyrosine	NZ_JH724226.1_928	MOBP1	NZ_JH724226.1_952	typeB
17	NZ_JH951901.1:1868976-1956761	tyrosine	NZ_JH951901.1_1623	MOBP1	NZ_JH951901.1_1649	typeB
18	NZ_EQ973213.1:1563883-1623862	tyrosine	NZ_EQ973213.1_1356	MOBP1	NZ_EQ973213.1_1316	typeB
18	NZ_JGEH01000048.1:8782-69219	tyrosine	NZ_JGEH01000048.1_6	MOBP1	NZ_JGEH01000048.1_47	typeB
18	NZ_JH724173.1:773350-834642	tyrosine	NZ_JH724173.1_663	MOBP1	NZ_JH724173.1_622	typeB
18	NZ_JH724181.1:1388351-1450139	tyrosine	NZ_JH724181.1_1152	MOBP1	NZ_JH724181.1_1112	typeB
18	NZ_JH724243.1:501439-562634	tyrosine	NZ_JH724243.1_432	MOBP1	NZ_JH724243.1_473	typeB
19	NC_021016.1:384897-412016	serine	NC_021016.1_422	MOBT	NC_021016.1_402	typeFA
19	NZ_AAXA02000015.1:890863-917555	serine	NZ_AAXA02000015.1_812	MOBT	NZ_AAXA02000015.1_832	typeFA
19	NZ_DS547024.1:23381-50500	serine	NZ_DS547024.1_23	MOBT	NZ_DS547024.1_43	typeFA
19	NZ_KB290651.1:15939-42635	serine	NZ_KB290651.1_35	MOBT	NZ_KB290651.1_15	typeFA
20	NZ_BAHQ02000522.1:3003-103329	tyrosine	NZ_BAHQ02000522.1_91	MOBP1	NZ_BAHQ02000522.1_72	typeFATA
20	NZ_GL830938.1:30774-76341	tyrosine	NZ_GL830938.1_77	MOBP1	NZ_GL830938.1_62	typeFATA
20	NZ_KI391948.1:121169-165629	tyrosine	NZ_KI391948.1_163	MOBP1	NZ_KI391948.1_149	typeFATA
20	NZ_NMTW01000016.1:97564-148384	tyrosine	NZ_NMTW01000016.1_127	MOBP1	NZ_NMTW01000016.1_108	typeFATA
21	NZ_CZAF01000008.1:201331-296982	tyrosine	NZ_CZAF01000008.1_265	MOBV	NZ_CZAF01000008.1_193	typeB
21	NZ_JH724079.1:2010698-2091514	tyrosine	NZ_JH724079.1_1781	MOBV	NZ_JH724079.1_1724	typeB
21	NZ_JH724226.1:1738724-1834383	tyrosine	NZ_JH724226.1_1509	MOBV	NZ_JH724226.1_1581	typeB
21	NZ_JH724260.1:3716589-3815930	tyrosine	NZ_JH724260.1_3028	MOBV	NZ_JH724260.1_3107	typeB
21	NZ_JH724268.1:2258282-2361681	tyrosine	NZ_JH724268.1_2090	MOBV	NZ_JH724268.1_2006	typeB
22	NC_012781.1:696646-739525	serine	NC_012781.1_659	MOBP1	NC_012781.1_670	typeFATA
22	NZ_ACFY01000113.1:12952-49601	serine	NZ_ACFY01000113.1_12	MOBP1	NZ_ACFY01000113.1_20	typeFATA
22	NZ_BAIH01000001.1:71738-117441	serine	NZ_BAIH01000001.1_134	MOBP1	NZ_BAIH01000001.1_123	typeFATA
22	NZ_DS480318.1:210570-239604	serine	NZ_DS480318.1_173	MOBP1	NZ_DS480318.1_186	typeFATA
22	NZ_DS483503.1:754051-796406	serine	NZ_DS483503.1_684	MOBP1	NZ_DS483503.1_695	typeFATA
22	NZ_JXXK01000016.1:55530-83148	serine	NZ_JXXK01000016.1_79	MOBP1	NZ_JXXK01000016.1_69	typeFATA
23	NZ_AKBY01000001.1:900058-1000577	tyrosine	NZ_AKBY01000001.1_797	MOBP1	NZ_AKBY01000001.1_870	typeB
23	NZ_JH724184.1:341285-457292	tyrosine	NZ_JH724184.1_402	MOBP1	NZ_JH724184.1_377	typeB
23	NZ_JH724188.1:907079-1007598	tyrosine	NZ_JH724188.1_803	MOBP1	NZ_JH724188.1_876	typeB
23	NZ_JH724193.1:1547633-1648248	tyrosine	NZ_JH724193.1_1289	MOBP1	NZ_JH724193.1_1216	typeB
24	NZ_JH724079.1:3513292-3585355	tyrosine	NZ_JH724079.1_3078	MOBP1	NZ_JH724079.1_3057	typeB
24	NZ_JH724207.1:294374-401882	tyrosine	NZ_JH724207.1_348	MOBP1	NZ_JH724207.1_327	typeB
24	NZ_JH724216.1:298193-405886	tyrosine	NZ_JH724216.1_349	MOBP1	NZ_JH724216.1_328	typeB
25	NZ_GG730105.1:253938-375332	tyrosine	NZ_GG730105.1_326	MOBV	NZ_GG730105.1_260	typeB
25	NZ_JH114339.1:268141-362536	tyrosine	NZ_JH114339.1_304	MOBV	NZ_JH114339.1_228	typeB
25	NZ_JH724115.1:61048-156102	tyrosine	NZ_JH724115.1_58	MOBV	NZ_JH724115.1_141	typeB
25	NZ_JH724132.1:61397-156507	tyrosine	NZ_JH724132.1_58	MOBV	NZ_JH724132.1_140	typeB
26	NZ_DS995537.1:417618-523806	tyrosine	NZ_DS995537.1_326	MOBV	NZ_DS995537.1_411	typeB
26	NZ_GL945043.1:1564988-1585361	tyrosine	NZ_GL945043.1_1248	MOBV	NZ_GL945043.1_1310	typeB
26	NZ_JH724294.1:879799-971536	tyrosine	NZ_JH724294.1_701	MOBV	NZ_JH724294.1_771	typeB
27	NZ_GL635655.1:3010-117390	tyrosine	NZ_GL635655.1_3	MOBV	NZ_GL635655.1_103	typeB
27	NZ_JH724085.1:1211524-1319187	tyrosine	NZ_JH724085.1_1127	MOBV	NZ_JH724085.1_1030	typeB
27	NZ_LT594621.1:1779884-1873743	tyrosine	NZ_LT594621.1_1588	MOBV	NZ_LT594621.1_1671	typeB
28	NC_012781.1:3297212-3378174	serine	NC_012781.1_3113;NC_012781.1_3114;NC_012781.1_3115	MOBP1	NC_012781.1_3132	typeFATA
28	NZ_CVRS01000080.1:9331-124264	serine	NZ_CVRS01000080.1_6;NZ_CVRS01000080.1_7;NZ_CVRS01000080.1_8	MOBP1	NZ_CVRS01000080.1_32	typeFATA
28	NZ_KI669409.1:544741-613480	serine	NZ_KI669409.1_485;NZ_KI669409.1_486;NZ_KI669409.1_487	MOBP1	NZ_KI669409.1_504	typeFATA
29	NZ_GL635655.1:380036-473485	tyrosine	NZ_GL635655.1_479	MOBV	NZ_GL635655.1_409	typeB
29	NZ_KQ236092.1:281041-401642	tyrosine	NZ_KQ236092.1_354	MOBV	NZ_KQ236092.1_269	typeB
30	NZ_AKBX01000001.1:405468-512888	tyrosine	NZ_AKBX01000001.1_353	MOBV	NZ_AKBX01000001.1_453	typeB
30	NZ_CZAN01000001.1:48497-159277	tyrosine	NZ_CZAN01000001.1_52	MOBV	NZ_CZAN01000001.1_157	typeB
30	NZ_CZAO01000001.1:79050-189809	tyrosine	NZ_CZAO01000001.1_80	MOBV	NZ_CZAO01000001.1_185	typeB
30	NZ_CZAR01000006.1:113110-223895	tyrosine	NZ_CZAR01000006.1_88	MOBV	NZ_CZAR01000006.1_193	typeB
30	NZ_DS990131.1:100517-191985	tyrosine	NZ_DS990131.1_79	MOBV	NZ_DS990131.1_153	typeB
30	NZ_JH724307.1:1298321-1410672	tyrosine	NZ_JH724307.1_965	MOBV	NZ_JH724307.1_1065	typeB
30	NZ_JNHM01000174.1:823-112885	tyrosine	NZ_JNHM01000174.1_119	MOBV	NZ_JNHM01000174.1_27	typeB
30	NZ_KQ236955.1:3138118-3257272	tyrosine	NZ_KQ236955.1_2321	MOBV	NZ_KQ236955.1_2430	typeB
31	NZ_JH724206.1:952065-1007291	tyrosine	NZ_JH724206.1_906	MOBP1	NZ_JH724206.1_932	typeB
31	NZ_JH724215.1:2405399-2460625	tyrosine	NZ_JH724215.1_2014	MOBP1	NZ_JH724215.1_1988	typeB
32	NZ_KE150405.1:4155942-4178076	serine	NZ_KE150405.1_3562	MOBT	NZ_KE150405.1_3544	typeFA
33	NC_009614.1:2710346-2819175	tyrosine	NC_009614.1_2112	MOBP1	NC_009614.1_2133	typeB
34	NZ_JH724206.1:541449-615355	tyrosine	NZ_JH724206.1_567;NZ_JH724206.1_568	MOBP1	NZ_JH724206.1_533	typeB
34	NZ_JH724215.1:2796190-2870698	tyrosine	NZ_JH724215.1_2351;NZ_JH724215.1_2349	MOBP1	NZ_JH724215.1_2385	typeB
35	NC_015977.1:2942319-2969973	serine	NC_015977.1_2602	MOBP1	NC_015977.1_2613	typeFATA
35	NZ_GG697152.2:20082-47738	serine	NZ_GG697152.2_26	MOBP1	NZ_GG697152.2_36	typeFATA
36	NZ_ACFY01000031.1:2705-53736	serine	NZ_ACFY01000031.1_5;NZ_ACFY01000031.1_6;NZ_ACFY01000031.1_7	MOBP1	NZ_ACFY01000031.1_20	typeFATA
36	NZ_KE992588.1:19684-71076	serine	NZ_KE992588.1_65;NZ_KE992588.1_64;NZ_KE992588.1_63	MOBP1	NZ_KE992588.1_51	typeFATA
37	NZ_DS264342.1:22595-45081	serine	NZ_DS264342.1_52	MOBT	NZ_DS264342.1_34	typeFA
37	NZ_DS547029.1:169339-191881	serine	NZ_DS547029.1_151	MOBT	NZ_DS547029.1_171	typeFA
37	NZ_KI669408.1:437573-460481	serine	NZ_KI669408.1_418	MOBT	NZ_KI669408.1_437	typeFA
38	NZ_JH590877.1:9702-69637	serine	NZ_JH590877.1_66;NZ_JH590877.1_65;NZ_JH590877.1_64	MOBP1	NZ_JH590877.1_34	typeFATA
38	NZ_LN866274.1:3078012-3133414	serine	NZ_LN866274.1_2993;NZ_LN866274.1_2994;NZ_LN866274.1_2995	MOBP1	NZ_LN866274.1_3016	typeFATA
39	NZ_CZBF01000002.1:109531-250805	tyrosine	NZ_CZBF01000002.1_78	MOBP1	NZ_CZBF01000002.1_149	typeB
39	NZ_JH724082.1:16549-156069	tyrosine	NZ_JH724082.1_159	MOBP1	NZ_JH724082.1_94	typeB
40	NZ_KB851179.1:570800-623137	serine	NZ_KB851179.1_582	MOBP1	NZ_KB851179.1_562	typeFATA
40	NZ_KB976103.1:1075876-1127937	serine	NZ_KB976103.1_1083	MOBP1	NZ_KB976103.1_1067	typeFATA
41	NZ_JH414706.1:269845-333811	tyrosine	NZ_JH414706.1_271	MOBP1	NZ_JH414706.1_280	typeFATA
42	NZ_CZAP01000008.1:52372-133352	tyrosine	NZ_CZAP01000008.1_31	MOBP1	NZ_CZAP01000008.1_78	typeB
42	NZ_JGDS01000067.1:3849-90072	tyrosine	NZ_JGDS01000067.1_90	MOBP1	NZ_JGDS01000067.1_50	typeB
43	NZ_CP011307.1:2806084-2831901	serine	NZ_CP011307.1_2648	MOBP1	NZ_CP011307.1_2655	typeFATA
43	NZ_JH590968.1:219479-246054	serine	NZ_JH590968.1_263	MOBP1	NZ_JH590968.1_255	typeFATA
44	NC_015052.1:1323631-1380274	tyrosine	NC_015052.1_1162	MOBP1	NC_015052.1_1176	typeFATA
44	NZ_CP010453.1:1338095-1398354	tyrosine	NZ_CP010453.1_1142	MOBP1	NZ_CP010453.1_1158	typeFATA
45	NZ_JH724260.1:1750374-1812794	tyrosine	NZ_JH724260.1_1427	MOBP1	NZ_JH724260.1_1464	typeB
45	NZ_JH724269.1:673035-735455	tyrosine	NZ_JH724269.1_563	MOBP1	NZ_JH724269.1_526	typeB
46	NZ_JGEI01000010.1:195117-276146	tyrosine	NZ_JGEI01000010.1_235	MOBP1	NZ_JGEI01000010.1_215	typeB
46	NZ_JGVG01000004.1:195119-276148	tyrosine	NZ_JGVG01000004.1_236	MOBP1	NZ_JGVG01000004.1_216	typeB
47	NZ_JGEN01000061.1:14195-73793	tyrosine	NZ_JGEN01000061.1_13	MOBP1	NZ_JGEN01000061.1_43	typeB
47	NZ_JGEO01000056.1:13756-73354	tyrosine	NZ_JGEO01000056.1_13	MOBP1	NZ_JGEO01000056.1_44	typeB
48	NZ_JH815524.1:1541936-1644374	tyrosine	NZ_JH815524.1_1426	MOBP1	NZ_JH815524.1_1396	typeB
49	NZ_JH636038.1:316550-449846	tyrosine	NZ_JH636038.1_417	MOBP1	NZ_JH636038.1_396	typeB
50	NZ_GG663520.1:225307-279196	tyrosine	NZ_GG663520.1_203	MOBP1	NZ_GG663520.1_225	typeFATA
51	NZ_GG774806.1:17571-145817	tyrosine	NZ_GG774806.1_144	MOBP1	NZ_GG774806.1_127	typeB
52	NZ_JH992944.1:28704-80756	tyrosine	NZ_JH992944.1_36	MOBP1	NZ_JH992944.1_60	typeB
53	NZ_GG698739.1:723258-793564	tyrosine	NZ_GG698739.1_579	MOBP1	NZ_GG698739.1_605	typeB
54	NC_004663.1:3214481-3316904	tyrosine	NC_004663.1_2634	MOBP1	NC_004663.1_2671	typeB
54	NZ_JH724230.1:209999-328351	tyrosine	NZ_JH724230.1_176	MOBP1	NZ_JH724230.1_227	typeB
55	NZ_JXXK01000001.1:277441-323929	serine	NZ_JXXK01000001.1_309	MOBP1	NZ_JXXK01000001.1_304	typeFATA
56	NZ_JNHI01000002.1:321675-425572	tyrosine	NZ_JNHI01000002.1_402	MOBP1	NZ_JNHI01000002.1_334	typeB
57	NZ_JH594596.1:620471-731514	tyrosine	NZ_JH594596.1_528	MOBP1	NZ_JH594596.1_588	typeB
58	NC_016776.1:216183-272055	tyrosine	NC_016776.1_190	MOBP1	NC_016776.1_219	typeB
58	NZ_CYXP01000010.1:112251-168081	tyrosine	NZ_CYXP01000010.1_146	MOBP1	NZ_CYXP01000010.1_119	typeB
59	NZ_GL882697.1:163-69846	tyrosine	NZ_GL882697.1_78	MOBP1	NZ_GL882697.1_44	typeB
60	NZ_GG705235.1:99600-195437	tyrosine	NZ_GG705235.1_82	MOBP1	NZ_GG705235.1_101	typeB
61	NZ_CP012937.1:4270432-4390445	tyrosine	NZ_CP012937.1_3377	MOBV	NZ_CP012937.1_3460	typeB
62	NC_015977.1:2232306-2282494	serine	NC_015977.1_1971	MOBP1	NC_015977.1_1980	typeFATA
63	NZ_DS995339.4:470375-527596	serine	NZ_DS995339.4_485;NZ_DS995339.4_484;NZ_DS995339.4_483	MOBP1	NZ_DS995339.4_462	typeFATA
64	NZ_LN913006.1:661055-704548	serine	NZ_LN913006.1_655	MOBP1	NZ_LN913006.1_647	typeFATA
64	NZ_NMTW01000018.1:134629-161815	serine	NZ_NMTW01000018.1_146	MOBP1	NZ_NMTW01000018.1_154	typeFATA
65	NZ_BCAC01000006.1:62975-97356	serine	NZ_BCAC01000006.1_101	MOBP1	NZ_BCAC01000006.1_93	typeFATA
65	NZ_KN174163.1:43381-69828	serine	NZ_KN174163.1_38	MOBP1	NZ_KN174163.1_46	typeFATA
66	NZ_JH724085.1:1030334-1098830	tyrosine	NZ_JH724085.1_914	MOBV	NZ_JH724085.1_854	typeB
67	NZ_JH724085.1:119055-181009	tyrosine	NZ_JH724085.1_111	MOBP1	NZ_JH724085.1_146	typeB
68	NC_021010.1:739834-784147	tyrosine	NC_021010.1_736	MOBP1	NC_021010.1_726	typeFATA
68	NC_021011.1:1406417-1459951	tyrosine	NC_021011.1_1340	MOBP1	NC_021011.1_1327	typeFATA
69	NZ_CVRQ01000058.1:46883-103610	tyrosine	NZ_CVRQ01000058.1_91	MOBP1	NZ_CVRQ01000058.1_58	typeFATA
70	NZ_CZBZ01000001.1:688277-769513	tyrosine	NZ_CZBZ01000001.1_549	MOBP1	NZ_CZBZ01000001.1_600	typeB
70	NZ_LN609287.1:326353-424879	tyrosine	NZ_LN609287.1_333	MOBP1	NZ_LN609287.1_280	typeB
71	NZ_CP023819.1:1567305-1600880	serine	NZ_CP023819.1_1466	MOBP1	NZ_CP023819.1_1454	typeFATA
71	NZ_DS483499.1:25256-65255	serine	NZ_DS483499.1_25	MOBP1	NZ_DS483499.1_37	typeFATA
72	NZ_DS264271.1:27427-97717	serine	NZ_DS264271.1_107;NZ_DS264271.1_108;NZ_DS264271.1_109	MOBP1	NZ_DS264271.1_79	typeFATA
73	NZ_CP022754.1:2326461-2405595	tyrosine	NZ_CP022754.1_2055	MOBP1	NZ_CP022754.1_2023	typeB
73	NZ_CZBM01000001.1:453052-529721	tyrosine	NZ_CZBM01000001.1_493	MOBP1	NZ_CZBM01000001.1_461	typeB
74	NZ_ACGB01000004.1:19551-47744	serine	NZ_ACGB01000004.1_20	MOBP1	NZ_ACGB01000004.1_27	typeFATA
74	NZ_NNBY01000036.1:194351-223083	serine	NZ_NNBY01000036.1_204	MOBP1	NZ_NNBY01000036.1_197	typeFATA
75	NC_021015.1:2159057-2191052	tyrosine	NC_021015.1_1947	MOBP1	NC_021015.1_1959	typeFATA
75	NZ_NMTT01000015.1:4473-35425	tyrosine	NZ_NMTT01000015.1_36	MOBP1	NZ_NMTT01000015.1_25	typeFATA
75	NZ_NOUW01000027.1:248781-280650	tyrosine	NZ_NOUW01000027.1_238	MOBP1	NZ_NOUW01000027.1_250	typeFATA
76	NC_018011.1:1027620-1116310	tyrosine	NC_018011.1_919	MOBP1	NC_018011.1_960	typeB
77	NC_021042.1:1257678-1317695	serine	NC_021042.1_1277;NC_021042.1_1278;NC_021042.1_1279;NC_021042.1_1280	MOBP1	NC_021042.1_1257	typeFATA
78	NZ_CP023819.1:1226852-1280774	tyrosine	NZ_CP023819.1_1144	MOBP1	NZ_CP023819.1_1164	typeFATA
79	NZ_CZAO01000011.1:44408-92544	tyrosine	NZ_CZAO01000011.1_29	MOBP1	NZ_CZAO01000011.1_53	typeB
80	NZ_CZAO01000012.1:86245-150189	tyrosine	NZ_CZAO01000012.1_144	MOBP1	NZ_CZAO01000012.1_112	typeB
81	NZ_CZBI01000005.1:410840-458489	tyrosine	NZ_CZBI01000005.1_298	MOBP1	NZ_CZBI01000005.1_316	typeB
82	NZ_CZBZ01000002.1:364282-442117	tyrosine	NZ_CZBZ01000002.1_373	MOBP1	NZ_CZBZ01000002.1_330	typeB
83	NZ_DS990130.1:36048-143753	tyrosine	NZ_DS990130.1_29	MOBP1	NZ_DS990130.1_69	typeB
84	NZ_JGEV01000025.1:149380-228685	tyrosine	NZ_JGEV01000025.1_145	MOBP1	NZ_JGEV01000025.1_180	typeB
85	NZ_KE150405.1:3554439-3606095	tyrosine	NZ_KE150405.1_3029	MOBP1	NZ_KE150405.1_3037	typeFATA

## Sheet: IMEs
Cluster ID	MGE coordinate	Type of integrase	Integrase	Type of relaxase	Relaxase
1	NC_021012.1:2873017-2884015	serine	NC_021012.1_2596	MOBV	NC_021012.1_2592
1	NZ_AAXA02000016.1:40616-51642	serine	NZ_AAXA02000016.1_40	MOBV	NZ_AAXA02000016.1_44
1	NZ_AAYG02000032.1:159986-170987	serine	NZ_AAYG02000032.1_147	MOBV	NZ_AAYG02000032.1_143
1	NZ_AUJF01000018.1:1307-12308	serine	NZ_AUJF01000018.1_13	MOBV	NZ_AUJF01000018.1_9
1	NZ_DS264338.1:95778-106776	serine	NZ_DS264338.1_92	MOBV	NZ_DS264338.1_96
1	NZ_DS264404.1:23747-34749	serine	NZ_DS264404.1_24	MOBV	NZ_DS264404.1_28
1	NZ_DS480350.1:422071-433071	serine	NZ_DS480350.1_394	MOBV	NZ_DS480350.1_390
1	NZ_DS480691.1:110681-121783	serine	NZ_DS480691.1_118	MOBV	NZ_DS480691.1_114
1	NZ_DS483534.1:143825-154851	serine	NZ_DS483534.1_118	MOBV	NZ_DS483534.1_115
1	NZ_FCEY01000008.1:743873-754876	serine	NZ_FCEY01000008.1_671	MOBV	NZ_FCEY01000008.1_667
1	NZ_GL622409.1:78023-88961	serine	NZ_GL622409.1_102	MOBV	NZ_GL622409.1_107
1	NZ_GL870812.1:22713-33714	serine	NZ_GL870812.1_24	MOBV	NZ_GL870812.1_20
1	NZ_GL890521.1:570841-581842	serine	NZ_GL890521.1_563	MOBV	NZ_GL890521.1_567
1	NZ_JH126492.1:78127-89123	serine	NZ_JH126492.1_77	MOBV	NZ_JH126492.1_81
1	NZ_JH376872.1:18331-29332	serine	NZ_JH376872.1_22	MOBV	NZ_JH376872.1_18
1	NZ_KB850986.1:7875-18900	serine	NZ_KB850986.1_6	MOBV	NZ_KB850986.1_10
1	NZ_KB851143.1:42218-53219	serine	NZ_KB851143.1_49	MOBV	NZ_KB851143.1_53
1	NZ_KI669407.1:106949-117949	serine	NZ_KI669407.1_108	MOBV	NZ_KI669407.1_104
1	NZ_KQ235850.1:153099-164201	serine	NZ_KQ235850.1_154	MOBV	NZ_KQ235850.1_158
2	NC_004663.1:6042951-6062109	serine	NC_004663.1_4741	MOBP1	NC_004663.1_4739
2	NZ_CBXG010000034.1:17513-35442	serine	NZ_CBXG010000034.1_22	MOBP1	NZ_CBXG010000034.1_24
2	NZ_CBXH010000051.1:24560-39600	serine	NZ_CBXH010000051.1_26	MOBP1	NZ_CBXH010000051.1_28
2	NZ_JANI01000060.1:28599-45090	serine	NZ_JANI01000060.1_38	MOBP1	NZ_JANI01000060.1_36
2	NZ_JGCX01000031.1:37847-54112	serine	NZ_JGCX01000031.1_51	MOBP1	NZ_JGCX01000031.1_48
2	NZ_JGEI01000018.1:156579-172844	serine	NZ_JGEI01000018.1_140	MOBP1	NZ_JGEI01000018.1_137
2	NZ_JGEJ01000008.1:28374-44639	serine	NZ_JGEJ01000008.1_40	MOBP1	NZ_JGEJ01000008.1_37
2	NZ_JGVG01000007.1:28616-44881	serine	NZ_JGVG01000007.1_40	MOBP1	NZ_JGVG01000007.1_37
2	NZ_JH636044.1:1483211-1502365	serine	NZ_JH636044.1_1158	MOBP1	NZ_JH636044.1_1155
2	NZ_JH815524.1:599079-614341	serine	NZ_JH815524.1_473	MOBP1	NZ_JH815524.1_471
2	NZ_JMZX02000045.1:27773-44042	serine	NZ_JMZX02000045.1_37	MOBP1	NZ_JMZX02000045.1_35
2	NZ_KQ236104.1:365250-384565	serine	NZ_KQ236104.1_320	MOBP1	NZ_KQ236104.1_322
2	NZ_KQ968478.1:85058-103046	serine	NZ_KQ968478.1_87	MOBP1	NZ_KQ968478.1_85
3	NC_021009.1:868854-874245	serine	NC_021009.1_779	MOBQ	NC_021009.1_776
3	NZ_BAHR02000159.1:11054-16445	serine	NZ_BAHR02000159.1_16	MOBQ	NZ_BAHR02000159.1_13
3	NZ_BAHY01000046.1:25402-30526	serine	NZ_BAHY01000046.1_36	MOBQ	NZ_BAHY01000046.1_32
3	NZ_DS264283.1:10400-15791	serine	NZ_DS264283.1_10	MOBQ	NZ_DS264283.1_8
3	NZ_DS995605.1:8095-13221	serine	NZ_DS995605.1_12	MOBQ	NZ_DS995605.1_9
3	NZ_FCFA01000171.1:1279-6670	serine	NZ_FCFA01000171.1_1	MOBQ	NZ_FCFA01000171.1_4
3	NZ_GG697157.2:15862-21253	serine	NZ_GG697157.2_20	MOBQ	NZ_GG697157.2_17
3	NZ_GL945336.1:219169-224567	serine	NZ_GL945336.1_243	MOBQ	NZ_GL945336.1_246
3	NZ_JH126508.1:17386-22777	serine	NZ_JH126508.1_15	MOBQ	NZ_JH126508.1_18
3	NZ_JH590968.1:546840-552231	serine	NZ_JH590968.1_566	MOBQ	NZ_JH590968.1_563
3	NZ_KI669414.1:130437-135828	serine	NZ_KI669414.1_138	MOBQ	NZ_KI669414.1_135
3	NZ_KV441384.1:27443-32834	serine	NZ_KV441384.1_29	MOBQ	NZ_KV441384.1_26
3	NZ_NMTT01000003.1:10391-15782	serine	NZ_NMTT01000003.1_15	MOBQ	NZ_NMTT01000003.1_12
4	NC_021011.1:1048878-1059663	serine	NC_021011.1_956	MOBQ	NC_021011.1_960
4	NZ_AAXA02000016.1:82371-93138	serine	NZ_AAXA02000016.1_74	MOBQ	NZ_AAXA02000016.1_78
4	NZ_AXVN01000013.1:27402-38179	serine	NZ_AXVN01000013.1_25	MOBQ	NZ_AXVN01000013.1_29
4	NZ_BAIA02000032.1:35317-45947	serine	NZ_BAIA02000032.1_49	MOBQ	NZ_BAIA02000032.1_53
4	NZ_CP020991.1:620015-630800	serine	NZ_CP020991.1_565	MOBQ	NZ_CP020991.1_569
4	NZ_CP023819.1:2636837-2648054	serine	NZ_CP023819.1_2414	MOBQ	NZ_CP023819.1_2418
4	NZ_DS483502.1:64977-75746	serine	NZ_DS483502.1_55	MOBQ	NZ_DS483502.1_59
4	NZ_DS544185.1:365586-376115	serine	NZ_DS544185.1_353	MOBQ	NZ_DS544185.1_349
4	NZ_KB851174.1:356478-366965	serine	NZ_KB851174.1_320	MOBQ	NZ_KB851174.1_324
4	NZ_KB851187.1:1729956-1740443	serine	NZ_KB851187.1_1559	MOBQ	NZ_KB851187.1_1563
4	NZ_LN913006.1:2767383-2778798	serine	NZ_LN913006.1_2507	MOBQ	NZ_LN913006.1_2511
4	NZ_NMTS02000072.1:95084-105909	serine	NZ_NMTS02000072.1_109	MOBQ	NZ_NMTS02000072.1_105
4	NZ_NMTU01000009.1:89542-100450	serine	NZ_NMTU01000009.1_98	MOBQ	NZ_NMTU01000009.1_94
5	NC_021022.1:440873-449696	serine	NC_021022.1_391	MOBQ	NC_021022.1_397
5	NC_021022.1:826679-834694	serine	NC_021022.1_784	MOBQ	NC_021022.1_789
5	NZ_ACFY01000099.1:2804-11123	serine	NZ_ACFY01000099.1_11	MOBQ	NZ_ACFY01000099.1_5
5	NZ_CVRQ01000014.1:66596-75284	serine	NZ_CVRQ01000014.1_63	MOBQ	NZ_CVRQ01000014.1_69
5	NZ_GG657561.1:275625-283872	serine	NZ_GG657561.1_254	MOBQ	NZ_GG657561.1_260
5	NZ_GG697150.2:109614-117420	serine	NZ_GG697150.2_90	MOBQ	NZ_GG697150.2_95
5	NZ_JH417648.1:5071-13083	serine	NZ_JH417648.1_9	MOBQ	NZ_JH417648.1_15
5	NZ_LMUA01000002.1:62000-69806	serine	NZ_LMUA01000002.1_65	MOBQ	NZ_LMUA01000002.1_60
5	NZ_MIEH01000003.1:6281-14096	serine	NZ_MIEH01000003.1_12	MOBQ	NZ_MIEH01000003.1_17
5	NZ_NMTZ01000002.1:390398-398220	serine	NZ_NMTZ01000002.1_342	MOBQ	NZ_NMTZ01000002.1_337
6	NZ_AAXA02000016.1:63987-73760	serine	NZ_AAXA02000016.1_65	MOBV	NZ_AAXA02000016.1_59
6	NZ_AAXG02000028.1:127137-137644	serine	NZ_AAXG02000028.1_144	MOBV	NZ_AAXG02000028.1_138
6	NZ_BAHP02000011.1:20781-30555	serine	NZ_BAHP02000011.1_19	MOBV	NZ_BAHP02000011.1_13
6	NZ_DS996841.1:417345-428122	serine	NZ_DS996841.1_407	MOBV	NZ_DS996841.1_400
6	NZ_GG662008.1:266716-275665	serine	NZ_GG662008.1_295	MOBV	NZ_GG662008.1_303
6	NZ_GG697150.2:140621-150395	serine	NZ_GG697150.2_119	MOBV	NZ_GG697150.2_125
6	NZ_GG704769.1:687771-698276	serine	NZ_GG704769.1_613	MOBV	NZ_GG704769.1_619
6	NZ_GG730309.1:49743-60253	serine	NZ_GG730309.1_45	MOBV	NZ_GG730309.1_51
6	NZ_KE150405.1:4242509-4253017	serine	NZ_KE150405.1_3639	MOBV	NZ_KE150405.1_3633
6	NZ_NMTS02000072.1:114005-122597	serine	NZ_NMTS02000072.1_117	MOBV	NZ_NMTS02000072.1_122
7	NC_021030.1:2311095-2339695	tyrosine	NC_021030.1_1926	MOBP1	NC_021030.1_1944
7	NZ_CP011531.1:4119779-4145888	tyrosine	NZ_CP011531.1_3283	MOBP1	NZ_CP011531.1_3301
7	NZ_CP012801.1:123472-149938	tyrosine	NZ_CP012801.1_156	MOBP1	NZ_CP012801.1_137
7	NZ_CYXS01000005.1:372188-396944	tyrosine	NZ_CYXS01000005.1_320	MOBP1	NZ_CYXS01000005.1_335
7	NZ_JH724079.1:2703611-2729544	tyrosine	NZ_JH724079.1_2371	MOBP1	NZ_JH724079.1_2353
7	NZ_JH724153.1:365662-391771	tyrosine	NZ_JH724153.1_347	MOBP1	NZ_JH724153.1_329
7	NZ_JH724226.1:1559650-1587691	tyrosine	NZ_JH724226.1_1380	MOBP1	NZ_JH724226.1_1360
7	NZ_JH724315.1:255788-284799	tyrosine	NZ_JH724315.1_209	MOBP1	NZ_JH724315.1_231
7	NZ_KB894551.1:4335-28525	tyrosine	NZ_KB894551.1_17	MOBP1	NZ_KB894551.1_7
8	NC_015977.1:2262340-2278033	serine	NC_015977.1_2028	MOBQ	NC_015977.1_2013
8	NC_021012.1:3297923-3313616	serine	NC_021012.1_2973	MOBQ	NC_021012.1_2988
8	NZ_DS480691.1:37569-53265	serine	NZ_DS480691.1_35	MOBQ	NZ_DS480691.1_50
8	NZ_FJVH01000015.1:2082022-2097711	serine	NZ_FJVH01000015.1_1906	MOBQ	NZ_FJVH01000015.1_1891
8	NZ_JH376420.1:1407164-1422812	serine	NZ_JH376420.1_1281	MOBQ	NZ_JH376420.1_1266
8	NZ_KQ235850.1:222172-237868	serine	NZ_KQ235850.1_237	MOBQ	NZ_KQ235850.1_222
8	NZ_NMTS02000072.1:69821-85500	serine	NZ_NMTS02000072.1_63	MOBQ	NZ_NMTS02000072.1_77
9	NC_021012.1:3316783-3321181	serine	NC_021012.1_3004	MOBP1	NC_021012.1_3000
9	NC_021020.1:822664-827298	serine	NC_021020.1_787	MOBP1	NC_021020.1_782
9	NC_021040.1:960056-964689	serine	NC_021040.1_879	MOBP1	NC_021040.1_875
9	NZ_CP023819.1:2649520-2653920	serine	NZ_CP023819.1_2427	MOBP1	NZ_CP023819.1_2432
9	NZ_LN877917.1:31717-36117	serine	NZ_LN877917.1_35	MOBP1	NZ_LN877917.1_40
9	NZ_NMTT01000007.1:126608-131215	serine	NZ_NMTT01000007.1_124	MOBP1	NZ_NMTT01000007.1_129
9	NZ_NOUW01000026.1:6019-10417	serine	NZ_NOUW01000026.1_13	MOBP1	NZ_NOUW01000026.1_8
9	NZ_PJKQ01000001.1:945861-950492	serine	NZ_PJKQ01000001.1_826	MOBP1	NZ_PJKQ01000001.1_821
10	NC_021030.1:3055885-3059390	tyrosine	NC_021030.1_2505	MOBV	NC_021030.1_2507
10	NZ_JH636022.1:24920-28435	tyrosine	NZ_JH636022.1_19	MOBV	NZ_JH636022.1_17
10	NZ_JH724206.1:3262237-3265761	tyrosine	NZ_JH724206.1_2800	MOBV	NZ_JH724206.1_2803
10	NZ_JH724215.1:141612-145136	tyrosine	NZ_JH724215.1_117	MOBV	NZ_JH724215.1_114
10	NZ_JNHF01000079.1:2810-6325	tyrosine	NZ_JNHF01000079.1_7	MOBV	NZ_JNHF01000079.1_5
10	NZ_JNHH01000016.1:2720-6235	tyrosine	NZ_JNHH01000016.1_7	MOBV	NZ_JNHH01000016.1_5
10	NZ_JNHH01000038.1:121-3636	tyrosine	NZ_JNHH01000038.1_1	MOBV	NZ_JNHH01000038.1_3
10	NZ_JNHH01000088.1:2720-6235	tyrosine	NZ_JNHH01000088.1_7	MOBV	NZ_JNHH01000088.1_5
10	NZ_JNHU01000011.1:807546-811056	tyrosine	NZ_JNHU01000011.1_612	MOBV	NZ_JNHU01000011.1_614
10	NZ_JNHU01000018.1:20389-23899	tyrosine	NZ_JNHU01000018.1_27	MOBV	NZ_JNHU01000018.1_25
11	NZ_JGCM01000166.1:25891-39348	tyrosine	NZ_JGCM01000166.1_29	MOBP1	NZ_JGCM01000166.1_35
11	NZ_JGDK01000161.1:25891-39348	tyrosine	NZ_JGDK01000161.1_28	MOBP1	NZ_JGDK01000161.1_33
11	NZ_JGDL01000060.1:117529-130986	tyrosine	NZ_JGDL01000060.1_123	MOBP1	NZ_JGDL01000060.1_129
11	NZ_JGEA01000040.1:117633-131090	tyrosine	NZ_JGEA01000040.1_124	MOBP1	NZ_JGEA01000040.1_129
11	NZ_JGEB01000096.1:119494-132951	tyrosine	NZ_JGEB01000096.1_123	MOBP1	NZ_JGEB01000096.1_128
11	NZ_JGEC01000032.1:119851-133308	tyrosine	NZ_JGEC01000032.1_122	MOBP1	NZ_JGEC01000032.1_127
11	NZ_JGVD01000095.1:25891-39348	tyrosine	NZ_JGVD01000095.1_29	MOBP1	NZ_JGVD01000095.1_35
11	NZ_JGVF01000081.1:119852-133309	tyrosine	NZ_JGVF01000081.1_123	MOBP1	NZ_JGVF01000081.1_128
12	NC_015977.1:1425936-1439764	serine	NC_015977.1_1242	MOBQ	NC_015977.1_1239
12	NC_021020.1:1106558-1120204	serine	NC_021020.1_1040	MOBQ	NC_021020.1_1037
12	NZ_KE992479.1:2773-19185	serine	NZ_KE992479.1_15	MOBQ	NZ_KE992479.1_12
12	NZ_NMTU01000009.1:121471-137617	serine	NZ_NMTU01000009.1_122	MOBQ	NZ_NMTU01000009.1_125
12	NZ_NMTZ01000026.1:153259-169322	serine	NZ_NMTZ01000026.1_148	MOBQ	NZ_NMTZ01000026.1_145
13	NC_016077.1:702451-714069	serine	NC_016077.1_651	MOBP1	NC_016077.1_647
13	NZ_ACGB01000017.1:4465-16083	serine	NZ_ACGB01000017.1_6	MOBP1	NZ_ACGB01000017.1_10
13	NZ_BAHR02000147.1:125813-137427	serine	NZ_BAHR02000147.1_117	MOBP1	NZ_BAHR02000147.1_121
13	NZ_BAHY01000005.1:1688-13301	serine	NZ_BAHY01000005.1_13	MOBP1	NZ_BAHY01000005.1_9
13	NZ_GL945295.1:202217-213931	serine	NZ_GL945295.1_170	MOBP1	NZ_GL945295.1_174
13	NZ_KE992558.1:2916-14534	serine	NZ_KE992558.1_2	MOBP1	NZ_KE992558.1_7
14	NC_016776.1:1408030-1432296	tyrosine	NC_016776.1_1122	MOBP1	NC_016776.1_1124
14	NZ_JGDM01000021.1:2488-22326	tyrosine	NZ_JGDM01000021.1_10	MOBP1	NZ_JGDM01000021.1_12
14	NZ_JH636044.1:1411957-1431795	tyrosine	NZ_JH636044.1_1082	MOBP1	NZ_JH636044.1_1084
14	NZ_JH724206.1:1915913-1935751	tyrosine	NZ_JH724206.1_1750	MOBP1	NZ_JH724206.1_1748
14	NZ_JH815491.1:71278-91116	tyrosine	NZ_JH815491.1_94	MOBP1	NZ_JH815491.1_92
14	NZ_JPHS01000099.1:49056-68894	tyrosine	NZ_JPHS01000099.1_62	MOBP1	NZ_JPHS01000099.1_60
15	NC_021012.1:432588-440209	serine	NC_021012.1_390	MOBV	NC_021012.1_388
15	NZ_ACFY01000087.1:631-8252	serine	NZ_ACFY01000087.1_11	MOBV	NZ_ACFY01000087.1_9
15	NZ_GG697149.2:347661-355280	serine	NZ_GG697149.2_313	MOBV	NZ_GG697149.2_315
15	NZ_LN877920.1:236761-244382	serine	NZ_LN877920.1_234	MOBV	NZ_LN877920.1_236
15	NZ_NMTZ01000028.1:7952-15574	serine	NZ_NMTZ01000028.1_17	MOBV	NZ_NMTZ01000028.1_15
16	NZ_BAIJ02000016.1:2872-21457	serine	NZ_BAIJ02000016.1_3	MOBQ	NZ_BAIJ02000016.1_17
16	NZ_JXXK01000001.1:284710-303285	serine	NZ_JXXK01000001.1_263	MOBQ	NZ_JXXK01000001.1_277
16	NZ_LMUA01000001.1:287393-305969	serine	NZ_LMUA01000001.1_306	MOBQ	NZ_LMUA01000001.1_293
16	NZ_LN866274.1:2044508-2063086	serine	NZ_LN866274.1_1922	MOBQ	NZ_LN866274.1_1936
16	NZ_LN869528.1:603526-622104	serine	NZ_LN869528.1_601	MOBQ	NZ_LN869528.1_615
16	NZ_LN908976.1:639652-658342	serine	NZ_LN908976.1_615	MOBQ	NZ_LN908976.1_601
17	NZ_CZAN01000001.1:128374-155962	serine	NZ_CZAN01000001.1_163	MOBV	NZ_CZAN01000001.1_157
17	NZ_CZAO01000001.1:158913-186501	serine	NZ_CZAO01000001.1_191	MOBV	NZ_CZAO01000001.1_185
17	NZ_CZAR01000006.1:192996-220584	serine	NZ_CZAR01000006.1_199	MOBV	NZ_CZAR01000006.1_193
17	NZ_JGDB01000027.1:17947-45351	serine	NZ_JGDB01000027.1_22	MOBV	NZ_JGDB01000027.1_28
17	NZ_JGDC01000181.1:18180-45584	serine	NZ_JGDC01000181.1_22	MOBV	NZ_JGDC01000181.1_28
17	NZ_JH724307.1:1373817-1402397	serine	NZ_JH724307.1_1071	MOBV	NZ_JH724307.1_1065
18	NZ_CZBG01000009.1:246631-248769	tyrosine	NZ_CZBG01000009.1_199	MOBV	NZ_CZBG01000009.1_202
18	NZ_JH976466.1:381334-383357	tyrosine	NZ_JH976466.1_293	MOBV	NZ_JH976466.1_291
18	NZ_KI440780.1:191483-193575	tyrosine	NZ_KI440780.1_156	MOBV	NZ_KI440780.1_158
18	NZ_KQ236105.1:356080-358173	tyrosine	NZ_KQ236105.1_290	MOBV	NZ_KQ236105.1_292
18	NZ_KQ968245.1:811-2884	tyrosine	NZ_KQ968245.1_1	MOBV	NZ_KQ968245.1_4
18	NZ_LRGC01000003.1:64679-66739	tyrosine	NZ_LRGC01000003.1_51	MOBV	NZ_LRGC01000003.1_49
19	NC_021012.1:3034667-3041279	serine	NC_021012.1_2713	MOBV	NC_021012.1_2711
19	NZ_HE998569.1:255935-262518	serine	NZ_HE998569.1_241	MOBV	NZ_HE998569.1_239
19	NZ_KB851166.1:22615-29842	serine	NZ_KB851166.1_25	MOBV	NZ_KB851166.1_27
19	NZ_KN174163.1:181241-187593	serine	NZ_KN174163.1_185	MOBV	NZ_KN174163.1_187
19	NZ_LN877920.1:599363-606178	serine	NZ_LN877920.1_571	MOBV	NZ_LN877920.1_569
20	NC_021020.1:963077-969397	tyrosine	NC_021020.1_903	MOBV	NC_021020.1_905
20	NC_021042.1:1973448-1979445	tyrosine	NC_021042.1_1896	MOBV	NC_021042.1_1894
20	NZ_NMTQ01000020.1:115784-120786	tyrosine	NZ_NMTQ01000020.1_95	MOBV	NZ_NMTQ01000020.1_97
20	NZ_NMTZ01000010.1:18124-23745	tyrosine	NZ_NMTZ01000010.1_19	MOBV	NZ_NMTZ01000010.1_21
20	NZ_NOUW01000004.1:20527-25536	tyrosine	NZ_NOUW01000004.1_26	MOBV	NZ_NOUW01000004.1_24
21	NZ_AAVM02000004.1:15347-40117	tyrosine	NZ_AAVM02000004.1_33	MOBP1	NZ_AAVM02000004.1_28
21	NZ_CP012938.1:1819026-1843806	tyrosine	NZ_CP012938.1_1489	MOBP1	NZ_CP012938.1_1494
21	NZ_CZBG01000003.1:140132-164910	tyrosine	NZ_CZBG01000003.1_142	MOBP1	NZ_CZBG01000003.1_137
21	NZ_CZBI01000001.1:949043-975076	tyrosine	NZ_CZBI01000001.1_698	MOBP1	NZ_CZBI01000001.1_693
21	NZ_DS264583.1:25775-50555	tyrosine	NZ_DS264583.1_24	MOBP1	NZ_DS264583.1_29
22	NZ_ADKP01000159.1:14640-38919	tyrosine	NZ_ADKP01000159.1_27	MOBP1	NZ_ADKP01000159.1_31
22	NZ_ADMP01000248.1:26378-50655	tyrosine	NZ_ADMP01000248.1_41	MOBP1	NZ_ADMP01000248.1_37
22	NZ_CBXG010000034.1:85163-109439	tyrosine	NZ_CBXG010000034.1_95	MOBP1	NZ_CBXG010000034.1_91
22	NZ_CBXH010000051.1:89976-114255	tyrosine	NZ_CBXH010000051.1_101	MOBP1	NZ_CBXH010000051.1_97
22	NZ_JGEL01000018.1:59577-83162	tyrosine	NZ_JGEL01000018.1_55	MOBP1	NZ_JGEL01000018.1_58
23	NZ_BBIH01000004.1:53926-79208	tyrosine	NZ_BBIH01000004.1_61,NZ_BBIH01000004.1_62	MOBP1	NZ_BBIH01000004.1_68
23	NZ_BBII01000004.1:19896-45177	tyrosine	NZ_BBII01000004.1_39,NZ_BBII01000004.1_40	MOBP1	NZ_BBII01000004.1_33
23	NZ_BBIJ01000005.1:53920-79202	tyrosine	NZ_BBIJ01000005.1_61,NZ_BBIJ01000005.1_62	MOBP1	NZ_BBIJ01000005.1_69
23	NZ_EQ973651.1:109517-134807	tyrosine	NZ_EQ973651.1_93,NZ_EQ973651.1_94	MOBP1	NZ_EQ973651.1_100
23	NZ_LT629834.1:43575-64515	tyrosine	NZ_LT629834.1_34,NZ_LT629834.1_35	MOBP1	NZ_LT629834.1_41
24	NC_009615.1:1454309-1472558	tyrosine	NC_009615.1_1272	MOBB	NC_009615.1_1271
24	NZ_CP022754.1:2306286-2326443	tyrosine	NZ_CP022754.1_1955	MOBB	NZ_CP022754.1_1954
24	NZ_CYYK01000010.1:35464-58100	tyrosine	NZ_CYYK01000010.1_36	MOBB	NZ_CYYK01000010.1_35
24	NZ_JH976495.1:1586456-1605299	tyrosine	NZ_JH976495.1_1401	MOBB	NZ_JH976495.1_1402
24	NZ_NJFM02000001.1:4366470-4384719	tyrosine	NZ_NJFM02000001.1_3632	MOBB	NZ_NJFM02000001.1_3631
25	NC_018011.1:453487-460578	tyrosine	NC_018011.1_391	MOBV	NC_018011.1_393
25	NC_021017.1:3219074-3226169	tyrosine	NC_021017.1_2563	MOBV	NC_021017.1_2565
25	NZ_GL945043.1:1640417-1647636	tyrosine	NZ_GL945043.1_1350	MOBV	NZ_GL945043.1_1348
25	NZ_JH636037.1:27807-34977	tyrosine	NZ_JH636037.1_31	MOBV	NZ_JH636037.1_29
26	NZ_JH594448.1:296338-301285	tyrosine	NZ_JH594448.1_283	MOBT	NZ_JH594448.1_281
26	NZ_JH594448.1:842321-847267	tyrosine	NZ_JH594448.1_731	MOBT	NZ_JH594448.1_729
27	NZ_CP008741.1:3135691-3154365	tyrosine	NZ_CP008741.1_2399	MOBP1	NZ_CP008741.1_2397
27	NZ_DS990134.1:71230-91024	tyrosine	NZ_DS990134.1_75	MOBP1	NZ_DS990134.1_73
27	NZ_GG730107.1:734286-753523	tyrosine	NZ_GG730107.1_566	MOBP1	NZ_GG730107.1_564
27	NZ_JNHI01000006.1:112898-131565	tyrosine	NZ_JNHI01000006.1_108	MOBP1	NZ_JNHI01000006.1_110
28	NZ_CP020991.1:630832-642198	serine	NZ_CP020991.1_578	MOBP1	NZ_CP020991.1_583
28	NZ_GG662014.1:66339-77502	serine	NZ_GG662014.1_77	MOBP1	NZ_GG662014.1_82
28	NZ_JH376421.1:562368-573539	serine	NZ_JH376421.1_504	MOBP1	NZ_JH376421.1_510
28	NZ_JH590875.1:137866-148785	serine	NZ_JH590875.1_138	MOBP1	NZ_JH590875.1_143
29	NZ_CZAP01000016.1:20236-45857	tyrosine	NZ_CZAP01000016.1_36	MOBP1	NZ_CZAP01000016.1_34
29	NZ_JH724184.1:587206-613053	tyrosine	NZ_JH724184.1_528	MOBP1	NZ_JH724184.1_526
29	NZ_JH976495.1:281255-306919	tyrosine	NZ_JH976495.1_255	MOBP1	NZ_JH976495.1_253
29	NZ_JPGQ01000098.1:27479-53094	tyrosine	NZ_JPGQ01000098.1_35	MOBP1	NZ_JPGQ01000098.1_37
30	NZ_GG774981.1:37128-46252	tyrosine	NZ_GG774981.1_29	MOBV	NZ_GG774981.1_33
30	NZ_JGDJ01000293.1:22359-31459	tyrosine	NZ_JGDJ01000293.1_16	MOBV	NZ_JGDJ01000293.1_20
30	NZ_JGEQ01000050.1:24466-33566	tyrosine	NZ_JGEQ01000050.1_17	MOBV	NZ_JGEQ01000050.1_21
31	NC_012778.1:1858866-1863415	tyrosine	NC_012778.1_1694	MOBP1	NC_012778.1_1690
31	NC_021040.1:3097584-3102134	tyrosine	NC_021040.1_2820	MOBP1	NC_021040.1_2824
31	NZ_JH126500.1:79522-84131	tyrosine	NZ_JH126500.1_80	MOBP1	NZ_JH126500.1_84
32	NC_016776.1:1462002-1486267	tyrosine	NC_016776.1_1184,NC_016776.1_1185	MOBV	NC_016776.1_1179
32	NZ_JUOZ01000084.1:87146-111412	tyrosine	NZ_JUOZ01000084.1_79,NZ_JUOZ01000084.1_80	MOBV	NZ_JUOZ01000084.1_85
32	NZ_JUPJ01000070.1:6257-30523	tyrosine	NZ_JUPJ01000070.1_25,NZ_JUPJ01000070.1_26	MOBV	NZ_JUPJ01000070.1_20
33	NC_021009.1:232358-242002	serine	NC_021009.1_206	MOBV	NC_021009.1_202
33	NC_021011.1:292404-302054	serine	NC_021011.1_263	MOBV	NC_021011.1_259
34	NC_021010.1:1113737-1119971	tyrosine	NC_021010.1_1040	MOBQ	NC_021010.1_1043
34	NZ_GG663524.1:962437-968670	tyrosine	NZ_GG663524.1_928	MOBQ	NZ_GG663524.1_931
34	NZ_JRFS01000051.1:263-6492	tyrosine	NZ_JRFS01000051.1_1	MOBQ	NZ_JRFS01000051.1_4
35	NC_021012.1:308082-315626	serine	NC_021012.1_282	MOBV	NC_021012.1_280
35	NZ_DS264392.1:49088-57277	serine	NZ_DS264392.1_52	MOBV	NZ_DS264392.1_50
35	NZ_LN877918.1:355974-364664	serine	NZ_LN877918.1_399	MOBV	NZ_LN877918.1_395
36	NC_021013.1:2144419-2160839	serine	NC_021013.1_1991	MOBQ	NC_021013.1_2007
36	NC_021015.1:1202753-1219007	serine	NC_021015.1_1102	MOBQ	NC_021015.1_1118
36	NC_021020.1:40698-56959	serine	NC_021020.1_66	MOBQ	NC_021020.1_50
36	NZ_NPHY01000004.1:49520-65940	serine	NZ_NPHY01000004.1_76	MOBQ	NZ_NPHY01000004.1_60
37	NC_021016.1:315257-321558	tyrosine	NC_021016.1_332	MOBQ	NC_021016.1_327
37	NZ_ACEP01000058.1:3478-9779	tyrosine	NZ_ACEP01000058.1_5	MOBQ	NZ_ACEP01000058.1_10
37	NZ_DS547021.1:79947-86248	tyrosine	NZ_DS547021.1_91	MOBQ	NZ_DS547021.1_86
38	NC_021020.1:2385873-2402411	tyrosine	NC_021020.1_2261	MOBV	NC_021020.1_2257
38	NZ_NMTV01000065.1:159767-176662	tyrosine	NZ_NMTV01000065.1_146	MOBV	NZ_NMTV01000065.1_142
38	NZ_NMTW01000045.1:164234-181107	tyrosine	NZ_NMTW01000045.1_148	MOBV	NZ_NMTW01000045.1_144
39	NC_021022.1:389945-392879	serine	NC_021022.1_349	MOBV	NC_021022.1_346
39	NC_021035.1:1540360-1543294	serine	NC_021035.1_1404	MOBV	NC_021035.1_1407
39	NZ_JH417634.1:11001-13912	serine	NZ_JH417634.1_14	MOBV	NZ_JH417634.1_11
40	NC_021044.1:133112-142972	tyrosine	NC_021044.1_139	MOBQ	NC_021044.1_134
40	NZ_AAYG02000020.1:54167-64023	tyrosine	NZ_AAYG02000020.1_57	MOBQ	NZ_AAYG02000020.1_61
40	NZ_CVRS01000142.1:10550-20405	tyrosine	NZ_CVRS01000142.1_21	MOBQ	NZ_CVRS01000142.1_16
41	NC_021044.1:720601-732517	tyrosine	NC_021044.1_665	MOBP1	NC_021044.1_672
41	NZ_CVRQ01000022.1:125406-137322	tyrosine	NZ_CVRQ01000022.1_109	MOBP1	NZ_CVRQ01000022.1_116
41	NZ_FR890967.1:35266-48330	tyrosine	NZ_FR890967.1_44	MOBP1	NZ_FR890967.1_35
42	NZ_ABXX02000003.1:105125-113153	tyrosine	NZ_ABXX02000003.1_94	MOBV	NZ_ABXX02000003.1_91
42	NZ_AP012330.1:955109-963136	tyrosine	NZ_AP012330.1_770	MOBV	NZ_AP012330.1_767
42	NZ_JDUK01000001.1:99106-107133	tyrosine	NZ_JDUK01000001.1_84	MOBV	NZ_JDUK01000001.1_81
43	NZ_ACII02000002.1:137965-151557	serine	NZ_ACII02000002.1_132	MOBV	NZ_ACII02000002.1_139
43	NZ_AXVN01000012.1:41607-55199	serine	NZ_AXVN01000012.1_37	MOBV	NZ_AXVN01000012.1_44
43	NZ_LN913006.1:2918016-2934338	serine	NZ_LN913006.1_2676	MOBV	NZ_LN913006.1_2669
44	NZ_GG730309.1:142864-151030	serine	NZ_GG730309.1_142	MOBT	NZ_GG730309.1_143
44	NZ_JH594448.1:2235071-2243237	serine	NZ_JH594448.1_2013	MOBT	NZ_JH594448.1_2014
45	NZ_BAHQ02000447.1:3673-10015	serine	NZ_BAHQ02000447.1_9	MOBV	NZ_BAHQ02000447.1_6
45	NZ_KB851143.1:53977-60322	serine	NZ_KB851143.1_66	MOBV	NZ_KB851143.1_62
45	NZ_KE992329.1:15128-21468	serine	NZ_KE992329.1_19	MOBV	NZ_KE992329.1_16
46	NZ_BAJE01000001.1:102639-131899	tyrosine	NZ_BAJE01000001.1_103	MOBV	NZ_BAJE01000001.1_104
46	NZ_CYZI01000008.1:21106-48569	tyrosine	NZ_CYZI01000008.1_36	MOBV	NZ_CYZI01000008.1_37
46	NZ_KB905472.1:622758-651869	tyrosine	NZ_KB905472.1_489,NZ_KB905472.1_497	MOBV	NZ_KB905472.1_490
47	NZ_BBDW01000003.1:249317-255941	tyrosine	NZ_BBDW01000003.1_293	MOBV	NZ_BBDW01000003.1_297
47	NZ_CP010453.1:893528-900136	tyrosine	NZ_CP010453.1_739	MOBV	NZ_CP010453.1_736
47	NZ_JRFS01000028.1:6611-13219	tyrosine	NZ_JRFS01000028.1_10	MOBV	NZ_JRFS01000028.1_13
48	NZ_CP012801.1:5719883-5730117	tyrosine	NZ_CP012801.1_4351	MOBP1	NZ_CP012801.1_4346
48	NZ_JGEU01000010.1:34209-44439	tyrosine	NZ_JGEU01000010.1_56	MOBP1	NZ_JGEU01000010.1_51
49	NZ_CP022754.1:3856236-3867027	tyrosine	NZ_CP022754.1_3358	MOBV	NZ_CP022754.1_3355
49	NZ_JH976495.1:2328474-2339273	tyrosine	NZ_JH976495.1_2021	MOBV	NZ_JH976495.1_2018
49	NZ_LN877293.1:1364957-1375747	tyrosine	NZ_LN877293.1_1045	MOBV	NZ_LN877293.1_1048
50	NZ_CP023819.1:2137423-2142098	tyrosine	NZ_CP023819.1_1956	MOBV	NZ_CP023819.1_1954
50	NZ_DS483482.1:175699-180466	tyrosine	NZ_DS483482.1_161	MOBV	NZ_DS483482.1_163
50	NZ_NMTR01000019.1:42773-47536	tyrosine	NZ_NMTR01000019.1_42	MOBV	NZ_NMTR01000019.1_43
51	NZ_CYXS01000001.1:543050-549515	tyrosine	NZ_CYXS01000001.1_396	MOBV	NZ_CYXS01000001.1_401
51	NZ_HF991053.1:64655-71271	tyrosine	NZ_HF991053.1_40	MOBV	NZ_HF991053.1_45
51	NZ_JH724307.1:1519265-1525730	tyrosine	NZ_JH724307.1_1181	MOBV	NZ_JH724307.1_1176
52	NZ_CZAI01000001.1:253156-276278	tyrosine	NZ_CZAI01000001.1_194	MOBP1	NZ_CZAI01000001.1_186
52	NZ_FR886918.1:14676-37802	tyrosine	NZ_FR886918.1_22	MOBP1	NZ_FR886918.1_31
52	NZ_GL622505.1:336831-360405	tyrosine	NZ_GL622505.1_297	MOBP1	NZ_GL622505.1_306
53	NZ_CZAO01000014.1:69810-89059	tyrosine	NZ_CZAO01000014.1_58	MOBP1	NZ_CZAO01000014.1_56
53	NZ_JH724260.1:4289849-4309120	tyrosine	NZ_JH724260.1_3568	MOBP1	NZ_JH724260.1_3566
53	NZ_JH724268.1:1725236-1744507	tyrosine	NZ_JH724268.1_1504	MOBP1	NZ_JH724268.1_1506
54	NZ_CZBX01000005.1:76462-83484	serine	NZ_CZBX01000005.1_75	MOBV	NZ_CZBX01000005.1_73
54	NZ_KB851176.1:204454-211476	serine	NZ_KB851176.1_204	MOBV	NZ_KB851176.1_202
54	NZ_LN877921.1:308490-315510	serine	NZ_LN877921.1_278	MOBV	NZ_LN877921.1_280
55	NZ_DS483502.1:47458-52576	serine	NZ_DS483502.1_38	MOBQ	NZ_DS483502.1_39
55	NZ_GL538344.1:1700-6823	serine	NZ_GL538344.1_2	MOBQ	NZ_GL538344.1_4
55	NZ_NMTU01000009.1:112851-117975	serine	NZ_NMTU01000009.1_118	MOBQ	NZ_NMTU01000009.1_115
56	NZ_FJVH01000015.1:2073126-2080964	serine	NZ_FJVH01000015.1_1876	MOBP1	NZ_FJVH01000015.1_1880
56	NZ_JH414698.1:369571-377409	serine	NZ_JH414698.1_342	MOBP1	NZ_JH414698.1_347
56	NZ_KE150409.1:2716-10551	serine	NZ_KE150409.1_5	MOBP1	NZ_KE150409.1_10
57	NZ_GG698740.1:189892-203639	serine	NZ_GG698740.1_184	MOBP1	NZ_GG698740.1_190
57	NZ_JGEU01000010.1:21486-33651	serine	NZ_JGEU01000010.1_41	MOBP1	NZ_JGEU01000010.1_36
58	NZ_JGDD01000073.1:86818-110802	tyrosine	NZ_JGDD01000073.1_82	MOBP1	NZ_JGDD01000073.1_84
58	NZ_JGEO01000027.1:239446-262853	tyrosine	NZ_JGEO01000027.1_199	MOBP1	NZ_JGEO01000027.1_201
58	NZ_JGET01000014.1:195910-219894	tyrosine	NZ_JGET01000014.1_179	MOBP1	NZ_JGET01000014.1_181
59	NZ_JGEA01000028.1:185071-209922	tyrosine	NZ_JGEA01000028.1_164	MOBP1	NZ_JGEA01000028.1_162
59	NZ_JGEC01000024.1:185071-209922	tyrosine	NZ_JGEC01000024.1_164	MOBP1	NZ_JGEC01000024.1_162
59	NZ_JGVF01000068.1:184335-209186	tyrosine	NZ_JGVF01000068.1_162	MOBP1	NZ_JGVF01000068.1_160
60	NZ_JH376514.1:454872-473194	serine	NZ_JH376514.1_447	MOBQ	NZ_JH376514.1_433
60	NZ_JH414698.1:378559-396448	serine	NZ_JH414698.1_372	MOBQ	NZ_JH414698.1_359
60	NZ_KQ236744.1:586668-604556	serine	NZ_KQ236744.1_543	MOBQ	NZ_KQ236744.1_556
61	NZ_JH414706.1:297413-318345	serine	NZ_JH414706.1_309	MOBQ	NZ_JH414706.1_304
61	NZ_KI391956.1:572670-593602	serine	NZ_KI391956.1_494	MOBQ	NZ_KI391956.1_499
61	NZ_NOUV01000020.1:5036-25550	serine	NZ_NOUV01000020.1_10	MOBQ	NZ_NOUV01000020.1_15
62	NZ_JH976465.1:795755-821922	tyrosine	NZ_JH976465.1_617	MOBP1	NZ_JH976465.1_619
62	NZ_JNHP01000174.1:47943-74002	tyrosine	NZ_JNHP01000174.1_61	MOBP1	NZ_JNHP01000174.1_63
62	NZ_JNHQ01000093.1:47894-73953	tyrosine	NZ_JNHQ01000093.1_61	MOBP1	NZ_JNHQ01000093.1_63
63	NZ_JNHF01000019.1:3224-12089	tyrosine	NZ_JNHF01000019.1_9	MOBV	NZ_JNHF01000019.1_10
63	NZ_JNHG01000324.1:43581-52442	tyrosine	NZ_JNHG01000324.1_36	MOBV	NZ_JNHG01000324.1_35
63	NZ_JNHH01000010.1:122626-131491	tyrosine	NZ_JNHH01000010.1_87	MOBV	NZ_JNHH01000010.1_86
64	NZ_JVLP01000182.1:50928-80463	tyrosine	NZ_JVLP01000182.1_85	MOBP1	NZ_JVLP01000182.1_74
64	NZ_JVLQ01000143.1:50928-80463	tyrosine	NZ_JVLQ01000143.1_85	MOBP1	NZ_JVLQ01000143.1_74
64	NZ_JVLR01000145.1:50928-80463	tyrosine	NZ_JVLR01000145.1_85	MOBP1	NZ_JVLR01000145.1_74
65	NC_012781.1:3298264-3315724	serine	NC_012781.1_3113,NC_012781.1_3114,NC_012781.1_3115	MOBP1	NC_012781.1_3132
65	NZ_KI669409.1:545793-563250	serine	NZ_KI669409.1_485,NZ_KI669409.1_486,NZ_KI669409.1_487	MOBP1	NZ_KI669409.1_504
66	NC_012781.1:3363850-3370379	serine	NC_012781.1_3181	MOBV	NC_012781.1_3180
66	NZ_KI669412.1:134984-141513	serine	NZ_KI669412.1_130	MOBV	NZ_KI669412.1_131
67	NC_018011.1:541641-554439	tyrosine	NC_018011.1_472	MOBV	NC_018011.1_471
67	NC_021030.1:2695172-2706762	tyrosine	NC_021030.1_2253	MOBV	NC_021030.1_2252
68	NC_021009.1:2629645-2640235	serine	NC_021009.1_2460	MOBQ	NC_021009.1_2456
68	NZ_KV441367.1:66831-77352	serine	NZ_KV441367.1_82	MOBQ	NZ_KV441367.1_78
69	NZ_NMTW01000053.1:394671-401650	tyrosine	NZ_NMTW01000053.1_416	MOBV	NZ_NMTW01000053.1_412
69	NZ_NOUW01000014.1:58831-65809	tyrosine	NZ_NOUW01000014.1_57	MOBV	NZ_NOUW01000014.1_53
70	NC_021012.1:462473-473670	tyrosine	NC_021012.1_411	MOBQ	NC_021012.1_416
70	NC_021015.1:2942941-2954142	tyrosine	NC_021015.1_2668	MOBQ	NC_021015.1_2663
71	NC_021014.1:2050067-2071525	serine	NC_021014.1_2175,NC_021014.1_2176	MOBQ	NC_021014.1_2191
71	NZ_LN913006.1:3131357-3152828	serine	NZ_LN913006.1_2860,NZ_LN913006.1_2861	MOBQ	NZ_LN913006.1_2844
72	NC_021016.1:2869863-2888486	serine	NC_021016.1_2778	MOBQ	NC_021016.1_2763
72	NZ_DS547020.1:53790-72413	serine	NZ_DS547020.1_72	MOBQ	NZ_DS547020.1_57
73	NC_021040.1:931064-941229	serine	NC_021040.1_841	MOBQ	NC_021040.1_846
73	NZ_AAXA02000016.1:94323-103843	serine	NZ_AAXA02000016.1_95	MOBQ	NZ_AAXA02000016.1_90
74	NC_021044.1:278653-283064	tyrosine	NC_021044.1_277	MOBQ	NC_021044.1_282
74	NZ_DS995343.4:499354-503632	tyrosine	NZ_DS995343.4_464	MOBQ	NZ_DS995343.4_459
75	NZ_AAXA02000016.1:180899-187573	tyrosine	NZ_AAXA02000016.1_171	MOBT	NZ_AAXA02000016.1_173
75	NZ_GL622449.1:240235-246909	tyrosine	NZ_GL622449.1_244	MOBT	NZ_GL622449.1_242
75	NZ_GL945294.1:161156-167830	tyrosine	NZ_GL945294.1_163	MOBT	NZ_GL945294.1_165
76	NZ_ACFY01000044.1:8535-13068	serine	NZ_ACFY01000044.1_17	MOBP1	NZ_ACFY01000044.1_12
76	NZ_AXVN01000013.1:39658-44191	serine	NZ_AXVN01000013.1_39	MOBP1	NZ_AXVN01000013.1_43
77	NZ_ACII02000003.1:1986108-1997687	tyrosine	NZ_ACII02000003.1_1786	MOBQ	NZ_ACII02000003.1_1781
77	NZ_AXVN01000056.1:14149-25736	tyrosine	NZ_AXVN01000056.1_31	MOBQ	NZ_AXVN01000056.1_26
78	NZ_ADMO01000088.1:5508-23538	tyrosine	NZ_ADMO01000088.1_15	MOBP1	NZ_ADMO01000088.1_17
78	NZ_JNHM01000174.1:79150-97180	tyrosine	NZ_JNHM01000174.1_94	MOBP1	NZ_JNHM01000174.1_92
79	NZ_AKCB01000001.1:532292-537374	tyrosine	NZ_AKCB01000001.1_545	MOBT	NZ_AKCB01000001.1_547
79	NZ_DS547026.1:47577-52652	tyrosine	NZ_DS547026.1_47	MOBT	NZ_DS547026.1_45
80	NZ_ATFI01000010.1:63341-82524	tyrosine	NZ_ATFI01000010.1_53	MOBP1	NZ_ATFI01000010.1_55
80	NZ_CP012801.1:6324588-6343771	tyrosine	NZ_CP012801.1_4849	MOBP1	NZ_CP012801.1_4847
81	NZ_AXVN01000087.1:3375-15926	serine	NZ_AXVN01000087.1_4	MOBQ	NZ_AXVN01000087.1_7
81	NZ_GL622455.1:99378-111933	serine	NZ_GL622455.1_99	MOBQ	NZ_GL622455.1_102
81	NZ_GL945299.1:82425-94980	serine	NZ_GL945299.1_87	MOBQ	NZ_GL945299.1_84
82	NZ_BAHQ02000406.1:3811-25160	serine	NZ_BAHQ02000406.1_11	MOBQ	NZ_BAHQ02000406.1_6
82	NZ_JH590879.1:70403-91754	serine	NZ_JH590879.1_96	MOBQ	NZ_JH590879.1_101
83	NZ_BAID02000082.1:76306-93076	serine	NZ_BAID02000082.1_90	MOBV	NZ_BAID02000082.1_92
83	NZ_BAIL02000142.1:631-17401	serine	NZ_BAIL02000142.1_3,NZ_BAIL02000142.1_2	MOBV	NZ_BAIL02000142.1_5
84	NZ_BAIJ02000054.1:57794-72318	serine	NZ_BAIJ02000054.1_52	MOBV	NZ_BAIJ02000054.1_48
84	NZ_JH590895.1:5154-19456	serine	NZ_JH590895.1_14,NZ_JH590895.1_15	MOBV	NZ_JH590895.1_19
85	NZ_BAIL02000005.1:6045-13571	serine	NZ_BAIL02000005.1_15	MOBQ	NZ_BAIL02000005.1_10
85	NZ_BBDW01000018.1:41044-49367	serine	NZ_BBDW01000018.1_68,NZ_BBDW01000018.1_69	MOBQ	NZ_BBDW01000018.1_62
86	NZ_BAJA01000019.1:69227-97694	tyrosine	NZ_BAJA01000019.1_84,NZ_BAJA01000019.1_85,NZ_BAJA01000019.1_86	MOBP1	NZ_BAJA01000019.1_67
86	NZ_EQ973366.1:104803-129966	tyrosine	NZ_EQ973366.1_131,NZ_EQ973366.1_132,NZ_EQ973366.1_133	MOBP1	NZ_EQ973366.1_116
87	NZ_BAJL01000007.1:74706-94671	tyrosine	NZ_BAJL01000007.1_75,NZ_BAJL01000007.1_76,NZ_BAJL01000007.1_77	MOBP1	NZ_BAJL01000007.1_82
87	NZ_KB905467.1:511305-531273	tyrosine	NZ_KB905467.1_425,NZ_KB905467.1_426	MOBP1	NZ_KB905467.1_431
88	NZ_BBAB01000016.1:50550-68504	serine	NZ_BBAB01000016.1_55	MOBQ	NZ_BBAB01000016.1_72
88	NZ_JXXK01000028.1:29217-47159	serine	NZ_JXXK01000028.1_48	MOBQ	NZ_JXXK01000028.1_34
89	NZ_CCIZ01000024.1:590593-598656	tyrosine	NZ_CCIZ01000024.1_492,NZ_CCIZ01000024.1_493	MOBV	NZ_CCIZ01000024.1_491
89	NZ_LN609288.1:1033865-1041928	tyrosine	NZ_LN609288.1_864,NZ_LN609288.1_865	MOBV	NZ_LN609288.1_863
90	NZ_CP007619.1:1211461-1217299	tyrosine	NZ_CP007619.1_1033	MOBV	NZ_CP007619.1_1031
90	NZ_DS995537.1:611062-616895	tyrosine	NZ_DS995537.1_515	MOBV	NZ_DS995537.1_513
91	NZ_CP007619.1:932661-939800	tyrosine	NZ_CP007619.1_775	MOBP1	NZ_CP007619.1_777
91	NZ_CP011531.1:2985430-2992563	tyrosine	NZ_CP011531.1_2268	MOBP1	NZ_CP011531.1_2270
91	NZ_JH724153.1:1521933-1529066	tyrosine	NZ_JH724153.1_1354	MOBP1	NZ_JH724153.1_1352
92	NZ_CP012937.1:1953360-1968273	tyrosine	NZ_CP012937.1_1505	MOBP1	NZ_CP012937.1_1503
92	NZ_CZAF01000004.1:212539-227449	tyrosine	NZ_CZAF01000004.1_217	MOBP1	NZ_CZAF01000004.1_215
93	NZ_CP012937.1:4289942-4302558	tyrosine	NZ_CP012937.1_3409,NZ_CP012937.1_3410	MOBP1	NZ_CP012937.1_3400
93	NZ_JH724079.1:375027-387617	tyrosine	NZ_JH724079.1_302,NZ_JH724079.1_303	MOBP1	NZ_JH724079.1_293
94	NZ_CP012938.1:6229501-6248716	tyrosine	NZ_CP012938.1_4736,NZ_CP012938.1_4737	MOBP1	NZ_CP012938.1_4741
94	NZ_DS264584.1:904697-923912	tyrosine	NZ_DS264584.1_707,NZ_DS264584.1_708	MOBP1	NZ_DS264584.1_712
95	NZ_CYYK01000003.1:269881-290555	tyrosine	NZ_CYYK01000003.1_259	MOBP1	NZ_CYYK01000003.1_257
95	NZ_CYZF01000008.1:31580-52254	tyrosine	NZ_CYZF01000008.1_48	MOBP1	NZ_CYZF01000008.1_46
96	NZ_CZAD01000003.1:243700-267417	tyrosine	NZ_CZAD01000003.1_208	MOBV	NZ_CZAD01000003.1_206
96	NZ_NQMH01000001.1:3048479-3072200	tyrosine	NZ_NQMH01000001.1_2498	MOBV	NZ_NQMH01000001.1_2500
97	NZ_CZAD01000021.1:24683-31267	tyrosine	NZ_CZAD01000021.1_20	MOBV	NZ_CZAD01000021.1_23
97	NZ_KQ236956.1:1253256-1259867	tyrosine	NZ_KQ236956.1_1112	MOBV	NZ_KQ236956.1_1114
98	NZ_CZAF01000009.1:18784-38980	tyrosine	NZ_CZAF01000009.1_34,NZ_CZAF01000009.1_35	MOBP1	NZ_CZAF01000009.1_27
98	NZ_DS499580.1:75827-98651	tyrosine	NZ_DS499580.1_71,NZ_DS499580.1_72	MOBP1	NZ_DS499580.1_78
99	NZ_CZAN01000036.1:12022-31730	tyrosine	NZ_CZAN01000036.1_20	MOBV	NZ_CZAN01000036.1_23
99	NZ_CZAR01000018.1:57450-77155	tyrosine	NZ_CZAR01000018.1_66	MOBV	NZ_CZAR01000018.1_63
100	NZ_CZAO01000007.1:2581-22251	tyrosine	NZ_CZAO01000007.1_15	MOBP1	NZ_CZAO01000007.1_17
100	NZ_CZBL01000027.1:5399-23362	tyrosine	NZ_CZBL01000027.1_14	MOBP1	NZ_CZBL01000027.1_16
101	NZ_CZAR01000001.1:100859-122535	tyrosine	NZ_CZAR01000001.1_93	MOBP1	NZ_CZAR01000001.1_95
101	NZ_JH114320.1:317745-339417	tyrosine	NZ_JH114320.1_243	MOBP1	NZ_JH114320.1_241
102	NZ_DS264359.1:23984-31701	tyrosine	NZ_DS264359.1_16	MOBT	NZ_DS264359.1_18
102	NZ_GL890521.1:184659-192349	tyrosine	NZ_GL890521.1_165	MOBT	NZ_GL890521.1_163
103	NZ_DS480691.1:60643-81954	tyrosine	NZ_DS480691.1_81	MOBQ	NZ_DS480691.1_80
103	NZ_KQ235850.1:193482-214794	tyrosine	NZ_KQ235850.1_191	MOBQ	NZ_KQ235850.1_192
104	NZ_DS483502.1:88068-104033	serine	NZ_DS483502.1_103	MOBQ	NZ_DS483502.1_89
104	NZ_NMTW01000007.1:53178-69088	serine	NZ_NMTW01000007.1_81	MOBQ	NZ_NMTW01000007.1_67
105	NZ_DS990119.1:154577-170381	tyrosine	NZ_DS990119.1_141	MOBP1	NZ_DS990119.1_139
105	NZ_JH724226.1:2653218-2669021	tyrosine	NZ_JH724226.1_2294	MOBP1	NZ_JH724226.1_2296
106	NZ_GG688317.1:302497-327557	tyrosine	NZ_GG688317.1_262	MOBV	NZ_GG688317.1_266
106	NZ_JH724282.1:760800-788519	tyrosine	NZ_JH724282.1_686	MOBV	NZ_JH724282.1_680
107	NZ_GG774760.1:780106-807132	tyrosine	NZ_GG774760.1_685	MOBP1	NZ_GG774760.1_692
107	NZ_JH976496.1:379041-406061	tyrosine	NZ_JH976496.1_368	MOBP1	NZ_JH976496.1_361
108	NZ_GL834309.1:173354-185780	serine	NZ_GL834309.1_176	MOBQ	NZ_GL834309.1_165
108	NZ_KE150409.1:11710-24878	serine	NZ_KE150409.1_28	MOBQ	NZ_KE150409.1_17
109	NZ_GL890520.1:159484-168801	tyrosine	NZ_GL890520.1_144	MOBT	NZ_GL890520.1_146
109	NZ_GL945294.1:99669-109172	tyrosine	NZ_GL945294.1_102	MOBT	NZ_GL945294.1_104
110	NZ_GL890521.1:290248-297608	serine	NZ_GL890521.1_248	MOBT	NZ_GL890521.1_246
110	NZ_KV441331.1:93813-101169	serine	NZ_KV441331.1_75	MOBT	NZ_KV441331.1_77
111	NZ_GL945019.1:823250-845236	tyrosine	NZ_GL945019.1_801	MOBP1	NZ_GL945019.1_790
111	NZ_KQ968701.1:34479-57021	tyrosine	NZ_KQ968701.1_38	MOBP1	NZ_KQ968701.1_50
112	NZ_GL945044.1:45309-51949	tyrosine	NZ_GL945044.1_45	MOBV	NZ_GL945044.1_47
112	NZ_JH976452.1:784407-791047	tyrosine	NZ_JH976452.1_701	MOBV	NZ_JH976452.1_703
113	NZ_GL945100.1:211238-240903	tyrosine	NZ_GL945100.1_202	MOBP1	NZ_GL945100.1_199
113	NZ_JH976454.1:518212-547323	tyrosine	NZ_JH976454.1_463	MOBP1	NZ_JH976454.1_466
114	NZ_JGEU01000029.1:121196-132665	tyrosine	NZ_JGEU01000029.1_112,NZ_JGEU01000029.1_113	MOBB	NZ_JGEU01000029.1_109
115	NZ_JGDS01000041.1:147161-175660	tyrosine	NZ_JGDS01000041.1_135	MOBP1	NZ_JGDS01000041.1_138
115	NZ_JGDT01000024.1:52591-81083	tyrosine	NZ_JGDT01000024.1_55	MOBP1	NZ_JGDT01000024.1_58
116	NZ_JH376514.1:2993-21375	tyrosine	NZ_JH376514.1_15	MOBQ	NZ_JH376514.1_14
116	NZ_KI391956.1:637261-655644	tyrosine	NZ_KI391956.1_567	MOBQ	NZ_KI391956.1_566
117	NZ_JH636040.1:367650-388224	tyrosine	NZ_JH636040.1_319	MOBP1	NZ_JH636040.1_314
117	NZ_JH724206.1:1842362-1862297	tyrosine	NZ_JH724206.1_1678	MOBP1	NZ_JH724206.1_1673
117	NZ_JH724215.1:1546149-1566084	tyrosine	NZ_JH724215.1_1241	MOBP1	NZ_JH724215.1_1246
118	NZ_JH724110.1:640925-669573	tyrosine	NZ_JH724110.1_569	MOBP1	NZ_JH724110.1_564
118	NZ_JH724132.1:962610-991255	tyrosine	NZ_JH724132.1_882	MOBP1	NZ_JH724132.1_877
119	NZ_JH724113.1:608158-618347	tyrosine	NZ_JH724113.1_516	MOBP1	NZ_JH724113.1_510
119	NZ_JH724135.1:447824-458016	tyrosine	NZ_JH724135.1_432	MOBP1	NZ_JH724135.1_426
120	NZ_JH724114.1:292369-322221	tyrosine	NZ_JH724114.1_309,NZ_JH724114.1_310	MOBP1	NZ_JH724114.1_319
120	NZ_JH724136.1:226201-255931	tyrosine	NZ_JH724136.1_232,NZ_JH724136.1_233	MOBP1	NZ_JH724136.1_242
121	NZ_JNHF01000050.1:15513-29519	tyrosine	NZ_JNHF01000050.1_15	MOBP1	NZ_JNHF01000050.1_22
121	NZ_JNHH01000072.1:146776-160782	tyrosine	NZ_JNHH01000072.1_123	MOBP1	NZ_JNHH01000072.1_116
122	NZ_KB850976.1:437616-455347	serine	NZ_KB850976.1_413	MOBQ	NZ_KB850976.1_415
122	NZ_KE150405.1:967800-981729	serine	NZ_KE150405.1_867	MOBQ	NZ_KE150405.1_865
123	NZ_KB851174.1:366988-374690	serine	NZ_KB851174.1_333	MOBP1	NZ_KB851174.1_338
123	NZ_KB851187.1:1740473-1748165	serine	NZ_KB851187.1_1572	MOBP1	NZ_KB851187.1_1577
124	NZ_KE150406.1:293566-301264	serine	NZ_KE150406.1_242	MOBP1	NZ_KE150406.1_247
124	NZ_NMTT01000007.1:184468-192191	serine	NZ_NMTT01000007.1_179	MOBP1	NZ_NMTT01000007.1_184
125	NZ_KE992773.1:27430-34445	serine	NZ_KE992773.1_30	MOBV	NZ_KE992773.1_25
125	NZ_NNBY01000026.1:52868-59886	serine	NZ_NNBY01000026.1_46	MOBV	NZ_NNBY01000026.1_49
126	NZ_KI271534.1:3823-15168	serine	NZ_KI271534.1_15	MOBP1	NZ_KI271534.1_10
126	NZ_KI271720.1:101882-113227	serine	NZ_KI271720.1_114	MOBP1	NZ_KI271720.1_119
126	NZ_PJKV01000002.1:246165-258276	serine	NZ_PJKV01000002.1_214	MOBP1	NZ_PJKV01000002.1_220
127	NZ_KQ236955.1:2223573-2233241	tyrosine	NZ_KQ236955.1_1597	MOBV	NZ_KQ236955.1_1599
127	NZ_LN877293.1:3829690-3837638	tyrosine	NZ_LN877293.1_3120	MOBV	NZ_LN877293.1_3118
128	NZ_KQ968394.1:8351-14028	tyrosine	NZ_KQ968394.1_12	MOBV	NZ_KQ968394.1_14
128	NZ_NQMH01000002.1:917962-923639	tyrosine	NZ_NQMH01000002.1_779	MOBV	NZ_NQMH01000002.1_777
129	NZ_KQ968743.1:36573-57468	tyrosine	NZ_KQ968743.1_41	MOBP1	NZ_KQ968743.1_46
129	NZ_LN877293.1:1448352-1469945	tyrosine	NZ_LN877293.1_1126	MOBP1	NZ_LN877293.1_1131
130	NZ_NMTS02000001.1:317907-331608	tyrosine	NZ_NMTS02000001.1_306	MOBV	NZ_NMTS02000001.1_310
130	NZ_NMTU01000030.1:280724-294427	tyrosine	NZ_NMTU01000030.1_274	MOBV	NZ_NMTU01000030.1_278
131	NZ_NOUW01000014.1:91979-112269	tyrosine	NZ_NOUW01000014.1_84	MOBP1	NZ_NOUW01000014.1_88
132	NC_004663.1:241230-256279	tyrosine	NC_004663.1_239	MOBV	NC_004663.1_234
133	NC_004663.1:4001894-4017689	tyrosine	NC_004663.1_3208,NC_004663.1_3209	MOBP1	NC_004663.1_3217
134	NC_006347.1:1381008-1407341	tyrosine	NC_006347.1_1107	MOBP1	NC_006347.1_1101
135	NC_009614.1:4546648-4567662	tyrosine	NC_009614.1_3706	MOBP1	NC_009614.1_3704
136	NC_009614.1:4601483-4610239	tyrosine	NC_009614.1_3750	MOBP1	NC_009614.1_3754
137	NC_012778.1:1826364-1844156	tyrosine	NC_012778.1_1671	MOBV	NC_012778.1_1668
138	NC_012781.1:3272335-3285026	tyrosine	NC_012781.1_3087	MOBQ	NC_012781.1_3092
139	NC_012781.1:3353027-3362794	serine	NC_012781.1_3163	MOBP1	NC_012781.1_3167
140	NC_012781.1:352493-360910	tyrosine	NC_012781.1_333	MOBV	NC_012781.1_335
141	NC_015160.1:1182560-1192938	tyrosine	NC_015160.1_1010	MOBV	NC_015160.1_1005
142	NC_015977.1:2452310-2459036	serine	NC_015977.1_2171	MOBV	NC_015977.1_2172
143	NC_015977.1:2893339-2913849	serine	NC_015977.1_2555	MOBQ	NC_015977.1_2570
144	NC_015977.1:3315118-3330780	serine	NC_015977.1_2993	MOBQ	NC_015977.1_2979
145	NC_015977.1:337954-359109	serine	NC_015977.1_296	MOBQ	NC_015977.1_302
146	NC_015977.1:380311-407293	serine	NC_015977.1_354	MOBQ	NC_015977.1_350
147	NC_015977.1:448809-464636	tyrosine	NC_015977.1_389	MOBV	NC_015977.1_393
148	NC_016776.1:1381368-1408018	tyrosine	NC_016776.1_1101	MOBP1	NC_016776.1_1104
149	NC_018011.1:778481-800861	tyrosine	NC_018011.1_694,NC_018011.1_695	MOBV	NC_018011.1_689
150	NC_021010.1:455160-472642	tyrosine	NC_021010.1_437	MOBQ	NC_021010.1_432
151	NC_021012.1:3322646-3340788	serine	NC_021012.1_3026	MOBQ	NC_021012.1_3022
152	NC_021012.1:3728057-3757447	tyrosine	NC_021012.1_3394	MOBP1	NC_021012.1_3372
153	NC_021013.1:2085294-2108400	serine	NC_021013.1_1939	MOBP1	NC_021013.1_1941
153	NZ_NPHY01000004.1:101958-125064	serine	NZ_NPHY01000004.1_127	MOBP1	NZ_NPHY01000004.1_125
154	NC_021015.1:1331670-1352394	serine	NC_021015.1_1223	MOBQ	NC_021015.1_1203
155	NC_021015.1:3196611-3206612	tyrosine	NC_021015.1_2896	MOBQ	NC_021015.1_2901
156	NC_021015.1:483226-494976	serine	NC_021015.1_457	MOBQ	NC_021015.1_461
157	NC_021015.1:496524-514916	serine	NC_021015.1_473	MOBP1	NC_021015.1_478
158	NC_021017.1:3023164-3052145	tyrosine	NC_021017.1_2436	MOBP1	NC_021017.1_2427
159	NC_021017.1:4571314-4596698	tyrosine	NC_021017.1_3582	MOBP1	NC_021017.1_3584
160	NC_021017.1:4648055-4670447	serine	NC_021017.1_3653	MOBP1	NC_021017.1_3651
161	NC_021017.1:5001823-5018226	tyrosine	NC_021017.1_3971,NC_021017.1_3972	MOBV	NC_021017.1_3977
162	NC_021017.1:680895-700682	tyrosine	NC_021017.1_563	MOBP1	NC_021017.1_565
163	NZ_NMTW01000037.1:104851-118606	serine	NZ_NMTW01000037.1_111	MOBV	NZ_NMTW01000037.1_100
164	NC_021020.1:1323731-1334078	serine	NC_021020.1_1257	MOBV	NC_021020.1_1254
165	NC_021020.1:2414744-2428685	serine	NC_021020.1_2272	MOBV	NC_021020.1_2274
166	NC_021020.1:304327-328496	serine	NC_021020.1_309	MOBP1	NC_021020.1_299
167	NC_021020.1:3123268-3139094	tyrosine	NC_021020.1_2951	MOBV	NC_021020.1_2947
168	NC_021020.1:828405-840570	serine	NC_021020.1_801	MOBQ	NC_021020.1_797
169	NC_021020.1:843988-864927	serine	NC_021020.1_823	MOBP1	NC_021020.1_811
170	NC_021022.1:1154867-1164057	tyrosine	NC_021022.1_1087	MOBQ	NC_021022.1_1091
171	NC_021022.1:395252-412267	serine	NC_021022.1_363	MOBQ	NC_021022.1_360
172	NC_021030.1:2172870-2185072	tyrosine	NC_021030.1_1810	MOBP1	NC_021030.1_1814
173	NC_021030.1:2740574-2755790	tyrosine	NC_021030.1_2289	MOBP1	NC_021030.1_2281
174	NC_021030.1:690940-698942	tyrosine	NC_021030.1_564	MOBP1	NC_021030.1_568
175	NC_021035.1:1271652-1279408	serine	NC_021035.1_1154	MOBQ	NC_021035.1_1160
176	NC_021040.1:3175351-3189152	tyrosine	NC_021040.1_2908	MOBQ	NC_021040.1_2913
177	NC_021040.1:941804-955747	serine	NC_021040.1_860	MOBV	NC_021040.1_856
178	NC_021042.1:1372313-1384100	tyrosine	NC_021042.1_1343	MOBV	NC_021042.1_1341
179	NC_021042.1:2249982-2261324	serine	NC_021042.1_2148	MOBQ	NC_021042.1_2146
180	NC_021042.1:2410355-2420256	tyrosine	NC_021042.1_2294	MOBV	NC_021042.1_2292
181	NC_021043.1:1947073-1956472	tyrosine	NC_021043.1_1650	MOBV	NC_021043.1_1655
182	NC_021047.1:2806034-2821520	serine	NC_021047.1_2487	MOBQ	NC_021047.1_2500
183	NZ_AAVM02000001.1:195581-217856	tyrosine	NZ_AAVM02000001.1_131	MOBV	NZ_AAVM02000001.1_136
184	NZ_AAVM02000003.1:20171-29468	tyrosine	NZ_AAVM02000003.1_19	MOBV	NZ_AAVM02000003.1_22
185	NZ_AAYG02000006.1:83653-97616	serine	NZ_AAYG02000006.1_77	MOBQ	NZ_AAYG02000006.1_81
186	NZ_ABJL02000008.1:97446-124860	tyrosine	NZ_ABJL02000008.1_82	MOBP1	NZ_ABJL02000008.1_98
187	NZ_ACII02000001.1:146704-166785	tyrosine	NZ_ACII02000001.1_158	MOBV	NZ_ACII02000001.1_154
188	NZ_ACII02000003.1:1570236-1580322	serine	NZ_ACII02000003.1_1383	MOBP1	NZ_ACII02000003.1_1379
189	NZ_NOUW01000020.1:48735-58630	serine	NZ_NOUW01000020.1_59	MOBQ	NZ_NOUW01000020.1_51
190	NZ_ACII02000003.1:2934799-2949178	tyrosine	NZ_ACII02000003.1_2640	MOBQ	NZ_ACII02000003.1_2645
191	NZ_ADKO01000097.1:11686-41576	tyrosine	NZ_ADKO01000097.1_12	MOBP1	NZ_ADKO01000097.1_17
192	NZ_ADMO01000001.1:20066-28443	tyrosine	NZ_ADMO01000001.1_21	MOBV	NZ_ADMO01000001.1_19
193	NZ_ADMO01000156.1:78226-103884	tyrosine	NZ_ADMO01000156.1_69	MOBV	NZ_ADMO01000156.1_61
194	NZ_AGDG01000022.1:87420-108016	tyrosine	NZ_AGDG01000022.1_100	MOBP1	NZ_AGDG01000022.1_91
195	NZ_AKBX01000002.1:341143-343257	tyrosine	NZ_AKBX01000002.1_302	MOBV	NZ_AKBX01000002.1_304
195	NZ_GL622540.1:341807-343921	tyrosine	NZ_GL622540.1_302	MOBV	NZ_GL622540.1_304
196	NZ_AKBX01000004.1:50361-58626	tyrosine	NZ_AKBX01000004.1_66	MOBV	NZ_AKBX01000004.1_64
197	NZ_AKCB01000001.1:2738326-2748342	serine	NZ_AKCB01000001.1_2674	MOBT	NZ_AKCB01000001.1_2672
197	NZ_GL636586.1:37605-47621	serine	NZ_GL636586.1_38	MOBT	NZ_GL636586.1_40
198	NZ_ATFI01000009.1:177085-198493	tyrosine	NZ_ATFI01000009.1_160	MOBP1	NZ_ATFI01000009.1_165
199	NZ_AUJF01000002.1:53213-66669	tyrosine	NZ_AUJF01000002.1_51	MOBV	NZ_AUJF01000002.1_53
200	NZ_AUJF01000069.1:307-14121	serine	NZ_AUJF01000069.1_16	MOBV	NZ_AUJF01000069.1_14
201	NZ_BAHQ02000418.1:10664-18437	tyrosine	NZ_BAHQ02000418.1_16	MOBV	NZ_BAHQ02000418.1_19
202	NZ_BAHQ02000522.1:72566-100427	tyrosine	NZ_BAHQ02000522.1_82	MOBP1	NZ_BAHQ02000522.1_72
203	NZ_BAID02000015.1:10784-21498	serine	NZ_BAID02000015.1_26	MOBQ	NZ_BAID02000015.1_21
204	NZ_BAIJ02000054.1:103089-117951	serine	NZ_BAIJ02000054.1_93	MOBP1	NZ_BAIJ02000054.1_94
205	NZ_BBDW01000018.1:28242-39906	serine	NZ_BBDW01000018.1_39	MOBQ	NZ_BBDW01000018.1_45
206	NZ_BCAC01000003.1:121333-131868	serine	NZ_BCAC01000003.1_131,NZ_BCAC01000003.1_132	MOBV	NZ_BCAC01000003.1_134
207	NZ_BCAC01000015.1:8826-25857	serine	NZ_BCAC01000015.1_27,NZ_BCAC01000015.1_28	MOBV	NZ_BCAC01000015.1_23
208	NZ_BCAC01000020.1:40429-57187	serine	NZ_BCAC01000020.1_38	MOBV	NZ_BCAC01000020.1_40
209	NZ_BFBT01000001.1:2135946-2149346	serine	NZ_BFBT01000001.1_2100	MOBP1	NZ_BFBT01000001.1_2102
210	NZ_CP007619.1:2649919-2656739	tyrosine	NZ_CP007619.1_2302	MOBV	NZ_CP007619.1_2304
211	NZ_CP007619.1:3157587-3170818	tyrosine	NZ_CP007619.1_2830	MOBV	NZ_CP007619.1_2829
212	NZ_CP008741.1:2951471-2961639	tyrosine	NZ_CP008741.1_2221	MOBP1	NZ_CP008741.1_2223
213	NZ_CP008741.1:4741559-4751486	tyrosine	NZ_CP008741.1_3819,NZ_CP008741.1_3820	MOBP1	NZ_CP008741.1_3825
214	NZ_CP011307.1:2780440-2790260	tyrosine	NZ_CP011307.1_2628	MOBP1	NZ_CP011307.1_2627
215	NZ_CP012706.1:3846703-3859343	tyrosine	NZ_CP012706.1_3180	MOBV	NZ_CP012706.1_3175
216	NZ_CP012938.1:6214456-6220042	tyrosine	NZ_CP012938.1_4725	MOBP1	NZ_CP012938.1_4730
216	NZ_DS264584.1:889652-895238	tyrosine	NZ_DS264584.1_696	MOBP1	NZ_DS264584.1_701
217	NZ_CP022754.1:3497095-3517059	tyrosine	NZ_CP022754.1_2997,NZ_CP022754.1_2998	MOBV	NZ_CP022754.1_3004
218	NZ_CP023819.1:2604607-2616557	serine	NZ_CP023819.1_2395	MOBQ	NZ_CP023819.1_2388
219	NZ_CP023819.1:415489-435189	tyrosine	NZ_CP023819.1_383	MOBV	NZ_CP023819.1_386
220	NZ_CP023819.1:949713-969539	serine	NZ_CP023819.1_885	MOBP1	NZ_CP023819.1_902
221	NZ_CVRQ01000023.1:49307-68810	serine	NZ_CVRQ01000023.1_53	MOBP1	NZ_CVRQ01000023.1_65
222	NZ_CYYQ01000003.1:85144-105502	tyrosine	NZ_CYYQ01000003.1_76	MOBP1	NZ_CYYQ01000003.1_82
223	NZ_CYZF01000005.1:215396-231644	tyrosine	NZ_CYZF01000005.1_189	MOBP1	NZ_CYZF01000005.1_191
224	NZ_CYZU01000008.1:113692-125511	serine	NZ_CYZU01000008.1_139	MOBQ	NZ_CYZU01000008.1_131
225	NZ_CZAD01000003.1:131851-141222	tyrosine	NZ_CZAD01000003.1_96	MOBV	NZ_CZAD01000003.1_99
226	NZ_CZAE01000001.1:341136-363126	tyrosine	NZ_CZAE01000001.1_241,NZ_CZAE01000001.1_242	MOBV	NZ_CZAE01000001.1_235
227	NZ_CZAF01000010.1:107846-113579	tyrosine	NZ_CZAF01000010.1_106	MOBV	NZ_CZAF01000010.1_108
228	NZ_CZAI01000002.1:33175-59640	tyrosine	NZ_CZAI01000002.1_54	MOBP1	NZ_CZAI01000002.1_56
229	NZ_CZAO01000002.1:107659-128787	tyrosine	NZ_CZAO01000002.1_106	MOBV	NZ_CZAO01000002.1_105
230	NZ_CZAO01000003.1:178130-201038	tyrosine	NZ_CZAO01000003.1_167,NZ_CZAO01000003.1_168	MOBP1	NZ_CZAO01000003.1_156
231	NZ_CZAP01000022.1:73416-87914	tyrosine	NZ_CZAP01000022.1_62	MOBP1	NZ_CZAP01000022.1_57
232	NZ_CZAR01000006.1:241431-260419	tyrosine	NZ_CZAR01000006.1_243	MOBP1	NZ_CZAR01000006.1_245
233	NZ_CZBC01000001.1:511365-516715	tyrosine	NZ_CZBC01000001.1_413	MOBT	NZ_CZBC01000001.1_411
234	NZ_CZBC01000005.1:16911-26083	serine	NZ_CZBC01000005.1_20,NZ_CZBC01000005.1_21	MOBV	NZ_CZBC01000005.1_25
235	NZ_CZBC01000041.1:37024-51893	tyrosine	NZ_CZBC01000041.1_36	MOBP1	NZ_CZBC01000041.1_52
236	NZ_CZBG01000002.1:373693-392613	tyrosine	NZ_CZBG01000002.1_252	MOBV	NZ_CZBG01000002.1_257
237	NZ_CZBG01000005.1:94119-115555	tyrosine	NZ_CZBG01000005.1_74,NZ_CZBG01000005.1_75	MOBP1	NZ_CZBG01000005.1_81
238	NZ_CZBM01000001.1:129365-141566	tyrosine	NZ_CZBM01000001.1_108	MOBP1	NZ_CZBM01000001.1_106
239	NZ_CZBM01000002.1:251355-276565	tyrosine	NZ_CZBM01000002.1_238	MOBP1	NZ_CZBM01000002.1_236
240	NZ_CZBM01000013.1:89659-98215	tyrosine	NZ_CZBM01000013.1_96	MOBV	NZ_CZBM01000013.1_92
241	NZ_CZBX01000003.1:131365-147234	serine	NZ_CZBX01000003.1_143	MOBQ	NZ_CZBX01000003.1_140
242	NZ_CZBX01000014.1:21141-29709	serine	NZ_CZBX01000014.1_18	MOBV	NZ_CZBX01000014.1_24
243	NZ_CZBZ01000005.1:205814-225826	tyrosine	NZ_CZBZ01000005.1_196	MOBV	NZ_CZBZ01000005.1_201
244	NZ_DS264270.1:446425-454771	tyrosine	NZ_DS264270.1_381	MOBQ	NZ_DS264270.1_384
245	NZ_DS264271.1:63948-92042	serine	NZ_DS264271.1_93	MOBP1	NZ_DS264271.1_79
246	NZ_DS264347.1:4865-11274	tyrosine	NZ_DS264347.1_3	MOBT	NZ_DS264347.1_4
247	NZ_DS362220.1:88932-116783	tyrosine	NZ_DS362220.1_104	MOBP1	NZ_DS362220.1_92
248	NZ_DS480323.1:23802-33039	tyrosine	NZ_DS480323.1_18	MOBV	NZ_DS480323.1_22
249	NZ_DS480324.1:684-26471	tyrosine	NZ_DS480324.1_24	MOBQ	NZ_DS480324.1_29
250	NZ_NOUW01000021.1:9316-19873	serine	NZ_NOUW01000021.1_23	MOBQ	NZ_NOUW01000021.1_13
251	NZ_DS483482.1:155974-175555	tyrosine	NZ_DS483482.1_143	MOBV	NZ_DS483482.1_148
252	NZ_DS483503.1:164816-177792	tyrosine	NZ_DS483503.1_152	MOBV	NZ_DS483503.1_155
253	NZ_DS483527.1:7959-24252	tyrosine	NZ_DS483527.1_22	MOBV	NZ_DS483527.1_17
254	NZ_DS483540.1:75792-88469	tyrosine	NZ_DS483540.1_79	MOBV	NZ_DS483540.1_76
255	NZ_DS499579.1:97123-114913	tyrosine	NZ_DS499579.1_96,NZ_DS499579.1_97	MOBV	NZ_DS499579.1_91
256	NZ_DS499671.1:119355-140550	tyrosine	NZ_DS499671.1_132	MOBV	NZ_DS499671.1_127
257	NZ_DS499677.1:410046-420673	tyrosine	NZ_DS499677.1_306,NZ_DS499677.1_307	MOBB	NZ_DS499677.1_309
258	NZ_DS544186.1:8719-33419	serine	NZ_DS544186.1_18	MOBQ	NZ_DS544186.1_23
259	NZ_DS981430.1:68509-89703	tyrosine	NZ_DS981430.1_97	MOBP1	NZ_DS981430.1_95
260	NZ_DS981498.1:16500-29360	tyrosine	NZ_DS981498.1_16	MOBV	NZ_DS981498.1_20
261	NZ_DS981511.1:7358-33910	tyrosine	NZ_DS981511.1_21	MOBV	NZ_DS981511.1_23
262	NZ_DS990181.1:165133-172977	serine	NZ_DS990181.1_155	MOBV	NZ_DS990181.1_157
263	NZ_DS995339.4:462691-469843	serine	NZ_DS995339.4_417,NZ_DS995339.4_418	MOBQ	NZ_DS995339.4_423
264	NZ_DS995343.4:31140-44419	serine	NZ_DS995343.4_27	MOBV	NZ_DS995343.4_31
265	NZ_DS995533.1:90671-114038	tyrosine	NZ_DS995533.1_83,NZ_DS995533.1_84	MOBV	NZ_DS995533.1_89
266	NZ_DS995537.1:429622-440615	tyrosine	NZ_DS995537.1_341	MOBP1	NZ_DS995537.1_345
267	NZ_DS996456.1:147540-165801	tyrosine	NZ_DS996456.1_135	MOBP1	NZ_DS996456.1_133
268	NZ_DS996920.1:1518-16240	tyrosine	NZ_DS996920.1_9	MOBQ	NZ_DS996920.1_13
269	NZ_EQ973213.1:1905532-1922524	tyrosine	NZ_EQ973213.1_1653	MOBP1	NZ_EQ973213.1_1651
270	NZ_EQ973374.1:45505-64964	serine	NZ_EQ973374.1_55	MOBV	NZ_EQ973374.1_61
271	NZ_FCEY01000006.1:321521-344476	tyrosine	NZ_FCEY01000006.1_295	MOBP1	NZ_FCEY01000006.1_309
272	NZ_FCEY01000007.1:303612-310903	tyrosine	NZ_FCEY01000007.1_311	MOBQ	NZ_FCEY01000007.1_316
273	NZ_FCEY01000008.1:1486994-1498147	serine	NZ_FCEY01000008.1_1346	MOBT	NZ_FCEY01000008.1_1348
274	NZ_FCFA01000040.1:6108-17553	serine	NZ_FCFA01000040.1_26	MOBV	NZ_FCFA01000040.1_19
275	NZ_FCFA01000132.1:36779-50260	tyrosine	NZ_FCFA01000132.1_42	MOBQ	NZ_FCFA01000132.1_46
276	NZ_FR879809.1:169-10312	tyrosine	NZ_FR879809.1_8	MOBV	NZ_FR879809.1_4
277	NZ_FR885663.1:36077-51957	tyrosine	NZ_FR885663.1_47	MOBP1	NZ_FR885663.1_40
278	NZ_FR888001.1:46762-55710	tyrosine	NZ_FR888001.1_41	MOBV	NZ_FR888001.1_44
279	NZ_NMTW01000037.1:134168-145840	tyrosine	NZ_NMTW01000037.1_135	MOBV	NZ_NMTW01000037.1_132
280	NZ_FR889116.1:30520-46228	serine	NZ_FR889116.1_30	MOBP1	NZ_FR889116.1_43
281	NZ_FR890375.1:155264-169529	serine	NZ_FR890375.1_153	MOBV	NZ_FR890375.1_167
282	NZ_FR890375.1:26908-33761	serine	NZ_FR890375.1_30	MOBV	NZ_FR890375.1_29
283	NZ_FR890375.1:381583-392372	serine	NZ_FR890375.1_407	MOBV	NZ_FR890375.1_408
284	NZ_FR897774.1:46585-55888	serine	NZ_FR897774.1_38	MOBV	NZ_FR897774.1_39
285	NZ_NQMG01000012.1:11762-33503	tyrosine	NZ_NQMG01000012.1_12	MOBP1	NZ_NQMG01000012.1_17
286	NZ_NMTY01000031.1:58040-86515	serine	NZ_NMTY01000031.1_78	MOBP1	NZ_NMTY01000031.1_63
287	NZ_FR899762.1:117895-122424	serine	NZ_FR899762.1_129	MOBV	NZ_FR899762.1_128
288	NZ_FR901383.1:12372-25390	tyrosine	NZ_FR901383.1_17	MOBV	NZ_FR901383.1_12
289	NZ_FR901418.1:28853-49182	serine	NZ_FR901418.1_45	MOBP1	NZ_FR901418.1_42
290	NZ_GG662006.1:156140-169752	serine	NZ_GG662006.1_171,NZ_GG662006.1_172	MOBQ	NZ_GG662006.1_175
291	NZ_GG662007.1:373925-397629	serine	NZ_GG662007.1_420,NZ_GG662007.1_421,NZ_GG662007.1_422,NZ_GG662007.1_423	MOBP1	NZ_GG662007.1_408
292	NZ_GG662008.1:62308-68379	tyrosine	NZ_GG662008.1_84	MOBQ	NZ_GG662008.1_80
293	NZ_GG662013.1:193895-199727	tyrosine	NZ_GG662013.1_206,NZ_GG662013.1_207	MOBV	NZ_GG662013.1_211
294	NZ_GG662014.1:129024-137363	tyrosine	NZ_GG662014.1_165	MOBV	NZ_GG662014.1_160
295	NZ_GG662014.1:140712-158437	tyrosine	NZ_GG662014.1_182	MOBQ	NZ_GG662014.1_186
296	NZ_GG666854.1:107780-117204	serine	NZ_GG666854.1_98	MOBP1	NZ_GG666854.1_94
297	NZ_GG688319.1:218481-230362	tyrosine	NZ_GG688319.1_195,NZ_GG688319.1_196	MOBP1	NZ_GG688319.1_203
298	NZ_GG692713.1:375-13287	tyrosine	NZ_GG692713.1_10	MOBV	NZ_GG692713.1_7
299	NZ_GG697149.2:56197-64841	serine	NZ_GG697149.2_53	MOBQ	NZ_GG697149.2_59
300	NZ_GG697152.2:243351-254894	serine	NZ_GG697152.2_258	MOBV	NZ_GG697152.2_260
301	NZ_GG697152.2:77919-90489	serine	NZ_GG697152.2_110	MOBQ	NZ_GG697152.2_106
302	NZ_GG697153.2:158020-185833	tyrosine	NZ_GG697153.2_172	MOBP1	NZ_GG697153.2_169
303	NZ_GG697153.2:21716-39254	serine	NZ_GG697153.2_39	MOBP1	NZ_GG697153.2_32
304	NZ_GG698741.1:286225-305649	serine	NZ_GG698741.1_250	MOBV	NZ_GG698741.1_248
305	NZ_GG703863.1:40541-62546	tyrosine	NZ_GG703863.1_48	MOBP1	NZ_GG703863.1_39
306	NZ_GG705150.1:741725-752775	tyrosine	NZ_GG705150.1_588	MOBP1	NZ_GG705150.1_593
307	NZ_GG705151.1:433683-443056	tyrosine	NZ_GG705151.1_384	MOBP1	NZ_GG705151.1_391
308	NZ_GG705238.1:554-9930	tyrosine	NZ_GG705238.1_16	MOBP1	NZ_GG705238.1_10
309	NZ_GG730106.1:84138-103036	tyrosine	NZ_GG730106.1_96	MOBP1	NZ_GG730106.1_98
310	NZ_GG730309.1:15318-28036	serine	NZ_GG730309.1_19	MOBQ	NZ_GG730309.1_24
311	NZ_GG730311.1:212857-234284	tyrosine	NZ_GG730311.1_223	MOBP1	NZ_GG730311.1_214
312	NZ_GG774759.1:967732-973184	tyrosine	NZ_GG774759.1_722	MOBV	NZ_GG774759.1_720
313	NZ_GG774760.1:748300-753990	tyrosine	NZ_GG774760.1_651	MOBV	NZ_GG774760.1_649
314	NZ_GG774768.1:25452-45824	tyrosine	NZ_GG774768.1_30	MOBV	NZ_GG774768.1_25
315	NZ_GG774949.1:402558-413769	tyrosine	NZ_GG774949.1_307	MOBP1	NZ_GG774949.1_300
316	NZ_GG774955.1:737951-757202	tyrosine	NZ_GG774955.1_545	MOBP1	NZ_GG774955.1_543
317	NZ_GL538328.1:76504-97622	serine	NZ_GL538328.1_87	MOBP1	NZ_GL538328.1_85
318	NZ_GL622502.1:19375-39914	tyrosine	NZ_GL622502.1_30	MOBP1	NZ_GL622502.1_28
319	NZ_GL622506.1:316433-330740	tyrosine	NZ_GL622506.1_266	MOBP1	NZ_GL622506.1_270
320	NZ_GL635655.1:298309-325674	serine	NZ_GL635655.1_312	MOBV	NZ_GL635655.1_318
321	NZ_GL830879.1:46348-56651	serine	NZ_GL830879.1_49	MOBV	NZ_GL830879.1_51
322	NZ_GL834361.1:228085-245777	serine	NZ_GL834361.1_212	MOBQ	NZ_GL834361.1_199
323	NZ_GL883870.1:38306-47350	tyrosine	NZ_GL883870.1_36,NZ_GL883870.1_37	MOBP1	NZ_GL883870.1_44
324	NZ_GL945299.1:170822-176573	tyrosine	NZ_GL945299.1_180	MOBT	NZ_GL945299.1_178
325	NZ_GL945300.1:128080-148445	serine	NZ_GL945300.1_131	MOBV	NZ_GL945300.1_134
326	NZ_GL945304.1:14827-32768	serine	NZ_GL945304.1_18	MOBQ	NZ_GL945304.1_36
327	NZ_GL622453.1:60270-66669	serine	NZ_GL622453.1_77	MOBT	NZ_GL622453.1_76
327	NZ_GL945306.1:52505-58904	serine	NZ_GL945306.1_69	MOBT	NZ_GL945306.1_68
328	NZ_GL622453.1:74043-85870	tyrosine	NZ_GL622453.1_94	MOBQ	NZ_GL622453.1_96
328	NZ_GL945306.1:66088-77915	tyrosine	NZ_GL945306.1_86	MOBQ	NZ_GL945306.1_88
329	NZ_HE978577.1:2008986-2016096	tyrosine	NZ_HE978577.1_1635,NZ_HE978577.1_1636,NZ_HE978577.1_1637	MOBV	NZ_HE978577.1_1638
330	NZ_HE978577.1:644653-667605	tyrosine	NZ_HE978577.1_571	MOBV	NZ_HE978577.1_570
331	NZ_HE978578.1:425736-434191	tyrosine	NZ_HE978578.1_409	MOBP1	NZ_HE978578.1_419
332	NZ_HE978651.1:3058049-3083473	tyrosine	NZ_HE978651.1_2924	MOBQ	NZ_HE978651.1_2926
333	NZ_HF545616.1:180303-194222	serine	NZ_HF545616.1_153	MOBP1	NZ_HF545616.1_154
334	NZ_HF545616.1:394679-409135	tyrosine	NZ_HF545616.1_374	MOBV	NZ_HF545616.1_372
335	NZ_HF545617.1:644253-645381	tyrosine	NZ_HF545617.1_571	MOBP3	NZ_HF545617.1_570
336	NZ_HF989828.1:104280-115892	serine	NZ_HF989828.1_99	MOBQ	NZ_HF989828.1_101
337	NZ_HF990063.1:46-11729	tyrosine	NZ_HF990063.1_10	MOBV	NZ_HF990063.1_5
338	NZ_JGDB01000298.1:1087-7097	tyrosine	NZ_JGDB01000298.1_5	MOBV	NZ_JGDB01000298.1_2
338	NZ_JGDC01000085.1:420-6430	tyrosine	NZ_JGDC01000085.1_2	MOBV	NZ_JGDC01000085.1_5
339	NZ_JGDC01000423.1:39614-57716	tyrosine	NZ_JGDC01000423.1_41	MOBP1	NZ_JGDC01000423.1_39
340	NZ_JGDM01000021.1:77400-96630	tyrosine	NZ_JGDM01000021.1_81	MOBP1	NZ_JGDM01000021.1_86
341	NZ_JGDQ01000008.1:239054-269007	tyrosine	NZ_JGDQ01000008.1_204	MOBP1	NZ_JGDQ01000008.1_207
342	NZ_JGDQ01000015.1:273170-289226	tyrosine	NZ_JGDQ01000015.1_238	MOBP1	NZ_JGDQ01000015.1_240
343	NZ_JGDS01000067.1:39193-48591	tyrosine	NZ_JGDS01000067.1_47,NZ_JGDS01000067.1_48	MOBB	NZ_JGDS01000067.1_44
344	NZ_NMTZ01000020.1:240449-249368	serine	NZ_NMTZ01000020.1_202	MOBQ	NZ_NMTZ01000020.1_207
345	NZ_NOUV01000005.1:374480-390052	tyrosine	NZ_NOUV01000005.1_349	MOBP1	NZ_NOUV01000005.1_359
346	NZ_JGEH01000047.1:127333-140546	tyrosine	NZ_JGEH01000047.1_114,NZ_JGEH01000047.1_115	MOBB	NZ_JGEH01000047.1_121
347	NZ_JH114322.1:1191712-1211683	tyrosine	NZ_JH114322.1_904	MOBP1	NZ_JH114322.1_911
348	NZ_JH114322.1:1414304-1426520	serine	NZ_JH114322.1_1093,NZ_JH114322.1_1094	MOBP1	NZ_JH114322.1_1088
349	NZ_JH126505.1:87255-94343	tyrosine	NZ_JH126505.1_100	MOBT	NZ_JH126505.1_98
350	NZ_JH370372.1:563412-585064	tyrosine	NZ_JH370372.1_463	MOBP1	NZ_JH370372.1_458
351	NZ_JH376605.1:154801-176914	tyrosine	NZ_JH376605.1_164,NZ_JH376605.1_165,NZ_JH376605.1_166	MOBP1	NZ_JH376605.1_156
352	NZ_JH414698.1:263237-288184	serine	NZ_JH414698.1_255	MOBV	NZ_JH414698.1_275
353	NZ_JH414698.1:506365-521580	serine	NZ_JH414698.1_479	MOBQ	NZ_JH414698.1_492
354	NZ_JH414698.1:57486-77582	serine	NZ_JH414698.1_63	MOBV	NZ_JH414698.1_65
355	NZ_JH414706.1:673-10042	serine	NZ_JH414706.1_2	MOBQ	NZ_JH414706.1_8
356	NZ_JH414767.1:250477-263493	tyrosine	NZ_JH414767.1_223,NZ_JH414767.1_224	MOBP1	NZ_JH414767.1_214
357	NZ_JH414767.1:410190-434976	tyrosine	NZ_JH414767.1_359	MOBV	NZ_JH414767.1_364
358	NZ_JH414770.1:220678-240206	tyrosine	NZ_JH414770.1_172	MOBP1	NZ_JH414770.1_174
359	NZ_JH590866.1:453620-458813	tyrosine	NZ_JH590866.1_469	MOBT	NZ_JH590866.1_467
360	NZ_JH590867.1:232654-245436	serine	NZ_JH590867.1_231	MOBV	NZ_JH590867.1_227
361	NZ_JH590876.1:90850-105284	serine	NZ_JH590876.1_104	MOBQ	NZ_JH590876.1_91
362	NZ_JH590969.1:1194925-1205068	serine	NZ_JH590969.1_1166	MOBP1	NZ_JH590969.1_1162
363	NZ_JH591187.1:1021447-1028892	serine	NZ_JH591187.1_876	MOBV	NZ_JH591187.1_878
364	NZ_JH636020.1:494242-506302	tyrosine	NZ_JH636020.1_388	MOBB	NZ_JH636020.1_398
365	NZ_JH636029.1:284951-309863	tyrosine	NZ_JH636029.1_233	MOBP1	NZ_JH636029.1_235
366	NZ_JH636035.1:252832-271990	tyrosine	NZ_JH636035.1_196	MOBV	NZ_JH636035.1_201
367	NZ_JH724079.1:3946546-3968270	tyrosine	NZ_JH724079.1_3333	MOBV	NZ_JH724079.1_3335
368	NZ_JH724085.1:1259102-1286290	serine	NZ_JH724085.1_1074	MOBV	NZ_JH724085.1_1072
369	NZ_JH724113.1:156891-171762	serine	NZ_JH724113.1_122	MOBV	NZ_JH724113.1_120
370	NZ_JH724285.1:239493-244791	tyrosine	NZ_JH724285.1_218	MOBV	NZ_JH724285.1_220
371	NZ_JH724294.1:793071-822157	tyrosine	NZ_JH724294.1_639	MOBV	NZ_JH724294.1_634
372	NZ_JH815493.1:3172-24096	tyrosine	NZ_JH815493.1_7	MOBP1	NZ_JH815493.1_11
373	NZ_JH815493.1:45113-54299	tyrosine	NZ_JH815493.1_54	MOBQ	NZ_JH815493.1_51
374	NZ_JH815524.1:1127650-1142909	tyrosine	NZ_JH815524.1_970,NZ_JH815524.1_971,NZ_JH815524.1_972	MOBP1	NZ_JH815524.1_960
375	NZ_AKBZ01000002.1:87737-112968	tyrosine	NZ_AKBZ01000002.1_87	MOBP1	NZ_AKBZ01000002.1_95
375	NZ_JH951903.1:984982-1010213	tyrosine	NZ_JH951903.1_816	MOBP1	NZ_JH951903.1_808
376	NZ_JH976454.1:184413-209176	tyrosine	NZ_JH976454.1_177	MOBB	NZ_JH976454.1_180
377	NZ_JH976489.1:397778-404384	tyrosine	NZ_JH976489.1_307	MOBV	NZ_JH976489.1_305
378	NZ_JH976490.1:581424-597865	tyrosine	NZ_JH976490.1_465	MOBP1	NZ_JH976490.1_467
379	NZ_JH976492.1:178474-184730	tyrosine	NZ_JH976492.1_169	MOBV	NZ_JH976492.1_167
380	NZ_JMZZ02000155.1:48657-60862	tyrosine	NZ_JMZZ02000155.1_39	MOBV	NZ_JMZZ02000155.1_44
381	NZ_JNHL01000050.1:88463-96740	tyrosine	NZ_JNHL01000050.1_82	MOBV	NZ_JNHL01000050.1_84
382	NZ_NOUV01000014.1:5431-33287	serine	NZ_NOUV01000014.1_20,NZ_NOUV01000014.1_21	MOBP1	NZ_NOUV01000014.1_16
383	NZ_JNWC01000003.1:6779-22505	tyrosine	NZ_JNWC01000003.1_21	MOBT	NZ_JNWC01000003.1_19
384	NZ_PJKY01000001.1:2537852-2557970	serine	NZ_PJKY01000001.1_2102	MOBP1	NZ_PJKY01000001.1_2095
385	NZ_JPHP01000064.1:7299-24144	tyrosine	NZ_JPHP01000064.1_23	MOBP1	NZ_JPHP01000064.1_21
386	NZ_JPJG01000018.1:21203-32314	tyrosine	NZ_JPJG01000018.1_22	MOBP1	NZ_JPJG01000018.1_29
387	NZ_JPJG01000056.1:34667-48880	tyrosine	NZ_JPJG01000056.1_31	MOBV	NZ_JPJG01000056.1_35
388	NZ_JPJG01000068.1:945-10272	serine	NZ_JPJG01000068.1_11	MOBV	NZ_JPJG01000068.1_9
389	NZ_JRFS01000026.1:528-8445	serine	NZ_JRFS01000026.1_14	MOBP1	NZ_JRFS01000026.1_1
390	NZ_JRFS01000037.1:30217-53079	tyrosine	NZ_JRFS01000037.1_57	MOBP1	NZ_JRFS01000037.1_32
391	NZ_JRFS01000042.1:90085-108481	tyrosine	NZ_JRFS01000042.1_82,NZ_JRFS01000042.1_83	MOBP1	NZ_JRFS01000042.1_93
392	NZ_JRFS01000048.1:2889-17524	serine	NZ_JRFS01000048.1_6	MOBV	NZ_JRFS01000048.1_8
393	NZ_JRFU01000048.1:5762-16598	serine	NZ_JRFU01000048.1_7	MOBP1	NZ_JRFU01000048.1_11
394	NZ_JTDA01000008.1:119442-140265	tyrosine	NZ_JTDA01000008.1_102	MOBP1	NZ_JTDA01000008.1_104
395	NZ_JVLP01000182.1:35821-50011	serine	NZ_JVLP01000182.1_43	MOBV	NZ_JVLP01000182.1_49
395	NZ_JVLQ01000143.1:35821-50011	serine	NZ_JVLQ01000143.1_43	MOBV	NZ_JVLQ01000143.1_49
395	NZ_JVLR01000145.1:35821-50011	serine	NZ_JVLR01000145.1_43	MOBV	NZ_JVLR01000145.1_49
396	NZ_JYFK01000004.1:71588-83205	serine	NZ_JYFK01000004.1_83	MOBV	NZ_JYFK01000004.1_74
397	NZ_KB850937.1:564565-581591	tyrosine	NZ_KB850937.1_529,NZ_KB850937.1_530,NZ_KB850937.1_531	MOBQ	NZ_KB850937.1_532
398	NZ_KB850970.1:55586-63787	serine	NZ_KB850970.1_61	MOBV	NZ_KB850970.1_59
399	NZ_KB850986.1:70140-85520	serine	NZ_KB850986.1_84	MOBQ	NZ_KB850986.1_72
400	NZ_KB851040.1:367435-383300	serine	NZ_KB851040.1_330	MOBT	NZ_KB851040.1_329
401	NZ_KB851143.1:83502-93997	serine	NZ_KB851143.1_85	MOBP1	NZ_KB851143.1_90
402	NZ_KB851153.1:134605-139405	serine	NZ_KB851153.1_119	MOBV	NZ_KB851153.1_121
403	NZ_KB894542.1:198920-210216	tyrosine	NZ_KB894542.1_151	MOBP1	NZ_KB894542.1_148
404	NZ_KB905473.1:71593-78052	tyrosine	NZ_KB905473.1_75,NZ_KB905473.1_76	MOBP1	NZ_KB905473.1_68
405	NZ_PJLB01000008.1:227300-241802	serine	NZ_PJLB01000008.1_207	MOBQ	NZ_PJLB01000008.1_204
406	NZ_KE150405.1:3544495-3551119	serine	NZ_KE150405.1_3017	MOBV	NZ_KE150405.1_3019
407	NZ_KE150437.1:132820-141191	tyrosine	NZ_KE150437.1_137	MOBV	NZ_KE150437.1_131
408	NZ_KE340312.1:138367-154666	tyrosine	NZ_KE340312.1_130	MOBP1	NZ_KE340312.1_128
409	NZ_KE992473.1:32605-41262	serine	NZ_KE992473.1_25	MOBQ	NZ_KE992473.1_29
410	NZ_KE992571.1:19913-30078	tyrosine	NZ_KE992571.1_17	MOBQ	NZ_KE992571.1_21
411	NZ_KI260449.1:21978-36564	serine	NZ_KI260449.1_33	MOBP1	NZ_KI260449.1_34
412	NZ_KI271443.1:947-21621	tyrosine	NZ_KI271443.1_8	MOBP3	NZ_KI271443.1_10
412	NZ_KI271675.1:74836-95510	tyrosine	NZ_KI271675.1_61	MOBP3	NZ_KI271675.1_59
413	NZ_KI271473.1:35328-57703	serine	NZ_KI271473.1_29,NZ_KI271473.1_28,NZ_KI271473.1_27	MOBP1	NZ_KI271701.1_2
413	NZ_KI271701.1:776-23151	serine	NZ_KI271701.1_25,NZ_KI271701.1_26,NZ_KI271701.1_27	MOBP1	NZ_KI271701.1_2
414	NZ_KI271495.1:27157-46453	serine	NZ_KI271495.1_43	MOBP1	NZ_KI271495.1_41
414	NZ_KI271721.1:15205-34501	serine	NZ_KI271721.1_15	MOBP1	NZ_KI271721.1_17
415	NZ_KI391947.1:340287-348654	serine	NZ_KI391947.1_313	MOBQ	NZ_KI391947.1_318
416	NZ_KI440797.1:3312-11387	tyrosine	NZ_KI440797.1_14	MOBP1	NZ_KI440797.1_7
417	NZ_KI669408.1:89528-98645	serine	NZ_KI669408.1_99	MOBP1	NZ_KI669408.1_103
418	NZ_KI669409.1:322267-327612	tyrosine	NZ_KI669409.1_278	MOBT	NZ_KI669409.1_276
419	NZ_KI669409.1:327947-336045	serine	NZ_KI669409.1_287	MOBT	NZ_KI669409.1_286
420	NZ_KI669411.1:108302-134773	serine	NZ_KI669411.1_93,NZ_KI669411.1_94	MOBQ	NZ_KI669411.1_108
421	NZ_KI669415.1:103272-122445	tyrosine	NZ_KI669415.1_103	MOBP1	NZ_KI669415.1_113
422	NZ_KN174162.1:353628-370833	serine	NZ_KN174162.1_347	MOBQ	NZ_KN174162.1_352
423	NZ_KQ235757.1:605688-623638	tyrosine	NZ_KQ235757.1_488	MOBP1	NZ_KQ235757.1_490
424	NZ_KQ236093.1:5801-24193	serine	NZ_KQ236093.1_11	MOBP1	NZ_KQ236093.1_9
425	NZ_KQ236096.1:1252346-1259680	tyrosine	NZ_KQ236096.1_995	MOBB	NZ_KQ236096.1_992
426	NZ_KQ236105.1:224392-236897	tyrosine	NZ_KQ236105.1_200	MOBV	NZ_KQ236105.1_196
427	NZ_KQ236956.1:2193792-2219957	tyrosine	NZ_KQ236956.1_1867	MOBP1	NZ_KQ236956.1_1864
428	NZ_KQ968311.1:22794-45647	tyrosine	NZ_KQ968311.1_24	MOBP1	NZ_KQ968311.1_29
429	NZ_KQ968336.1:26717-47321	tyrosine	NZ_KQ968336.1_21,NZ_KQ968336.1_22	MOBV	NZ_KQ968336.1_27
430	NZ_NOUW01000006.1:87860-96611	serine	NZ_NOUW01000006.1_96	MOBV	NZ_NOUW01000006.1_102
431	NZ_LIDT01000012.1:238258-266724	tyrosine	NZ_LIDT01000012.1_209	MOBP1	NZ_LIDT01000012.1_203
432	NZ_LLKB01000001.1:44977-53695	tyrosine	NZ_LLKB01000001.1_46	MOBV	NZ_LLKB01000001.1_49
433	NZ_LN866274.1:1316342-1335805	tyrosine	NZ_LN866274.1_1254	MOBV	NZ_LN866274.1_1262
434	NZ_LN866274.1:2605084-2628960	serine	NZ_LN866274.1_2512	MOBP1	NZ_LN866274.1_2514
435	NZ_LN869529.1:1000101-1022272	tyrosine	NZ_LN869529.1_961	MOBP1	NZ_LN869529.1_964
436	NZ_LN869529.1:25906-30792	serine	NZ_LN869529.1_31	MOBQ	NZ_LN869529.1_28
437	NZ_LN877921.1:133107-155229	serine	NZ_LN877921.1_140	MOBP1	NZ_LN877921.1_139
438	NZ_LN913005.1:45336-75261	tyrosine	NZ_LN913005.1_45	MOBQ	NZ_LN913005.1_61
439	NZ_LRDP01000045.1:17542-35541	tyrosine	NZ_LRDP01000045.1_25	MOBV	NZ_LRDP01000045.1_23
440	NZ_LRDP01000045.1:4645-16831	tyrosine	NZ_LRDP01000045.1_16,NZ_LRDP01000045.1_17,NZ_LRDP01000045.1_18	MOBP1	NZ_LRDP01000045.1_11
441	NZ_LRGC01000006.1:105621-127320	tyrosine	NZ_LRGC01000006.1_127	MOBP1	NZ_LRGC01000006.1_121
442	NZ_MBRB01000001.1:412300-423749	tyrosine	NZ_MBRB01000001.1_380,NZ_MBRB01000001.1_381	MOBP1	NZ_MBRB01000001.1_374
443	NZ_NMPZ01000003.1:107210-126299	tyrosine	NZ_NMPZ01000003.1_94,NZ_NMPZ01000003.1_95	MOBP1	NZ_NMPZ01000003.1_86
444	NZ_NMPZ01000009.1:51306-73358	tyrosine	NZ_NMPZ01000009.1_37,NZ_NMPZ01000009.1_38	MOBP1	NZ_NMPZ01000009.1_45
445	NZ_NMTQ01000021.1:131680-150214	serine	NZ_NMTQ01000021.1_123,NZ_NMTQ01000021.1_124	MOBP1	NZ_NMTQ01000021.1_141
446	NZ_NMTQ01000022.1:216528-229823	tyrosine	NZ_NMTQ01000022.1_216	MOBV	NZ_NMTQ01000022.1_221
447	NZ_NMTQ01000027.1:23374-34713	serine	NZ_NMTQ01000027.1_32	MOBV	NZ_NMTQ01000027.1_35
448	NZ_NMTQ01000029.1:1207-10364	serine	NZ_NMTQ01000029.1_2	MOBQ	NZ_NMTQ01000029.1_8
449	NZ_NMTQ01000030.1:9567-20312	serine	NZ_NMTQ01000030.1_9	MOBV	NZ_NMTQ01000030.1_13
450	NZ_NMTQ01000035.1:85799-104991	serine	NZ_NMTQ01000035.1_68	MOBQ	NZ_NMTQ01000035.1_83
451	NZ_NMTR01000010.1:31048-36029	tyrosine	NZ_NMTR01000010.1_24	MOBV	NZ_NMTR01000010.1_26
452	NZ_NMTS02000042.1:145-10919	serine	NZ_NMTS02000042.1_4	MOBQ	NZ_NMTS02000042.1_9
453	NZ_NMTS02000056.1:1556-22269	serine	NZ_NMTS02000056.1_15	MOBP1	NZ_NMTS02000056.1_4
454	NZ_NMTS02000102.1:124974-141539	tyrosine	NZ_NMTS02000102.1_106	MOBP1	NZ_NMTS02000102.1_111
455	NZ_NMTS02000102.1:141869-155117	tyrosine	NZ_NMTS02000102.1_123	MOBV	NZ_NMTS02000102.1_125
456	NZ_NMTT01000001.1:2391-16535	serine	NZ_NMTT01000001.1_10	MOBQ	NZ_NMTT01000001.1_18
457	NZ_NMTT01000007.1:108511-123655	serine	NZ_NMTT01000007.1_111	MOBP1	NZ_NMTT01000007.1_116
458	NZ_NMTT01000010.1:163157-174394	serine	NZ_NMTT01000010.1_149	MOBP1	NZ_NMTT01000010.1_155
458	NZ_NMTX01000021.1:161763-173000	serine	NZ_NMTX01000021.1_148	MOBP1	NZ_NMTX01000021.1_154
459	NZ_NMTU01000006.1:71946-83411	tyrosine	NZ_NMTU01000006.1_68	MOBV	NZ_NMTU01000006.1_59
460	NZ_PJLI01000001.1:221850-234587	serine	NZ_PJLI01000001.1_185	MOBP1	NZ_PJLI01000001.1_190
461	NZ_NMTU01000027.1:125295-132736	serine	NZ_NMTU01000027.1_120	MOBV	NZ_NMTU01000027.1_122
462	NZ_NMTU01000033.1:338992-351460	serine	NZ_NMTU01000033.1_340	MOBV	NZ_NMTU01000033.1_329
463	NZ_PYLQ01000002.1:104159-113363	tyrosine	NZ_PYLQ01000002.1_120	MOBQ	NZ_PYLQ01000002.1_124
464	NZ_NMTV01000034.1:158914-165801	serine	NZ_NMTV01000034.1_141	MOBV	NZ_NMTV01000034.1_143
465	NZ_NMTV01000051.1:711-19454	tyrosine	NZ_NMTV01000051.1_1	MOBV	NZ_NMTV01000051.1_4
466	NZ_NMTV01000055.1:9765-18578	serine	NZ_NMTV01000055.1_20	MOBV	NZ_NMTV01000055.1_13
467	NZ_NMTW01000007.1:224815-231053	serine	NZ_NMTW01000007.1_225	MOBQ	NZ_NMTW01000007.1_231
468	NZ_NMTW01000016.1:125203-147286	tyrosine	NZ_NMTW01000016.1_118	MOBP1	NZ_NMTW01000016.1_108
469	NZ_NMTW01000026.1:1526-20922	serine	NZ_NMTW01000026.1_6	MOBP1	NZ_NMTW01000026.1_11

## Sheet: Transposons
Cluster ID	MGE coordinate	Type of transposase
1	NC_004307.2:2112892-2115102	IS1182
1	NC_010816.1:2212964-2215175	IS1182
1	NC_014169.1:1937391-1939601	IS1182
1	NC_014656.1:2137707-2139917	IS1182
1	NC_015052.1:1912329-1914540	IS1182
1	NC_015067.1:1871879-1874091	IS1182
1	NC_017221.1:402850-405061	IS1182
1	NC_021008.1:341662-343873	IS1182
1	NZ_AJTF01000049.1:1756-3966	IS1182
1	NZ_AJTI01000043.1:11336-13547	IS1182
1	NZ_AJTJ01000006.1:11470-13681	IS1182
1	NZ_AJTM01000043.1:88158-90368	IS1182
1	NZ_AP014658.1:1774752-1776963	IS1182
1	NZ_AQGL01000009.1:360375-362587	IS1182
1	NZ_ATWX01000002.1:78044-80254	IS1182
1	NZ_BCYH01000076.1:176761-178971	IS1182
1	NZ_BCYI01000024.1:124358-126569	IS1182
1	NZ_BCYK01000022.1:10932-13143	IS1182
1	NZ_BCYL01000063.1:10963-13173	IS1182
1	NZ_BCYM01000097.1:169509-171719	IS1182
1	NZ_CALH01000108.1:24355-26565	IS1182
1	NZ_CDPT01000001.1:1449745-1451955	IS1182
1	NZ_CM002287.1:1844758-1846969	IS1182
1	NZ_CP006741.1:1944092-1946303	IS1182
1	NZ_CP008885.1:1940167-1942377	IS1182
1	NZ_CP010453.1:1971881-1974091	IS1182
1	NZ_CP011964.1:1815525-1817735	IS1182
1	NZ_CP011965.1:2058031-2060241	IS1182
1	NZ_CP013673.1:1791929-1794139	IS1182
1	NZ_CP016019.1:1889432-1891642	IS1182
1	NZ_DS990240.1:103266-105477	IS1182
1	NZ_GG666850.1:199306-201517	IS1182
1	NZ_GL622628.1:49121-51332	IS1182
1	NZ_JGYZ01000008.1:539605-541817	IS1182
1	NZ_JNVX01000017.1:250842-253053	IS1182
1	NZ_JNVY01000019.1:133159-135370	IS1182
1	NZ_JNVZ01000015.1:199431-201641	IS1182
1	NZ_JNWA01000011.1:198925-201136	IS1182
1	NZ_JNWC01000023.1:312700-314911	IS1182
1	NZ_JNWD01000001.1:214899-217110	IS1182
1	NZ_JRWN01000004.1:142934-145145	IS1182
1	NZ_KE145397.1:30101-32311	IS1182
1	NZ_KQ955995.1:86661-88872	IS1182
1	NZ_LFDU01000046.1:3866-6077	IS1182
1	NZ_LKSU01000034.1:27247-29457	IS1182
1	NZ_LKUQ01000018.1:10985-13195	IS1182
1	NZ_LNCM01000007.1:65401-67401	IS1182
1	NZ_MLZK01000016.1:37385-39596	IS1182
1	NZ_MOAE01000031.1:39947-42157	IS1182
1	NZ_MRBG01000014.1:208909-211120	IS1182
1	NZ_NQMV01000003.1:1895-4105	IS1182
1	NZ_PJDN01000023.1:72369-74579	IS1182
1	NZ_PJDO01000011.1:324539-326750	IS1182
1	NZ_PJDP01000018.1:79491-81701	IS1182
1	NZ_PJDQ01000011.1:338547-340758	IS1182
1	NZ_PJDR01000017.1:112828-115039	IS1182
1	NZ_PJDS01000030.1:19605-21815	IS1182
1	NZ_PJDT01000023.1:78553-80763	IS1182
1	NZ_PJDU01000041.1:9723-11934	IS1182
1	NZ_PJDV01000011.1:172383-174594	IS1182
1	NZ_PJDW01000013.1:85199-87409	IS1182
1	NZ_PJDX01000015.1:85180-87390	IS1182
1	NZ_PJDY01000019.1:43833-46044	IS1182
1	NZ_PJDZ01000024.1:42690-44901	IS1182
1	NZ_PJEA01000020.1:9729-11940	IS1182
1	NZ_PJEB01000028.1:26734-28945	IS1182
1	NZ_PJEC01000030.1:107158-109369	IS1182
1	NZ_PJED01000030.1:12320-14531	IS1182
1	NZ_PJEE01000011.1:318335-320546	IS1182
1	NZ_PJEF01000012.1:72324-74535	IS1182
1	NZ_PJEG01000019.1:49004-51214	IS1182
2	NZ_DS499662.1:112801-114126	IS4
2	NZ_DS499662.1:231080-232405	IS4
2	NZ_DS499664.1:17065-18390	IS4
2	NZ_DS499664.1:3892-5217	IS4
2	NZ_DS499665.1:29254-30579	IS4
2	NZ_DS499674.1:659146-660471	IS4
2	NZ_DS499674.1:66190-67515	IS4
2	NZ_DS499674.1:668740-670067	IS4
2	NZ_DS499676.1:233773-235097	IS4
2	NZ_DS499676.1:281397-282722	IS4
2	NZ_DS499677.1:129836-131161	IS4
2	NZ_DS499677.1:261461-262786	IS4
2	NZ_DS499677.1:438325-439650	IS4
2	NZ_FR882914.1:32783-34108	IS4
2	NZ_GL945043.1:1740043-1741368	IS4
2	NZ_KB905472.1:2745862-2747185	IS4
2	NZ_KB905472.1:2864658-2865986	IS4
2	NZ_KB905472.1:924310-925635	IS4
2	NZ_KE340309.1:164244-165569	IS4
2	NZ_KE340309.1:249956-251281	IS4
2	NZ_KE340309.1:426277-427602	IS4
2	NZ_KE340309.1:504024-505349	IS4
2	NZ_KE340311.1:137282-138607	IS4
2	NZ_KE340311.1:260629-261954	IS4
2	NZ_KE340311.1:634-1959	IS4
2	NZ_KE340311.1:707930-709254	IS4
2	NZ_KE340311.1:855939-857354	IS4
2	NZ_KE340312.1:526609-529798	IS4
2	NZ_KE340313.1:393059-394384	IS4
2	NZ_KE340315.1:31095-32420	IS4
2	NZ_KQ235761.1:16880-18203	IS4
2	NZ_LARL01000070.1:3406-4731	IS4
2	NZ_LARL01000126.1:1043-2368	IS4
2	NZ_LARL01000127.1:478-1803	IS4
3	NZ_BAJE01000084.1:147-1303	IS30
3	NZ_JH594596.1:1375227-1376381	IS30
3	NZ_JH594596.1:2223039-2224194	IS30
3	NZ_JH594596.1:2799830-2800985	IS30
3	NZ_JH594597.1:131252-132407	IS30
3	NZ_JH594597.1:392473-393628	IS30
3	NZ_JH594597.1:40725-41880	IS30
3	NZ_JH594598.1:272388-273543	IS30
3	NZ_JH636035.1:396904-398061	IS30
3	NZ_JH724206.1:1084353-1085508	IS30
3	NZ_JH724206.1:1775361-1776516	IS30
3	NZ_JH724206.1:1896837-1897992	IS30
3	NZ_JH724206.1:2010259-2011413	IS30
3	NZ_JH724206.1:585162-586306	IS30
3	NZ_JH724206.1:643930-645085	IS30
3	NZ_JH724206.1:998216-999371	IS30
3	NZ_JH724208.1:277827-278982	IS30
3	NZ_JH724215.1:1510659-1511814	IS30
3	NZ_JH724215.1:1632453-1633608	IS30
3	NZ_JH724215.1:2413319-2414474	IS30
3	NZ_JH724215.1:2808807-2809962	IS30
3	NZ_JH724217.1:279869-281024	IS30
3	NZ_JNHF01000138.1:108769-109924	IS30
3	NZ_JNHH01000013.1:506766-507921	IS30
3	NZ_JNHH01000021.1:61743-62898	IS30
3	NZ_JUOZ01000029.1:511-1669	IS30
3	NZ_JUPJ01000031.1:511-1669	IS30
3	NZ_KB905472.1:1356820-1357975	IS30
3	NZ_KQ236955.1:3225492-3226647	IS30
3	NZ_KV751176.1:926174-927329	IS30
3	NZ_KV751176.1:926175-927329	IS30
3	NZ_LGTH01000001.1:1379291-1380446	IS30
3	NZ_LGTH01000001.1:273427-274581	IS30
3	NZ_LGTH01000001.1:986562-987717	IS30
3	NZ_LGTH01000002.1:905526-906680	IS30
3	NZ_LGTH01000004.1:83915-85070	IS30
3	NZ_LT594621.1:1808004-1809161	IS30
4	NC_003228.3:2579259-2582256	IS1182
4	NC_006347.1:2512014-2515011	IS1182
4	NC_016776.1:2652876-2655873	IS1182
4	NZ_CP012706.1:1733583-1736580	IS1182
4	NZ_GG705209.1:1440856-1443853	IS1182
4	NZ_JGCM01000084.1:16814-19811	IS1182
4	NZ_JGCR01000239.1:8897-11894	IS1182
4	NZ_JGCV01000093.1:64214-67208	IS1182
4	NZ_JGDK01000114.1:67847-70844	IS1182
4	NZ_JGDL01000031.1:188459-191456	IS1182
4	NZ_JGDQ01000014.1:84104-87101	IS1182
4	NZ_JGDX01000055.1:135132-138129	IS1182
4	NZ_JGEA01000020.1:335825-338822	IS1182
4	NZ_JGEB01000075.1:335825-338822	IS1182
4	NZ_JGEC01000018.1:335749-338746	IS1182
4	NZ_JGEI01000014.1:447076-450070	IS1182
4	NZ_JGEJ01000009.1:807738-810732	IS1182
4	NZ_JGEK01000062.1:457640-460637	IS1182
4	NZ_JGEL01000030.1:117965-120962	IS1182
4	NZ_JGER01000028.1:112598-115595	IS1182
4	NZ_JGEV01000024.1:288748-291745	IS1182
4	NZ_JGVD01000053.1:169217-172214	IS1182
4	NZ_JGVF01000062.1:503759-506756	IS1182
4	NZ_JGVG01000009.1:806469-809463	IS1182
4	NZ_JH636044.1:2635719-2638713	IS1182
4	NZ_JHEF01000025.1:77616-80613	IS1182
4	NZ_JPGQ01000192.1:228047-231044	IS1182
4	NZ_KQ970978.1:77681-80678	IS1182
4	NZ_KQ971030.1:77681-80678	IS1182
4	NZ_LIDU01000032.1:270260-273257	IS1182
5	NZ_AKBX01000005.1:6064-7429	IS256
5	NZ_CP012801.1:1798890-1800259	IS256
5	NZ_CP012801.1:5909321-5910690	IS256
5	NZ_CP012801.1:6550739-6552108	IS256
5	NZ_CYXS01000003.1:389206-390521	IS256
5	NZ_CYYB01000003.1:320292-321660	IS256
5	NZ_CZAG01000006.1:205259-206633	IS256
5	NZ_CZBK01000001.1:414166-415537	IS256
5	NZ_DS264463.2:1674-3413	IS256
5	NZ_DS264542.1:241054-242427	IS256
5	NZ_GL622541.1:487169-488534	IS256
5	NZ_JH724282.1:852373-853742	IS256
5	NZ_JH724283.1:844019-845389	IS256
5	NZ_JH724284.1:380548-381918	IS256
5	NZ_JH724286.1:220421-221794	IS256
5	NZ_JH724309.1:318333-319700	IS256
5	NZ_JH976531.1:2491-3865	IS256
5	NZ_JNHM01000020.1:3902-5272	IS256
5	NZ_JNHM01000028.1:288931-290301	IS256
5	NZ_JNHM01000147.1:4933-6303	IS256
5	NZ_JNHM01000148.1:88486-89916	IS256
5	NZ_JNHM01000179.1:26347-27717	IS256
5	NZ_JNHM01000184.1:1467-2837	IS256
5	NZ_JNHN01000168.1:42643-44013	IS256
5	NZ_KB905466.1:2775082-2776449	IS256
5	NZ_KB905466.1:638829-640196	IS256
5	NZ_KB905467.1:398281-399648	IS256
5	NZ_KB905467.1:969324-970689	IS256
6	NC_006347.1:2394171-2401294	IS1182
6	NC_016776.1:2534839-2541961	IS1182
6	NZ_AKBY01000001.1:19297-26419	IS1182
6	NZ_CP011073.1:2239892-2247014	IS1182
6	NZ_CP012706.1:1615539-1622661	IS1182
6	NZ_FR894293.1:125877-132999	IS1182
6	NZ_GG705209.1:1117598-1124719	IS1182
6	NZ_GL945044.1:250500-257622	IS1182
6	NZ_JGCO01000293.1:68487-75610	IS1182
6	NZ_JGCQ01000291.1:68369-75492	IS1182
6	NZ_JGCR01000231.1:25412-32534	IS1182
6	NZ_JGCY01000288.1:63242-70364	IS1182
6	NZ_JGCZ01000284.1:1020-8142	IS1182
6	NZ_JGDA01000222.1:99114-106236	IS1182
6	NZ_JGDB01000125.1:37813-44935	IS1182
6	NZ_JGDC01000269.1:37472-44594	IS1182
6	NZ_JGDD01000090.1:121502-128624	IS1182
6	NZ_JGDE01000083.1:72175-79297	IS1182
6	NZ_JGDF01000081.1:66184-73306	IS1182
6	NZ_JGDJ01000195.1:66284-73406	IS1182
6	NZ_JGDM01000047.1:95597-102720	IS1182
6	NZ_JGDP01000090.1:5133-12255	IS1182
6	NZ_JGDQ01000013.1:343033-350156	IS1182
6	NZ_JGDS01000050.1:168912-176034	IS1182
6	NZ_JGDV01000034.1:125514-132636	IS1182
6	NZ_JGDY01000025.1:268969-276091	IS1182
6	NZ_JGDZ01000061.1:152027-159149	IS1182
6	NZ_JGEH01000041.1:261153-268275	IS1182
6	NZ_JGEK01000062.1:339750-346872	IS1182
6	NZ_JGEQ01000070.1:67748-74870	IS1182
6	NZ_JGES01000028.1:446191-453313	IS1182
6	NZ_JGET01000017.1:430761-437883	IS1182
6	NZ_JGVE01000095.1:430366-437488	IS1182
6	NZ_JH636044.1:2508853-2515976	IS1182
6	NZ_JH724188.1:26020-33142	IS1182
6	NZ_JH724193.1:2610810-2617932	IS1182
6	NZ_JH815495.1:191303-198425	IS1182
6	NZ_JPGQ01000192.1:341969-349091	IS1182
6	NZ_JUOZ01000162.1:4324-11446	IS1182
6	NZ_JVLP01000104.1:9026-16148	IS1182
6	NZ_JVLQ01000035.1:31657-38779	IS1182
6	NZ_JVLR01000055.1:81274-88396	IS1182
6	NZ_LIDT01000023.1:260797-267918	IS1182
6	NZ_MBRB01000001.1:108335-115456	IS1182
7	NC_009614.1:1646547-1649077	IS66
7	NC_009614.1:1772270-1774800	IS66
7	NC_009614.1:669731-672261	IS66
7	NC_021017.1:3123397-3125926	IS66
7	NZ_CP012938.1:2457596-2460123	IS66
7	NZ_CP012938.1:4238664-4241193	IS66
7	NZ_CP012938.1:4335798-4338326	IS66
7	NZ_CP012938.1:5297933-5300462	IS66
7	NZ_CP012938.1:5354596-5357124	IS66
7	NZ_CP012938.1:941789-944328	IS66
7	NZ_DS264556.1:32369-34898	IS66
7	NZ_DS264556.1:32370-34897	IS66
7	NZ_DS264562.1:165142-167671	IS66
7	NZ_DS264577.1:95226-97754	IS66
7	NZ_DS264584.1:29803-32327	IS66
7	NZ_GL945099.1:51912-54958	IS66
7	NZ_JH636027.1:298173-301018	IS66
7	NZ_JH724226.1:1665905-1668428	IS66
7	NZ_JH724228.1:775397-777919	IS66
7	NZ_JH724243.1:346001-348781	IS66
7	NZ_JH724295.1:393469-395994	IS66
7	NZ_JNHF01000121.1:313622-316151	IS66
7	NZ_JNHF01000126.1:1990-4518	IS66
7	NZ_JNHF01000151.1:6447-8976	IS66
7	NZ_JNHH01000013.1:81778-84307	IS66
7	NZ_JNHH01000017.1:26333-28862	IS66
7	NZ_JNHM01000012.1:118971-121498	IS66
7	NZ_JNHM01000028.1:12888-15417	IS66
7	NZ_JNHM01000050.1:36295-38824	IS66
7	NZ_KQ236955.1:736028-738553	IS66
8	NC_009614.1:2178988-2180410	IS481
8	NC_009614.1:3646974-3648392	IS481
8	NZ_AAVM02000001.1:667077-668259	IS481
8	NZ_ABJL02000008.1:1988228-1989647	IS481
8	NZ_ADKO01000081.1:435048-436467	IS481
8	NZ_AGDG01000001.1:118811-120232	IS481
8	NZ_AGDG01000032.1:59895-61313	IS481
8	NZ_AGDG01000039.1:248078-249494	IS481
8	NZ_AGDG01000045.1:73751-75169	IS481
8	NZ_CZAD01000031.1:18682-20102	IS481
8	NZ_CZAO01000007.1:156685-158105	IS481
8	NZ_DS499672.1:405395-406814	IS481
8	NZ_JH724081.1:499768-501152	IS481
8	NZ_JH724260.1:3819368-3820787	IS481
8	NZ_JH724260.1:4631723-4633142	IS481
8	NZ_JH724268.1:1403166-1404585	IS481
8	NZ_JH724268.1:2253432-2254851	IS481
8	NZ_JH724269.1:27415-28834	IS481
8	NZ_JH724282.1:692017-693665	IS481
8	NZ_JH815524.1:1540399-1541817	IS481
8	NZ_JNHI01000028.1:267644-269063	IS481
8	NZ_JNHJ01000190.1:52501-53920	IS481
8	NZ_JNHM01000028.1:151134-152557	IS481
8	NZ_KE340312.1:474263-475680	IS481
8	NZ_KE340315.1:34007-35424	IS481
8	NZ_KQ968374.1:6329-7748	IS481
9	NZ_JGCZ01000027.1:30783-32097	IS5
9	NZ_JGCZ01000176.1:9725-11039	IS5
9	NZ_JH724110.1:24875-26188	IS5
9	NZ_JH724110.1:297463-298778	IS5
9	NZ_JH724110.1:520091-521472	IS5
9	NZ_JH724110.1:909253-911218	IS5
9	NZ_JH724110.1:957343-958657	IS5
9	NZ_JH724112.1:154528-155933	IS5
9	NZ_JH724113.1:393729-395044	IS5
9	NZ_JH724113.1:409074-410389	IS5
9	NZ_JH724114.1:315868-317181	IS5
9	NZ_JH724114.1:399054-400368	IS5
9	NZ_JH724115.1:161605-162920	IS5
9	NZ_JH724115.1:177712-179026	IS5
9	NZ_JH724132.1:1230772-1232186	IS5
9	NZ_JH724133.1:541653-543160	IS5
9	NZ_JH724134.1:401775-403281	IS5
9	NZ_JH724134.1:42912-44226	IS5
9	NZ_JH724135.1:427959-429274	IS5
9	NZ_JH724136.1:249578-250891	IS5
9	NZ_JH724137.1:83913-85379	IS5
9	NZ_JH724139.1:68241-70094	IS5
9	NZ_JH724141.1:148434-149854	IS5
9	NZ_JH724206.1:872246-873562	IS5
9	NZ_JH724208.1:329351-330666	IS5
9	NZ_JH724215.1:2539128-2540444	IS5
9	NZ_JH724215.1:366578-367895	IS5
10	NC_006347.1:1601631-1604570	IS3+IS66
10	NC_006347.1:2708794-2711733	IS3+IS66
10	NC_006347.1:857634-860572	IS3+IS66
10	NZ_CP008741.1:1438931-1441870	IS3+IS66
10	NZ_CP008741.1:1735433-1738372	IS3+IS66
10	NZ_CP008741.1:2789821-2792759	IS3+IS66
10	NZ_CP008741.1:3018777-3021716	IS3+IS66
10	NZ_CP008741.1:3097763-3100700	IS3+IS66
10	NZ_CP008741.1:5206377-5209315	IS3+IS66
10	NZ_CP008741.1:643503-646442	IS3+IS66
10	NZ_CP022754.1:3539034-3541973	IS3+IS66
10	NZ_CP022754.1:3665976-3668918	IS3+IS66
10	NZ_DS264541.1:19750-22689	IS3+IS66
10	NZ_GG698746.1:38791-41730	IS3+IS66
10	NZ_JH724089.1:646222-649158	IS3+IS66
10	NZ_JH724093.1:11092-14031	IS3+IS66
10	NZ_JH724111.1:589986-592924	IS3+IS66
10	NZ_JH724148.1:0-2938	IS3+IS66
10	NZ_JH724226.1:2144629-2147566	IS3+IS66
10	NZ_JH724226.1:2935838-2938777	IS3+IS66
10	NZ_JH724230.1:54105-57044	IS3+IS66
10	NZ_JH976485.1:598093-601032	IS3+IS66
10	NZ_JH976489.1:265998-268937	IS3+IS66
10	NZ_JH976490.1:512122-515140	IS3+IS66
10	NZ_JNHN01000174.1:183239-186178	IS3+IS66
11	NZ_CP012938.1:1554224-1556970	IS66
11	NZ_CP012938.1:1656705-1659452	IS66
11	NZ_CP012938.1:2479635-2482382	IS66
11	NZ_CP012938.1:2567245-2569991	IS66
11	NZ_CP012938.1:2575145-2577892	IS66
11	NZ_CP012938.1:3003821-3006566	IS66
11	NZ_CP012938.1:4616833-4619582	IS66
11	NZ_CP012938.1:469485-472232	IS66
11	NZ_CP012938.1:739645-742388	IS66
11	NZ_DS264582.1:220578-223324	IS66
11	NZ_DS264582.1:220578-223325	IS66
11	NZ_DS264582.1:220579-223324	IS66
11	NZ_DS264582.1:220580-223323	IS66
11	NZ_JH594596.1:701849-704578	IS66
11	NZ_JH992943.1:694254-697003	IS66
11	NZ_KB905472.1:1294454-1297305	IS66
11	NZ_KB905472.1:1358123-1360874	IS66
11	NZ_KB905472.1:1378737-1381488	IS66
11	NZ_KB905472.1:1983016-1985766	IS66
11	NZ_KB905472.1:437454-440204	IS66
11	NZ_KB905472.1:747037-749786	IS66
11	NZ_KB905472.1:866383-869133	IS66
11	NZ_KB905472.1:927104-929855	IS66
11	NZ_KB905473.1:491188-493939	IS66
11	NZ_KB905476.1:10785-13536	IS66
11	NZ_KB905478.1:4043-6792	IS66
11	NZ_KQ236955.1:1375734-1378471	IS66
11	NZ_KQ236955.1:1393274-1396021	IS66
11	NZ_KQ236956.1:1285943-1288689	IS66
11	NZ_KQ236956.1:150626-153372	IS66
12	NC_009614.1:1935797-1936829	IS982
12	NC_009614.1:24993-26025	IS982
12	NC_009614.1:265702-266734	IS982
12	NC_009614.1:4293373-4294404	IS982
12	NC_009614.1:65402-66434	IS982
12	NC_021017.1:3046501-3047532	IS982
12	NZ_ADKP01000050.1:281-1310	IS982
12	NZ_ADMP01000194.1:7576-8605	IS982
12	NZ_CBXG010000057.1:143794-144823	IS982
12	NZ_CBXH010000064.1:143737-144766	IS982
12	NZ_GG705173.1:695988-697017	IS982
12	NZ_JH114344.1:109525-110554	IS982
12	NZ_JH724285.1:153112-154143	IS982
12	NZ_JNHI01000001.1:126449-127480	IS982
12	NZ_JNHI01000002.1:182446-183477	IS982
12	NZ_JNHI01000020.1:16684-17716	IS982
12	NZ_JNHI01000024.1:2950-3981	IS982
12	NZ_JNHI01000028.1:214561-215591	IS982
12	NZ_JNHM01000004.1:101691-102722	IS982
12	NZ_JNHM01000012.1:399845-400876	IS982
12	NZ_JNHM01000026.1:6128-7160	IS982
12	NZ_JNHM01000077.1:6360-7392	IS982
12	NZ_JNHM01000148.1:83263-84295	IS982
12	NZ_MBRB01000003.1:268800-269831	IS982
13	NC_004663.1:1383148-1384277	IS5
13	NZ_AKBX01000009.1:41715-42844	IS5
13	NZ_BAJE01000057.1:19309-20439	IS5
13	NZ_CP008741.1:3265304-3266433	IS5
13	NZ_CZAG01000001.1:1015461-1016590	IS5
13	NZ_CZBK01000009.1:170771-171900	IS5
13	NZ_DS264550.1:106997-108126	IS5
13	NZ_DS990134.1:23321-24450	IS5
13	NZ_DS995537.1:787450-788579	IS5
13	NZ_GL622551.1:9659-10788	IS5
13	NZ_JH636035.1:135792-136921	IS5
13	NZ_JH724110.1:493815-494944	IS5
13	NZ_JH724132.1:816451-817580	IS5
13	NZ_JH724260.1:3256458-3257587	IS5
13	NZ_JH724268.1:2816640-2817769	IS5
13	NZ_JH976526.1:200741-201870	IS5
13	NZ_JH992940.1:1292762-1293891	IS5
13	NZ_JNHI01000009.1:41013-42142	IS5
13	NZ_JNHJ01000164.1:251848-252977	IS5
13	NZ_JVLP01000182.1:52008-53137	IS5
13	NZ_JVLQ01000143.1:52008-53137	IS5
13	NZ_JVLR01000145.1:52008-53137	IS5
13	NZ_KB905474.1:397161-398290	IS5
13	NZ_KE340314.1:88490-89619	IS5
14	NC_021030.1:3604636-3613966	IS607
14	NZ_AENZ01000040.1:68617-76815	IS607
14	NZ_CP022754.1:514069-522267	IS607
14	NZ_CYXP01000001.1:1121481-1129679	IS607
14	NZ_CZAD01000043.1:715-8913	IS607
14	NZ_CZAO01000002.1:93506-101704	IS607
14	NZ_CZBF01000001.1:493018-501216	IS607
14	NZ_DS264518.1:75623-83821	IS607
14	NZ_DS499672.1:92736-100934	IS607
14	NZ_GG698740.1:867004-875289	IS607
14	NZ_GG774763.1:183156-191354	IS607
14	NZ_JGDG01000415.1:7432-15643	IS607
14	NZ_JGEV01000024.1:433023-441234	IS607
14	NZ_JH815493.1:482931-491149	IS607
14	NZ_JH976457.1:206447-214645	IS607
14	NZ_JH976498.1:123308-131593	IS607
14	NZ_JH976526.1:374747-382945	IS607
14	NZ_JNHI01000002.1:394364-402631	IS607
14	NZ_JNHP01000148.1:18906-27104	IS607
14	NZ_KB894552.1:44954-53152	IS607
14	NZ_KQ236098.1:22763-30979	IS607
14	NZ_KQ968353.1:141304-149502	IS607
15	NC_014169.1:1462874-1465330	IS21
15	NC_015052.1:2296678-2299133	IS21
15	NC_017221.1:346894-349349	IS21
15	NC_017221.1:966788-969244	IS21
15	NZ_AP014658.1:1343257-1345712	IS21
15	NZ_CM002287.1:1734296-1736813	IS21
15	NZ_CP008885.1:1462304-1464760	IS21
15	NZ_CP010453.1:11350-13806	IS21
15	NZ_CP010453.1:1343569-1346025	IS21
15	NZ_CP010453.1:529436-531892	IS21
15	NZ_CP011964.1:819924-822380	IS21
15	NZ_CP016019.1:1393806-1396261	IS21
15	NZ_CP016019.1:470985-473440	IS21
15	NZ_JNVX01000003.1:181980-184435	IS21
15	NZ_KE145423.1:108390-110846	IS21
16	NZ_ADMO01000010.1:48490-51180	IS3+IS66
16	NZ_AGDG01000028.1:15470-18160	IS3+IS66
16	NZ_AKBX01000001.1:264552-267243	IS3+IS66
16	NZ_AKBX01000001.1:569598-572289	IS3+IS66
16	NZ_AKBX01000004.1:383467-386158	IS3+IS66
16	NZ_AKBX01000006.1:1840-4531	IS3+IS66
16	NZ_CBXG010000056.1:59954-62644	IS3+IS66
16	NZ_CBXH010000047.1:3280-5970	IS3+IS66
16	NZ_CP012937.1:2039335-2042025	IS3+IS66
16	NZ_CYZF01000008.1:58361-61052	IS3+IS66
16	NZ_CZAE01000017.1:15610-18300	IS3+IS66
16	NZ_CZAI01000010.1:63774-66464	IS3+IS66
16	NZ_GL945097.1:254618-257308	IS3+IS66
16	NZ_JH724079.1:1162216-1164906	IS3+IS66
16	NZ_JH724079.1:629211-632001	IS3+IS66
16	NZ_JH724081.1:31348-34039	IS3+IS66
16	NZ_JH724087.1:202842-205532	IS3+IS66
16	NZ_JH724226.1:1175880-1178571	IS3+IS66
16	NZ_JNHF01000174.1:20984-23674	IS3+IS66
16	NZ_JNHG01000090.1:21244-23934	IS3+IS66
16	NZ_JNHH01000032.1:104839-107529	IS3+IS66
16	NZ_LRDP01000008.1:185925-188616	IS3+IS66
17	NC_009614.1:1076310-1077772	IS481
17	NC_009614.1:2000588-2002050	IS481
17	NC_009614.1:4183360-4184823	IS481
17	NC_009614.1:4343684-4345148	IS481
17	NC_009614.1:511468-512932	IS481
17	NZ_DS499665.1:64693-66157	IS481
17	NZ_DS499668.1:15974-17436	IS481
17	NZ_DS499670.1:44724-46188	IS481
17	NZ_DS499671.1:83945-85409	IS481
17	NZ_DS499673.1:187120-188582	IS481
17	NZ_DS499673.1:278147-279609	IS481
17	NZ_DS499674.1:325232-326695	IS481
17	NZ_JH114354.1:147905-149369	IS481
17	NZ_JH724282.1:1004155-1005619	IS481
17	NZ_JH724283.1:1007480-1008943	IS481
17	NZ_JH724283.1:14458-15922	IS481
17	NZ_JH724286.1:200933-202398	IS481
17	NZ_JH724287.1:147469-148930	IS481
17	NZ_JH724291.1:22121-23585	IS481
17	NZ_JH976454.1:225068-226532	IS481
17	NZ_JNHM01000012.1:446759-448221	IS481
17	NZ_KE340312.1:31627-33088	IS481
18	NC_004663.1:4399637-4400989	ISAs1
18	NC_004663.1:5999363-6000715	ISAs1
18	NZ_CP012937.1:4233012-4234364	ISAs1
18	NZ_CP012937.1:5747381-5748732	ISAs1
18	NZ_CP012938.1:2918759-2920110	ISAs1
18	NZ_CP012938.1:3485839-3487191	ISAs1
18	NZ_CP012938.1:4241982-4243334	ISAs1
18	NZ_DS264554.1:312718-314070	ISAs1
18	NZ_DS264577.1:1411-2763	ISAs1
18	NZ_DS264580.1:83708-85059	ISAs1
18	NZ_GG688326.1:37906-39258	ISAs1
18	NZ_GL945021.1:189632-190984	ISAs1
18	NZ_JH636025.1:183082-185035	ISAs1
18	NZ_JH636029.1:1128941-1130293	ISAs1
18	NZ_JH724231.1:257041-258392	ISAs1
18	NZ_JH724241.1:491364-492716	ISAs1
18	NZ_JH724241.1:6913-8265	ISAs1
18	NZ_JH724243.1:664637-665988	ISAs1
18	NZ_JH724247.1:201485-202837	ISAs1
18	NZ_JNHF01000157.1:18411-19763	ISAs1
18	NZ_JNHF01000169.1:138809-140160	ISAs1
18	NZ_JNHH01000006.1:158862-160213	ISAs1
18	NZ_JNHH01000037.1:2309-3661	ISAs1
19	NC_003228.3:4792762-4795309	IS21
19	NC_009615.1:4644436-4646988	IS21
19	NC_016776.1:4846514-4849050	IS21
19	NZ_CZAP01000034.1:19852-22406	IS21
19	NZ_CZBF01000002.1:160190-162746	IS21
19	NZ_DS995508.1:568112-570667	IS21
19	NZ_GG775007.1:22810-25365	IS21
19	NZ_GL635655.1:179590-182137	IS21
19	NZ_JGDD01000090.1:315275-317822	IS21
19	NZ_JGDF01000150.1:33384-35931	IS21
19	NZ_JGDN01000087.1:29280-31826	IS21
19	NZ_JGDO01000057.1:29201-31747	IS21
19	NZ_JGED01000029.1:134977-137524	IS21
19	NZ_JGEG01000095.1:29211-31757	IS21
19	NZ_JGEK01000081.1:31147-33694	IS21
19	NZ_JH114390.1:2184-5106	IS21
19	NZ_JH815525.1:1486053-1488600	IS21
19	NZ_JNHM01000174.1:8040-10594	IS21
19	NZ_KQ971004.1:131180-133727	IS21
19	NZ_KQ971056.1:131180-133727	IS21
19	NZ_LN877293.1:4772569-4775115	IS21
19	NZ_MBRB01000025.1:6599-9146	IS21
20	NC_009614.1:4956124-4957739	IS66
20	NZ_ADKO01000005.1:1586-3201	IS66
20	NZ_CELP01000806.1:200-1817	IS66
20	NZ_CELS01000806.1:200-1817	IS66
20	NZ_CYYO01000002.1:221914-223531	IS66
20	NZ_CZAD01000002.1:38555-40172	IS66
20	NZ_CZAF01000006.1:356278-357894	IS66
20	NZ_CZAO01000010.1:139211-140828	IS66
20	NZ_CZBK01000005.1:230524-232139	IS66
20	NZ_DS995531.1:593589-595206	IS66
20	NZ_GG705228.1:318358-319975	IS66
20	NZ_GL622501.1:342785-344401	IS66
20	NZ_GL635679.1:583-2200	IS66
20	NZ_JH724132.1:250944-252561	IS66
20	NZ_JNHI01000007.1:164716-166333	IS66
20	NZ_JNHJ01000162.1:216404-218021	IS66
20	NZ_JPHP01000139.1:224-1841	IS66
20	NZ_JVQR01000328.1:2426-4043	IS66
20	NZ_KQ235759.1:265078-266693	IS66
20	NZ_NQMH01000001.1:1630317-1631933	IS66
21	NC_004663.1:2928669-2931213	IS3+IS66
21	NC_004663.1:5635434-5637978	IS3+IS66
21	NZ_CP012937.1:2635581-2638125	IS3+IS66
21	NZ_CP012937.1:3011407-3013950	IS3+IS66
21	NZ_CP012937.1:3014141-3016684	IS3+IS66
21	NZ_CP012937.1:4714232-4716776	IS3+IS66
21	NZ_CP012937.1:995838-998380	IS3+IS66
21	NZ_GL945090.1:603234-605778	IS3+IS66
21	NZ_JH114322.1:1208739-1211282	IS3+IS66
21	NZ_JH114390.1:18077-20620	IS3+IS66
21	NZ_JH724260.1:2338797-2341340	IS3+IS66
21	NZ_JH724260.1:296198-298741	IS3+IS66
21	NZ_JH724260.1:4446265-4448809	IS3+IS66
21	NZ_JH724268.1:1585604-1588148	IS3+IS66
21	NZ_JH724268.1:820629-823172	IS3+IS66
21	NZ_JH724269.1:140414-142957	IS3+IS66
21	NZ_JH815482.1:4432-7171	IS3+IS66
21	NZ_JH815483.1:498815-501554	IS3+IS66
22	NZ_CP007619.1:1426670-1429382	IS66
22	NZ_CP007619.1:1459340-1462052	IS66
22	NZ_CP007619.1:1633513-1636224	IS66
22	NZ_CP007619.1:1790508-1793218	IS66
22	NZ_CP007619.1:2318870-2321582	IS66
22	NZ_CP007619.1:2888258-2890970	IS66
22	NZ_CP007619.1:2938093-2940805	IS66
22	NZ_CP007619.1:3104638-3107349	IS66
22	NZ_CP007619.1:909433-912145	IS66
22	NZ_CP008741.1:2911617-2914355	IS66
22	NZ_DS362243.1:102868-105580	IS66
22	NZ_JH724086.1:1276302-1279013	IS66
22	NZ_JH724086.1:568345-571056	IS66
22	NZ_JH724088.1:52497-55208	IS66
22	NZ_JNHM01000002.1:13339-16051	IS66
22	NZ_JNHM01000012.1:161224-163936	IS66
22	NZ_JNHN01000160.1:5351-8063	IS66
23	NC_004663.1:126390-127707	IS4
23	NC_004663.1:2282143-2283459	IS4
23	NZ_DS981485.1:59199-60515	IS4
23	NZ_DS990135.1:114483-115799	IS4
23	NZ_GG705215.1:39205-40521	IS4
23	NZ_GG730107.1:928452-929777	IS4
23	NZ_GL635665.1:6317-7633	IS4
23	NZ_JH724234.1:21392-22712	IS4
23	NZ_JH976491.1:421992-423307	IS4
23	NZ_JH976493.1:6041-7357	IS4
23	NZ_JNHK01000069.1:1908-3224	IS4
23	NZ_JNHK01000092.1:60781-62097	IS4
23	NZ_JNHL01000149.1:61374-62690	IS4
23	NZ_JNHU01000001.1:57068-58384	IS4
23	NZ_JNHU01000019.1:17502-18818	IS4
23	NZ_JVQR01000279.1:1817-3133	IS4
23	NZ_KQ236956.1:1250215-1251530	IS4
23	NZ_KQ236964.1:1868-3184	IS4
23	NZ_LRDP01000060.1:20999-22319	IS4
24	NC_012778.1:1574357-1577835	IS1182
24	NC_021010.1:1071085-1074627	IS1182
24	NC_021012.1:1882912-1886699	IS1182
24	NC_021015.1:1371501-1375043	IS1182
24	NC_021040.1:606411-610303	IS1182
24	NZ_ACFY01000037.1:13351-16892	IS1182
24	NZ_ACII02000003.1:1049336-1052814	IS1182
24	NZ_AUJF01000097.1:1654-5196	IS1182
24	NZ_BBDW01000006.1:123479-127031	IS1182
24	NZ_CVRS01000048.1:47900-51442	IS1182
24	NZ_CZBX01000004.1:230689-234231	IS1182
24	NZ_DS264339.1:142086-145628	IS1182
24	NZ_FJVH01000015.1:1521034-1524512	IS1182
24	NZ_GG662006.1:174254-177793	IS1182
24	NZ_JH126499.1:63242-66784	IS1182
24	NZ_JRFS01000014.1:124096-127597	IS1182
24	NZ_PYLQ01000001.1:185405-188884	IS1182
25	NC_018011.1:1673657-1675080	IS3
25	NC_018011.1:1938123-1939546	IS3
25	NC_018011.1:2392577-2393999	IS3
25	NC_018011.1:262170-263591	IS3
25	NC_018011.1:2803525-2804948	IS3
25	NC_018011.1:730462-731883	IS3
25	NC_018011.1:879287-880710	IS3
25	NZ_CZAD01000011.1:74239-75662	IS3
25	NZ_CZAF01000003.1:23502-24925	IS3
25	NZ_GL635667.1:14055-15478	IS3
25	NZ_JGDJ01000177.1:29257-30680	IS3
25	NZ_JGEM01000060.1:20502-21924	IS3
25	NZ_JGEN01000051.1:20502-21924	IS3
25	NZ_JGEO01000046.1:9874-11296	IS3
25	NZ_JGEQ01000067.1:30243-31666	IS3
25	NZ_KB894543.1:122932-124354	IS3
26	NZ_HF545616.1:1042486-1043544	IS481
26	NZ_HF545616.1:1113583-1114643	IS481
26	NZ_HF545616.1:1121831-1122891	IS481
26	NZ_HF545616.1:1250538-1251597	IS481
26	NZ_HF545616.1:1567844-1568905	IS481
26	NZ_HF545616.1:1834004-1835083	IS481
26	NZ_HF545616.1:2181997-2183056	IS481
26	NZ_HF545616.1:2208500-2209560	IS481
26	NZ_HF545616.1:2239624-2240683	IS481
26	NZ_HF545616.1:603801-604860	IS481
26	NZ_HF545616.1:841164-842223	IS481
26	NZ_HF545617.1:137245-138305	IS481
26	NZ_HF545617.1:264393-265452	IS481
26	NZ_HF545617.1:364838-365896	IS481
26	NZ_HF545617.1:442127-443186	IS481
26	NZ_HF545617.1:467856-468916	IS481
26	NZ_HF545617.1:562534-563593	IS481
27	NC_009614.1:1209443-1211814	IS66
27	NC_009614.1:1593008-1595379	IS66
27	NC_009614.1:2214614-2216984	IS66
27	NC_009614.1:535317-537688	IS66
27	NC_021017.1:3376975-3379346	IS66
27	NZ_CP012938.1:2916262-2918633	IS66
27	NZ_DS264580.1:85185-87556	IS66
27	NZ_GL945090.1:237910-240279	IS66
27	NZ_JH114338.1:49609-51982	IS66
27	NZ_JH114385.1:257219-259590	IS66
27	NZ_JH724231.1:254544-256915	IS66
27	NZ_JNHI01000001.1:69815-72187	IS66
27	NZ_JNHI01000002.1:139948-142319	IS66
27	NZ_JNHI01000002.1:22931-25302	IS66
27	NZ_JNHI01000029.1:66690-69061	IS66
27	NZ_JNHJ01000028.1:33527-35898	IS66
27	NZ_LRDP01000036.1:71789-74160	IS66
28	NC_021017.1:4250265-4251657	IS256
28	NZ_AKBY01000004.1:396389-397781	IS256
28	NZ_CP012937.1:4013205-4014593	IS256
28	NZ_CP012937.1:4505891-4507277	IS256
28	NZ_CZAF01000017.1:11960-13348	IS256
28	NZ_CZAN01000035.1:24386-25780	IS256
28	NZ_GL635656.1:43873-45266	IS256
28	NZ_JH114359.1:162824-164217	IS256
28	NZ_JH636029.1:899529-900915	IS256
28	NZ_JH724192.1:141195-142587	IS256
28	NZ_JH724202.1:1584-2976	IS256
28	NZ_JH724260.1:4462383-4463771	IS256
28	NZ_JH724288.1:207751-209144	IS256
28	NZ_JNHF01000036.1:20964-22352	IS256
28	NZ_JNHG01000319.1:20895-22283	IS256
28	NZ_JNHH01000027.1:70745-72133	IS256
28	NZ_JNHM01000106.1:6795-8189	IS256
28	NZ_JUOZ01000207.1:22546-23934	IS256
28	NZ_JUPJ01000146.1:22546-23934	IS256
28	NZ_KQ968361.1:99616-101004	IS256
29	NZ_ADMO01000015.1:7755-8995	IS110+IS3
29	NZ_CP012938.1:2295473-2296713	IS110+IS3
29	NZ_CP012938.1:5184311-5185551	IS110+IS3
29	NZ_CZBG01000007.1:1352-2592	IS110+IS3
29	NZ_DS264583.1:502224-503464	IS110+IS3
29	NZ_GL945029.1:589-1829	IS110+IS3
29	NZ_JH724230.1:46873-48113	IS110+IS3
29	NZ_JH724232.1:51736-52976	IS110+IS3
29	NZ_JH724241.1:2237850-2239090	IS110+IS3
29	NZ_JH724242.1:172360-173600	IS110+IS3
29	NZ_JH724246.1:100516-101756	IS110+IS3
29	NZ_JNHF01000122.1:24545-25785	IS110+IS3
29	NZ_JNHH01000010.1:132122-133362	IS110+IS3
30	NC_021030.1:2245271-2246511	IS110
30	NZ_DS499580.1:50312-51552	IS110
30	NZ_FR900687.1:2280-3520	IS110
30	NZ_JH724079.1:1184628-1185868	IS110
30	NZ_KB894542.1:478509-479749	IS110
31	NZ_AGDG01000004.1:108040-109382	IS256
31	NZ_AGDG01000020.1:6912-8256	IS256
31	NZ_AGDG01000021.1:12233-13575	IS256
31	NZ_AGDG01000024.1:7673-9015	IS256
31	NZ_AGDG01000027.1:260592-261935	IS256
31	NZ_AGDG01000028.1:89515-90858	IS256
31	NZ_AGDG01000032.1:258738-260080	IS256
31	NZ_AGDG01000032.1:296214-297556	IS256
31	NZ_CYZH01000012.1:92025-93371	IS256
31	NZ_CZBI01000001.1:966346-967694	IS256
31	NZ_EQ973491.1:1187195-1188540	IS256
31	NZ_GG688324.1:183485-184830	IS256
31	NZ_JNHF01000046.1:485-1839	IS256
31	NZ_JNHF01000175.1:17418-18766	IS256
31	NZ_JNHG01000240.1:520-1868	IS256
31	NZ_JNHH01000023.1:474699-476053	IS256
31	NZ_JNHH01000032.1:199194-200542	IS256
31	NZ_KQ968729.1:47402-48703	IS256
31	NZ_LRGC01000001.1:365932-367278	IS256
32	NZ_CYZI01000034.1:24422-25844	IS481
32	NZ_CZBK01000019.1:65697-67119	IS481
32	NZ_DS981457.1:168873-170298	IS481
32	NZ_DS981485.1:31538-32960	IS481
32	NZ_DS981487.1:30392-31812	IS481
32	NZ_DS981490.1:151115-153966	IS481
32	NZ_DS981496.1:61322-62743	IS481
32	NZ_DS981505.1:125922-127343	IS481
32	NZ_JH724283.1:383371-384793	IS481
32	NZ_JH724288.1:3296-4718	IS481
32	NZ_JH724317.1:195192-196613	IS481
32	NZ_KE340309.1:437799-439221	IS481
32	NZ_KE340311.1:73890-75312	IS481
32	NZ_KE340311.1:882231-883653	IS481
32	NZ_KE340314.1:112076-113498	IS481
32	NZ_KE340315.1:60689-62109	IS481
33	NZ_AP014658.1:1854223-1855801	IS110
33	NZ_AP014658.1:510726-512303	IS110
33	NZ_CP011965.1:1692547-1694124	IS110
33	NZ_CP013673.1:2154317-2155894	IS110
33	NZ_CP016019.1:2282742-2284319	IS110
33	NZ_LKSU01000031.1:8831-10408	IS110
33	NZ_MRBG01000012.1:37599-39177	IS110
33	NZ_PJDP01000021.1:166914-168491	IS110
33	NZ_PJDQ01000014.1:157773-159349	IS110
33	NZ_PJDR01000021.1:80247-81824	IS110
33	NZ_PJDU01000051.1:15709-17286	IS110
33	NZ_PJDV01000015.1:158413-159990	IS110
33	NZ_PJDW01000016.1:75793-77370	IS110
33	NZ_PJDX01000018.1:75780-77357	IS110
33	NZ_PJDY01000029.1:70376-71953	IS110
33	NZ_PJEE01000016.1:72213-73790	IS110
33	NZ_PJEF01000016.1:19607-21184	IS110
34	NZ_CDRH01001218.1:189-2734	IS1182
34	NZ_CP022754.1:5112415-5114992	IS1182
34	NZ_CYYK01000021.1:9344-11918	IS1182
34	NZ_CZBM01000012.1:102644-105189	IS1182
34	NZ_GG705150.1:1236190-1238735	IS1182
34	NZ_JH976486.1:207227-209772	IS1182
34	NZ_JH976486.1:535525-538374	IS1182
34	NZ_JH976496.1:1059306-1062747	IS1182
34	NZ_JNHK01000090.1:109295-111840	IS1182
34	NZ_JNHL01000057.1:19737-22282	IS1182
34	NZ_JNHP01000036.1:8110-10687	IS1182
34	NZ_JNHQ01000128.1:39383-41960	IS1182
34	NZ_JNHU01000011.1:100507-103052	IS1182
34	NZ_KQ236102.1:101546-104091	IS1182
34	NZ_NQMH01000001.1:1894091-1896636	IS1182
35	NZ_CP008741.1:2811444-2812872	IS481
35	NZ_CP011531.1:1958483-1959911	IS481
35	NZ_CP011531.1:2495988-2497417	IS481
35	NZ_CP011531.1:2743904-2745332	IS481
35	NZ_DS499671.1:120482-121908	IS481
35	NZ_JH114325.1:334719-336148	IS481
35	NZ_JH724110.1:370968-372397	IS481
35	NZ_JH724110.1:971718-973147	IS481
35	NZ_JH724113.1:560650-562079	IS481
35	NZ_JH724132.1:1292288-1293717	IS481
35	NZ_JH724132.1:693673-695102	IS481
35	NZ_JH724135.1:401393-402822	IS481
35	NZ_JH724153.1:1761859-1763287	IS481
35	NZ_JH724156.1:350354-351782	IS481
35	NZ_JH724159.1:17419-18848	IS481
36	NZ_JH976485.1:269830-271374	IS3
36	NZ_JH976486.1:167166-168710	IS3
36	NZ_JH976486.1:449839-451383	IS3
36	NZ_JH976486.1:657700-659242	IS3
36	NZ_JH976490.1:222894-224438	IS3
36	NZ_JH976491.1:272576-274119	IS3
36	NZ_JH976492.1:164396-165940	IS3
36	NZ_JNHK01000004.1:14691-16236	IS3
36	NZ_JNHK01000087.1:26033-27572	IS3
36	NZ_JNHK01000092.1:390641-392187	IS3
36	NZ_JNHK01000094.1:89335-90879	IS3
36	NZ_JNHU01000002.1:68977-70516	IS3
36	NZ_JNHU01000006.1:273144-274690	IS3
36	NZ_JNHU01000007.1:84545-86089	IS3
36	NZ_JNHU01000018.1:7788-9333	IS3
36	NZ_NQMH01000001.1:1522116-1523660	IS3
37	NZ_KV751174.1:1288854-1290177	IS5
37	NZ_KV751178.1:455096-456416	IS5
37	NZ_KV751187.1:293-1612	IS5
37	NZ_KV751187.1:293-1613	IS5
37	NZ_KV751187.1:294-1613	IS5
37	NZ_LGTH01000001.1:1390852-1392172	IS5
37	NZ_LGTH01000001.1:474396-475715	IS5
37	NZ_LGTH01000001.1:531933-533253	IS5
37	NZ_LGTH01000001.1:63130-64450	IS5
37	NZ_LGTH01000001.1:983441-984761	IS5
37	NZ_LGTH01000002.1:1251589-1252909	IS5
37	NZ_LGTH01000002.1:1288760-1290083	IS5
37	NZ_LGTH01000003.1:305428-306747	IS5
37	NZ_LGTH01000004.1:424175-425495	IS5
37	NZ_LGTH01000004.1:43026-44346	IS5
37	NZ_LGTH01000004.1:450979-452299	IS5
37	NZ_LGTH01000005.1:151071-152390	IS5
37	NZ_LGTH01000005.1:178366-179686	IS5
38	NC_004307.2:1422432-1423798	IS256
38	NC_004307.2:1683179-1684544	IS256
38	NC_004307.2:455847-457213	IS256
38	NC_004307.2:623130-624495	IS256
38	NZ_ATWX01000007.1:62451-63822	IS256
38	NZ_CP006741.1:650207-651575	IS256
38	NZ_CP007443.1:1875453-1876828	IS256
38	NZ_CP010437.1:1238054-1239420	IS256
38	NZ_CP010437.1:943332-944698	IS256
38	NZ_CP016019.1:1698205-1699569	IS256
38	NZ_CYYG01000013.1:530-1905	IS256
38	NZ_DS264458.1:194332-195707	IS256
38	NZ_DS264458.1:199677-201053	IS256
38	NZ_LNKC01000005.1:290359-291734	IS256
39	NC_004663.1:2426534-2428405	IS256
39	NZ_ADMO01000113.1:112784-114657	IS256
39	NZ_CP012937.1:5222787-5224660	IS256
39	NZ_CZAI01000009.1:198023-199896	IS256
39	NZ_CZBG01000005.1:69408-71281	IS256
39	NZ_DS362246.1:184745-186618	IS256
39	NZ_DS499662.1:47598-49471	IS256
39	NZ_EQ973355.1:323174-325047	IS256
39	NZ_GL622501.1:434191-436064	IS256
39	NZ_JH114350.1:1132988-1134728	IS256
39	NZ_JH636038.1:35341-37212	IS256
39	NZ_JH724246.1:251847-253720	IS256
39	NZ_JNHF01000030.1:37131-39004	IS256
39	NZ_JNHG01000307.1:12765-14638	IS256
39	NZ_JNHH01000072.1:36944-38817	IS256
39	NZ_KQ968392.1:75175-77048	IS256
40	NC_004663.1:2690769-2692354	IS3
40	NC_004663.1:4484497-4486080	IS3
40	NC_004663.1:4816883-4818470	IS3
40	NC_004663.1:4976479-4978063	IS3
40	NC_004663.1:5651025-5652612	IS3
40	NZ_CP012937.1:1176172-1177757	IS3
40	NZ_CP012937.1:3722349-3723934	IS3
40	NZ_CP012937.1:4056923-4058509	IS3
40	NZ_CP012937.1:4135233-4136820	IS3
40	NZ_CP012937.1:4699730-4701314	IS3
40	NZ_CP012937.1:5524670-5526254	IS3
40	NZ_CP012937.1:5681367-5682954	IS3
40	NZ_CP012937.1:917037-918621	IS3
41	NC_006347.1:2086712-2088010	IS110
41	NC_009614.1:61433-62737	IS110
41	NZ_AKBX01000006.1:35011-36314	IS110
41	NZ_CYZI01000057.1:9533-10837	IS110
41	NZ_CZBK01000048.1:2754-4058	IS110
41	NZ_FR903498.1:9965-11269	IS110
41	NZ_GL622544.1:223476-224779	IS110
41	NZ_GL635660.1:322345-323649	IS110
41	NZ_JGEM01000060.1:10638-11942	IS110
41	NZ_JGEN01000051.1:10638-11942	IS110
41	NZ_JH114372.1:9571-10875	IS110
41	NZ_JNHI01000020.1:53124-54428	IS110
41	NZ_JNHJ01000089.1:3397-4701	IS110
42	NC_016077.1:1122227-1123644	ISL3
42	NC_016077.1:1779482-1780898	ISL3
42	NC_016077.1:2178189-2179606	ISL3
42	NC_016077.1:2366244-2367660	ISL3
42	NC_016077.1:489728-491151	ISL3
42	NC_016077.1:70063-71479	ISL3
42	NC_016077.1:821948-823365	ISL3
42	NC_016077.1:83678-85095	ISL3
42	NC_016077.1:995717-997132	ISL3
42	NZ_AWUR01000032.1:9832-11246	ISL3
42	NZ_KE150449.1:1448285-1449735	ISL3
42	NZ_KE150449.1:2153659-2155183	ISL3
42	NZ_KE150449.1:306285-307702	ISL3
43	NZ_ADMO01000113.1:60015-68465	IS1182
43	NZ_CP012938.1:1863787-1872237	IS1182
43	NZ_CZBG01000008.1:177950-186400	IS1182
43	NZ_DS264583.1:70536-78986	IS1182
43	NZ_EQ973355.1:265486-273936	IS1182
43	NZ_FR885653.1:60285-68735	IS1182
43	NZ_GL945020.1:408105-416555	IS1182
43	NZ_JH636024.1:498680-507130	IS1182
43	NZ_JH724227.1:272361-280811	IS1182
43	NZ_JH724244.1:262382-270832	IS1182
43	NZ_JNHF01000137.1:24086-32536	IS1182
43	NZ_JNHG01000072.1:1114-9564	IS1182
43	NZ_JNHH01000027.1:220590-229040	IS1182
43	NZ_KQ968394.1:31730-40180	IS1182
43	NZ_LRDP01000012.1:120629-129079	IS1182
43	NZ_NQMG01000058.1:29629-38079	IS1182
44	NZ_LT629841.1:248920-250539	ISL3
44	NZ_LT629843.1:112617-115860	ISL3
44	NZ_LT629843.1:12130-15372	ISL3
44	NZ_LT629843.1:74026-77269	ISL3
44	NZ_LT629844.1:211297-214540	ISL3
44	NZ_LT629844.1:565486-568727	ISL3
44	NZ_LT629844.1:727364-730607	ISL3
44	NZ_LT629845.1:1122841-1126084	ISL3
44	NZ_LT629845.1:1189174-1192417	ISL3
44	NZ_LT629845.1:637964-641206	ISL3
44	NZ_LT629845.1:770432-773675	ISL3
44	NZ_LT629845.1:839269-842512	ISL3
44	NZ_LT629845.1:982862-986100	ISL3
45	NZ_AKBZ01000006.1:252835-254373	IS110
45	NZ_AKBZ01000007.1:2919-4457	IS110
45	NZ_AKBZ01000007.1:371093-372631	IS110
45	NZ_AKBZ01000007.1:406339-407877	IS110
45	NZ_AKBZ01000010.1:11579-13117	IS110
45	NZ_JH951902.1:1235161-1236699	IS110
45	NZ_JH951902.1:832574-834112	IS110
45	NZ_JH951902.1:867820-869358	IS110
45	NZ_JH951903.1:216036-217574	IS110
45	NZ_JH951903.1:802318-803856	IS110
45	NZ_JH951904.1:255301-256839	IS110
45	NZ_JH951905.1:13057-14595	IS110
46	NZ_AMJQ01000043.1:520-1673	IS630
46	NZ_AMJQ01000092.1:49208-50361	IS630
46	NZ_AMJQ01000129.1:15883-17036	IS630
46	NZ_AMJQ01000160.1:355-1508	IS630
46	NZ_AMJQ01000161.1:8588-9741	IS630
46	NZ_AMJQ01000166.1:7690-8843	IS630
46	NZ_AMJQ01000189.1:196-1349	IS630
46	NZ_AMJQ01000195.1:11005-12158	IS630
46	NZ_AMJQ01000241.1:5962-7115	IS630
46	NZ_AMJQ01000259.1:19600-20753	IS630
47	NZ_JH724294.1:1495737-1497083	IS481
47	NZ_JH724294.1:472768-474211	IS481
47	NZ_JH724297.1:276969-278412	IS481
47	NZ_JH724300.1:84217-85660	IS481
47	NZ_KQ236955.1:1082362-1083808	IS481
47	NZ_KQ236955.1:2357873-2359316	IS481
47	NZ_KQ236955.1:2616415-2617858	IS481
47	NZ_KQ236956.1:104721-106164	IS481
47	NZ_KQ236956.1:2164733-2166176	IS481
47	NZ_KQ236957.1:151966-153408	IS481
47	NZ_KQ236958.1:103563-105042	IS481
48	NZ_ADKP01000127.1:2-1327	IS4
48	NZ_ADMP01000047.1:2-1327	IS4
48	NZ_CBXG010000027.1:21807-23132	IS4
48	NZ_CBXH010000033.1:171108-172433	IS4
48	NZ_CP008741.1:2076039-2077364	IS4
48	NZ_CYYB01000008.1:300894-302217	IS4
48	NZ_DS264524.1:123152-124477	IS4
48	NZ_JH815524.1:1572436-1573759	IS4
48	NZ_JNHN01000184.1:47129-48452	IS4
48	NZ_KB905488.1:973603-974926	IS4
48	NZ_KB905491.1:311772-313097	IS4
48	NZ_KB905492.1:67541-68862	IS4
48	NZ_NQMG01000019.1:33236-34561	IS4
49	NZ_DS981428.1:18468-19795	IS4
49	NZ_DS981453.1:24530-25854	IS4
49	NZ_DS981453.1:9990-11314	IS4
49	NZ_DS981457.1:166786-168111	IS4
49	NZ_DS981457.1:228741-230064	IS4
49	NZ_DS981457.1:46350-47674	IS4
49	NZ_DS981460.1:95544-96869	IS4
49	NZ_DS981461.1:10460-11785	IS4
49	NZ_DS981476.1:14054-15378	IS4
49	NZ_DS981509.1:82735-84059	IS4
49	NZ_DS981510.1:33479-34804	IS4
49	NZ_DS981512.1:65542-66866	IS4
50	NZ_JH815524.1:1733434-1734741	IS4
50	NZ_JH815524.1:2029424-2030732	IS4
50	NZ_JH815524.1:729557-730867	IS4
50	NZ_JH815525.1:1279762-1281070	IS4
50	NZ_JH815525.1:1750595-1751902	IS4
50	NZ_JH815525.1:1904383-1905691	IS4
50	NZ_JH815525.1:2188173-2189481	IS4
50	NZ_JH815525.1:284470-285778	IS4
50	NZ_JH815525.1:472978-474286	IS4
50	NZ_JH815525.1:81605-82913	IS4
50	NZ_JH815525.1:845378-846685	IS4
50	NZ_JH815525.1:919006-920314	IS4
51	NC_004663.1:2509388-2510854	IS256
51	NC_004663.1:324497-325962	IS256
51	NC_004663.1:3423470-3424937	IS256
51	NZ_CP012937.1:3827742-3829207	IS256
51	NZ_CP012937.1:468350-469817	IS256
51	NZ_CP012937.1:5923396-5924863	IS256
51	NZ_CZAE01000047.1:9951-11418	IS256
51	NZ_GG774705.1:133617-135082	IS256
51	NZ_JH636037.1:1090644-1092109	IS256
51	NZ_KB905487.1:1251087-1252553	IS256
51	NZ_KB905487.1:749781-751249	IS256
52	NC_010655.1:1569452-1578978	IS1182
52	NZ_PJKO01000014.1:701540-711071	IS1182
52	NZ_PJKQ01000002.1:31963-41494	IS1182
52	NZ_PJKS01000008.1:50699-60230	IS1182
52	NZ_PJKU01000001.1:156622-166153	IS1182
52	NZ_PJKV01000001.1:415533-425063	IS1182
52	NZ_PJKW01000002.1:48530-58060	IS1182
52	NZ_PJKX01000010.1:14700-24230	IS1182
52	NZ_PJKY01000001.1:645076-654607	IS1182
52	NZ_PJLA01000001.1:607749-617284	IS1182
52	NZ_PJLB01000005.1:674151-683680	IS1182
52	NZ_PJLE01000001.1:946574-956109	IS1182
52	NZ_PJLF01000005.1:88903-98438	IS1182
52	NZ_PJLH01000001.1:174445-183980	IS1182
53	NC_010816.1:589144-590542	IS30
53	NC_015052.1:1575012-1576411	IS30
53	NC_015067.1:1951471-1952869	IS30
53	NZ_AP014658.1:112912-114311	IS30
53	NZ_CP011965.1:536556-537954	IS30
53	NZ_CP011965.1:785009-786408	IS30
53	NZ_CP013673.1:1252896-1254294	IS30
53	NZ_CP016019.1:1343814-1345253	IS30
53	NZ_JNWC01000028.1:104045-105444	IS30
53	NZ_JNWD01000005.1:307-1706	IS30
53	NZ_LKSU01000012.1:2-1400	IS30
53	NZ_PJDQ01000007.1:81982-83374	IS30
54	NC_016077.1:1030033-1031496	IS3
54	NC_016077.1:1447690-1449154	IS3
54	NC_016077.1:1602889-1604354	IS3
54	NC_016077.1:2160743-2162209	IS3
54	NC_016077.1:2376073-2377540	IS3
54	NC_016077.1:2400589-2402053	IS3
54	NC_016077.1:2406197-2407662	IS3
54	NC_016077.1:254190-255656	IS3
54	NC_016077.1:360327-361793	IS3
54	NC_016077.1:837217-838685	IS3
55	NC_017221.1:1225756-1227118	IS256
55	NC_017221.1:1351855-1353218	IS256
55	NC_017221.1:2159581-2160944	IS256
55	NC_017221.1:452667-454028	IS256
55	NZ_CDPT01000001.1:1108108-1109471	IS256
55	NZ_CDPT01000001.1:1749930-1751293	IS256
55	NZ_CDPT01000001.1:896794-898157	IS256
55	NZ_CM002287.1:1925995-1927370	IS256
55	NZ_CM002287.1:2008191-2009554	IS256
55	NZ_CM002287.1:40102-41464	IS256
55	NZ_CM002287.1:787128-788493	IS256
56	NZ_ADKP01000232.1:25342-28210	IS1380
56	NZ_ADMO01000010.1:22833-25701	IS1380
56	NZ_ADMP01000012.1:19046-21914	IS1380
56	NZ_AGDG01000028.1:40950-43818	IS1380
56	NZ_CBXG010000056.1:85449-88317	IS1380
56	NZ_CBXH010000001.1:19047-21915	IS1380
56	NZ_CP012937.1:2064817-2067684	IS1380
56	NZ_CZAE01000017.1:41140-44008	IS1380
56	NZ_EQ973357.1:25631-28499	IS1380
56	NZ_GL945097.1:228960-231828	IS1380
56	NZ_JH114336.1:106845-109713	IS1380
56	NZ_JH724079.1:654792-657660	IS1380
56	NZ_JH724226.1:1150222-1153090	IS1380
56	NZ_LRDP01000008.1:160224-163092	IS1380
57	NZ_CP022754.1:3529489-3531316	ISL3
57	NZ_CP022754.1:4002233-4004061	ISL3
57	NZ_CP022754.1:789506-791334	ISL3
57	NZ_GG774809.1:175896-177729	ISL3
57	NZ_JNHF01000124.1:20423-22252	ISL3
57	NZ_JNHF01000137.1:33045-34873	ISL3
57	NZ_JNHF01000163.1:140279-142114	ISL3
57	NZ_JNHF01000173.1:640-2468	ISL3
57	NZ_JNHG01000419.1:0-1828	ISL3
57	NZ_JNHG01000465.1:0-1828	ISL3
57	NZ_JNHG01000465.1:1-1828	ISL3
57	NZ_JNHH01000001.1:330891-332720	ISL3
57	NZ_JNHH01000008.1:68814-70641	ISL3
57	NZ_JNHH01000022.1:140218-142046	ISL3
57	NZ_JNHH01000032.1:2118-3946	ISL3
58	NZ_DS362245.1:61354-63006	IS3
58	NZ_DS362247.1:240242-241892	IS3
58	NZ_DS362248.1:174273-175926	IS3
58	NZ_DS362248.1:363219-364868	IS3
58	NZ_JNHN01000076.1:9827-11478	IS3
58	NZ_JNHN01000178.1:16687-18342	IS3
58	NZ_JNHN01000184.1:64565-66217	IS3
59	NZ_JNHK01000011.1:2-1030	IS982
59	NZ_JNHK01000011.1:3-1029	IS982
59	NZ_JNHK01000088.1:443049-444077	IS982
59	NZ_JNHU01000002.1:86535-87561	IS982
59	NZ_JNHU01000003.1:175978-177006	IS982
59	NZ_JNHU01000037.1:2-1030	IS982
59	NZ_JNHU01000037.1:3-1029	IS982
59	NZ_JTDA01000001.1:472019-473047	IS982
59	NZ_KQ236955.1:2734937-2735965	IS982
59	NZ_KQ236957.1:162207-163235	IS982
59	NZ_KQ236958.1:217777-218804	IS982
59	NZ_LT629842.1:279442-280883	IS982
59	NZ_LT629842.1:30507-31950	IS982
59	NZ_LT629845.1:126167-128438	IS982
59	NZ_LT629845.1:344323-345764	IS982
60	NC_004663.1:1128627-1130231	IS3
60	NC_004663.1:2993451-2995055	IS3
60	NC_004663.1:3037562-3039166	IS3
60	NC_004663.1:430234-431838	IS3
60	NC_004663.1:4709615-4711218	IS3
60	NC_004663.1:5997643-5999250	IS3
60	NZ_CP012937.1:1440094-1441697	IS3
60	NZ_CP012937.1:222216-223818	IS3
60	NZ_CP012937.1:4234479-4236082	IS3
60	NZ_JH636035.1:370669-372272	IS3
61	NC_004663.1:2169228-2170602	IS110
61	NC_004663.1:4930630-4932004	IS110
61	NC_004663.1:6218722-6220096	IS110
61	NZ_BAJE01000046.1:14081-15454	IS110
61	NZ_CP012937.1:1645929-1647303	IS110
61	NZ_CP012937.1:4419123-4420497	IS110
61	NZ_CP012937.1:78791-80165	IS110
61	NZ_JH636041.1:720910-722284	IS110
61	NZ_KB905472.1:2889223-2890597	IS110
61	NZ_KQ033913.1:2121990-2123365	IS110
62	NC_021020.1:1049353-1050400	IS1182
62	NC_021042.1:3180853-3181897	IS1182
62	NZ_DS483488.1:8532-9579	IS1182
62	NZ_FR889027.1:25942-26987	IS1182
62	NZ_GL538214.1:14082-15129	IS1182
62	NZ_NMTQ01000021.1:36352-37399	IS1182
62	NZ_NMTS02000063.1:29654-30701	IS1182
62	NZ_NMTU01000017.1:17959-19006	IS1182
62	NZ_NMTV01000034.1:102062-103109	IS1182
62	NZ_NMTW01000026.1:234428-235475	IS1182
63	NZ_JGCM01000133.1:63408-67959	ISNCY
63	NZ_JGDK01000134.1:169902-174453	ISNCY
63	NZ_JGDL01000046.1:181079-185630	ISNCY
63	NZ_JGDO01000005.1:45631-50187	ISNCY
63	NZ_JGEA01000030.1:62890-67441	ISNCY
63	NZ_JGEB01000017.1:215-4766	ISNCY
63	NZ_JGEC01000026.1:35189-39740	ISNCY
63	NZ_JGVD01000073.1:35655-40206	ISNCY
63	NZ_JGVF01000069.1:202351-206902	ISNCY
63	NZ_MBRB01000015.1:98598-103151	ISNCY
64	NZ_JH724173.1:2779536-2780957	IS481
64	NZ_JH724173.1:784503-785750	IS481
64	NZ_JH724175.1:581644-582943	IS481
64	NZ_JH724181.1:1399504-1401121	IS481
64	NZ_JH724181.1:613216-614638	IS481
64	NZ_JH724182.1:1115076-1116498	IS481
64	NZ_JH724182.1:1342334-1343658	IS481
64	NZ_JH724183.1:704692-706113	IS481
64	NZ_JH724184.1:49200-50818	IS481
64	NZ_JH724184.1:556409-557832	IS481
65	NZ_JH724227.1:466705-468008	ISAs1
65	NZ_JH724228.1:483278-484581	ISAs1
65	NZ_JH724228.1:599310-600613	ISAs1
65	NZ_JH724229.1:368379-369682	ISAs1
65	NZ_JH724230.1:201018-202321	ISAs1
65	NZ_JH724232.1:82213-83867	ISAs1
65	NZ_JH724295.1:577796-579098	ISAs1
65	NZ_JH724297.1:418-1720	ISAs1
65	NZ_JNHM01000020.1:56186-57486	ISAs1
65	NZ_KQ236956.1:1239793-1241095	ISAs1
66	NC_004663.1:19494-20871	IS256
66	NC_021017.1:4834116-4835493	IS256
66	NZ_AKBX01000004.1:334245-335636	IS256
66	NZ_ATFI01000005.1:299302-300693	IS256
66	NZ_CP012801.1:5924210-5925601	IS256
66	NZ_CYYO01000026.1:2904-4295	IS256
66	NZ_DS362240.1:32630-34014	IS256
66	NZ_GG774806.1:69597-70974	IS256
66	NZ_GL622542.1:47837-49228	IS256
66	NZ_JH724085.1:1458836-1460227	IS256
66	NZ_JH724088.1:57062-58455	IS256
67	NC_018011.1:1280119-1281357	IS110
67	NC_018011.1:1620695-1621933	IS110
67	NC_018011.1:2014633-2015871	IS110
67	NC_018011.1:2110059-2111296	IS110
67	NC_018011.1:2542745-2543983	IS110
67	NC_018011.1:2704139-2705377	IS110
67	NC_018011.1:3510381-3511619	IS110
67	NC_018011.1:548525-549763	IS110
67	NC_018011.1:785661-786899	IS110
68	NC_021044.1:1719173-1720778	IS110
68	NZ_ACII02000003.1:160671-162277	IS110
68	NZ_ACII02000003.1:2527296-2528902	IS110
68	NZ_ACII02000003.1:822446-824055	IS110
68	NZ_BAHR02000029.1:6958-8574	IS110
68	NZ_BAHY01000013.1:41743-43359	IS110
68	NZ_BBDW01000001.1:472834-474436	IS110
68	NZ_GG662006.1:170135-171735	IS110
68	NZ_KB851009.1:352866-354472	IS110
69	NZ_ADKP01000084.1:203-2761	IS66
69	NZ_ADMP01000204.1:207-2764	IS66
69	NZ_CBXG010000033.1:8064-10622	IS66
69	NZ_CBXH010000036.1:20687-23245	IS66
69	NZ_GG705177.1:95268-97826	IS66
69	NZ_GG774844.1:355-2914	IS66
69	NZ_GL945093.1:225075-227628	IS66
69	NZ_JH114351.1:29109-31667	IS66
69	NZ_JH724294.1:340689-343248	IS66
70	NZ_AMJQ01000004.1:16217-17518	IS4
70	NZ_AMJQ01000064.1:42132-43435	IS4
70	NZ_AMJQ01000087.1:29265-30565	IS4
70	NZ_AMJQ01000092.1:9670-10971	IS4
70	NZ_AMJQ01000171.1:23577-24878	IS4
70	NZ_AMJQ01000206.1:15689-16990	IS4
70	NZ_AMJQ01000548.1:49280-50585	IS4
71	NZ_CP012938.1:271633-272938	IS110
71	NZ_DS264563.1:123574-124879	IS110
71	NZ_JH724241.1:1721327-1722632	IS110
71	NZ_JH724245.1:23369-24674	IS110
71	NZ_JH724246.1:94700-96004	IS110
71	NZ_JH724250.1:11599-13381	IS110
71	NZ_JH724294.1:267332-268636	IS110
71	NZ_JH724299.1:25884-27187	IS110
71	NZ_KQ236956.1:2431025-2432329	IS110
71	NZ_KQ236957.1:126164-127472	IS110
72	NZ_CZAG01000001.1:62151-63790	IS3
72	NZ_DS264542.1:304433-306072	IS3
72	NZ_JH976525.1:562507-565624	IS3
72	NZ_JH976526.1:665590-668713	IS3
72	NZ_JH976528.1:69624-71471	IS3
73	NZ_JH724241.1:1737979-1739427	IS481
73	NZ_JH724242.1:3075-4523	IS481
73	NZ_JH724243.1:172580-174028	IS481
73	NZ_JH724244.1:85588-87036	IS481
73	NZ_JH724245.1:239795-241241	IS481
73	NZ_JH724246.1:207453-209094	IS481
73	NZ_JH724247.1:16688-18135	IS481
73	NZ_KB905472.1:1201520-1202961	IS481
73	NZ_KB905472.1:2634728-2636172	IS481
74	NC_004307.2:1439067-1441657	IS21
74	NC_010816.1:1638593-1641183	IS21
74	NC_014656.1:8931-11521	IS21
74	NZ_CP011964.1:994563-997153	IS21
74	NZ_CP011965.1:120649-123239	IS21
75	NZ_AKBX01000002.1:281647-283211	IS110
75	NZ_CZBL01000011.1:141202-142766	IS110
75	NZ_GL622540.1:282016-283580	IS110
75	NZ_GL945020.1:89700-91264	IS110
75	NZ_HE978578.1:84970-86534	IS110
75	NZ_KQ235757.1:375901-377465	IS110
75	NZ_KQ968341.1:168155-169719	IS110
75	NZ_LT594621.1:1455345-1456909	IS110
76	NC_009614.1:2076327-2083069	IS4
76	NZ_CP008741.1:2100329-2107071	IS4
76	NZ_DS264543.1:45093-51787	IS4
76	NZ_DS362245.1:137274-144017	IS4
76	NZ_JNHN01000077.1:8877-15619	IS4
76	NZ_KQ236096.1:1191085-1197543	IS4
77	NC_015067.1:2046137-2047800	IS1182+IS30
77	NZ_AQGL01000010.1:93260-94923	IS1182+IS30
77	NZ_JGYZ01000008.1:713865-715528	IS1182+IS30
77	NZ_LKUQ01000018.1:190662-192325	IS1182+IS30
77	NZ_LNCM01000017.1:30950-32613	IS1182+IS30
77	NZ_MLZK01000016.1:217437-219100	IS1182+IS30
77	NZ_PJDQ01000012.1:1771-3435	IS1182+IS30
77	NZ_PJDZ01000024.1:215499-217163	IS1182+IS30
78	NC_015977.1:2905268-2906320	IS21
78	NC_021015.1:1334175-1335227	IS21
78	NZ_DS264282.1:126316-127368	IS21
78	NZ_FJVH01000012.1:119296-120348	IS21
78	NZ_GG692748.1:3840-4892	IS21
78	NZ_JYFK01000012.1:47583-48635	IS21
78	NZ_LLKB01000001.1:646762-647814	IS21
79	NC_021010.1:3027463-3031738	IS1182
79	NC_021016.1:189712-193985	IS1182
79	NZ_BBDW01000006.1:89076-93350	IS1182
79	NZ_DS499564.1:52997-57600	IS1182
79	NZ_DS547024.1:77410-81683	IS1182
79	NZ_FUXV01000003.1:53308-57911	IS1182
79	NZ_JRFS01000025.1:50524-54799	IS1182
79	NZ_KI271155.1:3746-8019	IS1182
80	NZ_AGDG01000020.1:107004-109752	IS3+IS66
80	NZ_AGDG01000032.1:261751-264493	IS3+IS66
80	NZ_KE340312.1:588441-591102	IS3+IS66
80	NZ_KE340312.1:608739-611400	IS3+IS66
80	NZ_KE340313.1:528365-531026	IS3+IS66
80	NZ_KE340318.1:41876-44537	IS3+IS66
81	NZ_BAHZ01000044.1:994-2603	IS110
81	NZ_BAIL02000006.1:1149-2758	IS110
81	NZ_CZBC01000051.1:12074-13683	IS110
81	NZ_JH376421.1:576226-577835	IS110
81	NZ_KB850966.1:1600784-1602394	IS110
81	NZ_KB850966.1:1604761-1606370	IS110
81	NZ_KB851058.1:140565-142175	IS110
81	NZ_KE150409.1:31597-33206	IS110
82	NZ_CP007619.1:26801-34000	IS982
82	NZ_CP011531.1:1601289-1608488	IS982
82	NZ_GG705229.1:195326-202512	IS982
82	NZ_JH114322.1:920610-927801	IS982
82	NZ_JH724133.1:514516-521702	IS982
82	NZ_KQ235757.1:967599-975415	IS982
83	NZ_JH724307.1:2047920-2049520	IS3
83	NZ_JH724307.1:2810203-2811805	IS3
83	NZ_JH724307.1:316017-317617	IS3
83	NZ_KB905466.1:2175393-2176993	IS3
83	NZ_KB905466.1:2360560-2362257	IS3
83	NZ_KB905466.1:2876797-2878398	IS3
83	NZ_KB905466.1:792280-793882	IS3
84	NZ_KB905472.1:1899574-1901165	IS1380
84	NZ_KB905472.1:467792-469383	IS1380
84	NZ_KB905472.1:760338-762034	IS1380
84	NZ_KB905472.1:831968-833558	IS1380
84	NZ_KB905473.1:21286-22877	IS1380
84	NZ_KB905473.1:531326-532917	IS1380
84	NZ_KB905474.1:23524-25748	IS1380
85	NZ_LN877918.1:255706-257033	IS3
85	NZ_LN877918.1:280403-281732	IS3
85	NZ_LN877918.1:288531-289861	IS3
85	NZ_LN877918.1:42266-43596	IS3
85	NZ_LN877920.1:176226-177556	IS3
85	NZ_LN877920.1:29723-31054	IS3
85	NZ_LN877920.1:659906-661237	IS3
86	NC_004663.1:3190981-3192439	IS4
86	NC_004663.1:5439716-5441298	IS4
86	NC_004663.1:5784600-5786058	IS4
86	NZ_CP012937.1:4560740-4562198	IS4
86	NZ_CP012937.1:4566399-4567857	IS4
86	NZ_JH636038.1:249685-251262	IS4
87	NC_015052.1:1591828-1592991	IS30
87	NC_015052.1:627913-629076	IS30
87	NC_015052.1:687718-688881	IS30
87	NZ_GL622635.1:40467-41612	IS30
87	NZ_PJDR01000017.1:137549-138711	IS30
88	NC_016776.1:2290087-2294304	ISNCY
88	NZ_JGDA01000198.1:27071-31288	ISNCY
88	NZ_JGDC01000187.1:13540-17757	ISNCY
88	NZ_JVLP01000167.1:27196-31413	ISNCY
88	NZ_JVLQ01000066.1:69835-74052	ISNCY
88	NZ_JVLR01000106.1:27196-31413	ISNCY
89	NC_018011.1:2019588-2020963	IS256
89	NC_018011.1:525100-526476	IS256
89	NC_018011.1:647754-649130	IS256
89	NZ_DS499577.1:906592-907969	IS256
89	NZ_GG698741.1:475331-476707	IS256
89	NZ_JH414766.1:186432-187810	IS256
90	NC_021042.1:2834694-2836414	IS1182
90	NZ_CP023819.1:951933-953655	IS1182
90	NZ_GG697156.2:79563-81286	IS1182
90	NZ_KE992421.1:813-2538	IS1182
90	NZ_NMTQ01000021.1:134005-135731	IS1182
90	NZ_NOUW01000033.1:117711-119440	IS1182
91	NZ_AGDG01000023.1:853-3100	IS66
91	NZ_BBII01000022.1:1180-3427	IS66
91	NZ_BBIJ01000028.1:1200-3447	IS66
91	NZ_EQ973646.1:303278-305525	IS66
91	NZ_JH379375.1:64853-67100	IS66
91	NZ_JVLP01000126.1:5797-8044	IS66
91	NZ_JVLQ01000111.1:2061-4308	IS66
91	NZ_JVLR01000064.1:5797-8044	IS66
92	NZ_AKBZ01000003.1:16435-17860	IS481
92	NZ_AKBZ01000007.1:432575-433998	IS481
92	NZ_JH951901.1:1546359-1547783	IS481
92	NZ_JH951901.1:2067650-2069075	IS481
92	NZ_JH951902.1:17912-19337	IS481
92	NZ_JH951902.1:806453-807876	IS481
93	NZ_CP007619.1:1318288-1321082	IS66
93	NZ_CP007619.1:1901307-1904101	IS66
93	NZ_CP007619.1:3714580-3717378	IS66
93	NZ_CP007619.1:4599676-4602470	IS66
93	NZ_CP007619.1:904658-907451	IS66
93	NZ_CP007619.1:961852-964645	IS66
94	NZ_CP008741.1:3904357-3905433	IS982
94	NZ_CP008741.1:5036287-5037366	IS982
94	NZ_JH724295.1:1487667-1488748	IS982
94	NZ_KQ236955.1:1827738-1828819	IS982
94	NZ_KQ236956.1:1216645-1217724	IS982
94	NZ_NQMG01000015.1:88157-89235	IS982
95	NZ_CP012938.1:2490-5309	IS110+IS3
95	NZ_CP012938.1:4361709-4364531	IS110+IS3
95	NZ_JH724226.1:2002568-2005387	IS110+IS3
95	NZ_JH724228.1:749193-752014	IS110+IS3
95	NZ_JNHH01000001.1:29070-31899	IS110+IS3
96	NZ_CYXP01000005.1:3595-5039	IS4
96	NZ_CYYO01000011.1:164025-165469	IS4
96	NZ_JH724089.1:657442-658886	IS4
96	NZ_JH724118.1:17561-19005	IS4
96	NZ_JH724135.1:21750-23194	IS4
96	NZ_JH976487.1:258699-260143	IS4
97	NZ_DS264343.1:16331-17899	IS30
97	NZ_DS264345.1:18677-20352	IS30
97	NZ_DS264345.1:560626-562301	IS30
97	NZ_DS264347.1:72415-74090	IS30
97	NZ_DS264359.1:37727-39402	IS30
97	NZ_DS264378.1:1562-3238	IS30
98	NZ_DS990163.1:72704-74067	IS3
98	NZ_DS990170.1:277360-278722	IS3
98	NZ_DS990183.1:574-1937	IS3
98	NZ_DS990186.1:22815-24178	IS3
98	NZ_DS990191.1:59570-60930	IS3
98	NZ_KI669408.1:399002-400365	IS3
99	NZ_DS990186.1:6123-7934	IS110
99	NZ_DS990191.1:68397-70208	IS110
99	NZ_DS990191.1:75893-77704	IS110
99	NZ_DS990201.1:86465-88276	IS110
99	NZ_KI669407.1:274251-276062	IS110
99	NZ_KI669410.1:139059-140871	IS110
100	NZ_DS990191.1:51695-52979	IS630
100	NZ_DS990192.1:72472-73757	IS630
100	NZ_DS990192.1:97425-98711	IS630
100	NZ_DS990201.1:84357-85639	IS630
100	NZ_KI669409.1:577303-578588	IS630
100	NZ_KI669410.1:120777-122061	IS630
101	NZ_GL538350.1:70082-79569	IS481
101	NZ_JPJG01000022.1:21994-29200	IS481
101	NZ_NMTQ01000029.1:59606-67335	IS481
101	NZ_NMTV01000010.1:3636-11366	IS481
101	NZ_NMTY01000016.1:21445-29175	IS481
101	NZ_NOUW01000031.1:31069-38799	IS481
102	NZ_JH414706.1:510019-511091	IS30
102	NZ_LN877919.1:201901-202986	IS30
102	NZ_LN877919.1:644268-645588	IS30
102	NZ_LN877919.1:950586-951672	IS30
102	NZ_LN877920.1:386679-387764	IS30
102	NZ_LN877921.1:382513-383600	IS30
103	NZ_JH724087.1:370103-371323	IS4
103	NZ_JH724087.1:875134-876353	IS4
103	NZ_JH724307.1:226701-227919	IS4
103	NZ_JH724307.1:2725120-2726338	IS4
103	NZ_JH724308.1:39528-40748	IS4
103	NZ_JH724309.1:257917-259137	IS4
104	NZ_JH724294.1:1467991-1469596	IS110
104	NZ_JH724294.1:2555670-2557275	IS110
104	NZ_JH724295.1:581124-582729	IS110
104	NZ_KQ236956.1:1407498-1409103	IS110
104	NZ_KQ236956.1:2218119-2219724	IS110
104	NZ_KQ236957.1:252099-253704	IS110
105	NZ_JH724314.1:327948-331896	ISL3
105	NZ_JH724314.1:858464-860386	ISL3
105	NZ_KB905487.1:1552888-1554810	ISL3
105	NZ_KB905487.1:1928344-1930266	ISL3
105	NZ_KB905487.1:2015783-2017705	ISL3
105	NZ_KB905489.1:72976-74898	ISL3
106	NZ_JNHN01000174.1:724979-726297	IS4
106	NZ_JNHN01000179.1:192354-193674	IS4
107	NZ_KQ033912.1:1194045-1195765	IS110
107	NZ_KQ033912.1:1892065-1893785	IS110
107	NZ_KQ033912.1:2038164-2039884	IS110
107	NZ_KQ033913.1:40358-42078	IS110
107	NZ_KQ033913.1:48367-50087	IS110
107	NZ_KQ033914.1:380977-382697	IS110
108	NC_003228.3:4568005-4569178	IS30
108	NC_016776.1:1160509-1161682	IS30
108	NC_016776.1:3856732-3857907	IS30
108	NZ_CP012706.1:3664084-3665257	IS30
109	NC_009615.1:3510077-3515482	IS1182
109	NZ_CP022754.1:4787471-4792876	IS1182
109	NZ_FR885253.1:80-5582	IS1182
109	NZ_JH976496.1:1366096-1371501	IS1182
109	NZ_KQ236096.1:84036-89263	IS1182
110	NC_014656.1:1377789-1379514	ISNCY
110	NZ_PJKS01000006.1:95869-97593	ISNCY
110	NZ_PJLB01000004.1:94231-95956	ISNCY
110	NZ_PJLF01000001.1:693381-695105	ISNCY
110	NZ_PJLH01000003.1:151867-153592	ISNCY
111	NC_021022.1:1144664-1149965	IS4
111	NZ_DS264336.1:6112-11414	IS4
111	NZ_DS264344.1:53968-59270	IS4
111	NZ_GL622453.1:47512-52814	IS4
111	NZ_GL890520.1:894294-899596	IS4
111	NZ_GL945306.1:39747-45049	IS4
112	NZ_ACII02000003.1:1967287-1968397	IS982
112	NZ_ACII02000003.1:2750638-2751749	IS982
112	NZ_ACII02000003.1:585927-587039	IS982
112	NZ_FJVH01000010.1:162316-163427	IS982
112	NZ_FJVH01000011.1:118124-119235	IS982
113	NZ_ADKO01000065.1:13214-15884	IS21
113	NZ_CYZI01000027.1:34674-37341	IS21
113	NZ_CZAO01000005.1:7825-10488	IS21
113	NZ_JH724282.1:783493-786154	IS21
113	NZ_JNHI01000002.1:374482-377153	IS21
114	NZ_AMJQ01000136.1:44115-46602	IS3+IS30
114	NZ_AMJQ01000226.1:21866-24351	IS3+IS30
114	NZ_AMJQ01000231.1:30333-32820	IS3+IS30
114	NZ_AMJQ01000250.1:11412-13896	IS3+IS30
114	NZ_AMJQ01000541.1:75185-77668	IS3+IS30
115	NZ_CP022754.1:1380987-1382437	IS3
115	NZ_JH724174.1:291506-292959	IS3
115	NZ_JH724182.1:286179-287632	IS3
115	NZ_JH724250.1:31747-33200	IS3
115	NZ_JH724294.1:1998894-2000347	IS3
115	NZ_JH976495.1:2432438-2433891	IS3
116	NZ_CP022754.1:3634602-3635848	IS481
116	NZ_CP022754.1:3697382-3698627	IS481
116	NZ_GG705230.1:382411-383657	IS481
116	NZ_JH976490.1:520535-521782	IS481
117	NZ_CP023819.1:1723236-1724253	IS1182
117	NZ_DS483499.1:70031-71050	IS1182
117	NZ_NMTV01000037.1:21755-22772	IS1182
117	NZ_NMTW01000030.1:5561-6578	IS1182
117	NZ_NOUV01000020.1:173088-174105	IS1182
118	NZ_DS990123.1:84760-86264	IS3
118	NZ_DS990130.1:405910-407414	IS3
118	NZ_DS990133.1:109289-110794	IS3
118	NZ_DS990134.1:231114-232619	IS3
118	NZ_DS990134.1:601344-602848	IS3
119	NZ_DS990163.1:160756-162149	IS630
119	NZ_DS990191.1:44717-46108	IS630
119	NZ_KI669407.1:253230-254620	IS630
119	NZ_KI669407.1:799375-800767	IS630
119	NZ_KI669408.1:136588-137979	IS630
120	NZ_FJVH01000010.1:117562-119317	IS1182
120	NZ_FJVH01000011.1:19873-21628	IS1182
120	NZ_FJVH01000015.1:2222634-2224389	IS1182
120	NZ_LN913006.1:67358-69109	IS1182
121	NZ_GL635656.1:65938-67695	IS1182
121	NZ_JH114362.1:128182-129939	IS1182
121	NZ_JH976452.1:1417674-1419438	IS1182
121	NZ_JH976452.1:367375-369133	IS1182
121	NZ_JH976454.1:305298-307056	IS1182
122	NZ_GL636540.1:129402-131215	IS4
122	NZ_GL636544.1:182619-184483	IS4
122	NZ_KE150480.1:2224183-2226107	IS4
122	NZ_KE150480.1:759370-761295	IS4
122	NZ_KE150482.1:178164-180088	IS4
123	NZ_JH636017.1:118610-120046	IS4
123	NZ_KB905487.1:1038258-1039697	IS4
123	NZ_KB905488.1:1207920-1209363	IS4
123	NZ_KB905489.1:865346-866784	IS4
123	NZ_KB905490.1:347971-349409	IS4
124	NZ_JH724295.1:1087313-1088731	IS481
124	NZ_JH724295.1:410431-411849	IS481
124	NZ_KQ236955.1:1080848-1082268	IS481
124	NZ_KQ236955.1:752990-754408	IS481
124	NZ_KQ236956.1:78053-79471	IS481
125	NZ_JH724314.1:1962646-1964232	IS3
125	NZ_KB905487.1:1584235-1585820	IS3
125	NZ_KB905487.1:1621778-1623365	IS3
125	NZ_KB905487.1:986188-987775	IS3
125	NZ_KB905488.1:966750-968337	IS3
126	NZ_JH815513.1:17897-19536	IS3
126	NZ_JH815517.1:96262-97903	IS3
126	NZ_JH815520.1:144034-145673	IS3
126	NZ_JH815520.1:4640-6279	IS3
126	NZ_JH815522.1:9521-11162	IS3
127	NZ_KB905487.1:388105-389644	IS481
127	NZ_KB905488.1:1004521-1006060	IS481
127	NZ_KB905488.1:935414-936953	IS481
127	NZ_KB905489.1:312220-313759	IS481
127	NZ_KB905490.1:221824-223359	IS481
128	NC_012780.1:421901-423281	IS256
128	NC_012780.1:607436-608816	IS256
128	NZ_JRFS01000001.1:75989-77368	IS256
128	NZ_JRFS01000015.1:55114-56781	IS256
129	NC_015052.1:1373220-1374415	IS30
129	NC_015052.1:1980604-1981798	IS30
129	NC_015052.1:717567-718762	IS30
129	NZ_CP011965.1:1575887-1577082	IS30
130	NC_015160.1:1105867-1106966	ISNCY
130	NC_015160.1:2473798-2474897	ISNCY
130	NC_015160.1:3400013-3401112	ISNCY
130	NC_015160.1:751931-753025	ISNCY
131	NC_016077.1:1109933-1111322	ISL3
131	NC_016077.1:811635-813025	ISL3
131	NZ_KE150449.1:775358-776747	ISL3
131	NZ_KE150449.1:877180-878568	ISL3
132	NC_018011.1:2723238-2724733	IS110
132	NC_018011.1:3530882-3532377	IS110
132	NZ_CYYQ01000003.1:86817-88318	IS110
132	NZ_KB894546.1:87338-88833	IS110
133	NC_021010.1:1902721-1904354	IS110
133	NZ_CP012098.1:1959876-1961510	IS110
133	NZ_CP012098.1:2933776-2935410	IS110
133	NZ_GG662014.1:859456-861069	IS110
134	NC_021015.1:649833-651976	IS3
134	NC_021016.1:528774-530497	IS3
134	NZ_CP012098.1:1779707-1781430	IS3
134	NZ_CVRS01000080.1:79651-81370	IS3
135	NC_021016.1:899267-907868	IS256+IS3
135	NZ_CP012098.1:2491271-2499872	IS256+IS3
135	NZ_DS547010.1:32793-41394	IS256+IS3
135	NZ_GL622401.1:226641-235242	IS256+IS3
136	NZ_AAVM02000001.1:238560-239901	IS481
136	NZ_CZBL01000001.1:555243-556584	IS481
136	NZ_JH724079.1:3372444-3373785	IS481
137	NZ_AAYG02000027.1:35763-37097	IS3
137	NZ_KI669414.1:967402-968736	IS3
137	NZ_KI669415.1:524684-526017	IS3
137	NZ_KI669418.1:159905-161237	IS3
138	NZ_ACII02000001.1:300992-302557	IS4
138	NZ_ACII02000003.1:1365833-1367397	IS4
138	NZ_ACII02000003.1:1625030-1626595	IS4
138	NZ_ACII02000003.1:276668-278233	IS4
139	NZ_ADKP01000148.1:60813-63458	IS4
139	NZ_ADMP01000125.1:60810-63455	IS4
139	NZ_CBXG010000006.1:3823-6468	IS4
139	NZ_CBXH010000026.1:3770-6415	IS4
140	NZ_AMJQ01000045.1:25301-26629	IS3
140	NZ_AMJQ01000108.1:54686-56016	IS3
140	NZ_AMJQ01000206.1:22253-23584	IS3
140	NZ_CP014225.1:3220000-3221330	IS3
140	NZ_CP017844.1:3142516-3143846	IS3
140	NZ_JYKT01000026.1:175927-177257	IS3
140	NZ_JZDW01000024.1:155505-156835	IS3
140	NZ_JZDX01000077.1:175927-177257	IS3
140	NZ_KE137316.1:1988118-1989449	IS3
140	NZ_KN711401.1:20656-21986	IS3
140	NZ_LDXB02000001.1:719218-720549	IS3
140	NZ_LDXB02000002.1:829336-830667	IS3
140	NZ_LDXB02000005.1:283979-285310	IS3
140	NZ_LDXC02000002.1:545105-546436	IS3
140	NZ_LDXC02000003.1:461647-462978	IS3
140	NZ_LDXC02000008.1:272792-274123	IS3
140	NZ_LDXD02000003.1:204361-205692	IS3
140	NZ_LDXD02000022.1:19239-20570	IS3
140	NZ_LDXE02000005.1:53223-54554	IS3
140	NZ_LDXF02000001.1:348150-349481	IS3
140	NZ_LDXF02000002.1:200045-201376	IS3
140	NZ_LDXF02000004.1:208596-209927	IS3
140	NZ_LOJD01000131.1:174708-176038	IS3
140	NZ_LXPG01000002.1:2896930-2898261	IS3
140	NZ_NEFV01000012.1:47073-48636	IS3
140	NZ_NNTM01000031.1:6327-7657	IS3
141	NZ_BAHR02000022.1:8914-9916	IS110
141	NZ_BAHY01000035.1:29839-30841	IS110
141	NZ_BAID02000082.1:89705-90707	IS110
141	NZ_BAIG01000001.1:155779-156781	IS110
141	NZ_BAIL02000142.1:14030-15032	IS110
142	NZ_BFBT01000001.1:1185754-1187850	IS110
142	NZ_BFBT01000001.1:3363940-3366036	IS110
142	NZ_BFBT01000001.1:908090-910186	IS110
142	NZ_KB851087.1:50040-52239	IS110
143	NZ_CP011531.1:1088706-1090336	IS1182
143	NZ_CP011531.1:3938527-3940156	IS1182
143	NZ_CP011531.1:4676460-4678089	IS1182
143	NZ_JH724153.1:573832-575461	IS1182
144	NZ_CP012098.1:2419328-2420950	IS1182
144	NZ_DS547015.1:21868-23472	IS1182
144	NZ_DS547026.1:36241-37844	IS1182
144	NZ_DS547029.1:480460-482065	IS1182
145	NZ_CZAG01000005.1:142340-145917	ISNCY
145	NZ_GG774760.1:792534-796111	ISNCY
145	NZ_JGED01000009.1:266626-270203	ISNCY
145	NZ_JH976496.1:390058-393635	ISNCY
146	NZ_CZAN01000030.1:55128-57982	IS110
146	NZ_CZAO01000007.1:82802-85656	IS110
146	NZ_CZAP01000017.1:116984-119838	IS110
146	NZ_CZAR01000025.1:50297-53151	IS110
147	NZ_CZAP01000003.1:517558-518953	IS110
147	NZ_KQ236955.1:917329-918724	IS110
147	NZ_KQ236956.1:2337000-2338395	IS110
147	NZ_KQ236956.1:952931-954326	IS110
148	NZ_DS264389.1:42491-44079	IS110
148	NZ_DS264391.1:220577-222165	IS110
148	NZ_DS264392.1:208171-209759	IS110
148	NZ_DS264415.1:268881-270470	IS110
149	NZ_DS264542.1:238655-240524	IS3+IS66
149	NZ_FR903252.1:2778-4647	IS3+IS66
149	NZ_JH976531.1:92-1961	IS3+IS66
149	NZ_JH976533.1:1000-2869	IS3+IS66
150	NZ_DS546999.1:139265-140839	IS4
150	NZ_DS547013.1:29255-30830	IS4
150	NZ_DS547026.1:90606-92181	IS4
150	NZ_DS547027.1:28938-30519	IS4
151	NZ_FCEY01000008.1:1490929-1494099	IS66
151	NZ_FJUS01000004.1:562354-565099	IS66
151	NZ_FJUS01000004.1:934164-936912	IS66
151	NZ_KI669415.1:213128-215873	IS66
152	NZ_GG774852.1:268-1675	IS110
152	NZ_GL945092.1:321902-323584	IS110
152	NZ_GL945103.1:185127-187085	IS110
152	NZ_KQ236955.1:3041-4448	IS110
153	NZ_GL538225.1:5734-8748	IS1182
153	NZ_NMTQ01000020.1:44580-47595	IS1182
153	NZ_NMTS02000102.1:44481-47496	IS1182
153	NZ_NMTU01000015.1:44152-47166	IS1182
154	NZ_HF987496.1:79947-81004	IS1182
154	NZ_LAQZ01000001.1:56636-57693	IS1182
154	NZ_NNBY01000045.1:88432-89489	IS1182
154	NZ_NNSR01000073.1:1616-2673	IS1182
155	NZ_AKBY01000001.1:1153005-1157671	IS4
155	NZ_JGDH01000078.1:8048-12713	IS4
155	NZ_JGEF01000033.1:388168-392832	IS4
155	NZ_JH724188.1:1160041-1164707	IS4
155	NZ_JH724193.1:1390435-1395101	IS4
155	NZ_LIDT01000024.1:377471-382135	IS4
156	NZ_JH724085.1:616123-618048	ISL3
156	NZ_JH724087.1:813840-815765	ISL3
156	NZ_JH724089.1:114163-116088	ISL3
156	NZ_JH724091.1:153995-155920	ISL3
157	NZ_JH724241.1:1014295-1017024	IS66
157	NZ_JH724241.1:1313298-1316027	IS66
157	NZ_JH724241.1:1749698-1752426	IS66
157	NZ_JH724241.1:1969123-1971851	IS66
158	NZ_JH724294.1:1100319-1103079	IS66
158	NZ_JH724294.1:2222277-2225037	IS66
158	NZ_JH724294.1:2357157-2360114	IS66
158	NZ_JH724297.1:58218-60978	IS66
159	NZ_JH815513.1:188573-190063	IS256
159	NZ_JH815516.1:254902-256391	IS256
159	NZ_JH815516.1:287400-288890	IS256
160	NZ_JH815513.1:26086-27967	IS4
160	NZ_JH815520.1:18631-20512	IS4
160	NZ_JH815521.1:141995-143876	IS4
160	NZ_JH815521.1:56097-57976	IS4
161	NZ_KE150480.1:1644885-1646827	IS4
161	NZ_KE150480.1:20425-22369	IS4
161	NZ_KE150480.1:282977-284918	IS4
161	NZ_KE150481.1:167391-169334	IS4
162	NZ_KE992479.1:4902-8343	IS1182
162	NZ_KV441384.1:19129-22663	IS1182
162	NZ_NMTT01000003.1:2169-5610	IS1182
162	NZ_NMTU01000009.1:132302-135487	IS1182
163	NC_011593.1:2725620-2726967	IS256
163	NC_017219.1:2721621-2722968	IS256
163	NZ_JNVX01000024.1:33217-34566	IS256
163	NZ_KQ955994.1:60321-61671	IS256
164	NC_012781.1:2043282-2044621	IS3
164	NC_021012.1:3541051-3542392	IS3
164	NZ_KI669407.1:103870-105211	IS3
165	NC_012781.1:2310979-2319206	IS1182
165	NC_021010.1:2782263-2790491	IS1182
165	NZ_FR891014.1:14966-23194	IS1182
166	NC_015067.1:1509004-1511444	IS21
166	NZ_JNWB01000030.1:105334-107778	IS21
167	NC_015977.1:3322447-3323802	IS256
167	NZ_JH414706.1:978908-980265	IS256
167	NZ_LMUA01000016.1:27916-29263	IS256
168	NC_018011.1:2963665-2964884	IS4
168	NZ_BBII01000077.1:13474-14689	IS4
168	NZ_BBIJ01000076.1:192-1407	IS4
168	NZ_EQ973636.1:67116-68331	IS4
168	NZ_HF997571.1:13545-14764	IS4
169	NC_021010.1:1226604-1228304	IS30
169	NZ_JRFS01000002.1:347664-349364	IS30
169	NZ_JRFS01000036.1:70934-72633	IS30
170	NC_021010.1:922015-923739	IS30
170	NZ_CZBC01000041.1:35068-36797	IS30
170	NZ_GG692720.1:51086-52811	IS30
171	NC_021015.1:1335674-1337227	IS4
171	NZ_KI669408.1:170880-172426	IS4
171	NZ_KI669411.1:122178-123720	IS4
172	NC_021020.1:59423-61075	IS110
172	NZ_NMTT01000003.1:178030-179683	IS110
172	NZ_NMTT01000015.1:1112-2760	IS110
172	NZ_NMTX01000009.1:7091-8744	IS110
172	NZ_NMTX01000026.1:1112-2760	IS110
173	NC_021022.1:837410-841356	ISNCY
173	NZ_GG697149.2:509245-513615	ISNCY
173	NZ_LN913006.1:2774038-2777989	ISNCY
174	NZ_AAVN02000001.1:376164-377526	IS256
174	NZ_AAVN02000002.1:147075-148435	IS256
174	NZ_AAVN02000014.1:9201-10563	IS256
175	NZ_AAVN02000006.1:29825-31331	IS256
175	NZ_AAVN02000008.1:986-2495	IS256
175	NZ_AAVN02000009.1:89417-90923	IS256
176	NZ_ACFY01000087.1:39255-40293	IS4
176	NZ_CVRS01000142.1:21646-22684	IS4
176	NZ_JRFS01000042.1:126809-127847	IS4
177	NZ_ACII02000003.1:504001-505636	IS110
177	NZ_GG692716.1:77160-78795	IS110
177	NZ_JRFS01000025.1:56112-57748	IS110
178	NZ_ADKP01000108.1:49149-53476	ISNCY
178	NZ_CBXG010000016.1:167721-172048	ISNCY
178	NZ_CBXH010000017.1:94464-98791	ISNCY
179	NZ_AGDG01000004.1:203756-206319	IS66
179	NZ_AGDG01000019.1:67775-70339	IS66
179	NZ_AGDG01000042.1:30338-32902	IS66
180	NZ_AKBX01000004.1:189801-191492	IS1380
180	NZ_AKBX01000004.1:340750-342441	IS1380
180	NZ_AKBX01000010.1:20283-21974	IS1380
180	NZ_GL622552.1:2045-3736	IS1380
180	NZ_JH636028.1:162132-163823	IS1380
181	NZ_AKBZ01000008.1:23976-26742	IS66
181	NZ_CP011531.1:2942644-2945409	IS66
181	NZ_JH951901.1:1675257-1678023	IS66
182	NZ_AKBZ01000008.1:418080-419497	IS3
182	NZ_JH951901.1:2052522-2053944	IS3
182	NZ_JH951901.1:2058430-2059847	IS3
183	NZ_AMJQ01000067.1:128-1577	IS110
183	NZ_AMJQ01000231.1:7498-8947	IS110
184	NZ_ATFI01000001.1:145565-153754	IS1182
184	NZ_CP012801.1:2688014-2696203	IS1182
184	NZ_LRGD01000002.1:114190-122379	IS1182
185	NZ_AUJR01000035.1:12635-14377	IS110
185	NZ_JH590870.1:146197-147931	IS110
185	NZ_JXXK01000034.1:8984-10695	IS110
186	NZ_BFBT01000001.1:1890274-1892001	IS3
186	NZ_BFBT01000001.1:2223037-2224763	IS3
186	NZ_BFBT01000002.1:285007-286732	IS3
187	NZ_BFBT01000001.1:231611-233324	IS3
187	NZ_BFBT01000001.1:242776-244489	IS3
187	NZ_BFBT01000001.1:252904-254617	IS3
188	NZ_CP007619.1:2454727-2457470	IS4
188	NZ_CP011531.1:1804925-1807656	IS4
188	NZ_JH724155.1:66732-69463	IS4
189	NZ_CP010453.1:326440-327823	IS256
189	NZ_CP010453.1:402303-403687	IS256
189	NZ_PJDQ01000007.1:41116-42501	IS256
190	NZ_CP012098.1:1151683-1161430	IS1182
190	NZ_JRFS01000011.1:10736-20485	IS1182
190	NZ_JRFU01000113.1:6616-16365	IS1182
191	NZ_CP012098.1:1161798-1167970	IS1182
191	NZ_DS995339.4:108136-114806	IS1182
191	NZ_JRFS01000011.1:4196-10368	IS1182
192	NZ_CZBC01000029.1:85696-87358	IS110
192	NZ_FCEY01000006.1:555101-556763	IS110
192	NZ_KV441301.1:3419-5083	IS110
193	NZ_CZBM01000030.1:22211-23870	IS66
193	NZ_GG774969.1:27177-28836	IS66
193	NZ_JH976486.1:409382-411041	IS66
194	NZ_CZBX01000003.1:155992-158538	IS66
194	NZ_JH126513.1:22353-24897	IS66
194	NZ_LN913006.1:1173015-1175560	IS66
195	NZ_DS264356.1:191562-193411	IS110
195	NZ_GL622403.1:13703-15439	IS110
195	NZ_GL945300.1:118226-120075	IS110
196	NZ_DS483526.1:63218-64691	IS256
196	NZ_DS483532.1:170187-171667	IS256
196	NZ_DS483542.1:104634-106110	IS256
197	NZ_DS499577.1:504809-506076	IS110
197	NZ_DS499577.1:632150-633415	IS110
197	NZ_DS499580.1:179743-181012	IS110
198	NZ_EQ973357.1:439410-442044	IS21
198	NZ_JH724228.1:1081452-1084086	IS21
198	NZ_LRDP01000005.1:30632-33266	IS21
199	NZ_FCEY01000006.1:381148-382802	IS1380
199	NZ_FCEY01000008.1:234685-236339	IS1380
199	NZ_KI669415.1:113254-114911	IS1380
200	NZ_FCFA01000132.1:46217-48783	IS21
200	NZ_FJVH01000013.1:46109-48671	IS21
200	NZ_HE978651.1:1473231-1475795	IS21
201	NZ_FR891004.1:26934-28713	IS30
201	NZ_JRFS01000015.1:80445-82209	IS30
201	NZ_JRFS01000037.1:42239-44002	IS30
202	NZ_HF545616.1:1032476-1033812	IS3
202	NZ_HF545616.1:1061802-1063137	IS3
202	NZ_HF545616.1:271902-273238	IS3
203	NZ_JANI01000077.1:208749-212098	IS982
203	NZ_JMZX02000107.1:265418-268767	IS982
203	NZ_JPHP01000045.1:95371-98709	IS982
203	NZ_JPHS01000290.1:107801-111139	IS982
204	NZ_JGDG01000188.1:21908-23162	IS110
204	NZ_JGEF01000006.1:21198-22452	IS110
204	NZ_LIDT01000006.1:276573-277827	IS110
205	NZ_JGDN01000045.1:498817-505810	IS21+IS5
205	NZ_JGDO01000009.1:122309-129302	IS21+IS5
205	NZ_JGEG01000052.1:122311-129304	IS21+IS5
206	NZ_JH724307.1:2588906-2590135	IS110
206	NZ_JH724308.1:524022-525251	IS110
206	NZ_JH724309.1:113311-114540	IS110
207	NZ_JH724314.1:267880-269177	ISAs1
207	NZ_JH724314.1:765546-766848	ISAs1
207	NZ_JH724316.1:213370-214668	ISAs1
208	NZ_JH815513.1:108876-110824	IS110
208	NZ_JH815519.1:23116-24870	IS110
208	NZ_JH815521.1:32256-34009	IS110
209	NZ_JH815515.1:159613-161467	IS110
209	NZ_JH815517.1:31171-33025	IS110
209	NZ_JH815519.1:89591-91445	IS110
210	NZ_JH976471.1:1719456-1721088	IS110
210	NZ_JH976475.1:29897-31722	IS110
210	NZ_KQ033913.1:2041059-2042689	IS110
211	NZ_JNHG01000395.1:11578-12799	IS4
211	NZ_JNHH01000041.1:2793-4014	IS4
211	NZ_KB905489.1:154149-155369	IS4
212	NZ_JNHP01000008.1:24854-28562	ISNCY
212	NZ_JNHP01000089.1:27576-31284	ISNCY
212	NZ_JNHQ01000065.1:4602-8318	ISNCY
213	NZ_KE137316.1:1093067-1094262	IS5
213	NZ_KE137316.1:1867867-1869061	IS5
213	NZ_KE137316.1:3768561-3769756	IS5
214	NZ_KE150480.1:1580637-1582595	IS4
214	NZ_KE150480.1:162269-164163	IS4
214	NZ_KE150480.1:2122761-2125130	IS4
215	NZ_LN877918.1:219607-220739	IS5
215	NZ_LN877919.1:419218-420351	IS5
215	NZ_LN877919.1:912148-913281	IS5
216	NZ_PJKP01000004.1:77757-81501	IS4
216	NZ_PJKS01000005.1:146036-149780	IS4
216	NZ_PJKY01000001.1:1902343-1906087	IS4
217	NC_004663.1:66739-68426	IS1182
217	NZ_GG774806.1:22040-23727	IS1182
218	NC_008618.1:201065-203589	IS21
218	NZ_KQ956001.1:297621-300145	IS21
219	NC_009614.1:1908575-1910422	IS1182
219	NZ_AAVM02000006.1:265666-267513	IS1182
220	NC_009614.1:4349796-4351742	IS21
220	NZ_ADKO01000052.1:62-2008	IS21
221	NC_009614.1:4551507-4554082	IS3+IS66
221	NZ_AAVM02000005.1:201630-204205	IS3+IS66
222	NC_011593.1:1220763-1223209	IS30
222	NC_017219.1:1220554-1223000	IS30
222	NZ_CCWN01000020.1:36103-38549	IS30
222	NZ_CCWO01000024.1:36087-38533	IS30
222	NZ_CCWP01000023.1:36091-38537	IS30
222	NZ_CCWQ01000021.1:36107-38553	IS30
222	NZ_CCWR01000016.1:36083-38529	IS30
222	NZ_CCWS01000019.1:36111-38557	IS30
222	NZ_CCWT01000022.1:36107-38553	IS30
222	NZ_CCWU01000018.1:36079-38525	IS30
222	NZ_JDTT01000095.1:2352-4798	IS30
222	NZ_JNWB01000014.1:164197-166643	IS30
223	NC_012781.1:1092992-1094865	IS6
223	NC_012781.1:1900318-1902191	IS6
224	NC_012781.1:174929-176196	IS1182
224	NZ_JRFS01000013.1:3693-4960	IS1182
225	NC_012781.1:2482664-2484457	IS110
225	NC_012781.1:76541-78334	IS110
226	NC_014169.1:174312-175745	IS3
226	NZ_AP014658.1:856402-857834	IS3
227	NC_015160.1:990024-997107	IS1182
228	NC_015977.1:1988320-1989843	IS110
228	NC_015977.1:489449-491161	IS110
229	NC_015977.1:3324284-3327065	IS1182
229	NZ_KE993286.1:3247-6028	IS1182
230	NC_015977.1:438778-440745	IS1182
230	NZ_KI271190.1:3012-4979	IS1182
231	NC_018011.1:2383135-2384531	IS3
231	NC_018011.1:3533289-3534687	IS3
232	NC_021011.1:2417743-2419890	IS481
232	NC_021043.1:821439-823585	IS481
233	NC_021012.1:1594457-1596020	IS110
233	NZ_CZBX01000014.1:24446-26008	IS110
234	NC_021012.1:1861633-1863003	IS3
234	NZ_GG692720.1:55788-57160	IS3
235	NC_021012.1:3054776-3056561	IS1182
235	NZ_GG692718.1:125099-126988	IS1182
236	NC_021013.1:1333071-1336043	IS1182
236	NZ_NNBY01000035.1:155121-158093	IS1182
236	NZ_NPHY01000011.1:24105-27077	IS1182
237	NC_021014.1:3025410-3026790	IS4
237	NZ_KE993397.1:54542-55924	IS4
238	NC_021016.1:1112066-1113735	IS1182
238	NZ_GL622401.1:1532-3199	IS1182
239	NC_021020.1:2745130-2751428	IS30
239	NZ_DS483503.1:557897-564194	IS30
240	NC_021030.1:697014-698034	IS982
240	NZ_AENZ01000057.1:14085-15106	IS982
241	NC_021040.1:570402-579371	IS110
241	NZ_GG692736.1:39792-48488	IS110
242	NC_021040.1:934323-936794	IS1182
242	NZ_NMTQ01000026.1:16159-18630	IS1182
243	NC_021044.1:2428269-2433537	IS1182
243	NZ_JRFS01000020.1:29005-34396	IS1182
244	NZ_AAXA02000009.1:127058-128684	IS4
244	NZ_AAXA02000015.1:753673-755299	IS4
245	NZ_AAYG02000027.1:100932-102261	IS701
245	NZ_AAYG02000027.1:28139-29468	IS701
246	NZ_ABJL02000003.1:34007-36608	IS66
246	NZ_ABJL02000008.1:2269430-2272032	IS66
247	NZ_ACFY01000004.1:30316-31926	IS1182
247	NZ_GG697149.2:491621-493231	IS1182
248	NZ_ACFY01000057.1:7468-8643	IS110
248	NZ_CVRS01000100.1:1022-2197	IS110
249	NZ_ACFY01000161.1:5930-7460	ISL3
249	NZ_CVRS01000048.1:38574-40103	ISL3
250	NZ_ACFY01000170.1:38387-41441	IS3
250	NZ_LLKB01000001.1:815189-818241	IS3
251	NZ_ADMO01000094.1:15390-16410	IS982
251	NZ_KB905493.1:17440-18460	IS982
252	NZ_AKBZ01000002.1:792045-794897	IS481
252	NZ_JH951903.1:303023-305875	IS481
253	NZ_AKBZ01000005.1:486733-494233	IS21+IS481
253	NZ_JH951901.1:1589641-1597141	IS21+IS481
254	NZ_AMJQ01000064.1:38905-41623	IS3+IS66
254	NZ_AMJQ01000571.1:904-3621	IS3+IS66
255	NZ_AMJQ01000105.1:3196-5668	IS3+IS30
255	NZ_AMJQ01000389.1:418-2887	IS3+IS30
256	NZ_AMJQ01000187.1:41871-43161	ISAs1
256	NZ_LPTQ01000053.1:41811-43101	ISAs1
256	NZ_NJVP01000009.1:55754-57048	ISAs1
256	NZ_NJVP01000009.1:55758-57048	ISAs1
257	NZ_ATFI01000007.1:398035-400635	IS4
257	NZ_CP012801.1:6819996-6822596	IS4
258	NZ_BAHQ02000522.1:97252-100155	ISNCY
258	NZ_KE992431.1:3206-6109	ISNCY
259	NZ_BAIH01000015.1:4992-6576	IS481
259	NZ_KI271735.1:30753-32337	IS481
260	NZ_BCXX01000018.1:6042-7521	IS3+IS30
260	NZ_KE150453.1:130746-132225	IS3+IS30
261	NZ_BCYF01000061.1:63608-64941	IS3
[truncated: 991 more rows]

## Sheet: Group II introns
Cluster ID	MGE coordinate	Group II intron protein
1	NZ_ADKP01000084.1:51339-53257	NZ_ADKP01000084.1_53
1	NZ_ADMO01000009.1:415-2333	NZ_ADMO01000009.1_1
1	NZ_ADMP01000204.1:51342-53260	NZ_ADMP01000204.1_53
1	NZ_BAJA01000076.1:1414-3332	NZ_BAJA01000076.1_2
1	NZ_CBXG010000033.1:59200-61118	NZ_CBXG010000033.1_64
1	NZ_CBXH010000036.1:71824-73742	NZ_CBXH010000036.1_80
1	NZ_DS499577.1:554119-556037	NZ_DS499577.1_500
1	NZ_DS499579.1:422406-424324	NZ_DS499579.1_376
1	NZ_DS995531.1:509397-511315	NZ_DS995531.1_349
1	NZ_DS996456.1:328686-330604	NZ_DS996456.1_313
1	NZ_EQ973390.1:156-2074	NZ_EQ973390.1_1
1	NZ_GG705177.1:44773-46691	NZ_GG705177.1_37
1	NZ_GG705234.1:100494-102412	NZ_GG705234.1_81
1	NZ_JGDJ01000153.1:24435-26353	NZ_JGDJ01000153.1_26
1	NZ_JGEQ01000060.1:42373-44291	NZ_JGEQ01000060.1_43
1	NZ_JH114351.1:80244-82162	NZ_JH114351.1_79
10	NZ_CP022754.1:3475637-3478065	NZ_CP022754.1_2978
10	NZ_JH724113.1:688705-691133	NZ_JH724113.1_598
10	NZ_JH724135.1:528374-530802	NZ_JH724135.1_514
11	NZ_CZAP01000001.1:347098-349287	NZ_CZAP01000001.1_290
11	NZ_CZBG01000003.1:297878-300067	NZ_CZBG01000003.1_284
11	NZ_GL882609.1:40272-42461	NZ_GL882609.1_50
11	NZ_JH379375.1:15489-17678	NZ_JH379375.1_18
12	NZ_JGDY01000024.1:111906-119556	NZ_JGDY01000024.1_93
12	NZ_JGES01000028.1:109378-117028	NZ_JGES01000028.1_89
12	NZ_JGET01000017.1:93948-101598	NZ_JGET01000017.1_83
12	NZ_JGVE01000095.1:93553-101203	NZ_JGVE01000095.1_83
13	NZ_KQ236955.1:1097764-1099969	NZ_KQ236955.1_809
13	NZ_KQ236955.1:841183-843385	NZ_KQ236955.1_624
13	NZ_KQ236956.1:2323725-2325930	NZ_KQ236956.1_1969
13	NZ_KQ236956.1:856418-858623	NZ_KQ236956.1_770
14	NZ_BAJA01000042.1:26427-28933	NZ_BAJA01000042.1_27
14	NZ_JH636035.1:426856-429360	NZ_JH636035.1_353
14	NZ_KB905489.1:112810-115316	NZ_KB905489.1_98
15	NZ_CDRH01000201.1:8940-11427	NZ_CDRH01000201.1_10
15	NZ_JH724307.1:2581154-2583640	NZ_JH724307.1_1922
15	NZ_JH724307.1:9923-12410	NZ_JH724307.1_13
16	NZ_CP011531.1:4150204-4152604	NZ_CP011531.1_3309
16	NZ_JGDJ01000177.1:10581-12981	NZ_JGDJ01000177.1_14
16	NZ_JGEQ01000067.1:11567-13967	NZ_JGEQ01000067.1_14
16	NZ_JH724153.1:358946-361346	NZ_JH724153.1_321
16	NZ_JNHM01000055.1:3911-6311	NZ_JNHM01000055.1_8
17	NZ_JH590968.1:1408598-1411105	NZ_JH590968.1_1370
17	NZ_JQIF01000108.1:18382-20889	NZ_JQIF01000108.1_20
17	NZ_KB851182.1:3615557-3618062	NZ_KB851182.1_3216
18	NZ_JH724088.1:218410-225001	NZ_JH724088.1_234
18	NZ_JH724111.1:945647-952238	NZ_JH724111.1_802
18	NZ_JH724134.1:951733-958324	NZ_JH724134.1_804
18	NZ_JH724231.1:13026-19617	NZ_JH724231.1_9
19	NC_021015.1:2325689-2327578	NC_021015.1_2106
19	NZ_GL890524.1:287036-288925	NZ_GL890524.1_281
2	NC_012781.1:1468957-1470862	NC_012781.1_1374
2	NC_012781.1:1493480-1495385	NC_012781.1_1394
2	NC_012781.1:2051477-2053382	NC_012781.1_1950
2	NC_012781.1:2325691-2327596	NC_012781.1_2174
2	NC_012781.1:2404613-2406518	NC_012781.1_2239
2	NC_012781.1:2412199-2414104	NC_012781.1_2245
2	NC_012781.1:2730548-2732453	NC_012781.1_2522
2	NC_012781.1:3209542-3211447	NC_012781.1_3012
2	NC_012781.1:3236770-3238675	NC_012781.1_3048
2	NZ_ACFY01000152.1:40330-42249	NZ_ACFY01000152.1_39
2	NZ_KI669414.1:779059-780980	NZ_KI669414.1_765
2	NZ_LLKB01000001.1:755729-757650	NZ_LLKB01000001.1_688
20	NZ_ACEP01000029.1:39790-42283	NZ_ACEP01000029.1_30
20	NZ_AXVN01000007.1:84444-86937	NZ_AXVN01000007.1_76
21	NZ_GG697157.2:107051-112669	NZ_GG697157.2_102
21	NZ_NMTT01000002.1:306551-312169	NZ_NMTT01000002.1_319
22	NZ_JH815205.1:48636-51839	NZ_JH815205.1_53
23	NC_021020.1:829205-834094	NC_021020.1_791
24	NZ_BAIJ02000016.1:57-2614	NZ_BAIJ02000016.1_1
25	NZ_BBDW01000013.1:53098-54327	NZ_BBDW01000013.1_66
26	NZ_CVRQ01000033.1:479-1516	NZ_CVRQ01000033.1_1
27	NZ_CYZI01000009.1:8139-10648	NZ_CYZI01000009.1_12
28	NZ_CZBM01000003.1:86483-88410	NZ_CZBM01000003.1_67
29	NZ_DS480348.1:233065-235561	NZ_DS480348.1_218
29	NZ_NOXF01000036.1:1-2497	NZ_NOXF01000036.1_1
3	NZ_CYYO01000005.1:249924-252434	NZ_CYYO01000005.1_245
3	NZ_CZAD01000008.1:53558-56068	NZ_CZAD01000008.1_47
3	NZ_GG698740.1:109638-112147	NZ_GG698740.1_105
3	NZ_JGCN01000199.1:1120-3634	NZ_JGCN01000199.1_3
3	NZ_JGCO01000130.1:963-3477	NZ_JGCO01000130.1_3
3	NZ_JGCQ01000001.1:21486-24000	NZ_JGCQ01000001.1_21
3	NZ_JGDM01000182.1:959-3473	NZ_JGDM01000182.1_3
3	NZ_JH815482.1:1288676-1291186	NZ_JH815482.1_1168
3	NZ_KQ968282.1:47131-49641	NZ_KQ968282.1_44
30	NZ_FCFA01000022.1:17634-19544	NZ_FCFA01000022.1_20
31	NZ_FJVH01000015.1:322679-324550	NZ_FJVH01000015.1_299,NZ_FJVH01000015.1_300
32	NZ_GG774800.1:67183-69031	NZ_GG774800.1_69
33	NZ_GG774953.1:118013-119016	NZ_GG774953.1_106
34	NZ_GL383995.1:531732-533594	NZ_GL383995.1_505
35	NZ_GL622426.1:37937-39838	NZ_GL622426.1_46
36	NZ_JH590869.1:74089-76586	NZ_JH590869.1_67
37	NZ_JH594448.1:1968650-1971086	NZ_JH594448.1_1774
38	NZ_JH724226.1:2678288-2679461	NZ_JH724226.1_2313
39	NZ_JH724314.1:3586089-3587951	NZ_JH724314.1_2753
4	NZ_AKBX01000002.1:289774-291866	NZ_AKBX01000002.1_232
4	NZ_CZBL01000011.1:149329-151421	NZ_CZBL01000011.1_143
4	NZ_GL945020.1:81045-83137	NZ_GL945020.1_99
4	NZ_HE978578.1:76315-78407	NZ_HE978578.1_91
4	NZ_JH414766.1:87485-89577	NZ_JH414766.1_109
4	NZ_JH724228.1:1112576-1114668	NZ_JH724228.1_801
4	NZ_KQ235757.1:384028-386119	NZ_KQ235757.1_300
4	NZ_KQ968341.1:176282-178533	NZ_KQ968341.1_168
40	NZ_JH815522.1:29451-31329	NZ_JH815522.1_30
41	NZ_JH951901.1:387683-396782	NZ_JH951901.1_301
42	NZ_JH951902.1:564383-566266	NZ_JH951902.1_424
43	NZ_JPHS01000014.1:9144-11541	NZ_JPHS01000014.1_13
44	NZ_KQ235850.1:187962-191103	NZ_KQ235850.1_181
45	NZ_LARF01000012.1:18879-20455	NZ_LARF01000012.1_16
46	NZ_NMTU01000033.1:170723-173105	NZ_NMTU01000033.1_164,NZ_NMTU01000033.1_165
5	NZ_AKBX01000001.1:477602-480094	NZ_AKBX01000001.1_432
5	NZ_GL622543.1:89815-92307	NZ_GL622543.1_98
5	NZ_JGDQ01000063.1:49223-51715	NZ_JGDQ01000063.1_55
5	NZ_JNHG01000507.1:17594-20086	NZ_JNHG01000507.1_19
5	NZ_JNHH01000013.1:455482-457974	NZ_JNHH01000013.1_305
5	NZ_JPHP01000134.1:50393-52885	NZ_JPHP01000134.1_57
5	NZ_KQ236955.1:3210251-3212743	NZ_KQ236955.1_2398
6	NZ_AAYG02000006.1:93237-94572	NZ_AAYG02000006.1_87
6	NZ_ACFY01000094.1:4160-5495	NZ_ACFY01000094.1_5
6	NZ_CAHL01000244.1:428-1763	NZ_CAHL01000244.1_3
6	NZ_CVRR01000012.1:14677-16012	NZ_CVRR01000012.1_20
6	NZ_KI271124.1:740-2075	NZ_KI271124.1_1
7	NZ_AKBZ01000002.1:754191-756606	NZ_AKBZ01000002.1_637
7	NZ_BBII01000036.1:21872-24285	NZ_BBII01000036.1_18
7	NZ_BBIJ01000037.1:21868-24281	NZ_BBIJ01000037.1_21
7	NZ_EQ973635.1:23015-25428	NZ_EQ973635.1_25
7	NZ_JGDJ01000069.1:612-3026	NZ_JGDJ01000069.1_1
7	NZ_JGEQ01000022.1:20930-23344	NZ_JGEQ01000022.1_31
7	NZ_JH951903.1:341344-343759	NZ_JH951903.1_267
7	NZ_KQ236096.1:332282-334698	NZ_KQ236096.1_252
8	NC_015977.1:525116-527103	NC_015977.1_465
8	NC_021040.1:12967-14827	NC_021040.1_14
8	NC_021044.1:124806-126666	NC_021044.1_122
8	NZ_GL945171.1:33496-35356	NZ_GL945171.1_41
9	NC_018011.1:1078973-1081350	NC_018011.1_970
9	NC_018011.1:765092-767470	NC_018011.1_668
9	NZ_JH724079.1:2696223-2698601	NZ_JH724079.1_2344
9	NZ_KB894555.1:2516-4894	NZ_KB894555.1_4

## Sheet: Genomic islands
Cluster ID	MGE coordinate	Note
1	NZ_ADMO01000031.1:84616-95833
1	NZ_ADMO01000064.1:27680-38264
1	NZ_CP011531.1:3248632-3259835
1	NZ_CYYO01000001.1:36130-47349
1	NZ_CZAN01000012.1:28452-39655
1	NZ_GL622505.1:270718-284096
1	NZ_JGCO01000264.1:44459-55662
1	NZ_JGDA01000203.1:117511-128711
1	NZ_JGDM01000021.1:131481-142684
1	NZ_JGDX01000036.1:676-11889
1	NZ_JGEL01000020.1:40667-51880
1	NZ_JH636040.1:280184-291403
1	NZ_JH724079.1:1278333-1289037
1	NZ_JH992940.1:1201112-1220455
1	NZ_JHEF01000016.1:40786-51999
1	NZ_JNHI01000019.1:299025-316257
1	NZ_JNHJ01000119.1:13775-31007
1	NZ_JVQR01000312.1:7009-18020
1	NZ_KB905466.1:573399-584622
1	NZ_KB905472.1:1081672-1093464
1	NZ_LIDT01000013.1:44896-56115
2	NC_006347.1:3408664-3439675
2	NC_015160.1:4304218-4338954
2	NC_016776.1:2104800-2146426
2	NC_018011.1:2744823-2764071
2	NZ_CP011073.1:2563384-2605013
2	NZ_CZBG01000005.1:36504-78138
2	NZ_DS362246.1:177888-219509
2	NZ_EQ973355.1:316323-358533
2	NZ_GG774955.1:258462-300096
2	NZ_GL945048.1:140829-182460
2	NZ_JGEL01000052.1:78458-120083
2	NZ_JH636038.1:28490-71898
2	NZ_JNHH01000072.1:30093-71725
2	NZ_KB894542.1:459877-500666
2	NZ_KQ968392.1:42265-83899
3	NZ_ADKO01000023.1:2532-19820	typeB ICE related GI
3	NZ_BAJA01000042.1:13194-39656	typeB ICE related GI
3	NZ_CZAR01000036.1:12337-29787	typeB ICE related GI
3	NZ_CZBL01000010.1:143913-172242	typeB ICE related GI
3	NZ_DS362242.1:196177-211067	typeB ICE related GI
3	NZ_DS990134.1:359613-386386	typeB ICE related GI
3	NZ_EQ973374.1:8469-42278	typeB ICE related GI
3	NZ_GG774702.1:162847-186734	typeB ICE related GI
3	NZ_JGDE01000042.1:18907-45390	typeB ICE related GI
3	NZ_JGEL01000114.1:3080-26348	typeB ICE related GI
3	NZ_JPHS01000105.1:121350-145319	typeB ICE related GI
3	NZ_JUOZ01000098.1:3638-29083	typeB ICE related GI
3	NZ_JUPJ01000199.1:3218-28663	typeB ICE related GI
3	NZ_LT594621.1:1060214-1089083	typeB ICE related GI
3	NZ_NQMH01000001.1:2373288-2392814	typeB ICE related GI
4	NZ_ADKO01000109.1:156612-199690	degenerated phage
4	NZ_BAJE01000005.1:57956-100632	degenerated phage
4	NZ_CZAN01000003.1:72860-115691	degenerated phage
4	NZ_CZBL01000009.1:91491-133614	degenerated phage
4	NZ_GG705227.1:649937-692787	degenerated phage
4	NZ_GL635653.1:1063764-1107061	degenerated phage
4	NZ_JH636027.1:187156-229987	degenerated phage
4	NZ_JH724091.1:225833-268664	degenerated phage
4	NZ_JH724115.1:277387-320217	degenerated phage
4	NZ_JH724132.1:278632-321462	degenerated phage
4	NZ_JH724296.1:522322-565400	degenerated phage
4	NZ_JNHF01000125.1:757-42881	degenerated phage
4	NZ_JNHH01000001.1:407453-449577	degenerated phage
4	NZ_KB905474.1:131126-173813	degenerated phage
4	NZ_KQ968262.1:76148-118978	degenerated phage
5	NZ_CP011531.1:1993694-2004822
5	NZ_CYXS01000002.1:65980-76247
5	NZ_CYZF01000003.1:372368-382636
5	NZ_CZAE01000010.1:129331-139599
5	NZ_CZAP01000023.1:5636-17689
5	NZ_DS362223.1:29352-39619
5	NZ_DS995511.1:95100-105362
5	NZ_GG705173.1:1530631-1540898
5	NZ_GG730106.1:171525-181792
5	NZ_JGDH01000124.1:65385-76461
5	NZ_JGEQ01000096.1:118345-132077
5	NZ_JH114343.1:671339-681606
5	NZ_JH724155.1:704275-715404
5	NZ_JH724176.1:156464-168520
5	NZ_JH724181.1:334128-346184
5	NZ_JH724260.1:1279528-1293261
5	NZ_JH724269.1:1190966-1204699
5	NZ_JH976525.1:282353-292620
6	NZ_DS499674.1:75826-133685	degenerated phage
6	NZ_GG774796.1:203126-261177	degenerated phage
6	NZ_GL945094.1:186284-243953	degenerated phage
6	NZ_JGEU01000056.1:42057-100069	degenerated phage
6	NZ_KQ968725.1:318026-376166	degenerated phage
7	NZ_CBXG010000059.1:67617-89927
7	NZ_CBXH010000033.1:66530-99647
7	NZ_GG705173.1:401527-434629
7	NZ_GG774972.1:439974-462266
7	NZ_GL945091.1:294836-317117
7	NZ_JGDT01000037.1:43561-65852
7	NZ_JH114331.1:146203-179304
7	NZ_KQ968342.1:15548-37839
8	NC_015977.1:3488531-3503147	degenerated typeFATA ICE
8	NZ_ACFY01000158.1:10650-25266	degenerated typeFATA ICE
8	NZ_DS996921.1:347330-361956	degenerated typeFATA ICE
9	NZ_CP012937.1:2672539-2744556	degenerated typeB ICE
9	NZ_CZAP01000001.1:108052-167982	degenerated typeB ICE
9	NZ_DS995535.1:122130-194237	degenerated typeB ICE
9	NZ_JGEK01000062.1:822736-886539	degenerated typeB ICE
9	NZ_JH114323.1:260511-346167	degenerated typeB ICE
9	NZ_JH724268.1:1996572-2066556	degenerated typeB ICE
9	NZ_JH976524.1:738354-805048	degenerated typeB ICE
10	NZ_CP022754.1:178244-201211
10	NZ_CYXP01000002.1:111970-134943
10	NZ_GL635658.1:55179-79629
10	NZ_JH976496.1:613350-636321
10	NZ_JNHM01000143.1:11910-34895
10	NZ_KQ236102.1:888932-912000
11	NZ_ADKP01000034.1:175123-190410
11	NZ_ADMP01000289.1:175128-190415
11	NZ_CBXG010000020.1:175215-190502
11	NZ_CBXH010000046.1:175214-190501
11	NZ_CP012938.1:3646882-3663644
11	NZ_DS264554.1:473760-490522
11	NZ_JH724229.1:440587-457333
12	NZ_GG774987.1:343005-384038	degenerated phage
12	NZ_GL635660.1:38251-79066	degenerated phage
12	NZ_GL945045.1:461544-503155	degenerated phage
12	NZ_JH114362.1:80675-121679	degenerated phage
12	NZ_KE340311.1:283313-324318	degenerated phage
12	NZ_KQ235764.1:198665-237929	degenerated phage
13	NC_009615.1:3560534-3576684
13	NZ_GG698740.1:3604-19511
13	NZ_JH976487.1:555793-571258
13	NZ_JH976496.1:553827-565682
13	NZ_JNHP01000011.1:29924-46124
13	NZ_JNHQ01000189.1:3971-20171
13	NZ_KQ236097.1:3867-15243
13	NZ_NJFM02000001.1:1661416-1677566
14	NC_009614.1:2963270-2974827
14	NC_009614.1:616813-628336
14	NZ_CZBK01000001.1:330900-342410
14	NZ_GG705213.1:42354-52576
14	NZ_JGDT01000103.1:36266-47292
14	NZ_JNHP01000016.1:79264-90775
15	NZ_GL945019.1:269362-314426	degenerated phage
15	NZ_JH724079.1:2137920-2182821	degenerated phage
15	NZ_JH724088.1:567283-607599	degenerated phage
15	NZ_JH724242.1:497022-541923	degenerated phage
15	NZ_JNHF01000147.1:48624-93533	degenerated phage
15	NZ_JNHH01000018.1:257298-302208	degenerated phage
16	NZ_ADMP01000015.1:4213-15430
16	NZ_CBXG010000039.1:59660-70879
16	NZ_CBXH010000003.1:59651-70871
16	NZ_CP011073.1:2910720-2921307
16	NZ_CP012937.1:2564553-2575901
16	NZ_GG705174.1:148666-159885
16	NZ_GG705228.1:272330-282925
16	NZ_GG774710.1:248749-259972
16	NZ_JGDV01000048.1:45145-55740
16	NZ_JGEK01000064.1:46805-57393
17	NZ_BAJE01000004.1:127669-139001
17	NZ_CYZF01000005.1:18904-32994
17	NZ_CZBF01000004.1:267208-281298
17	NZ_KB905472.1:1848958-1860290
18	NC_003228.3:538145-550253
18	NC_006347.1:589200-600455
18	NZ_JGDX01000017.1:49483-60742
18	NZ_JGEL01000007.1:140751-152010
18	NZ_JGER01000004.1:135179-146438
18	NZ_JGEV01000018.1:135179-146438
18	NZ_JHEF01000006.1:330905-342164
18	NZ_KQ970997.1:118517-130625
18	NZ_KQ971049.1:118517-130625
19	NZ_AGDG01000016.1:13470-28253
19	NZ_EQ973369.1:100355-114961
19	NZ_GG774827.1:18710-29217
19	NZ_JH636029.1:46177-56392
19	NZ_JH724227.1:34262-48729
19	NZ_JH724241.1:1938612-1949531
20	NC_018011.1:616646-639266
20	NC_021030.1:3589771-3616193
21	NZ_AXVN01000003.1:7468-59092	degenerated typeFATA ICE
21	NZ_DS264415.1:149609-212091	degenerated typeFATA ICE
21	NZ_HE978651.1:2189145-2239475	degenerated typeFATA ICE
22	NZ_CP012706.1:1831590-1875585	degenerated phage
22	NZ_JGEU01000034.1:148855-215924	degenerated phage
22	NZ_LIDT01000013.1:165279-212035	degenerated phage
23	NC_015160.1:937095-972778	degenerated phage
23	NZ_GL945046.1:27994-63679	degenerated phage
23	NZ_KB905472.1:2259680-2295353	degenerated phage
23	NZ_LIDT01000025.1:139205-174568	degenerated phage
24	NZ_ADKO01000081.1:223928-233986
24	NZ_CZBL01000020.1:94220-104284
24	NZ_GL622500.1:627449-639111
24	NZ_JH636043.1:78434-88495
24	NZ_JH815525.1:2330246-2340319
24	NZ_LFQU01000003.1:110506-120577
25	NZ_AKBZ01000001.1:1008488-1026100
25	NZ_DS264540.1:342829-362166
25	NZ_JGCR01000148.1:35584-46689
25	NZ_JH114362.1:548303-567640
25	NZ_JH951901.1:77096-94708
26	NZ_JGDQ01000073.1:15339-27697	degenerated typeB ICE
26	NZ_JGDT01000109.1:5152-16736	degenerated typeB ICE
26	NZ_JVQR01000325.1:7485-19069	degenerated typeB ICE
27	NZ_CYXP01000015.1:8233-21491
27	NZ_CYYQ01000006.1:59525-72780
27	NZ_DS990127.1:175775-189021
27	NZ_GG698738.1:217623-230880
27	NZ_GG774702.1:684516-697771
27	NZ_GG774999.1:261913-275166
27	NZ_JH724301.1:29414-42662
28	NZ_JGDY01000024.1:134987-148358
28	NZ_JGDZ01000060.1:40693-54064
28	NZ_JGES01000028.1:132459-145830
28	NZ_JGET01000017.1:117029-130400
28	NZ_JGVE01000095.1:116634-130005
29	NZ_BAIH01000001.1:86231-105419	degenerated typeFATA ICE
29	NZ_DS480318.1:220644-238727	degenerated typeFATA ICE
29	NZ_JXXK01000016.1:56406-74496	degenerated typeFATA ICE
30	NZ_GG774795.1:330982-347529
30	NZ_JH724227.1:1135910-1149826
30	NZ_KQ968427.1:254827-269670
31	NZ_CP011073.1:3512336-3575628	degenerated typeB ICE
31	NZ_CP011073.1:4509746-4573038	degenerated typeB ICE
31	NZ_GL945044.1:257673-317960	degenerated typeB ICE
31	NZ_JGEU01000030.1:557505-617703	degenerated typeB ICE
31	NZ_JH724206.1:3468130-3533388	degenerated typeB ICE
31	NZ_JH724218.1:64218-129480	degenerated typeB ICE
31	NZ_LIDU01000032.1:340132-404832	degenerated typeB ICE
32	NZ_AKBX01000009.1:1856-43925
32	NZ_DS995537.1:740214-789658
32	NZ_GL622551.1:7577-51844
32	NZ_JH724268.1:2769403-2818851
32	NZ_JH976526.1:199662-241719
32	NZ_KB905474.1:396078-438163
33	NZ_DS499673.1:63033-76849
33	NZ_JGEQ01000060.1:35386-49206
33	NZ_JH724307.1:336063-349883
34	NZ_CP012938.1:1217773-1285662	degenerated typeB ICE
34	NZ_CZAD01000001.1:265615-324202	degenerated typeB ICE
34	NZ_DS264553.1:47056-114945	degenerated typeB ICE
34	NZ_GG688322.1:238077-296668	degenerated typeB ICE
34	NZ_GL945019.1:487681-546253	degenerated typeB ICE
35	NZ_GL635665.1:3395-86952	degenerated typeB ICE
36	NC_018011.1:1135606-1181541
36	NZ_CYYQ01000011.1:29143-75079
37	NC_015977.1:386621-400693
37	NC_021011.1:834635-848705
38	NZ_AKBX01000001.1:995897-1026385
38	NZ_EQ973356.1:663140-693638
39	NZ_CZBX01000009.1:47094-128030	typeFATA ICE related GI
40	NZ_EQ973216.1:7896-18324	degenerated typeB ICE
41	NZ_CZAR01000001.1:160300-183314
41	NZ_JNHI01000119.1:13373-36630
42	NZ_JH724288.1:142283-164415
43	NZ_GL635655.1:140022-213800	degenerated typeB ICE
43	NZ_JH114320.1:277509-347799	degenerated typeB ICE
44	NZ_CZBX01000003.1:6990-20769	degenerated typeFA ICE
44	NZ_JH126491.1:59323-82781	degenerated typeFA ICE
45	NC_015160.1:2008447-2039765
45	NZ_KQ236098.1:116590-126643
46	NZ_AKBY01000002.1:838500-926175	GI with two ICE tandem
46	NZ_JH724188.1:2133858-2221534	GI with two ICE tandem
46	NZ_JH724193.1:2095627-2183681	GI with two ICE tandem
47	NC_004663.1:3063279-3105940
47	NZ_CP012937.1:5336514-5379172
47	NZ_JH636032.1:23462-66123
48	NC_009614.1:3943211-3958586
48	NZ_JNHI01000133.1:17199-32574
48	NZ_JNHJ01000028.1:3324-18699
49	NC_009614.1:4194663-4343680	degenerated typeB ICE
49	NZ_KB905472.1:1345557-1429187	degenerated typeB ICE
50	NZ_GL622505.1:382318-393497
51	NZ_DS264518.1:271778-285157
51	NZ_JH976454.1:718625-732199
52	NZ_JNHI01000019.1:115568-128529
52	NZ_JNHJ01000188.1:61098-74058
52	NZ_KE340314.1:177747-193988
53	NZ_JH724282.1:392078-406953
54	NZ_DS995509.1:577101-617229
55	NZ_EQ973356.1:430139-478283
55	NZ_JH976472.1:663313-702849
56	NZ_ATFI01000005.1:153113-174916
56	NZ_CP012801.1:6049987-6071789
57	NZ_JH636038.1:86429-127922	phage related GI
58	NZ_BBDW01000001.1:453910-509133	degenerated typeFATA ICE
59	NZ_GG774987.1:1061608-1097392
59	NZ_JH976524.1:645987-681771
60	NZ_JGEF01000034.1:66009-76079
60	NZ_LIDT01000024.1:475617-485687
61	NZ_JH376598.1:29782-41900
62	NZ_DS362238.1:80254-93538
62	NZ_GL622500.1:94042-114533
63	NZ_JH724294.1:1946310-1981847
63	NZ_JNHH01000015.1:2520-35179
64	NZ_JH724260.1:4854256-4868129
64	NZ_JH724268.1:1167916-1183141
65	NC_018011.1:2376574-2492725	degenerated typeB ICE
66	NC_004663.1:5223892-5240271
67	NZ_EQ973371.1:53366-73159
67	NZ_GL945019.1:415119-429441
68	NZ_JH976452.1:1017249-1087022
68	NZ_KE340312.1:551889-621393
69	NZ_CP011531.1:1868227-1903656
70	NZ_DS362246.1:4369-48284
71	NZ_ATFI01000002.1:2065-13392
71	NZ_CP012801.1:6537967-6549293
72	NZ_KQ235763.1:20456-41465	degenerated typeB ICE
73	NZ_JH951902.1:1173012-1186923	degenerated ICE
74	NZ_GG697153.2:150601-209453	typeFATA ICE related GI
75	NZ_JNHI01000009.1:113405-245583	degenerated typeB ICE
75	NZ_JNHJ01000164.1:48407-180585	degenerated typeB ICE
76	NZ_CVRR01000093.1:19269-42208	degenerated typeFATA ICE
76	NZ_DS996922.1:12850-35349	degenerated typeFATA ICE
77	NZ_JH724308.1:130366-156757
78	NZ_GG774949.1:1519768-1565791
78	NZ_JNHH01000018.1:22364-69674
79	NZ_CP011531.1:2124021-2134878
80	NZ_JH724088.1:67691-133201	phage related GI
80	NZ_JH724226.1:307203-372713	phage related GI
80	NZ_JH724242.1:269625-335152	phage related GI
81	NZ_GG705234.1:54315-109494	typeB ICE related GI
82	NZ_CZBF01000001.1:132156-144283
82	NZ_JH724260.1:4007336-4037388	degenerated typeB ICE
83	NZ_JGEF01000028.1:65925-78157
83	NZ_LIDT01000019.1:64511-76743
84	NZ_GL635654.1:509586-574692	degenerated typeB ICE
84	NZ_JH114362.1:585846-650687	degenerated typeB ICE
85	NZ_JH724133.1:841179-853504
86	NZ_GL834309.1:147962-191494	typeFATA ICE related GI
87	NZ_GL834327.1:6557-19246
88	NZ_GG705227.1:1101996-1163589	degenerated typeB ICE
89	NZ_GG730105.1:1309409-1321020
90	NZ_CZBF01000001.1:364992-503445	ICE with another ICE inserted
91	NZ_GL945018.1:296186-306917
91	NZ_JH724241.1:2218108-2228567
92	NZ_KQ968401.1:169203-221858
93	NZ_CZBX01000003.1:71842-90374
94	NZ_JH815520.1:116832-130702
95	NZ_GG705151.1:459011-491213
96	NZ_JH976527.1:290812-300923
97	NC_015977.1:2726310-2740717
98	NZ_CZBF01000002.1:144915-162736
99	NC_015160.1:4245207-4262860
100	NZ_LN877919.1:651606-688877	degenerated phage
101	NZ_JH114324.1:179519-191010
102	NZ_LN877917.1:266092-335373	typeFATA ICE related GI
103	NZ_GG730105.1:839570-856524
104	NZ_CZBX01000010.1:20077-77186
105	NZ_KQ968398.1:48964-81547
106	NZ_AKBZ01000001.1:830247-842756
106	NZ_JH951901.1:260440-272949
107	NZ_LN877919.1:266969-369267	degenerated typeFATA ICE
108	NZ_JH636038.1:171872-230761
109	NZ_CP008741.1:2059978-2108771
110	NZ_JH724282.1:1388978-1407714
111	NZ_JH590968.1:1065940-1130008	typeFATA ICE related GI
112	NC_004663.1:5944091-5971988
113	NZ_KQ236096.1:2583147-2625922	degenerated phage
114	NZ_AAXA02000015.1:530919-576971	degenerated typeFATA ICE
115	NZ_CP015409.1:969603-1008334
116	NZ_KQ968397.1:82942-148906	phage related GI with conjugation module
117	NZ_GL890521.1:671920-708414	degenerated phage
118	NZ_GL883870.1:75619-107076
119	NZ_JH590872.1:201168-247374	degenerated phage
120	NZ_CYZI01000003.1:5592-129585
121	NZ_CZAE01000019.1:6204-46764
122	NC_021040.1:302922-317444
122	NC_021044.1:1989919-2004441
122	NZ_CVRR01000005.1:407915-422428
123	NZ_CZBL01000007.1:155620-192999
124	NZ_DS990173.1:10820-23299
125	NZ_JH114362.1:504115-517338
126	NZ_JH724226.1:3156705-3167325
127	NZ_JPJG01000002.1:69292-84568
128	NZ_GL635656.1:112860-183712
129	NZ_JH976453.1:312746-339685
130	NZ_EQ973215.1:364499-406588	degenerated phage
131	NZ_KB894546.1:100922-114635
132	NZ_JH724079.1:1831774-1899906	degenerated typeB ICE
133	NZ_AENZ01000051.1:125431-135888
134	NZ_KN174164.1:465633-509963	degenerated typeFATA ICE
135	NZ_DS264344.1:36673-77207
136	NC_012781.1:3217429-3228036
137	NZ_JH976466.1:914026-986384
138	NZ_JH976458.1:212599-223414
139	NZ_JH976526.1:407497-448309
140	NC_018011.1:2090872-2179822	degenerated typeB ICE
141	NZ_JNHH01000027.1:39149-139477
142	NZ_JNHP01000136.1:17855-57933	degenerated phage
143	NZ_GG697156.2:90303-130040
144	NZ_LN877920.1:83558-192955	degenerated phage
145	NC_021015.1:3151722-3167473
145	NZ_CVRQ01000058.1:48839-64603
146	NZ_CVRQ01000023.1:48805-96649	degenerated typeFATA ICE
147	NZ_KQ235773.1:438-57911
148	NZ_GG705176.1:13626-34860
149	NC_021017.1:5026761-5068170
150	NC_021042.1:1623936-1677361
151	NZ_BAIJ02000061.1:3014-14594
151	NZ_NMTV01000017.1:101038-112614
152	NZ_HF545617.1:588539-676169	phage related GI
153	NZ_GG697149.2:355544-456493
154	NZ_ADKO01000031.1:5667-19014
155	NZ_CP007619.1:3593057-3657444
156	NZ_GL945044.1:955402-965748
157	NZ_DS483482.1:271062-319314	degenerated phage
158	NZ_KB894547.1:76915-121609	degenerated phage
159	NZ_JH724307.1:2722215-2742423
160	NZ_FR897517.1:26107-37899
160	NZ_GL622502.1:350499-362292
161	NC_018011.1:3034388-3083666
161	NZ_CYYQ01000008.1:100403-149681
162	NZ_HF545616.1:1999034-2056049
163	NC_018011.1:828778-863595	degenerated phage
164	NC_018011.1:203217-252575	degenerated typeB ICE
165	NZ_CP011073.1:3462146-3499989
166	NZ_JGDS01000015.1:15339-67436
167	NZ_ABJL02000008.1:1989757-2078314	GI with two ICE
168	NZ_GG705229.1:558635-569529
169	NZ_JH815519.1:142809-216087
170	NC_009615.1:3903982-3946455
171	NZ_JH724226.1:885961-925569	degenerated phage
172	NZ_AAVM02000001.1:840597-878538	degenerated phage
173	NZ_LN877918.1:263713-303139	degenerated typeFATA ICE
174	NZ_GG774955.1:230657-242560
175	NZ_GG692714.1:28309-100978	degenerated phage
176	NC_009614.1:3579789-3638662	phage related GI
177	NZ_EQ973378.1:2248-38472	phage related GI
178	NC_021030.1:369579-410404
179	NZ_JH724294.1:910860-921399
180	NZ_HF545616.1:1422710-1465813	degenerated typeFATA ICE
181	NZ_DS483503.1:837898-897196	typeFATA ICE related GI
182	NZ_JH114322.1:1138413-1148417
183	NZ_KQ033902.1:2330505-2395497	typeB related GI
184	NZ_GG697157.2:76359-112834	degenerated phage
185	NC_012781.1:2351088-2363206
186	NZ_GG730108.1:569129-580681
187	NZ_EQ973355.1:447305-465503
188	NZ_LRGD01000011.1:118593-128770
189	NZ_JH724282.1:237062-250234
190	NC_015160.1:3720976-3744191
191	NZ_KI391951.1:2663-39281	degenerated phage
192	NZ_KQ236092.1:763614-773702
193	NZ_JHEF01000004.1:18167-29197
194	NZ_GG774972.1:641355-654956
195	NZ_KQ236956.1:17797-76235	phage related GI
196	NZ_GG705240.1:9163-32102
197	NC_012781.1:1198337-1211368
198	NZ_KE340313.1:316582-350927
199	NZ_JGDM01000067.1:114328-133397
200	NC_006347.1:2314957-2329914
200	NZ_JGDQ01000013.1:141723-156680
200	NZ_LRGD01000028.1:9771-24727
201	NZ_JH636018.1:314008-393165	degenerated typeB ICE
202	NZ_KQ968412.1:110806-126820	degenerated phage
203	NC_009614.1:1217153-1282857	degenerated typeB ICE
203	NZ_JNHJ01000162.1:138297-191015	degenerated typeB ICE
204	NC_018011.1:756595-820249	degenerated typeB ICE
205	NZ_GL890521.1:438743-543280	phage related GI
206	NZ_CVRQ01000028.1:17670-28816

## Sheet: Islets
Cluster ID	MGE coordinate
1	NC_004663.1:4599796-4601480
1	NC_009614.1:1693569-1695252
1	NC_009614.1:1904140-1905823
1	NC_009614.1:1976024-1977708
1	NC_009614.1:2451149-2452833
1	NC_009614.1:2602452-2604135
1	NC_009614.1:2669771-2671455
1	NC_009614.1:2689927-2691610
1	NC_009614.1:2929412-2931095
1	NC_009614.1:306829-308512
1	NC_009614.1:3332184-3333867
1	NC_009614.1:3666276-3667960
1	NC_009614.1:3714589-3716271
1	NC_009614.1:4127042-4128725
1	NC_009614.1:4404888-4406572
1	NC_009614.1:4412618-4414301
1	NC_009614.1:4653088-4654772
1	NC_009614.1:4758753-4760439
1	NC_009614.1:4804203-4805887
1	NC_009614.1:4943346-4945029
1	NC_015160.1:1126071-1127753
1	NC_015160.1:1204341-1206027
1	NC_015160.1:1889995-1891674
1	NC_015160.1:2680777-2682458
1	NC_015160.1:47945-49625
1	NC_015160.1:526687-528369
1	NC_015160.1:538784-540465
1	NC_015160.1:761292-762975
1	NC_015160.1:897250-898931
1	NZ_BAJE01000129.1:1-1685
1	NZ_DS499677.1:377239-378922
1	NZ_DS981497.1:59083-60758
1	NZ_JNHI01000083.1:19833-21516
1	NZ_JNHI01000083.1:96848-98484
1	NZ_JNHM01000013.1:1971-3652
1	NZ_JNHM01000120.1:9556-11232
1	NZ_JNHM01000150.1:4037-5718
1	NZ_KB905472.1:90203-91887
1	NZ_KB905473.1:631783-633467
1	NZ_KE340309.1:622840-624523
1	NZ_KE340309.1:958751-960433
1	NZ_KE340311.1:468220-469903
1	NZ_KE340315.1:92974-94658
2	NZ_CP011531.1:449776-451439
2	NZ_CP011531.1:452979-454642
2	NZ_CP011531.1:772109-773772
2	NZ_JH636041.1:457721-459383
2	NZ_JH724079.1:892631-894290
2	NZ_JH724080.1:422082-423745
2	NZ_JH724113.1:679846-681509
2	NZ_JH724114.1:370089-371752
2	NZ_JH724134.1:14282-15945
2	NZ_JH724135.1:519515-521178
2	NZ_JH724136.1:303700-305363
2	NZ_JH724138.1:266179-267839
2	NZ_JH724161.1:94117-95780
2	NZ_JH976452.1:1023559-1025222
2	NZ_JH976453.1:586102-587765
2	NZ_JH976455.1:395448-397111
2	NZ_JH976459.1:47595-49254
3	NZ_CP007619.1:1781267-1782864
3	NZ_CP007619.1:2179573-2181170
3	NZ_CP007619.1:3717536-3719134
3	NZ_CP007619.1:4091922-4093520
3	NZ_GL622509.1:100670-102265
3	NZ_JH815491.1:1424369-1425966
3	NZ_JH815491.1:629379-630976
3	NZ_JH815492.1:1082925-1084522
3	NZ_JH815492.1:1264776-1266373
3	NZ_JH815492.1:1514155-1515753
3	NZ_JH815492.1:812163-813761
3	NZ_JH815493.1:56408-58005
3	NZ_JH815493.1:861643-863241
3	NZ_JH815495.1:312662-314260
3	NZ_JH815495.1:73461-75058
3	NZ_JH815524.1:1786629-1788226
4	NZ_CP012938.1:2960502-2962215
4	NZ_DS264580.1:41604-43317
4	NZ_JH724227.1:918929-920642
4	NZ_JH724232.1:8366-10079
4	NZ_JH724234.1:75110-76823
4	NZ_JH724294.1:1307992-1309711
4	NZ_JH724294.1:596365-598079
4	NZ_JH724295.1:1443489-1445203
4	NZ_JH724297.1:255442-257156
4	NZ_JH951903.1:1013712-1015423
4	NZ_KQ236955.1:901020-902734
4	NZ_KQ236956.1:870344-872058
4	NZ_KQ968295.1:6330-8047
4	NZ_NQMG01000019.1:79992-81706
5	NZ_DS981432.1:70635-72171
5	NZ_DS981490.1:54983-56519
5	NZ_DS981494.1:1775-3311
5	NZ_DS981496.1:67244-68780
5	NZ_DS981509.1:127908-129443
5	NZ_DS981509.1:76486-78022
5	NZ_DS981510.1:62963-64500
5	NZ_DS981511.1:11394-12931
5	NZ_GL635655.1:296774-298309
5	NZ_JH114368.1:56763-58298
6	NZ_JH724268.1:839359-840933
6	NZ_JH724268.1:969429-971031
6	NZ_JH724269.1:1101548-1103150
6	NZ_JH724269.1:490154-491728
6	NZ_JH724270.1:516382-517984
6	NZ_JH976465.1:1507621-1509217
6	NZ_JH976465.1:912852-914448
6	NZ_JH976467.1:900905-902501
6	NZ_JH976468.1:176512-178108
6	NZ_JPHP01000036.1:187689-189285
7	NZ_JH815492.1:1396285-1397880
7	NZ_JH815492.1:1510727-1512322
7	NZ_JH815492.1:304413-306008
7	NZ_JH815492.1:527032-528627
7	NZ_JH815495.1:309446-311041
7	NZ_JH815524.1:1167324-1168919
7	NZ_JH815525.1:2505840-2507433
7	NZ_JNHM01000011.1:7986-9579
7	NZ_JNHM01000020.1:147798-149391
7	NZ_JNHM01000154.1:4061-5654
8	NC_015160.1:4004930-4006398
8	NZ_DS981480.1:2387-3855
8	NZ_DS981490.1:127663-129139
8	NZ_DS981502.1:7221-8692
8	NZ_DS981512.1:67483-68952
8	NZ_JH976453.1:964781-966234
9	NZ_JH724314.1:2074617-2075687
9	NZ_NQMG01000072.1:6114-7183
10	NZ_JH815492.1:1114881-1117266
10	NZ_JH815493.1:158174-160559
10	NZ_JMZX02000104.1:89212-91596
11	NZ_AKBZ01000003.1:245402-246929
11	NZ_JH951902.1:245880-247407
11	NZ_LARL01000004.1:17735-19268
